# Supplementary material for: Proteomic analysis of the pyrenoid-traversing membranes of Chlamydomonas reinhardtii reveals novel components
Source: bioRxiv. 2025 Aug 12:2024.10.28.620638. Originally published 2024 Oct 31. Preprint. [Version 2] doi: 10.1101/2024.10.28.620638 (PMC11565738; doi:10.1101/2024.10.28.620638)
Supplement: Supplement 3 [file media-3.xlsx]

## Sheet: Data Summary
Dataset	TCMP_1175_norm
ProteinQuant ID	3729
Date	2024-03-05
Number of Samples	12
Species	Other
Sample Name	Tag	Protein Name
SE_1	rq_126	RBMP2
SE_3	rq_127n	RBMP2
SE_5	rq_127c	RBMP1
SE_7	rq_128n	RBMP1
SE_9	rq_128c	CPLD9
SE_11	rq_129n	CPLD9
SE_13	rq_129c	CGL129
SE_16	rq_130c	CGL129
SE_18	rq_131n	CGL129
SE_24	rq_132c	CPLD9
SE_26	rq_133n	RBMP1
SE_28	rq_133c	RBMP2

## Sheet: Protein Quant
						Summed S/N, Column Normalized
						SE_5	SE_7	SE_26	SE_1	SE_3	SE_28	SE_9	SE_11	SE_24	SE_13	SE_16	SE_18
Locus	Gene name	Peptides	ProteinID	GeneSymbol	Description	RBMP1-1	RBMP1-2	RBMP1-3	RBMP2-1	RBMP2-2	RBMP2-3	CPLD9-1	CPLD9-2	CPLD9-3	CGL129-1	CGL129-2	CGL129-3	RBMP1_avg	RBMP2_avg	CPLD9_avg	CGL129_avg	RBMP_avg	CT_avg	RBMPavg/CT_avg
Cre06.g261750	RBMP1/BST4		Cre06.g261750_4532.1.p	Cre06.g261750_4532.1.p	pacid=52532150 transcript=Cre06.g261750_4532.1 locus=Cre06.g261750_4532 ID=Cre06.g261750_4532.1.v6.1 annot-version=v6.1 assoLoc=4532_06_29305 org=Chlamydomonas.reinhardtii.CC-4532	20585.8	17081.7	21708.4	1441.98	1534.5	2309.42	777.634	896.123	1803.71	1515.64	1295.64	1525.47	19792	1761.97	1159.16	1445.58	10777	1302.37	8.2749
Cre09.g416850	RBMP2	38	Cre09.g416850_4532.1.p	Cre09.g416850_4532.1.p	pacid=52522338 transcript=Cre09.g416850_4532.1 locus=Cre09.g416850_4532 ID=Cre09.g416850_4532.1.v6.1 annot-version=v6.1 assoLoc=4532_09_50131 org=Chlamydomonas.reinhardtii.CC-4532	3469.91	2544.19	4273.49	11005.7	15525.1	15436	1746.21	2031.4	1677.55	1806.59	1739.38	2032.76	3429.2	13988.9	1818.39	1859.58	8709.07	1838.98	4.73581
Cre01.g048150	HLA8	5	Cre01.g048150_4532.1.p	Cre01.g048150_4532.1.p	pacid=52525253 transcript=Cre01.g048150_4532.1 locus=Cre01.g048150_4532 ID=Cre01.g048150_4532.1.v6.1 annot-version=v6.1 assoLoc=4532_01_05566 org=Chlamydomonas.reinhardtii.CC-4532	465.08	459.339	624.958	677.687	717.533	3042.62	293.288	319.094	384.087	234.002	183.513	259.09	516.459	1479.28	332.156	225.535	997.87	278.846	3.57858
Cre10.g452250	PME1	9	Cre10.g452250_4532.1.p	Cre10.g452250_4532.1.p	pacid=52520358 transcript=Cre10.g452250_4532.1 locus=Cre10.g452250_4532 ID=Cre10.g452250_4532.1.v6.1 annot-version=v6.1 assoLoc=4532_10_54106 org=Chlamydomonas.reinhardtii.CC-4532	2554.38	2011.36	464.562	2205.12	2500.37	2015.34	245.791	485.532	1220.23	655.234	572.508	438.553	1676.77	2240.28	650.518	555.432	1958.52	602.975	3.24809
Cre09.g415700		13	Cre09.g415700_4532.1.p	Cre09.g415700_4532.1.p	pacid=52522119 transcript=Cre09.g415700_4532.1 locus=Cre09.g415700_4532 ID=Cre09.g415700_4532.1.v6.1 annot-version=v6.1 assoLoc=4532_09_50001 org=Chlamydomonas.reinhardtii.CC-4532	3151.5	2060.36	3654.39	1034.8	1185.33	1817.3	686.014	723.426	697.955	757.841	728.563	844.474	2955.42	1345.81	702.465	776.959	2150.61	739.712	2.90737
Cre02.g143550	LCI16/ELI4	8	Cre02.g143550_4532.3.p	Cre02.g143550_4532.3.p	pacid=52513877 transcript=Cre02.g143550_4532.3 locus=Cre02.g143550_4532 ID=Cre02.g143550_4532.3.v6.1 annot-version=v6.1 assoLoc=4532_02_13901 org=Chlamydomonas.reinhardtii.CC-4532	2106.37	1651.68	2439.92	625.807	707.029	798.072	414.86	512.865	505.449	493.408	446.508	570.632	2065.99	710.303	477.725	503.516	1388.15	490.62	2.82937
Cre05.g239850	PHO4	2	Cre05.g239850_4532.1.p	Cre05.g239850_4532.1.p	pacid=52539644 transcript=Cre05.g239850_4532.1 locus=Cre05.g239850_4532 ID=Cre05.g239850_4532.1.v6.1 annot-version=v6.1 assoLoc=4532_05_27281 org=Chlamydomonas.reinhardtii.CC-4532	163.777	371.155	103.525	88.703	264.633	91.6373	54.5623	62.1392	65.6706	67.7875	91.2896	67.3872	212.819	148.324	60.7907	75.4881	180.572	68.1394	2.65003
Cre04.g216700	PHO5	49	Cre04.g216700_4532.1.p	Cre04.g216700_4532.1.p	pacid=52540491 transcript=Cre04.g216700_4532.1 locus=Cre04.g216700_4532 ID=Cre04.g216700_4532.1.v6.1 annot-version=v6.1 assoLoc=4532_04_22731 org=Chlamydomonas.reinhardtii.CC-4532	5558.78	7883.36	2630.16	10439.8	16396.2	4603.72	2226.65	2756.73	6057.97	2556.31	2013.98	3032.38	5357.43	10479.9	3680.45	2534.22	7918.67	3107.34	2.54837
Cre08.g359300	PHO1	32	Cre08.g359300_4532.1.p	Cre08.g359300_4532.1.p	pacid=52534197 transcript=Cre08.g359300_4532.1 locus=Cre08.g359300_4532 ID=Cre08.g359300_4532.1.v6.1 annot-version=v6.1 assoLoc=4532_08_42146 org=Chlamydomonas.reinhardtii.CC-4532	5052.42	2779.73	1557.35	3923.84	4212.11	12624.1	1402.18	3327.87	2433.15	2244.96	1446.49	2410.81	3129.83	6920.02	2387.73	2034.09	5024.93	2210.91	2.27279
Cre02.g077800	FAP310	14	Cre02.g077800_4532.1.p	Cre02.g077800_4532.1.p	pacid=52513843 transcript=Cre02.g077800_4532.1 locus=Cre02.g077800_4532 ID=Cre02.g077800_4532.1.v6.1 annot-version=v6.1 assoLoc=4532_02_07266 org=Chlamydomonas.reinhardtii.CC-4532	1225.35	759.199	1078.08	834.114	776.101	4651.71	664.356	922.931	679.753	681.013	565.214	731.566	1020.88	2087.31	755.68	659.264	1554.09	707.472	2.19669
Cre11.g476700		6	Cre11.g476700_4532.1.p	Cre11.g476700_4532.1.p	pacid=52526093 transcript=Cre11.g476700_4532.1 locus=Cre11.g476700_4532 ID=Cre11.g476700_4532.1.v6.1 annot-version=v6.1 assoLoc=4532_11_58490 org=Chlamydomonas.reinhardtii.CC-4532	546.176	999.183	322.675	744.158	1372.15	511.554	264.894	380.716	420.068	331.45	306.861	380.263	622.678	875.954	355.226	339.525	749.316	347.375	2.15708
Cre09.g396800		7	Cre09.g396800_4532.1.p	Cre09.g396800_4532.1.p	pacid=52522206 transcript=Cre09.g396800_4532.1 locus=Cre09.g396800_4532 ID=Cre09.g396800_4532.1.v6.1 annot-version=v6.1 assoLoc=4532_09_46715 org=Chlamydomonas.reinhardtii.CC-4532	807.768	666.734	357.78	789.32	812.627	3064.14	346.357	740.778	495.63	629.26	285.036	599.24	610.761	1555.36	527.588	504.512	1083.06	516.05	2.09875
Cre14.g612800		2	Cre14.g612800_4532.1.p	Cre14.g612800_4532.1.p	pacid=52518543 transcript=Cre14.g612800_4532.1 locus=Cre14.g612800_4532 ID=Cre14.g612800_4532.1.v6.1 annot-version=v6.1 assoLoc=4532_14_73125 org=Chlamydomonas.reinhardtii.CC-4532	135.695	140	215.649	51.585	47.4778	73.0554	43.7332	36.0512	51.3166	65.5996	62.4482	62.1766	163.781	57.3727	43.7003	63.4081	110.577	53.5542	2.06476
Cre06.g261450		5	Cre06.g261450_4532.1.p	Cre06.g261450_4532.1.p	pacid=52532778 transcript=Cre06.g261450_4532.1 locus=Cre06.g261450_4532 ID=Cre06.g261450_4532.1.v6.1 annot-version=v6.1 assoLoc=4532_06_29276 org=Chlamydomonas.reinhardtii.CC-4532	457.097	422.218	334.617	442.317	374.544	2634.96	303.504	485.878	335.04	413.348	307.214	494.1	404.644	1150.61	374.807	404.887	777.625	389.847	1.99469
Cre11.g480950		3	Cre11.g480950_4532.1.p	Cre11.g480950_4532.1.p	pacid=52526018 transcript=Cre11.g480950_4532.1 locus=Cre11.g480950_4532 ID=Cre11.g480950_4532.1.v6.1 annot-version=v6.1 assoLoc=4532_11_58976 org=Chlamydomonas.reinhardtii.CC-4532	718.484	642.868	704.321	509.532	523.97	3176.24	569.346	639.121	342.299	559.599	482.327	617.957	688.558	1403.25	516.922	553.294	1045.9	535.108	1.95456
Cre01.g003300		5	Cre01.g003300_4532.1.p	Cre01.g003300_4532.1.p	pacid=52525342 transcript=Cre01.g003300_4532.1 locus=Cre01.g003300_4532 ID=Cre01.g003300_4532.1.v6.1 annot-version=v6.1 assoLoc=4532_01_00361 org=Chlamydomonas.reinhardtii.CC-4532	539.218	623.953	430.633	603.068	3735.37	518.888	431.623	555.015	661.122	562.234	390.906	739.753	531.268	1619.11	549.253	564.298	1075.19	556.775	1.9311
Cre08.g364100		2	Cre08.g364100_4532.1.p	Cre08.g364100_4532.1.p	pacid=52534388 transcript=Cre08.g364100_4532.1 locus=Cre08.g364100_4532 ID=Cre08.g364100_4532.1.v6.1 annot-version=v6.1 assoLoc=4532_08_42710 org=Chlamydomonas.reinhardtii.CC-4532	95.9584	76.7791	32.9964	95.4637	122.311	106.857	30.9092	71.5786	35.2947	57.3715	26.5763	53.7786	68.578	108.211	45.9275	45.9088	88.3943	45.9182	1.92504
Cre14.g609800		2	Cre14.g609800_4532.1.p	Cre14.g609800_4532.1.p	pacid=52519351 transcript=Cre14.g609800_4532.1 locus=Cre14.g609800_4532 ID=Cre14.g609800_4532.1.v6.1 annot-version=v6.1 assoLoc=4532_14_72735 org=Chlamydomonas.reinhardtii.CC-4532	256.143	249.803	2251.76	246.883	221.552	307.468	394.372	248.916	214.748	168.2	495.228	325.823	919.235	258.634	286.012	329.75	588.935	307.881	1.91287
Cre01.g010832		5	Cre01.g010832_4532.1.p	Cre01.g010832_4532.1.p	pacid=52524225 transcript=Cre01.g010832_4532.1 locus=Cre01.g010832_4532 ID=Cre01.g010832_4532.1.v6.1 annot-version=v6.1 assoLoc=4532_01_01411 org=Chlamydomonas.reinhardtii.CC-4532	966.178	1010.29	351.623	772.139	1307.82	611	239.405	619.369	468.454	492.433	263.983	594.876	776.03	896.986	442.409	450.431	836.508	446.42	1.87381
Cre06.g299150	PHC26	2	Cre06.g299150_4532.1.p	Cre06.g299150_4532.1.p	pacid=52531404 transcript=Cre06.g299150_4532.1 locus=Cre06.g299150_4532 ID=Cre06.g299150_4532.1.v6.1 annot-version=v6.1 assoLoc=4532_06_34730 org=Chlamydomonas.reinhardtii.CC-4532	80.7391	62.3253	67.2083	89.7835	82.6824	317.744	57.707	77.2041	65.156	67.6868	47.9236	73.3065	70.0909	163.403	66.689	62.9723	116.747	64.8307	1.8008
Cre02.g077750	FAP211	9	Cre02.g077750_4532.1.p	Cre02.g077750_4532.1.p	pacid=52512536 transcript=Cre02.g077750_4532.1 locus=Cre02.g077750_4532 ID=Cre02.g077750_4532.1.v6.1 annot-version=v6.1 assoLoc=4532_02_07261 org=Chlamydomonas.reinhardtii.CC-4532	1194.74	710.282	2233.52	885.221	981.095	6750.46	1447.56	1274.02	783.512	805.569	1512.22	1260.72	1379.51	2872.26	1168.36	1192.84	2125.89	1180.6	1.80068
Cre03.g204300		2	Cre03.g204300_4532.1.p	Cre03.g204300_4532.1.p	pacid=52511228 transcript=Cre03.g204300_4532.1 locus=Cre03.g204300_4532 ID=Cre03.g204300_4532.1.v6.1 annot-version=v6.1 assoLoc=4532_03_21236 org=Chlamydomonas.reinhardtii.CC-4532	336.353	625.125	322.289	502.605	385.462	200.834	169.808	138.661	279.538	222.282	139.267	379.129	427.922	362.967	196.002	246.893	395.445	221.447	1.78573
Cre07.g348700		2	Cre07.g348700_4532.1.p	Cre07.g348700_4532.1.p	pacid=52530085 transcript=Cre07.g348700_4532.1 locus=Cre07.g348700_4532 ID=Cre07.g348700_4532.1.v6.1 annot-version=v6.1 assoLoc=4532_07_40530 org=Chlamydomonas.reinhardtii.CC-4532	869.415	590.732	693.596	425.985	596.177	1056.55	362.843	446.849	384.83	395.396	264.878	523.217	717.914	692.904	398.174	394.497	705.409	396.336	1.77983
Cre09.g397660		6	Cre09.g397660_4532.1.p	Cre09.g397660_4532.1.p	pacid=52523183 transcript=Cre09.g397660_4532.1 locus=Cre09.g397660_4532 ID=Cre09.g397660_4532.1.v6.1 annot-version=v6.1 assoLoc=4532_09_48060 org=Chlamydomonas.reinhardtii.CC-4532	691.555	526.544	415.019	588.922	505.034	1685.02	270.599	496.197	382.363	436.469	297.94	604.086	544.373	926.325	383.053	446.165	735.349	414.609	1.77359
Cre05.g234550	FBA3	63	Cre05.g234550_4532.1.p	Cre05.g234550_4532.1.p	pacid=52539306 transcript=Cre05.g234550_4532.1 locus=Cre05.g234550_4532 ID=Cre05.g234550_4532.1.v6.1 annot-version=v6.1 assoLoc=4532_05_26460 org=Chlamydomonas.reinhardtii.CC-4532	9120.96	13253.3	5545.25	17091.9	23930.2	8446.18	7040.32	10162.1	9372.32	6782.3	4621.7	5720.45	9306.5	16489.4	8858.25	5708.15	12898	7283.2	1.77092
Cre02.g077850	FAP212	9	Cre02.g077850_4532.1.p	Cre02.g077850_4532.1.p	pacid=52512457 transcript=Cre02.g077850_4532.1 locus=Cre02.g077850_4532 ID=Cre02.g077850_4532.1.v6.1 annot-version=v6.1 assoLoc=4532_02_07270 org=Chlamydomonas.reinhardtii.CC-4532	1551	816.508	1232.06	877.018	858.175	4053.88	680.753	1068.61	948.495	866.07	689.902	1128.21	1199.86	1929.69	899.286	894.727	1564.77	897.007	1.74444
Cre17.g717900	PHC1	5	Cre17.g717900_4532.1.p	Cre17.g717900_4532.1.p	pacid=52527672 transcript=Cre17.g717900_4532.1 locus=Cre17.g717900_4532 ID=Cre17.g717900_4532.1.v6.1 annot-version=v6.1 assoLoc=4532_17_87891 org=Chlamydomonas.reinhardtii.CC-4532	1026.41	514.71	717.866	615.652	468.746	2460.14	551.335	653.858	371.426	592.574	414.485	770.433	752.995	1181.51	525.54	592.497	967.254	559.019	1.73027
CreCp.g802313	rbcL	54	CreCp.g802313_4532.1.p	CreCp.g802313_4532.1.p	pacid=52533986 transcript=CreCp.g802313_4532.1 locus=CreCp.g802313_4532 ID=CreCp.g802313_4532.1.v6.1 annot-version=v6.1 assoLoc=4532_Cp_91926 org=Chlamydomonas.reinhardtii.CC-4532	9543.34	8275.81	11635.6	12779.3	11721.6	21648.2	8735.95	7587.71	7878.36	6836.02	5314.34	7530.9	9818.25	15383	8067.34	6560.42	12600.6	7313.88	1.72284
Cre02.g077401		2	Cre02.g077401_4532.1.p	Cre02.g077401_4532.1.p	pacid=52511779 transcript=Cre02.g077401_4532.1 locus=Cre02.g077401_4532 ID=Cre02.g077401_4532.1.v6.1 annot-version=v6.1 assoLoc=4532_02_07220 org=Chlamydomonas.reinhardtii.CC-4532	477.639	377.874	1393.18	333.836	365.683	584.538	296.448	404.279	268.036	364.422	297.483	448.571	749.564	428.019	322.921	370.159	588.792	346.54	1.69906
Cre12.g551050		65	Cre12.g551050_4532.1.p	Cre12.g551050_4532.1.p	pacid=52538056 transcript=Cre12.g551050_4532.1 locus=Cre12.g551050_4532 ID=Cre12.g551050_4532.1.v6.1 annot-version=v6.1 assoLoc=4532_12_66810 org=Chlamydomonas.reinhardtii.CC-4532	9783.67	9493.22	7922.67	8119.77	10841.2	12288.3	3984.91	9245.55	8825.44	4334.17	4100.78	4291.91	9066.52	10416.4	7351.97	4242.29	9741.47	5797.13	1.6804
Cre13.g573250	STR16	4	Cre13.g573250_4532.1.p	Cre13.g573250_4532.1.p	pacid=52514719 transcript=Cre13.g573250_4532.1 locus=Cre13.g573250_4532 ID=Cre13.g573250_4532.1.v6.1 annot-version=v6.1 assoLoc=4532_13_69700 org=Chlamydomonas.reinhardtii.CC-4532	398.522	933.957	642.428	513.531	511.692	599.016	522.228	319.055	355.127	271.558	347.44	330.065	658.302	541.413	398.803	316.354	599.858	357.579	1.67756
Cre16.g683900		7	Cre16.g683900_4532.1.p	Cre16.g683900_4532.1.p	pacid=52516989 transcript=Cre16.g683900_4532.1 locus=Cre16.g683900_4532 ID=Cre16.g683900_4532.1.v6.1 annot-version=v6.1 assoLoc=4532_16_83055 org=Chlamydomonas.reinhardtii.CC-4532	698.665	692.969	306.513	890.331	1008.89	608.443	295.991	456.917	520.247	439.954	292.608	509.824	566.049	835.888	424.385	414.129	700.968	419.257	1.67193
Cre09.g393700	MMP3	13	Cre09.g393700_4532.1.p	Cre09.g393700_4532.1.p	pacid=52522944 transcript=Cre09.g393700_4532.1 locus=Cre09.g393700_4532 ID=Cre09.g393700_4532.1.v6.1 annot-version=v6.1 assoLoc=4532_09_47071 org=Chlamydomonas.reinhardtii.CC-4532	2960.05	1228.19	672.386	2612.67	2344.99	4039.94	568.548	2752.35	1541.96	1690.48	540.871	1211.32	1620.21	2999.2	1620.95	1147.56	2309.7	1384.25	1.66855
Cre13.g585000		8	Cre13.g585000_4532.1.p	Cre13.g585000_4532.1.p	pacid=52515236 transcript=Cre13.g585000_4532.1 locus=Cre13.g585000_4532 ID=Cre13.g585000_4532.1.v6.1 annot-version=v6.1 assoLoc=4532_13_70926 org=Chlamydomonas.reinhardtii.CC-4532	638.809	1155.35	443.679	1605.07	1179.75	1358.67	412.843	573.089	1238.09	629.918	434.13	556.808	745.946	1381.16	741.341	540.285	1063.55	640.813	1.6597
Cre10.g450850		7	Cre10.g450850_4532.1.p	Cre10.g450850_4532.1.p	pacid=52520315 transcript=Cre10.g450850_4532.1 locus=Cre10.g450850_4532 ID=Cre10.g450850_4532.1.v6.1 annot-version=v6.1 assoLoc=4532_10_53966 org=Chlamydomonas.reinhardtii.CC-4532	1406.83	840.25	991.863	906.326	926.961	1758.23	643.087	975.592	870.784	507.359	511.77	663.144	1079.65	1197.17	829.821	560.758	1138.41	695.289	1.63732
Cre09.g396028		2	Cre09.g396028_4532.1.p	Cre09.g396028_4532.1.p	pacid=52523152 transcript=Cre09.g396028_4532.1 locus=Cre09.g396028_4532 ID=Cre09.g396028_4532.1.v6.1 annot-version=v6.1 assoLoc=4532_09_47840 org=Chlamydomonas.reinhardtii.CC-4532	312.842	381.757	151.933	325.83	402.228	263.185	160.759	373.334	159.829	154.011	139.952	144.964	282.177	330.414	231.307	146.309	306.296	188.808	1.62226
Cre09.g388726		23	Cre09.g388726_4532.1.p	Cre09.g388726_4532.1.p	pacid=52511674 transcript=Cre09.g388726_4532.1 locus=Cre09.g388726_4532 ID=Cre09.g388726_4532.1.v6.1 annot-version=v6.1 assoLoc=4532_02_12765 org=Chlamydomonas.reinhardtii.CC-4532	3734.33	2876.28	2856.68	3385.93	3354.76	8916.44	2516.07	3514.23	3010.56	2285.03	1764.08	2544.03	3155.76	5219.04	3013.62	2197.71	4187.4	2605.67	1.60703
Cre10.g440050	CSP41A	18	Cre10.g440050_4532.1.p	Cre10.g440050_4532.1.p	pacid=52520739 transcript=Cre10.g440050_4532.1 locus=Cre10.g440050_4532 ID=Cre10.g440050_4532.1.v6.1 annot-version=v6.1 assoLoc=4532_10_52681 org=Chlamydomonas.reinhardtii.CC-4532	2721.9	1953.44	3406.74	2108.91	2194.06	9249.12	4457.2	2092.83	2102.21	1381.2	1699.06	1784.96	2694.03	4517.36	2884.08	1621.74	3605.7	2252.91	1.60046
Cre16.g688302		3	Cre16.g688302_4532.1.p	Cre16.g688302_4532.1.p	pacid=52517411 transcript=Cre16.g688302_4532.1 locus=Cre16.g688302_4532 ID=Cre16.g688302_4532.1.v6.1 annot-version=v6.1 assoLoc=4532_16_85335 org=Chlamydomonas.reinhardtii.CC-4532	181.916	196.148	194.045	246.289	283.694	265.723	117.649	154.775	184.282	148.147	120.101	130.688	190.703	265.235	152.235	132.979	227.969	142.607	1.59858
Cre06.g275900	HON3	3	Cre06.g275900_4532.1.p	Cre06.g275900_4532.1.p	pacid=52533029 transcript=Cre06.g275900_4532.1 locus=Cre06.g275900_4532 ID=Cre06.g275900_4532.1.v6.1 annot-version=v6.1 assoLoc=4532_06_30876 org=Chlamydomonas.reinhardtii.CC-4532	557.39	593.419	486.197	772.265	937.798	818.044	318.4	472.315	501.098	420.518	326.729	580.569	545.669	842.702	430.604	442.605	694.185	436.605	1.58996
Cre10.g424100		26	Cre10.g424100_4532.1.p	Cre10.g424100_4532.1.p	pacid=52520583 transcript=Cre10.g424100_4532.1 locus=Cre10.g424100_4532 ID=Cre10.g424100_4532.1.v6.1 annot-version=v6.1 assoLoc=4532_10_50926 org=Chlamydomonas.reinhardtii.CC-4532	4132.07	2006.82	5350.63	2030.38	2617.49	10596	3198.81	4187.61	3441.62	1992.04	1733.65	2472.38	3829.84	5081.29	3609.35	2066.02	4455.57	2837.68	1.57014
Cre06.g258800	CWP2	50	Cre06.g258800_4532.1.p	Cre06.g258800_4532.1.p	pacid=52531343 transcript=Cre06.g258800_4532.1 locus=Cre06.g258800_4532 ID=Cre06.g258800_4532.1.v6.1 annot-version=v6.1 assoLoc=4532_06_29011 org=Chlamydomonas.reinhardtii.CC-4532	6907.08	5112.35	7117.18	4998.71	5064.3	16901.4	3612.46	6619.66	5937.67	4776.42	3283.38	5202.29	6378.87	8988.14	5389.93	4420.7	7683.5	4905.31	1.56636
Cre09.g801076		2	Cre09.g801076_4532.1.p	Cre09.g801076_4532.1.p	pacid=52521701 transcript=Cre09.g801076_4532.1 locus=Cre09.g801076_4532 ID=Cre09.g801076_4532.1.v6.1 annot-version=v6.1 assoLoc=4532_09_49360 org=Chlamydomonas.reinhardtii.CC-4532	251.486	124.113	181.505	135.947	141.612	609.93	131.993	209.356	144.664	169.48	90.2052	177.191	185.701	295.83	162.004	145.625	240.765	153.815	1.56529
Cre02.g095146		2	Cre02.g095146_4532.1.p	Cre02.g095146_4532.1.p	pacid=52526425 transcript=Cre02.g095146_4532.1 locus=Cre02.g095146_4532 ID=Cre02.g095146_4532.1.v6.1 annot-version=v6.1 assoLoc=4532_11_57621 org=Chlamydomonas.reinhardtii.CC-4532	211.842	130.27	197.138	120.392	121.746	609.982	127.514	174.081	152.192	148.654	119.342	170.489	179.75	284.04	151.262	146.162	231.895	148.712	1.55936
Cre13.g570100	HTA20	6	Cre13.g570100_4532.1.p	Cre13.g570100_4532.1.p	pacid=52514707 transcript=Cre13.g570100_4532.1 locus=Cre13.g570100_4532 ID=Cre13.g570100_4532.1.v6.1 annot-version=v6.1 assoLoc=4532_13_69321 org=Chlamydomonas.reinhardtii.CC-4532	575.759	433.435	373.452	474.965	484.317	1282.43	259.752	681.632	458.892	378.163	227.929	333.448	460.882	747.237	466.759	313.18	604.06	389.969	1.54899
Cre08.g363100		14	Cre08.g363100_4532.1.p	Cre08.g363100_4532.1.p	pacid=52534574 transcript=Cre08.g363100_4532.1 locus=Cre08.g363100_4532 ID=Cre08.g363100_4532.1.v6.1 annot-version=v6.1 assoLoc=4532_08_42595 org=Chlamydomonas.reinhardtii.CC-4532	1056.17	1500.64	648.802	2507.11	1590.15	2036.5	590.477	1188.25	1095.17	1240.32	546.862	1400.16	1068.54	2044.59	957.966	1062.45	1556.56	1010.21	1.54084
Cre10.g463370		4	Cre10.g463370_4532.1.p	Cre10.g463370_4532.1.p	pacid=52521434 transcript=Cre10.g463370_4532.1 locus=Cre10.g463370_4532 ID=Cre10.g463370_4532.1.v6.1 annot-version=v6.1 assoLoc=4532_10_55350 org=Chlamydomonas.reinhardtii.CC-4532	441.906	504.713	359.283	368.994	487.771	772.636	309.46	325.582	317.892	285.749	372.151	312.499	435.301	543.134	317.645	323.466	489.217	320.555	1.52615
Cre09.g394200	FAP102	48	Cre09.g394200_4532.1.p	Cre09.g394200_4532.1.p	pacid=52522459 transcript=Cre09.g394200_4532.1 locus=Cre09.g394200_4532 ID=Cre09.g394200_4532.1.v6.1 annot-version=v6.1 assoLoc=4532_09_47020 org=Chlamydomonas.reinhardtii.CC-4532	6563.85	4575.64	4983.39	4626.08	4562.61	17374.9	2876.59	6079.87	4980.19	5636.12	3154.77	5414.45	5374.29	8854.53	4645.55	4735.11	7114.41	4690.33	1.51682
Cre03.g170850	MMP19	3	Cre03.g170850_4532.1.p	Cre03.g170850_4532.1.p	pacid=52510052 transcript=Cre03.g170850_4532.1 locus=Cre03.g170850_4532 ID=Cre03.g170850_4532.1.v6.1 annot-version=v6.1 assoLoc=4532_03_17510 org=Chlamydomonas.reinhardtii.CC-4532	232.966	159.663	74.1595	216.444	239.068	248.109	89.1953	166.818	149.045	166.146	76.9709	126.384	155.596	234.54	135.019	123.167	195.068	129.093	1.51107
Cre09.g404900		20	Cre09.g404900_4532.1.p	Cre09.g404900_4532.1.p	pacid=52521795 transcript=Cre09.g404900_4532.1 locus=Cre09.g404900_4532 ID=Cre09.g404900_4532.1.v6.1 annot-version=v6.1 assoLoc=4532_09_45740 org=Chlamydomonas.reinhardtii.CC-4532	1719.6	3229.72	1317.27	2693.38	3323.96	2325.04	1100.19	1492.65	3419.95	1216.63	1168.24	1273.96	2088.86	2780.79	2004.26	1219.61	2434.83	1611.94	1.5105
Cre16.g693601	ISG2	2	Cre16.g693601_4532.1.p	Cre16.g693601_4532.1.p	pacid=52516458 transcript=Cre16.g693601_4532.1 locus=Cre16.g693601_4532 ID=Cre16.g693601_4532.1.v6.1 annot-version=v6.1 assoLoc=4532_16_78991 org=Chlamydomonas.reinhardtii.CC-4532	222.278	199.918	151.493	214.734	195.516	425.318	131.074	199.986	147.137	162.201	125.519	168.089	191.23	278.523	159.399	151.936	234.876	155.668	1.50883
Cre06.g278162	PHC3	14	Cre06.g278162_4532.1.p	Cre06.g278162_4532.1.p	pacid=52533430 transcript=Cre06.g278162_4532.1 locus=Cre06.g278162_4532 ID=Cre06.g278162_4532.1.v6.1 annot-version=v6.1 assoLoc=4532_06_31570 org=Chlamydomonas.reinhardtii.CC-4532	1601.52	1392.02	1427.83	1455.97	1415.73	3947.79	1173.61	1471.96	1240.43	1230.91	1022.93	1316.04	1473.79	2273.16	1295.33	1189.96	1873.48	1242.65	1.50765
Cre06.g278165		13	Cre06.g278165_4532.1.p	Cre06.g278165_4532.1.p	pacid=52531188 transcript=Cre06.g278165_4532.1 locus=Cre06.g278165_4532 ID=Cre06.g278165_4532.1.v6.1 annot-version=v6.1 assoLoc=4532_06_31586 org=Chlamydomonas.reinhardtii.CC-4532	1959.9	1942.58	831.732	2367.13	2433.12	3145.95	919.175	1919.02	1980.39	1518.76	787.76	1309.34	1578.07	2648.73	1606.19	1205.29	2113.4	1405.74	1.50341
Cre01.g014650	PFH5	3	Cre01.g014650_4532.1.p	Cre01.g014650_4532.1.p	pacid=52524792 transcript=Cre01.g014650_4532.1 locus=Cre01.g014650_4532 ID=Cre01.g014650_4532.1.v6.1 annot-version=v6.1 assoLoc=4532_01_01851 org=Chlamydomonas.reinhardtii.CC-4532	753.086	417.519	495.56	427.558	453.603	1316.11	296.682	662.438	466.843	443.683	281.712	424.397	555.388	732.424	475.321	383.264	643.906	429.292	1.49992
Cre11.g476050	DHC15	6	Cre11.g476050_4532.1.p	Cre11.g476050_4532.1.p	pacid=52526976 transcript=Cre11.g476050_4532.1 locus=Cre11.g476050_4532 ID=Cre11.g476050_4532.1.v6.1 annot-version=v6.1 assoLoc=4532_11_58425 org=Chlamydomonas.reinhardtii.CC-4532	767.084	632.75	742.796	616.721	667.288	1727.94	500.942	593.631	631.956	544.701	574.482	612.114	714.21	1003.98	575.51	577.099	859.097	576.304	1.4907
Cre12.g533000	PHR1	2	Cre12.g533000_4532.1.p	Cre12.g533000_4532.1.p	pacid=52536434 transcript=Cre12.g533000_4532.1 locus=Cre12.g533000_4532 ID=Cre12.g533000_4532.1.v6.1 annot-version=v6.1 assoLoc=4532_12_64750 org=Chlamydomonas.reinhardtii.CC-4532	342.096	277.495	250.418	248.396	270.513	771.958	225.858	315.051	216.781	258.558	172.876	270.338	290.003	430.289	252.563	233.924	360.146	243.244	1.4806
Cre09.g406600		15	Cre09.g406600_4532.1.p	Cre09.g406600_4532.1.p	pacid=52521978 transcript=Cre09.g406600_4532.1 locus=Cre09.g406600_4532 ID=Cre09.g406600_4532.1.v6.1 annot-version=v6.1 assoLoc=4532_09_48976 org=Chlamydomonas.reinhardtii.CC-4532	2003.42	1720.52	1343.53	1826.12	2157.48	4202.96	1189.36	1800.39	1897.91	1603.07	998	1514.86	1689.16	2728.85	1629.22	1371.98	2209.01	1500.6	1.47208
Cre06.g250250	ATPVC1	6	Cre06.g250250_4532.1.p	Cre06.g250250_4532.1.p	pacid=52533140 transcript=Cre06.g250250_4532.1 locus=Cre06.g250250_4532 ID=Cre06.g250250_4532.1.v6.1 annot-version=v6.1 assoLoc=4532_06_28156 org=Chlamydomonas.reinhardtii.CC-4532	1046.9	1497.55	697.593	1342.92	1961.96	530.071	636.625	1060.56	949.748	721.895	613.078	871.591	1080.68	1278.32	882.311	735.521	1179.5	808.916	1.45812
Cre05.g238650	PHC5	10	Cre05.g238650_4532.1.p	Cre05.g238650_4532.1.p	pacid=52539718 transcript=Cre05.g238650_4532.1 locus=Cre05.g238650_4532 ID=Cre05.g238650_4532.1.v6.1 annot-version=v6.1 assoLoc=4532_05_27140 org=Chlamydomonas.reinhardtii.CC-4532	1788.54	1155.36	2378.59	1307.24	1257.48	3948.08	1923.54	1577.63	1121.83	1053.55	1180.89	1266.3	1774.16	2170.93	1541	1166.91	1972.55	1353.96	1.45688
Cre10.g435800	CSP41B	22	Cre10.g435800_4532.1.p	Cre10.g435800_4532.1.p	pacid=52519724 transcript=Cre10.g435800_4532.1 locus=Cre10.g435800_4532 ID=Cre10.g435800_4532.1.v6.1 annot-version=v6.1 assoLoc=4532_10_52226 org=Chlamydomonas.reinhardtii.CC-4532	2630.64	1860.85	3337.33	1823.63	1845.99	7868.04	3815.01	2158	2128.91	1573.68	1789.18	1871.24	2609.61	3845.89	2700.64	1744.7	3227.75	2222.67	1.45219
Cre06.g271200		23	Cre06.g271200_4532.1.p	Cre06.g271200_4532.1.p	pacid=52532129 transcript=Cre06.g271200_4532.1 locus=Cre06.g271200_4532 ID=Cre06.g271200_4532.1.v6.1 annot-version=v6.1 assoLoc=4532_06_30365 org=Chlamydomonas.reinhardtii.CC-4532	2124.92	2440.79	2602.27	3136.24	3332.4	2377.19	2101.49	1656.25	1825.27	1580.31	2312.27	1601.45	2389.33	2948.61	1861	1831.34	2668.97	1846.17	1.44568
Cre17.g699850		2	Cre17.g699850_4532.1.p	Cre17.g699850_4532.1.p	pacid=52528308 transcript=Cre17.g699850_4532.1 locus=Cre17.g699850_4532 ID=Cre17.g699850_4532.1.v6.1 annot-version=v6.1 assoLoc=4532_17_85970 org=Chlamydomonas.reinhardtii.CC-4532	161.87	248.336	254.149	173.617	474.292	230.034	214.658	172.308	180.554	127.563	178.157	194.587	221.452	292.648	189.173	166.769	257.05	177.971	1.44433
Cre07.g343700	OGD2	12	Cre07.g343700_4532.1.p	Cre07.g343700_4532.1.p	pacid=52530759 transcript=Cre07.g343700_4532.1 locus=Cre07.g343700_4532 ID=Cre07.g343700_4532.1.v6.1 annot-version=v6.1 assoLoc=4532_07_39946 org=Chlamydomonas.reinhardtii.CC-4532	1612.23	3300.31	1588.79	2485.44	3779.49	1163.26	2482.87	1383.99	2411.91	991.822	1426.7	966.337	2167.11	2476.06	2092.92	1128.29	2321.59	1610.6	1.44144
Cre10.g439550		11	Cre10.g439550_4532.1.p	Cre10.g439550_4532.1.p	pacid=52521487 transcript=Cre10.g439550_4532.1 locus=Cre10.g439550_4532 ID=Cre10.g439550_4532.1.v6.1 annot-version=v6.1 assoLoc=4532_10_52631 org=Chlamydomonas.reinhardtii.CC-4532	1020.3	1493.83	541.963	1258.07	1478.22	527.518	485.294	1145.31	1083.22	633.103	451.84	617.777	1018.7	1087.94	904.608	567.573	1053.32	736.091	1.43096
Cre10.g419950		3	Cre10.g419950_4532.1.p	Cre10.g419950_4532.1.p	pacid=52520380 transcript=Cre10.g419950_4532.1 locus=Cre10.g419950_4532 ID=Cre10.g419950_4532.1.v6.1 annot-version=v6.1 assoLoc=4532_10_50465 org=Chlamydomonas.reinhardtii.CC-4532	183.226	177.711	150.2	162.938	126.927	320.94	115.18	118.701	124.688	141.464	156.964	127.56	170.379	203.602	119.523	141.996	186.99	130.76	1.43003
Cre06.g282800	ICL1	11	Cre06.g282800_4532.1.p	Cre06.g282800_4532.1.p	pacid=52531854 transcript=Cre06.g282800_4532.1 locus=Cre06.g282800_4532 ID=Cre06.g282800_4532.1.v6.1 annot-version=v6.1 assoLoc=4532_06_32841 org=Chlamydomonas.reinhardtii.CC-4532	1791.5	1046.96	840.379	1565.31	838.287	1208.48	399.254	1243.41	1395.09	743.128	456.735	868.628	1226.28	1204.03	1012.58	689.497	1215.15	851.041	1.42784
Cre06.g264200	SDH2	2	Cre06.g264200_4532.1.p	Cre06.g264200_4532.1.p	pacid=52532265 transcript=Cre06.g264200_4532.1 locus=Cre06.g264200_4532 ID=Cre06.g264200_4532.1.v6.1 annot-version=v6.1 assoLoc=4532_06_29560 org=Chlamydomonas.reinhardtii.CC-4532	468.851	415.613	287.695	417.759	324.697	273.461	288.072	212.251	187.224	272.245	344.143	231.784	390.72	338.639	229.182	282.724	364.679	255.953	1.42479
Cre11.g476850	DRC4	2	Cre11.g476850_4532.1.p	Cre11.g476850_4532.1.p	pacid=52526620 transcript=Cre11.g476850_4532.1 locus=Cre11.g476850_4532 ID=Cre11.g476850_4532.1.v6.1 annot-version=v6.1 assoLoc=4532_11_58505 org=Chlamydomonas.reinhardtii.CC-4532	75.4286	88.3174	58.0169	80.579	109.394	66.074	42.5746	60.3832	72.939	56.3523	44.339	58.858	73.921	85.349	58.6323	53.1831	79.635	55.9077	1.4244
Cre06.g296100		39	Cre06.g296100_4532.1.p	Cre06.g296100_4532.1.p	pacid=52533652 transcript=Cre06.g296100_4532.1 locus=Cre06.g296100_4532 ID=Cre06.g296100_4532.1.v6.1 annot-version=v6.1 assoLoc=4532_06_34390 org=Chlamydomonas.reinhardtii.CC-4532	1843.76	4702.51	10025.5	1954.85	3327.53	2241.71	3557.91	1988.73	3637.08	1586.24	3971.4	2231.49	5523.92	2508.03	3061.24	2596.38	4015.98	2828.81	1.41967
Cre03.g167250		3	Cre03.g167250_4532.1.p	Cre03.g167250_4532.1.p	pacid=52510525 transcript=Cre03.g167250_4532.1 locus=Cre03.g167250_4532 ID=Cre03.g167250_4532.1.v6.1 annot-version=v6.1 assoLoc=4532_03_17105 org=Chlamydomonas.reinhardtii.CC-4532	662.411	406.16	391.156	410.013	461.323	565.857	338.947	430.077	254.806	384.66	333.278	313.997	486.576	479.064	341.277	343.978	482.82	342.628	1.40917
Cre02.g141400	PCK1	17	Cre02.g141400_4532.1.p	Cre02.g141400_4532.1.p	pacid=52512523 transcript=Cre02.g141400_4532.1 locus=Cre02.g141400_4532 ID=Cre02.g141400_4532.1.v6.1 annot-version=v6.1 assoLoc=4532_02_14175 org=Chlamydomonas.reinhardtii.CC-4532	2478.4	1926.55	1850.3	2486.24	1830.65	2024.34	1461.32	1953.23	1858.71	1226.41	1034.04	1416.41	2085.08	2113.74	1757.75	1225.62	2099.41	1491.69	1.40741
Cre03.g156050	RRF1	2	Cre03.g156050_4532.1.p	Cre03.g156050_4532.1.p	pacid=52510162 transcript=Cre03.g156050_4532.1 locus=Cre03.g156050_4532 ID=Cre03.g156050_4532.1.v6.1 annot-version=v6.1 assoLoc=4532_03_15910 org=Chlamydomonas.reinhardtii.CC-4532	474.074	521.414	285.959	721.849	502.867	909.109	501.286	411.997	578.725	332.662	252.043	351.753	427.149	711.275	497.336	312.153	569.212	404.744	1.40635
Cre12.g498450		12	Cre12.g498450_4532.1.p	Cre12.g498450_4532.1.p	pacid=52538561 transcript=Cre12.g498450_4532.1 locus=Cre12.g498450_4532 ID=Cre12.g498450_4532.1.v6.1 annot-version=v6.1 assoLoc=4532_12_62266 org=Chlamydomonas.reinhardtii.CC-4532	1481.32	1133.17	1436.99	1269.97	1681.89	3198.36	1322.2	1499.65	1193.92	1113.42	952.872	1201.62	1350.49	2050.07	1338.59	1089.3	1700.28	1213.95	1.40063
Cre07.g353450	ACS3	35	Cre07.g353450_4532.5.p	Cre07.g353450_4532.5.p	pacid=52530702 transcript=Cre07.g353450_4532.5 locus=Cre07.g353450_4532 ID=Cre07.g353450_4532.5.v6.1 annot-version=v6.1 assoLoc=4532_07_41151 org=Chlamydomonas.reinhardtii.CC-4532	5867.56	4990.69	2730.41	5979.95	3339.45	4038.82	2698	5178.1	4688.99	2228.76	1727.57	2805.32	4529.55	4452.74	4188.36	2253.88	4491.15	3221.12	1.39428
Cre03.g144807	MAS1	19	Cre03.g144807_4532.1.p	Cre03.g144807_4532.1.p	pacid=52508820 transcript=Cre03.g144807_4532.1 locus=Cre03.g144807_4532 ID=Cre03.g144807_4532.1.v6.1 annot-version=v6.1 assoLoc=4532_03_14516 org=Chlamydomonas.reinhardtii.CC-4532	2113.34	1847.62	1163.03	2924.69	1475.46	1857.07	1511.89	1756.47	1723.65	1036	902.795	1235.04	1708	2085.74	1664	1057.94	1896.87	1360.97	1.39376
Cre12.g507150		5	Cre12.g507150_4532.1.p	Cre12.g507150_4532.1.p	pacid=52537971 transcript=Cre12.g507150_4532.1 locus=Cre12.g507150_4532 ID=Cre12.g507150_4532.1.v6.1 annot-version=v6.1 assoLoc=4532_12_61330 org=Chlamydomonas.reinhardtii.CC-4532	493.822	838.621	393.857	758.621	975.589	635.635	480.499	527.715	604.022	514.282	340.221	474.246	575.433	789.948	537.412	442.916	682.691	490.164	1.39278
Cre03.g144564	MMP13	19	Cre03.g144564_4532.1.p	Cre03.g144564_4532.1.p	pacid=52508591 transcript=Cre03.g144564_4532.1 locus=Cre03.g144564_4532 ID=Cre03.g144564_4532.1.v6.1 annot-version=v6.1 assoLoc=4532_03_14456 org=Chlamydomonas.reinhardtii.CC-4532	2837.73	1954.87	1055.45	2255.12	2477.51	3932.68	794.375	2644.31	2473.86	1967.17	957.974	1597.24	1949.35	2888.44	1970.85	1507.46	2418.89	1739.15	1.39085
Cre12.g513150		12	Cre12.g513150_4532.1.p	Cre12.g513150_4532.1.p	pacid=52536807 transcript=Cre12.g513150_4532.1 locus=Cre12.g513150_4532 ID=Cre12.g513150_4532.1.v6.1 annot-version=v6.1 assoLoc=4532_12_62536 org=Chlamydomonas.reinhardtii.CC-4532	1496	1247.41	1821.73	1288.78	1531.46	3027.14	1007.74	1448.75	1589.86	1044.74	993.956	1439.09	1521.71	1949.13	1348.78	1159.26	1735.42	1254.02	1.38388
Cre10.g436550	EPYC1	12	Cre10.g436550_4532.1.p	Cre10.g436550_4532.1.p	pacid=52520985 transcript=Cre10.g436550_4532.1 locus=Cre10.g436550_4532 ID=Cre10.g436550_4532.1.v6.1 annot-version=v6.1 assoLoc=4532_10_52301 org=Chlamydomonas.reinhardtii.CC-4532	2472.27	2294.27	3264.33	3192.85	2568.22	9455.55	3247.03	3267.07	2493.74	2431.7	2236.76	3130.18	2676.96	5072.21	3002.61	2599.55	3874.58	2801.08	1.38325
Cre17.g700750	GFY3	2	Cre17.g700750_4532.1.p	Cre17.g700750_4532.1.p	pacid=52528893 transcript=Cre17.g700750_4532.1 locus=Cre17.g700750_4532 ID=Cre17.g700750_4532.1.v6.1 annot-version=v6.1 assoLoc=4532_17_86110 org=Chlamydomonas.reinhardtii.CC-4532	505.768	293.852	233.525	309.692	216.543	273.656	154.006	253.399	204.92	298.183	169.277	246.335	344.382	266.63	204.108	237.932	305.506	221.02	1.38226
Cre13.g578350		3	Cre13.g578350_4532.1.p	Cre13.g578350_4532.1.p	pacid=52515191 transcript=Cre13.g578350_4532.1 locus=Cre13.g578350_4532 ID=Cre13.g578350_4532.1.v6.1 annot-version=v6.1 assoLoc=4532_13_70235 org=Chlamydomonas.reinhardtii.CC-4532	284.864	284.633	313.269	332.72	400.705	272.01	236.459	239.62	227.502	213.65	211.806	238.715	294.255	335.145	234.527	221.39	314.7	227.959	1.38051
Cre11.g481500	HIS7	4	Cre11.g481500_4532.1.p	Cre11.g481500_4532.1.p	pacid=52527026 transcript=Cre11.g481500_4532.1 locus=Cre11.g481500_4532 ID=Cre11.g481500_4532.1.v6.1 annot-version=v6.1 assoLoc=4532_11_59060 org=Chlamydomonas.reinhardtii.CC-4532	589.426	370.958	432.904	314.656	292.707	703.051	272.389	345.173	230.889	433.016	328.877	349.226	464.429	436.805	282.817	370.373	450.617	326.595	1.37974
Cre13.g567700	HAV2	8	Cre13.g567700_4532.1.p	Cre13.g567700_4532.1.p	pacid=52514576 transcript=Cre13.g567700_4532.1 locus=Cre13.g567700_4532 ID=Cre13.g567700_4532.1.v6.1 annot-version=v6.1 assoLoc=4532_13_69060 org=Chlamydomonas.reinhardtii.CC-4532	1588.02	1202.3	1190.14	1428.28	1377.5	2306.09	885.427	1433.34	1094.19	1056.42	839.391	1286.42	1326.82	1703.96	1137.65	1060.74	1515.39	1099.2	1.37863
Cre07.g338451	FBP1	4	Cre07.g338451_4532.1.p	Cre07.g338451_4532.1.p	pacid=52530538 transcript=Cre07.g338451_4532.1 locus=Cre07.g338451_4532 ID=Cre07.g338451_4532.1.v6.1 annot-version=v6.1 assoLoc=4532_07_39345 org=Chlamydomonas.reinhardtii.CC-4532	410.704	266.563	270.19	328.768	240.357	398.48	197.409	301.958	265.842	201.582	163.358	261.001	315.819	322.535	255.07	208.647	319.177	231.858	1.3766
Cre12.g485150	GAPC1	28	Cre12.g485150_4532.1.p	Cre12.g485150_4532.1.p	pacid=52536459 transcript=Cre12.g485150_4532.1 locus=Cre12.g485150_4532 ID=Cre12.g485150_4532.1.v6.1 annot-version=v6.1 assoLoc=4532_12_59440 org=Chlamydomonas.reinhardtii.CC-4532	2887.35	3832.16	4536.04	5166.8	4837.26	4271.14	5283.22	3013.9	3256	1947.96	2403.46	2657.68	3751.85	4758.4	3851.04	2336.37	4255.12	3093.7	1.37541
Cre13.g577900		2	Cre13.g577900_4532.1.p	Cre13.g577900_4532.1.p	pacid=52515155 transcript=Cre13.g577900_4532.1 locus=Cre13.g577900_4532 ID=Cre13.g577900_4532.1.v6.1 annot-version=v6.1 assoLoc=4532_13_70186 org=Chlamydomonas.reinhardtii.CC-4532	150.797	109.193	108.324	131.937	109.666	275.694	97.3729	129.948	113.908	94.3078	75.9409	133.142	122.771	172.432	113.743	101.13	147.602	107.437	1.37385
Cre13.g570000	HFO20	13	Cre13.g570000_4532.1.p	Cre13.g570000_4532.1.p	pacid=52514862 transcript=Cre13.g570000_4532.1 locus=Cre13.g570000_4532 ID=Cre13.g570000_4532.1.v6.1 annot-version=v6.1 assoLoc=4532_13_69311 org=Chlamydomonas.reinhardtii.CC-4532	3182.51	2591.61	2364.62	2813.54	2906.63	5577.58	1754.57	2928.66	3303.55	2073.16	1709.34	2382.85	2712.91	3765.92	2662.26	2055.12	3239.41	2358.69	1.3734
Cre04.g223050	CAH2	18	Cre04.g223050_4532.1.p	Cre04.g223050_4532.1.p	pacid=52540192 transcript=Cre04.g223050_4532.1 locus=Cre04.g223050_4532 ID=Cre04.g223050_4532.1.v6.1 annot-version=v6.1 assoLoc=4532_04_24516 org=Chlamydomonas.reinhardtii.CC-4532	3273.55	3830.52	837.158	3538.95	3276.68	4184.08	570.724	3521.26	3068.87	3573.54	848.324	2317.21	2647.08	3666.57	2386.95	2246.36	3156.82	2316.65	1.36267
Cre03.g191900		2	Cre03.g191900_4532.1.p	Cre03.g191900_4532.1.p	pacid=52511404 transcript=Cre03.g191900_4532.1 locus=Cre03.g191900_4532 ID=Cre03.g191900_4532.1.v6.1 annot-version=v6.1 assoLoc=4532_03_19900 org=Chlamydomonas.reinhardtii.CC-4532	468.503	686.78	440.442	559.179	758.51	140.777	442.796	466.526	453.948	243.451	345.837	291.723	531.908	486.155	454.423	293.67	509.032	374.047	1.36088
Cre17.g718500	MMP1	27	Cre17.g718500_4532.1.p	Cre17.g718500_4532.1.p	pacid=52527791 transcript=Cre17.g718500_4532.1 locus=Cre17.g718500_4532 ID=Cre17.g718500_4532.1.v6.1 annot-version=v6.1 assoLoc=4532_17_87965 org=Chlamydomonas.reinhardtii.CC-4532	3917.56	3697.69	1732.46	4184.16	5566.24	5389.42	1168.41	3745.96	6280.6	2945.5	1203.82	2675.99	3115.9	5046.61	3731.66	2275.1	4081.26	3003.38	1.35889
Cre10.g430350		2	Cre10.g430350_4532.1.p	Cre10.g430350_4532.1.p	pacid=52521387 transcript=Cre10.g430350_4532.1 locus=Cre10.g430350_4532 ID=Cre10.g430350_4532.1.v6.1 annot-version=v6.1 assoLoc=4532_10_51651 org=Chlamydomonas.reinhardtii.CC-4532	104.378	79.4793	93.4843	64.9863	87.6149	101.795	46.6637	69.0959	73.1578	72.1503	52.8549	78.5839	92.4472	84.7987	62.9725	67.863	88.623	65.4177	1.35472
Cre13.g567450	HON1	8	Cre13.g567450_4532.1.p	Cre13.g567450_4532.1.p	pacid=52515734 transcript=Cre13.g567450_4532.1 locus=Cre13.g567450_4532 ID=Cre13.g567450_4532.1.v6.1 annot-version=v6.1 assoLoc=4532_13_69035 org=Chlamydomonas.reinhardtii.CC-4532	1309.76	1474.1	1512.21	1742.59	1903.19	2395.76	974.894	1497.8	1637.44	1115.18	1097.1	1308.82	1432.02	2013.85	1370.04	1173.7	1722.93	1271.87	1.35464
Cre10.g437450		17	Cre10.g437450_4532.1.p	Cre10.g437450_4532.1.p	pacid=52520268 transcript=Cre10.g437450_4532.1 locus=Cre10.g437450_4532 ID=Cre10.g437450_4532.1.v6.1 annot-version=v6.1 assoLoc=4532_10_52406 org=Chlamydomonas.reinhardtii.CC-4532	3090.08	3019.64	1812.58	1836.55	2226.61	1851.29	943.851	2539.77	2466.57	1513.61	1090.88	1666.22	2640.77	1971.48	1983.4	1423.57	2306.12	1703.48	1.35377
Cre09.g392867	FMG2/FMG1-B	56	Cre09.g392867_4532.1.p	Cre09.g392867_4532.1.p	pacid=52522184 transcript=Cre09.g392867_4532.1 locus=Cre09.g392867_4532 ID=Cre09.g392867_4532.1.v6.1 annot-version=v6.1 assoLoc=4532_09_45476 org=Chlamydomonas.reinhardtii.CC-4532	8090.13	8333.85	4648.68	11616.8	8616.23	6696.08	3534.69	5578.17	4887.43	9176.43	5004.15	7322.68	7024.22	8976.37	4666.76	7167.75	8000.3	5917.26	1.35203
Cre08.g370650	PGL2	3	Cre08.g370650_4532.1.p	Cre08.g370650_4532.1.p	pacid=52534709 transcript=Cre08.g370650_4532.1 locus=Cre08.g370650_4532 ID=Cre08.g370650_4532.1.v6.1 annot-version=v6.1 assoLoc=4532_08_43500 org=Chlamydomonas.reinhardtii.CC-4532	173.352	93.9408	264.2	169.139	149.05	591.232	290.958	180.942	129.169	167.528	165.504	132.963	177.164	303.14	200.356	155.332	240.152	177.844	1.35036
Cre06.g251300	SMP6B	2	Cre06.g251300_4532.1.p	Cre06.g251300_4532.1.p	pacid=52531683 transcript=Cre06.g251300_4532.1 locus=Cre06.g251300_4532 ID=Cre06.g251300_4532.1.v6.1 annot-version=v6.1 assoLoc=4532_06_28270 org=Chlamydomonas.reinhardtii.CC-4532	174.871	162.197	156.008	157.414	140.087	313.348	159.663	162.002	124.328	122.571	111.464	137.844	164.359	203.616	148.664	123.96	183.987	136.312	1.34975
Cre14.g625850	MMP32	2	Cre14.g625850_4532.1.p	Cre14.g625850_4532.1.p	pacid=52518863 transcript=Cre14.g625850_4532.1 locus=Cre14.g625850_4532 ID=Cre14.g625850_4532.1.v6.1 annot-version=v6.1 assoLoc=4532_14_74650 org=Chlamydomonas.reinhardtii.CC-4532	75.1517	58.4327	9.16671	68.9923	66.0694	95.3424	11.6169	76.3559	29.77	70.9694	8.85858	79.5753	47.5837	76.8014	39.2476	53.1344	62.1925	46.191	1.34642
Cre16.g664550	SHMT1	15	Cre16.g664550_4532.1.p	Cre16.g664550_4532.1.p	pacid=52518296 transcript=Cre16.g664550_4532.1 locus=Cre16.g664550_4532 ID=Cre16.g664550_4532.1.v6.1 annot-version=v6.1 assoLoc=4532_16_81306 org=Chlamydomonas.reinhardtii.CC-4532	1940.87	1508.65	1482.48	2554.93	1984.36	2968.23	2063.37	1672.91	1710.42	1207.09	1198.56	1391.93	1644	2502.51	1815.57	1265.86	2073.25	1540.71	1.34564
Cre16.g672300		14	Cre16.g672300_4532.1.p	Cre16.g672300_4532.1.p	pacid=52518065 transcript=Cre16.g672300_4532.1 locus=Cre16.g672300_4532 ID=Cre16.g672300_4532.1.v6.1 annot-version=v6.1 assoLoc=4532_16_84431 org=Chlamydomonas.reinhardtii.CC-4532	2954.49	2085.18	3099.76	1986.93	2500.97	7697.92	2551.07	2927.22	3116.3	2243.86	1902.82	2370.82	2713.14	4061.94	2864.86	2172.5	3387.54	2518.68	1.34497
Cre17.g714050	HTB32	8	Cre17.g714050_4532.1.p	Cre17.g714050_4532.1.p	pacid=52527761 transcript=Cre17.g714050_4532.1 locus=Cre17.g714050_4532 ID=Cre17.g714050_4532.1.v6.1 annot-version=v6.1 assoLoc=4532_17_87486 org=Chlamydomonas.reinhardtii.CC-4532	627.243	511.209	457.109	521.188	520.073	1086.42	386.393	585.207	483.867	455.418	342.553	517.792	531.854	709.227	485.156	438.588	620.54	461.872	1.34354
Cre16.g676450	CPLD39	3	Cre16.g676450_4532.1.p	Cre16.g676450_4532.1.p	pacid=52517545 transcript=Cre16.g676450_4532.1 locus=Cre16.g676450_4532 ID=Cre16.g676450_4532.1.v6.1 annot-version=v6.1 assoLoc=4532_16_83921 org=Chlamydomonas.reinhardtii.CC-4532	410.968	268.387	258.052	262.798	279.876	424.161	252.792	303.219	194.709	232.664	191.799	246.448	312.469	322.278	250.24	223.637	317.374	236.938	1.33948
Cre09.g413900		25	Cre09.g413900_4532.1.p	Cre09.g413900_4532.1.p	pacid=52522961 transcript=Cre09.g413900_4532.1 locus=Cre09.g413900_4532 ID=Cre09.g413900_4532.1.v6.1 annot-version=v6.1 assoLoc=4532_09_49805 org=Chlamydomonas.reinhardtii.CC-4532	2178.9	3000.97	2478.9	2809.81	4788.5	2186.19	2184.79	2506.44	3117.13	1905.94	1651.46	1666.61	2552.92	3261.5	2602.79	1741.34	2907.21	2172.06	1.33846
Cre07.g331550	PST1	23	Cre07.g331550_4532.1.p	Cre07.g331550_4532.1.p	pacid=52530487 transcript=Cre07.g331550_4532.1 locus=Cre07.g331550_4532 ID=Cre07.g331550_4532.1.v6.1 annot-version=v6.1 assoLoc=4532_07_38526 org=Chlamydomonas.reinhardtii.CC-4532	2957	3903.8	4579.4	2924.91	3276.27	2406.12	2323.2	3172.35	2499.97	2246.69	2797.57	1943.15	3813.4	2869.1	2665.17	2329.14	3341.25	2497.15	1.33802
Cre13.g569950	HTR20	10	Cre13.g569950_4532.1.p	Cre13.g569950_4532.1.p	pacid=52515597 transcript=Cre13.g569950_4532.1 locus=Cre13.g569950_4532 ID=Cre13.g569950_4532.1.v6.1 annot-version=v6.1 assoLoc=4532_13_69306 org=Chlamydomonas.reinhardtii.CC-4532	3193.19	2617.74	2547.94	3121.67	3033.06	4902.93	2144.29	2606.95	2744.4	2119.16	2030.25	2869.66	2786.29	3685.89	2498.55	2339.69	3236.09	2419.12	1.33771
Cre03.g150300		7	Cre03.g150300_4532.1.p	Cre03.g150300_4532.1.p	pacid=52510618 transcript=Cre03.g150300_4532.1 locus=Cre03.g150300_4532 ID=Cre03.g150300_4532.1.v6.1 annot-version=v6.1 assoLoc=4532_03_15260 org=Chlamydomonas.reinhardtii.CC-4532	1124.16	554.741	1226.72	670.503	660.219	1828.17	798.391	1161.43	816.02	552.389	441.918	788.188	968.54	1052.96	925.28	594.165	1010.75	759.723	1.33042
Cre07.g357350	GLB1	4	Cre07.g357350_4532.1.p	Cre07.g357350_4532.1.p	pacid=52529881 transcript=Cre07.g357350_4532.1 locus=Cre07.g357350_4532 ID=Cre07.g357350_4532.1.v6.1 annot-version=v6.1 assoLoc=4532_07_41601 org=Chlamydomonas.reinhardtii.CC-4532	487.387	331.107	376.724	420.725	337.54	1406.5	357.872	386.954	475.177	402.001	292.592	618.86	398.406	721.588	406.668	437.818	559.997	422.243	1.32624
Cre11.g468450	DLE2	10	Cre11.g468450_4532.1.p	Cre11.g468450_4532.1.p	pacid=52526605 transcript=Cre11.g468450_4532.1 locus=Cre11.g468450_4532 ID=Cre11.g468450_4532.1.v6.1 annot-version=v6.1 assoLoc=4532_11_56990 org=Chlamydomonas.reinhardtii.CC-4532	1088.91	803.948	1082.15	902.683	820.81	2371.07	912.997	980.184	772.305	870.495	740.399	1066.67	991.669	1364.85	888.495	892.521	1178.26	890.508	1.32313
Cre16.g695050	ECH3	33	Cre16.g695050_4532.1.p	Cre16.g695050_4532.1.p	pacid=52516183 transcript=Cre16.g695050_4532.1 locus=Cre16.g695050_4532 ID=Cre16.g695050_4532.1.v6.1 annot-version=v6.1 assoLoc=4532_16_78791 org=Chlamydomonas.reinhardtii.CC-4532	3643.4	2963.9	2288.36	3970.56	3260.96	2807.58	2396.4	3360.41	3137.67	1780.17	1505.01	2225.68	2965.22	3346.37	2964.83	1836.95	3155.79	2400.89	1.31443
Cre06.g259100	MITH1	12	Cre06.g259100_4532.1.p	Cre06.g259100_4532.1.p	pacid=52533161 transcript=Cre06.g259100_4532.1 locus=Cre06.g259100_4532 ID=Cre06.g259100_4532.1.v6.1 annot-version=v6.1 assoLoc=4532_06_29046 org=Chlamydomonas.reinhardtii.CC-4532	1653.72	1460.95	1804.39	1316.89	1317.13	1475.19	1180.85	1205.97	1131.85	1068.22	1040.33	1245.48	1639.69	1369.74	1172.89	1118.01	1504.71	1145.45	1.31364
Cre09.g386113		2	Cre09.g386113_4532.1.p	Cre09.g386113_4532.1.p	pacid=52522357 transcript=Cre09.g386113_4532.1 locus=Cre09.g386113_4532 ID=Cre09.g386113_4532.1.v6.1 annot-version=v6.1 assoLoc=4532_09_45266 org=Chlamydomonas.reinhardtii.CC-4532	247.474	189.264	193.325	201.682	186.002	227.061	149.894	158.214	151.693	166.073	134.158	188.991	210.021	204.915	153.267	163.074	207.468	158.171	1.31167
Cre16.g673109	ACP1	2	Cre16.g673109_4532.1.p	Cre16.g673109_4532.1.p	pacid=52517215 transcript=Cre16.g673109_4532.1 locus=Cre16.g673109_4532 ID=Cre16.g673109_4532.1.v6.1 annot-version=v6.1 assoLoc=4532_16_81681 org=Chlamydomonas.reinhardtii.CC-4532	429.642	240.388	428.492	302.568	343.106	650.427	315.855	400.154	271.387	276.04	235.191	327.846	366.174	432.034	329.132	279.692	399.104	304.412	1.31106
Cre03.g800336		8	Cre03.g800336_4532.1.p	Cre03.g800336_4532.1.p	pacid=52510343 transcript=Cre03.g800336_4532.1 locus=Cre03.g800336_4532 ID=Cre03.g800336_4532.1.v6.1 annot-version=v6.1 assoLoc=4532_03_18355 org=Chlamydomonas.reinhardtii.CC-4532	1207.66	830.388	1286.61	1172.4	1116.31	1664.95	1093.61	1009.27	1142.57	733.718	697.586	874.905	1108.22	1317.89	1081.82	768.736	1213.05	925.276	1.31102
Cre03.g175850		4	Cre03.g175850_4532.1.p	Cre03.g175850_4532.1.p	pacid=52510719 transcript=Cre03.g175850_4532.1 locus=Cre03.g175850_4532 ID=Cre03.g175850_4532.1.v6.1 annot-version=v6.1 assoLoc=4532_03_18061 org=Chlamydomonas.reinhardtii.CC-4532	379.929	317.906	419.083	308.981	323.786	878.905	377.033	394.656	296.126	316.276	286.785	335.115	372.306	503.891	355.938	312.725	438.098	334.332	1.31037
Cre09.g390282		6	Cre09.g390282_4532.1.p	Cre09.g390282_4532.1.p	pacid=52513166 transcript=Cre09.g390282_4532.1 locus=Cre09.g390282_4532 ID=Cre09.g390282_4532.1.v6.1 annot-version=v6.1 assoLoc=4532_02_12976 org=Chlamydomonas.reinhardtii.CC-4532	707.008	535.902	841.144	682.571	972.008	903.448	627.515	658.78	534.174	563.093	549.467	609.565	694.685	852.676	606.823	574.042	773.68	590.432	1.31036
Cre03.g178600	TOP1	2	Cre03.g178600_4532.1.p	Cre03.g178600_4532.1.p	pacid=52511179 transcript=Cre03.g178600_4532.1 locus=Cre03.g178600_4532 ID=Cre03.g178600_4532.1.v6.1 annot-version=v6.1 assoLoc=4532_03_18406 org=Chlamydomonas.reinhardtii.CC-4532	109.928	80.8677	105.606	101.295	95.9163	208.121	75.4917	123.295	96.0137	68.654	74.5249	97.8109	98.8006	135.111	98.2668	80.3299	116.956	89.2984	1.30972
Cre14.g620702	PHC24	29	Cre14.g620702_4532.1.p	Cre14.g620702_4532.1.p	pacid=52518632 transcript=Cre14.g620702_4532.1 locus=Cre14.g620702_4532 ID=Cre14.g620702_4532.1.v6.1 annot-version=v6.1 assoLoc=4532_14_74096 org=Chlamydomonas.reinhardtii.CC-4532	2879.45	1939.67	2435.44	2071.68	2124.25	5818.46	2299.84	2747.44	1781.8	2151.12	1665.8	2548.55	2418.19	3338.13	2276.36	2121.82	2878.16	2199.09	1.30879
Cre02.g118850		3	Cre02.g118850_4532.1.p	Cre02.g118850_4532.1.p	pacid=52512300 transcript=Cre02.g118850_4532.1 locus=Cre02.g118850_4532 ID=Cre02.g118850_4532.1.v6.1 annot-version=v6.1 assoLoc=4532_02_11946 org=Chlamydomonas.reinhardtii.CC-4532	363.424	220.768	501.431	383.816	215.322	1234.35	520.21	309.541	506.342	253.941	280.353	360.895	361.874	611.163	445.364	298.396	486.519	371.88	1.30826
Cre04.g223100	CAH1	23	Cre04.g223100_4532.1.p	Cre04.g223100_4532.1.p	pacid=52540368 transcript=Cre04.g223100_4532.1 locus=Cre04.g223100_4532 ID=Cre04.g223100_4532.1.v6.1 annot-version=v6.1 assoLoc=4532_04_24520 org=Chlamydomonas.reinhardtii.CC-4532	4370.39	4378.05	1342.08	4056.26	3843.97	5151.36	1084.04	4368.21	4236.88	4069.64	1162.78	2783.62	3363.51	4350.53	3229.71	2672.01	3857.02	2950.86	1.30708
Cre17.g717950		3	Cre17.g717950_4532.1.p	Cre17.g717950_4532.1.p	pacid=52528697 transcript=Cre17.g717950_4532.1 locus=Cre17.g717950_4532 ID=Cre17.g717950_4532.1.v6.1 annot-version=v6.1 assoLoc=4532_17_87896 org=Chlamydomonas.reinhardtii.CC-4532	383.417	237.418	354.609	316.237	290.724	813.434	284.088	525.477	294.154	245.673	196.363	289.684	325.148	473.465	367.906	243.907	399.306	305.906	1.30532
Cre02.g144005		3	Cre02.g144005_4532.1.p	Cre02.g144005_4532.1.p	pacid=52513542 transcript=Cre02.g144005_4532.1 locus=Cre02.g144005_4532 ID=Cre02.g144005_4532.1.v6.1 annot-version=v6.1 assoLoc=4532_02_13841 org=Chlamydomonas.reinhardtii.CC-4532	406.244	412.631	188.956	498.474	637.559	493.34	152.006	448.913	497.147	407.677	170.021	348.294	335.944	543.124	366.022	308.664	439.534	337.343	1.30293
Cre12.g535350		2	Cre12.g535350_4532.1.p	Cre12.g535350_4532.1.p	pacid=52536170 transcript=Cre12.g535350_4532.1 locus=Cre12.g535350_4532 ID=Cre12.g535350_4532.1.v6.1 annot-version=v6.1 assoLoc=4532_12_65050 org=Chlamydomonas.reinhardtii.CC-4532	113.836	89.4459	107.603	85.7845	83.1484	64.5783	60.6372	80.3281	69.4084	61.2782	60.0321	87.9574	103.628	77.8371	70.1246	69.7559	90.7327	69.9402	1.29729
Cre16.g655200	PTB6	6	Cre16.g655200_4532.1.p	Cre16.g655200_4532.1.p	pacid=52516967 transcript=Cre16.g655200_4532.1 locus=Cre16.g655200_4532 ID=Cre16.g655200_4532.1.v6.1 annot-version=v6.1 assoLoc=4532_16_80155 org=Chlamydomonas.reinhardtii.CC-4532	880.878	716.642	429.693	1041.4	741.519	792.174	387.998	667.653	531.119	769.183	437.816	756.097	675.738	858.364	528.923	654.365	767.051	591.644	1.29647
Cre16.g691000	EFP1	2	Cre16.g691000_4532.1.p	Cre16.g691000_4532.1.p	pacid=52517678 transcript=Cre16.g691000_4532.1 locus=Cre16.g691000_4532 ID=Cre16.g691000_4532.1.v6.1 annot-version=v6.1 assoLoc=4532_16_79301 org=Chlamydomonas.reinhardtii.CC-4532	286.352	703.935	331.103	337.929	197.549	494.095	451.096	256.508	257.895	235.028	269.013	344.404	440.463	343.191	321.833	282.815	391.827	302.324	1.29605
Cre07.g351300		3	Cre07.g351300_4532.1.p	Cre07.g351300_4532.1.p	pacid=52530792 transcript=Cre07.g351300_4532.1 locus=Cre07.g351300_4532 ID=Cre07.g351300_4532.1.v6.1 annot-version=v6.1 assoLoc=4532_07_40836 org=Chlamydomonas.reinhardtii.CC-4532	232.397	247.991	173.121	192.497	280.771	322.159	175.856	225.125	217.176	198.843	116.884	185.21	217.836	265.142	206.052	166.979	241.489	186.516	1.29474
Cre09.g401050		6	Cre09.g401050_4532.1.p	Cre09.g401050_4532.1.p	pacid=52522557 transcript=Cre09.g401050_4532.1 locus=Cre09.g401050_4532 ID=Cre09.g401050_4532.1.v6.1 annot-version=v6.1 assoLoc=4532_09_46175 org=Chlamydomonas.reinhardtii.CC-4532	624.861	652.133	377.761	599.858	709.411	772.425	293.924	606.104	635.498	544.148	339.213	481.804	551.585	693.898	511.842	455.055	622.741	483.449	1.28812
Cre09.g393450	FAP233	11	Cre09.g393450_4532.1.p	Cre09.g393450_4532.1.p	pacid=52523092 transcript=Cre09.g393450_4532.1 locus=Cre09.g393450_4532 ID=Cre09.g393450_4532.1.v6.1 annot-version=v6.1 assoLoc=4532_09_47096 org=Chlamydomonas.reinhardtii.CC-4532	1519.2	1357.44	946.216	1378.56	1386.16	2754	865.119	1323.15	1444.09	1465.92	792.424	1363.07	1274.29	1839.57	1210.79	1207.14	1556.93	1208.96	1.28782
Cre17.g734500	ATPVE1	23	Cre17.g734500_4532.1.p	Cre17.g734500_4532.1.p	pacid=52535588 transcript=Cre17.g734500_4532.1 locus=Cre17.g734500_4532 ID=Cre17.g734500_4532.1.v6.1 annot-version=v6.1 assoLoc=4532_15_78256 org=Chlamydomonas.reinhardtii.CC-4532	4425.79	6203.5	3932.48	5319.77	7585.24	2255.57	3864.67	4956.1	4916.67	2973.69	3207.43	3231.77	4853.92	5053.53	4579.15	3137.63	4953.73	3858.39	1.28389
Cre09.g392350	CGLD37	16	Cre09.g392350_4532.1.p	Cre09.g392350_4532.1.p	pacid=52522495 transcript=Cre09.g392350_4532.1 locus=Cre09.g392350_4532 ID=Cre09.g392350_4532.1.v6.1 annot-version=v6.1 assoLoc=4532_09_47226 org=Chlamydomonas.reinhardtii.CC-4532	1517.7	2229.55	1036.49	1527.33	1889.24	1327.6	943.281	1347	1587.71	1248.06	1064.1	1239.48	1594.58	1581.39	1292.66	1183.88	1587.99	1238.27	1.28242
Cre03.g145967		15	Cre03.g145967_4532.1.p	Cre03.g145967_4532.1.p	pacid=52510187 transcript=Cre03.g145967_4532.1 locus=Cre03.g145967_4532 ID=Cre03.g145967_4532.1.v6.1 annot-version=v6.1 assoLoc=4532_03_14776 org=Chlamydomonas.reinhardtii.CC-4532	2030.93	3008.5	1276.96	1940.69	2856.72	1383.17	968.955	2336.81	2390.24	1496.35	1253.67	1321.8	2105.46	2060.19	1898.67	1357.27	2082.83	1627.97	1.2794
Cre14.g617450	HSP22E	2	Cre14.g617450_4532.1.p	Cre14.g617450_4532.1.p	pacid=52518741 transcript=Cre14.g617450_4532.1 locus=Cre14.g617450_4532 ID=Cre14.g617450_4532.1.v6.1 annot-version=v6.1 assoLoc=4532_14_73711 org=Chlamydomonas.reinhardtii.CC-4532	129.417	119.537	85.4617	180.327	273.975	213.425	66.9897	231.867	165.775	104.472	92.7228	121.471	111.472	222.576	154.877	106.222	167.024	130.55	1.27939
Cre16.g679550	FAP277	4	Cre16.g679550_4532.1.p	Cre16.g679550_4532.1.p	pacid=52516840 transcript=Cre16.g679550_4532.1 locus=Cre16.g679550_4532 ID=Cre16.g679550_4532.1.v6.1 annot-version=v6.1 assoLoc=4532_16_83581 org=Chlamydomonas.reinhardtii.CC-4532	725.347	780.621	528.142	918.034	845.851	846.184	572.727	737.233	584.412	621.475	523.71	590.908	678.037	870.023	631.457	578.698	774.03	605.077	1.27922
Cre12.g541550		4	Cre12.g541550_4532.1.p	Cre12.g541550_4532.1.p	pacid=52537787 transcript=Cre12.g541550_4532.1 locus=Cre12.g541550_4532 ID=Cre12.g541550_4532.1.v6.1 annot-version=v6.1 assoLoc=4532_12_67850 org=Chlamydomonas.reinhardtii.CC-4532	757.8	563.179	338.567	753.399	460.991	594.526	299.361	547.647	276.915	743.458	333.598	513.883	553.182	602.972	374.641	530.313	578.077	452.477	1.27758
Cre01.g028850		3	Cre01.g028850_4532.1.p	Cre01.g028850_4532.1.p	pacid=52525600 transcript=Cre01.g028850_4532.1 locus=Cre01.g028850_4532 ID=Cre01.g028850_4532.1.v6.1 annot-version=v6.1 assoLoc=4532_01_03416 org=Chlamydomonas.reinhardtii.CC-4532	159.14	127.397	189.956	108.97	109.338	566.923	232.14	165.518	119.445	153.929	168.948	148.793	158.831	261.744	172.368	157.223	210.287	164.796	1.27605
Cre03.g176100		4	Cre03.g176100_4532.1.p	Cre03.g176100_4532.1.p	pacid=52508871 transcript=Cre03.g176100_4532.1 locus=Cre03.g176100_4532 ID=Cre03.g176100_4532.1.v6.1 annot-version=v6.1 assoLoc=4532_03_18095 org=Chlamydomonas.reinhardtii.CC-4532	441.475	380.446	266.042	404.764	379.175	915.09	370.374	393.826	311.736	403.968	258.015	447.418	362.654	566.343	358.645	369.8	464.499	364.223	1.27532
Cre01.g026550	CCT7	10	Cre01.g026550_4532.1.p	Cre01.g026550_4532.1.p	pacid=52525036 transcript=Cre01.g026550_4532.1 locus=Cre01.g026550_4532 ID=Cre01.g026550_4532.1.v6.1 annot-version=v6.1 assoLoc=4532_01_03160 org=Chlamydomonas.reinhardtii.CC-4532	1133.77	1483.49	1026.41	1508.46	1649.71	2418.63	1302.59	1252	1116.45	1113.06	1274.89	1179	1214.56	1858.93	1223.68	1188.98	1536.74	1206.33	1.2739
Cre01.g027800	ATPVH1	27	Cre01.g027800_4532.1.p	Cre01.g027800_4532.1.p	pacid=52524922 transcript=Cre01.g027800_4532.1 locus=Cre01.g027800_4532 ID=Cre01.g027800_4532.1.v6.1 annot-version=v6.1 assoLoc=4532_01_03305 org=Chlamydomonas.reinhardtii.CC-4532	3631.24	5275.71	3637.88	4182.89	5733.92	1936.24	3380.19	3725.04	4303.99	2346.24	2912.16	2488.01	4181.61	3951.02	3803.07	2582.14	4066.31	3192.61	1.27367
Cre02.g085950		2	Cre02.g085950_4532.1.p	Cre02.g085950_4532.1.p	pacid=52511554 transcript=Cre02.g085950_4532.1 locus=Cre02.g085950_4532 ID=Cre02.g085950_4532.1.v6.1 annot-version=v6.1 assoLoc=4532_02_08241 org=Chlamydomonas.reinhardtii.CC-4532	254.594	161.528	173.298	203.612	206.552	331.163	207.521	201.342	174.529	154.666	118.268	190.423	196.473	247.109	194.464	154.452	221.791	174.458	1.27132
Cre09.g405701		3	Cre09.g405701_4532.1.p	Cre09.g405701_4532.1.p	pacid=52522636 transcript=Cre09.g405701_4532.1 locus=Cre09.g405701_4532 ID=Cre09.g405701_4532.1.v6.1 annot-version=v6.1 assoLoc=4532_09_48885 org=Chlamydomonas.reinhardtii.CC-4532	287.542	274.703	233.394	252.146	281.239	244.633	178.352	256.579	236.689	184.786	172.006	210.216	265.213	259.339	223.873	189.003	262.276	206.438	1.27049
Cre12.g540076		4	Cre12.g540076_4532.1.p	Cre12.g540076_4532.1.p	pacid=52538991 transcript=Cre12.g540076_4532.1 locus=Cre12.g540076_4532 ID=Cre12.g540076_4532.1.v6.1 annot-version=v6.1 assoLoc=4532_12_68401 org=Chlamydomonas.reinhardtii.CC-4532	566.684	407.968	432.409	391.79	435.226	623.581	322.549	403.497	307.653	423	372.311	423.587	469.02	483.532	344.566	406.299	476.276	375.433	1.26861
Cre12.g510950		5	Cre12.g510950_4532.1.p	Cre12.g510950_4532.1.p	pacid=52538700 transcript=Cre12.g510950_4532.1 locus=Cre12.g510950_4532 ID=Cre12.g510950_4532.1.v6.1 annot-version=v6.1 assoLoc=4532_12_60886 org=Chlamydomonas.reinhardtii.CC-4532	977.231	902.434	688.993	690.48	860.896	1051.31	623.809	792.717	776.888	662.329	605.111	617.065	856.219	867.562	731.138	628.168	861.891	679.653	1.26813
Cre04.g226050	ARS10	3	Cre04.g226050_4532.1.p	Cre04.g226050_4532.1.p	pacid=52540460 transcript=Cre04.g226050_4532.1 locus=Cre04.g226050_4532 ID=Cre04.g226050_4532.1.v6.1 annot-version=v6.1 assoLoc=4532_04_24860 org=Chlamydomonas.reinhardtii.CC-4532	243.653	232.273	219.774	253.399	264.906	427.942	189.65	275.26	233.069	227.096	168.246	205.659	231.9	315.416	232.66	200.334	273.658	216.497	1.26403
Cre02.g114600	PRX2	18	Cre02.g114600_4532.1.p	Cre02.g114600_4532.1.p	pacid=52514119 transcript=Cre02.g114600_4532.1 locus=Cre02.g114600_4532 ID=Cre02.g114600_4532.1.v6.1 annot-version=v6.1 assoLoc=4532_02_11450 org=Chlamydomonas.reinhardtii.CC-4532	3146.18	3485.68	2884.58	3514.36	4300.36	2723.17	2940.21	2939.27	3705.62	2008.17	1857.49	2439.01	3172.15	3512.63	3195.03	2101.56	3342.39	2648.3	1.26209
Cre09.g408200	SRS4	3	Cre09.g408200_4532.1.p	Cre09.g408200_4532.1.p	pacid=52521603 transcript=Cre09.g408200_4532.1 locus=Cre09.g408200_4532 ID=Cre09.g408200_4532.1.v6.1 annot-version=v6.1 assoLoc=4532_09_49166 org=Chlamydomonas.reinhardtii.CC-4532	379.539	307.904	257.736	250.005	246.924	765.385	258.309	345.638	256.093	340.929	240.285	308.462	315.06	420.771	286.68	296.559	367.915	291.619	1.26163
Cre02.g087950	TSM1	51	Cre02.g087950_4532.3.p	Cre02.g087950_4532.3.p	pacid=52513091 transcript=Cre02.g087950_4532.3 locus=Cre02.g087950_4532 ID=Cre02.g087950_4532.3.v6.1 annot-version=v6.1 assoLoc=4532_02_08456 org=Chlamydomonas.reinhardtii.CC-4532	6983.52	10840.2	4130.38	7462.77	9540.62	3795.36	3601.57	7641.81	8049.59	5438.04	4485.02	4693.73	7318.03	6932.92	6430.99	4872.26	7125.48	5651.63	1.26078
Cre12.g487700		5	Cre12.g487700_4532.3.p	Cre12.g487700_4532.3.p	pacid=52536149 transcript=Cre12.g487700_4532.3 locus=Cre12.g487700_4532 ID=Cre12.g487700_4532.3.v6.1 annot-version=v6.1 assoLoc=4532_12_60476 org=Chlamydomonas.reinhardtii.CC-4532	317.49	286.765	181.694	354.446	346.371	745.397	179.9	350.453	340.174	410.484	145.483	344.682	261.983	482.071	290.176	300.216	372.027	295.196	1.26027
Cre09.g402500	ATPvA2	3	Cre09.g402500_4532.1.p	Cre09.g402500_4532.1.p	pacid=52522034 transcript=Cre09.g402500_4532.1 locus=Cre09.g402500_4532 ID=Cre09.g402500_4532.1.v6.1 annot-version=v6.1 assoLoc=4532_09_46011 org=Chlamydomonas.reinhardtii.CC-4532	66.3788	53.6305	49.4201	66.524	90.5358	33.609	38.5617	46.5227	39.0903	52.6527	53.9071	55.0991	56.4765	63.5563	41.3916	53.8863	60.0164	47.6389	1.25982
Cre08.g368500		26	Cre08.g368500_4532.1.p	Cre08.g368500_4532.1.p	pacid=52534728 transcript=Cre08.g368500_4532.1 locus=Cre08.g368500_4532 ID=Cre08.g368500_4532.1.v6.1 annot-version=v6.1 assoLoc=4532_08_43246 org=Chlamydomonas.reinhardtii.CC-4532	3127.35	3200.4	3058.05	2448.21	3070.91	2096.38	1663.06	3172.54	3769.45	1666.41	1563.63	1666.86	3128.6	2538.5	2868.35	1632.3	2833.55	2250.32	1.25917
Cre07.g347100		4	Cre07.g347100_4532.1.p	Cre07.g347100_4532.1.p	pacid=52529298 transcript=Cre07.g347100_4532.1 locus=Cre07.g347100_4532 ID=Cre07.g347100_4532.1.v6.1 annot-version=v6.1 assoLoc=4532_07_40361 org=Chlamydomonas.reinhardtii.CC-4532	407.753	317.195	653.626	391.715	376.459	680.615	450.847	369.772	389.338	312.177	318.29	405.6	459.525	482.93	403.319	345.356	471.227	374.337	1.25883
Cre09.g417150	CAT1	10	Cre09.g417150_4532.1.p	Cre09.g417150_4532.1.p	pacid=52522510 transcript=Cre09.g417150_4532.1 locus=Cre09.g417150_4532 ID=Cre09.g417150_4532.1.v6.1 annot-version=v6.1 assoLoc=4532_09_50171 org=Chlamydomonas.reinhardtii.CC-4532	1129.9	861.578	763.614	1153.41	812.726	1198.94	770.076	1018.26	983.634	655.615	501.636	777.217	918.364	1055.03	923.99	644.823	986.695	784.406	1.25789
Cre09.g405050	ATPVD2	31	Cre09.g405050_4532.1.p	Cre09.g405050_4532.1.p	pacid=52522327 transcript=Cre09.g405050_4532.1 locus=Cre09.g405050_4532 ID=Cre09.g405050_4532.1.v6.1 annot-version=v6.1 assoLoc=4532_09_45726 org=Chlamydomonas.reinhardtii.CC-4532	4928.52	5988.06	4580.05	5395.72	7105.28	3461.66	4366.97	5338.15	4638.05	3169.93	3790.9	3716.88	5165.54	5320.89	4781.06	3559.24	5243.22	4170.15	1.25732
Cre06.g278170	FAP237	24	Cre06.g278170_4532.1.p	Cre06.g278170_4532.1.p	pacid=52533410 transcript=Cre06.g278170_4532.1 locus=Cre06.g278170_4532 ID=Cre06.g278170_4532.1.v6.1 annot-version=v6.1 assoLoc=4532_06_31610 org=Chlamydomonas.reinhardtii.CC-4532	3806.67	3940.34	1386.87	4235.85	4931.72	2923.04	1051.7	3922.12	4032.99	3899.3	1102.45	2897.59	3044.63	4030.2	3002.27	2633.11	3537.41	2817.69	1.25543
Cre09.g387726	AST1	16	Cre09.g387726_4532.1.p	Cre09.g387726_4532.1.p	pacid=52511607 transcript=Cre09.g387726_4532.1 locus=Cre09.g387726_4532 ID=Cre09.g387726_4532.1.v6.1 annot-version=v6.1 assoLoc=4532_02_12636 org=Chlamydomonas.reinhardtii.CC-4532	2046.09	1606.55	1535.22	2244.78	1323.33	2103.53	1525.15	1708.31	1809.39	1177.33	1073.08	1370.43	1729.29	1890.55	1680.95	1206.95	1809.92	1443.95	1.25345
Cre16.g691450		3	Cre16.g691450_4532.1.p	Cre16.g691450_4532.1.p	pacid=52517024 transcript=Cre16.g691450_4532.1 locus=Cre16.g691450_4532 ID=Cre16.g691450_4532.1.v6.1 annot-version=v6.1 assoLoc=4532_16_79256 org=Chlamydomonas.reinhardtii.CC-4532	562.684	601.677	577.705	785.995	864.191	428.818	360.803	347.828	403.737	585.791	581.179	770.603	580.689	693.001	370.789	645.858	636.845	508.323	1.25284
Cre06.g285401	FAP355	10	Cre06.g285401_4532.1.p	Cre06.g285401_4532.1.p	pacid=52532312 transcript=Cre06.g285401_4532.1 locus=Cre06.g285401_4532 ID=Cre06.g285401_4532.1.v6.1 annot-version=v6.1 assoLoc=4532_06_33120 org=Chlamydomonas.reinhardtii.CC-4532	825.655	753.794	814.683	635.442	701.511	1251.71	647.015	865.866	628.103	700.615	509.85	626.085	798.044	862.888	713.661	612.183	830.466	662.922	1.25274
Cre16.g681238		3	Cre16.g681238_4532.1.p	Cre16.g681238_4532.1.p	pacid=52516033 transcript=Cre16.g681238_4532.1 locus=Cre16.g681238_4532 ID=Cre16.g681238_4532.1.v6.1 annot-version=v6.1 assoLoc=4532_16_85010 org=Chlamydomonas.reinhardtii.CC-4532	86.9795	86.9734	97.4639	76.7593	94.196	108.648	69.9148	67.1621	71.5321	79.7584	69.8771	81.8478	90.4723	93.2011	69.5363	77.1611	91.8367	73.3487	1.25206
Cre11.g468550	ATPVG1	11	Cre11.g468550_4532.1.p	Cre11.g468550_4532.1.p	pacid=52526228 transcript=Cre11.g468550_4532.1 locus=Cre11.g468550_4532 ID=Cre11.g468550_4532.1.v6.1 annot-version=v6.1 assoLoc=4532_11_56980 org=Chlamydomonas.reinhardtii.CC-4532	750.413	911.116	623.854	802.172	1125.22	436.899	567.367	728.515	774.16	572.437	513.452	558.61	761.794	788.097	690.014	548.166	774.946	619.09	1.25175
Cre17.g717850	PHC8	4	Cre17.g717850_4532.1.p	Cre17.g717850_4532.1.p	pacid=52527891 transcript=Cre17.g717850_4532.1 locus=Cre17.g717850_4532 ID=Cre17.g717850_4532.1.v6.1 annot-version=v6.1 assoLoc=4532_17_87885 org=Chlamydomonas.reinhardtii.CC-4532	538.456	466.441	523.183	450.633	469.596	1069.06	408.23	613.892	434.283	464.853	426.379	470.791	509.36	663.096	485.468	454.008	586.228	469.738	1.24799
Cre11.g467664		2	Cre11.g467664_4532.1.p	Cre11.g467664_4532.1.p	pacid=52527035 transcript=Cre11.g467664_4532.1 locus=Cre11.g467664_4532 ID=Cre11.g467664_4532.1.v6.1 annot-version=v6.1 assoLoc=4532_11_56535 org=Chlamydomonas.reinhardtii.CC-4532	180.384	167.491	135.199	174.05	272.094	315.421	115.555	153.761	177.547	211.087	138.002	203.511	161.025	253.855	148.954	184.2	207.44	166.577	1.24531
Cre14.g622900		2	Cre14.g622900_4532.1.p	Cre14.g622900_4532.1.p	pacid=52518753 transcript=Cre14.g622900_4532.1 locus=Cre14.g622900_4532 ID=Cre14.g622900_4532.1.v6.1 annot-version=v6.1 assoLoc=4532_14_74340 org=Chlamydomonas.reinhardtii.CC-4532	413.086	400.53	344.175	408.734	419.947	620.251	359.422	429.372	410.947	293.573	276.771	325.015	385.93	482.977	399.914	298.453	434.454	349.183	1.2442
Cre14.g610501	RAA14	4	Cre14.g610501_4532.1.p	Cre14.g610501_4532.1.p	pacid=52519490 transcript=Cre14.g610501_4532.1 locus=Cre14.g610501_4532 ID=Cre14.g610501_4532.1.v6.1 annot-version=v6.1 assoLoc=4532_14_72816 org=Chlamydomonas.reinhardtii.CC-4532	220.398	225.224	189.37	241.577	235.789	299.398	176.922	182.756	226.906	170.718	202.001	177.046	211.664	258.921	195.528	183.255	235.293	189.392	1.24236
Cre07.g334900		5	Cre07.g334900_4532.1.p	Cre07.g334900_4532.1.p	pacid=52530100 transcript=Cre07.g334900_4532.1 locus=Cre07.g334900_4532 ID=Cre07.g334900_4532.1.v6.1 annot-version=v6.1 assoLoc=4532_07_38941 org=Chlamydomonas.reinhardtii.CC-4532	423.115	309.992	544.256	246.452	275.545	290.832	286.401	232.603	233.472	295.702	337.685	298.835	425.788	270.943	250.825	310.741	348.365	280.783	1.24069
Cre06.g278098		16	Cre06.g278098_4532.1.p	Cre06.g278098_4532.1.p	pacid=52532318 transcript=Cre06.g278098_4532.1 locus=Cre06.g278098_4532 ID=Cre06.g278098_4532.1.v6.1 annot-version=v6.1 assoLoc=4532_06_31261 org=Chlamydomonas.reinhardtii.CC-4532	1679.67	1991.29	1119.32	1692.82	2010.09	2135.12	1170.51	1407.07	2462.8	1261.64	1159.01	1118.11	1596.76	1946.01	1680.13	1179.59	1771.38	1429.86	1.23885
Cre03.g180650	DEG7	2	Cre03.g180650_4532.1.p	Cre03.g180650_4532.1.p	pacid=52508759 transcript=Cre03.g180650_4532.1 locus=Cre03.g180650_4532 ID=Cre03.g180650_4532.1.v6.1 annot-version=v6.1 assoLoc=4532_03_18640 org=Chlamydomonas.reinhardtii.CC-4532	114.925	101.626	92.0308	75.737	84.6184	123.227	87.6321	85.0359	58.7267	98.3641	69.458	78.787	102.861	94.5275	77.1316	82.203	98.694	79.6673	1.23883
Cre16.g675650	ALDH6	3	Cre16.g675650_4532.1.p	Cre16.g675650_4532.1.p	pacid=52516299 transcript=Cre16.g675650_4532.1 locus=Cre16.g675650_4532 ID=Cre16.g675650_4532.1.v6.1 annot-version=v6.1 assoLoc=4532_16_84011 org=Chlamydomonas.reinhardtii.CC-4532	222.076	202.241	166.6	295.008	222.415	211.718	198.886	194.874	177.677	152.603	154.888	187.04	196.972	243.047	190.479	164.844	220.01	177.661	1.23836
Cre10.g439150	RPT5	12	Cre10.g439150_4532.1.p	Cre10.g439150_4532.1.p	pacid=52520298 transcript=Cre10.g439150_4532.1 locus=Cre10.g439150_4532 ID=Cre10.g439150_4532.1.v6.1 annot-version=v6.1 assoLoc=4532_10_52590 org=Chlamydomonas.reinhardtii.CC-4532	1341.6	1212.69	1112.93	1233.11	1292.42	1834.14	1060.45	1027.55	1007.11	1069.45	1187.57	1138.23	1222.41	1453.22	1031.7	1131.75	1337.82	1081.73	1.23674
Cre12.g498500	DEG1C	2	Cre12.g498500_4532.1.p	Cre12.g498500_4532.1.p	pacid=52536690 transcript=Cre12.g498500_4532.1 locus=Cre12.g498500_4532 ID=Cre12.g498500_4532.1.v6.1 annot-version=v6.1 assoLoc=4532_12_62261 org=Chlamydomonas.reinhardtii.CC-4532	49.2532	47.204	41.0704	120.852	81.0094	75.2952	53.0295	63.6614	46.6181	56.8766	58.6189	56.559	45.8425	92.3855	54.4363	57.3515	69.114	55.8939	1.23652
Cre07.g344900		2	Cre07.g344900_4532.1.p	Cre07.g344900_4532.1.p	pacid=52529739 transcript=Cre07.g344900_4532.1 locus=Cre07.g344900_4532 ID=Cre07.g344900_4532.1.v6.1 annot-version=v6.1 assoLoc=4532_07_40095 org=Chlamydomonas.reinhardtii.CC-4532	65.2607	91.5915	77.1321	83.927	107.145	122.356	79.8605	89.8317	91.9051	50.2916	61.4944	69.4413	77.9948	104.476	87.1991	60.4091	91.2354	73.8041	1.23618
Cre11.g467547	TSX1	48	Cre11.g467547_4532.1.p	Cre11.g467547_4532.1.p	pacid=52527046 transcript=Cre11.g467547_4532.1 locus=Cre11.g467547_4532 ID=Cre11.g467547_4532.1.v6.1 annot-version=v6.1 assoLoc=4532_11_55925 org=Chlamydomonas.reinhardtii.CC-4532	7376.35	9863.6	4421.27	5956.15	8676.62	5082.6	3632.97	8388.86	7264.23	5165.82	4210.66	4867.83	7220.41	6571.79	6428.69	4748.1	6896.1	5588.39	1.234
Cre09.g390615	FAP12	2	Cre09.g390615_4532.1.p	Cre09.g390615_4532.1.p	pacid=52512302 transcript=Cre09.g390615_4532.1 locus=Cre09.g390615_4532 ID=Cre09.g390615_4532.1.v6.1 annot-version=v6.1 assoLoc=4532_02_13021 org=Chlamydomonas.reinhardtii.CC-4532	284.951	233.99	162.962	252.7	214.073	158.128	135.85	150.398	157.96	242.781	163.977	208.501	227.301	208.3	148.069	205.086	217.801	176.578	1.23345
Cre02.g094250		3	Cre02.g094250_4532.1.p	Cre02.g094250_4532.1.p	pacid=52513259 transcript=Cre02.g094250_4532.1 locus=Cre02.g094250_4532 ID=Cre02.g094250_4532.1.v6.1 annot-version=v6.1 assoLoc=4532_02_09190 org=Chlamydomonas.reinhardtii.CC-4532	295.101	179.578	158.683	195.933	151.006	152.12	105.866	153.706	122.421	184.233	149.308	202.584	211.121	166.353	127.331	178.708	188.737	153.02	1.23341
Cre02.g120150	RBCS2	15	Cre02.g120150_4532.1.p	Cre02.g120150_4532.1.p	pacid=52513304 transcript=Cre02.g120150_4532.1 locus=Cre02.g120150_4532 ID=Cre02.g120150_4532.1.v6.1 annot-version=v6.1 assoLoc=4532_02_12090 org=Chlamydomonas.reinhardtii.CC-4532	3016.8	3051.9	3808.54	3920.28	3797.1	4895.52	3696.91	2295.77	2817.6	3083.28	3380.85	2996.06	3292.41	4204.3	2936.76	3153.4	3748.36	3045.08	1.23096
Cre12.g500150	ALDH2	3	Cre12.g500150_4532.1.p	Cre12.g500150_4532.1.p	pacid=52538636 transcript=Cre12.g500150_4532.1 locus=Cre12.g500150_4532 ID=Cre12.g500150_4532.1.v6.1 annot-version=v6.1 assoLoc=4532_12_62075 org=Chlamydomonas.reinhardtii.CC-4532	76.0195	98.2627	59.777	113.305	105.182	77.5414	83.6851	75.7875	58.7112	76.299	69.1741	67.0019	78.0197	98.6761	72.7279	70.825	88.3479	71.7765	1.23088
Cre13.g591400	COAA1	2	Cre13.g591400_4532.1.p	Cre13.g591400_4532.1.p	pacid=52515551 transcript=Cre13.g591400_4532.1 locus=Cre13.g591400_4532 ID=Cre13.g591400_4532.1.v6.1 annot-version=v6.1 assoLoc=4532_13_71665 org=Chlamydomonas.reinhardtii.CC-4532	222.029	230.094	176.162	189.153	173.142	191.722	133.627	182.678	178.219	157.217	162.054	147.067	209.428	184.672	164.841	155.446	197.05	160.144	1.23046
Cre01.g042750	ACH1	31	Cre01.g042750_4532.1.p	Cre01.g042750_4532.1.p	pacid=52523650 transcript=Cre01.g042750_4532.1 locus=Cre01.g042750_4532 ID=Cre01.g042750_4532.1.v6.1 annot-version=v6.1 assoLoc=4532_01_04945 org=Chlamydomonas.reinhardtii.CC-4532	4027.29	3899.28	3677.09	7041.26	3968	4230.35	5653.03	3404.74	4048.32	2717.01	2809.91	3185.91	3867.89	5079.87	4368.7	2904.28	4473.88	3636.49	1.23028
Cre06.g280850	PBG1	2	Cre06.g280850_4532.1.p	Cre06.g280850_4532.1.p	pacid=52533875 transcript=Cre06.g280850_4532.1 locus=Cre06.g280850_4532 ID=Cre06.g280850_4532.1.v6.1 annot-version=v6.1 assoLoc=4532_06_32616 org=Chlamydomonas.reinhardtii.CC-4532	121.548	77.2652	145.111	68.5563	79.7481	141.603	61.2615	111.876	119.853	56.8405	83.596	82.6977	114.641	96.6358	97.6635	74.3781	105.639	86.0208	1.22806
Cre12.g554100		2	Cre12.g554100_4532.1.p	Cre12.g554100_4532.1.p	pacid=52536203 transcript=Cre12.g554100_4532.1 locus=Cre12.g554100_4532 ID=Cre12.g554100_4532.1.v6.1 annot-version=v6.1 assoLoc=4532_12_66426 org=Chlamydomonas.reinhardtii.CC-4532	453.362	414.255	274.365	475.112	543.624	1023.67	114.158	489.212	709.525	615.361	150.938	517.025	380.661	680.802	437.632	427.775	530.731	432.703	1.22655
Cre04.g217929		7	Cre04.g217929_4532.1.p	Cre04.g217929_4532.1.p	pacid=52540922 transcript=Cre04.g217929_4532.1 locus=Cre04.g217929_4532 ID=Cre04.g217929_4532.1.v6.1 annot-version=v6.1 assoLoc=4532_04_23046 org=Chlamydomonas.reinhardtii.CC-4532	376.795	341.061	555.474	348.082	339.38	594.019	362.705	402.794	367.669	300.627	307.983	347.008	424.443	427.16	377.723	318.539	425.802	348.131	1.22311
Cre16.g679150		2	Cre16.g679150_4532.1.p	Cre16.g679150_4532.1.p	pacid=52518071 transcript=Cre16.g679150_4532.1 locus=Cre16.g679150_4532 ID=Cre16.g679150_4532.1.v6.1 annot-version=v6.1 assoLoc=4532_16_83625 org=Chlamydomonas.reinhardtii.CC-4532	36.4551	29.3304	48.5589	43.6524	30.1667	62.8625	45.6143	33.4211	28.4949	30.0606	37.8246	29.8211	38.1148	45.5605	35.8434	32.5688	41.8377	34.2061	1.2231
Cre07.g352650		3	Cre07.g352650_4532.1.p	Cre07.g352650_4532.1.p	pacid=52529373 transcript=Cre07.g352650_4532.1 locus=Cre07.g352650_4532 ID=Cre07.g352650_4532.1.v6.1 annot-version=v6.1 assoLoc=4532_07_41001 org=Chlamydomonas.reinhardtii.CC-4532	184.313	186.668	175.572	196.037	190.795	213.483	167.669	165.777	185.303	141.681	121.655	155.935	182.184	200.105	172.916	139.757	191.145	156.337	1.22265
Cre02.g076350	ATPVB1	45	Cre02.g076350_4532.1.p	Cre02.g076350_4532.1.p	pacid=52513170 transcript=Cre02.g076350_4532.1 locus=Cre02.g076350_4532 ID=Cre02.g076350_4532.1.v6.1 annot-version=v6.1 assoLoc=4532_02_07090 org=Chlamydomonas.reinhardtii.CC-4532	4999.36	6744.99	4592.87	5916.18	7944.87	3116.87	4524.17	5355.2	5858.26	3594.21	3911.97	4065.21	5445.74	5659.31	5245.88	3857.13	5552.52	4551.5	1.21993
Cre15.g637761		2	Cre15.g637761_4532.1.p	Cre15.g637761_4532.1.p	pacid=52535832 transcript=Cre15.g637761_4532.1 locus=Cre15.g637761_4532 ID=Cre15.g637761_4532.1.v6.1 annot-version=v6.1 assoLoc=4532_15_76196 org=Chlamydomonas.reinhardtii.CC-4532	151.283	131.574	95.1511	135.225	114.926	114.6	75.2746	93.514	107.075	112.775	112.519	108.024	126.003	121.584	91.9545	111.106	123.793	101.53	1.21927
Cre17.g708750	NSG1	11	Cre17.g708750_4532.1.p	Cre17.g708750_4532.1.p	pacid=52528771 transcript=Cre17.g708750_4532.1 locus=Cre17.g708750_4532 ID=Cre17.g708750_4532.1.v6.1 annot-version=v6.1 assoLoc=4532_17_86935 org=Chlamydomonas.reinhardtii.CC-4532	860.801	673.178	739.27	697.945	586.766	1775.64	469.682	904.171	516.311	906.64	572.59	1009.13	757.75	1020.12	630.055	829.453	888.933	729.754	1.21813
Cre03.g191050	RAN1	8	Cre03.g191050_4532.1.p	Cre03.g191050_4532.1.p	pacid=52509920 transcript=Cre03.g191050_4532.1 locus=Cre03.g191050_4532 ID=Cre03.g191050_4532.1.v6.1 annot-version=v6.1 assoLoc=4532_03_19755 org=Chlamydomonas.reinhardtii.CC-4532	1150.52	1150.98	1052.41	1184.49	1176.51	2028.96	979.909	1200	1010.56	1087.52	1004.53	1081.93	1117.97	1463.32	1063.49	1057.99	1290.64	1060.74	1.21674
Cre09.g396326		2	Cre09.g396326_4532.1.p	Cre09.g396326_4532.1.p	pacid=52522634 transcript=Cre09.g396326_4532.1 locus=Cre09.g396326_4532 ID=Cre09.g396326_4532.1.v6.1 annot-version=v6.1 assoLoc=4532_09_47876 org=Chlamydomonas.reinhardtii.CC-4532	364.565	316.636	409.122	456.902	359.147	765.466	274.181	337.488	425.496	383.306	377.711	398.762	363.441	527.172	345.722	386.593	445.306	366.157	1.21616
Cre16.g677500	APK1	2	Cre16.g677500_4532.1.p	Cre16.g677500_4532.1.p	pacid=52518380 transcript=Cre16.g677500_4532.1 locus=Cre16.g677500_4532 ID=Cre16.g677500_4532.1.v6.1 annot-version=v6.1 assoLoc=4532_16_83805 org=Chlamydomonas.reinhardtii.CC-4532	193.619	190.768	204.45	204.657	187.232	262.608	166.959	186.792	189.02	158.203	163.955	157.818	196.279	218.166	180.924	159.992	207.222	170.458	1.21568
Cre02.g091700	RIB72	2	Cre02.g091700_4532.1.p	Cre02.g091700_4532.1.p	pacid=52511712 transcript=Cre02.g091700_4532.1 locus=Cre02.g091700_4532 ID=Cre02.g091700_4532.1.v6.1 annot-version=v6.1 assoLoc=4532_02_08866 org=Chlamydomonas.reinhardtii.CC-4532	114.593	96.9505	64.1821	117.18	81.5672	112.552	52.7852	82.1608	76.7509	100.258	52.5108	119.572	91.9085	103.766	70.5656	90.7803	97.8375	80.673	1.21276
Cre16.g687518		2	Cre16.g687518_4532.1.p	Cre16.g687518_4532.1.p	pacid=52517249 transcript=Cre16.g687518_4532.1 locus=Cre16.g687518_4532 ID=Cre16.g687518_4532.1.v6.1 annot-version=v6.1 assoLoc=4532_16_85295 org=Chlamydomonas.reinhardtii.CC-4532	135.516	206.753	128.639	190.21	227.343	120.16	114.636	149.62	181.162	137.246	125.202	123.834	156.969	179.238	148.473	128.761	168.103	138.617	1.21272
Cre10.g451950	AAT1	13	Cre10.g451950_4532.1.p	Cre10.g451950_4532.1.p	pacid=52520616 transcript=Cre10.g451950_4532.1 locus=Cre10.g451950_4532 ID=Cre10.g451950_4532.1.v6.1 annot-version=v6.1 assoLoc=4532_10_54076 org=Chlamydomonas.reinhardtii.CC-4532	1729.34	1480.46	1219.13	2149.85	1527.84	1755.49	1508.76	1313.3	1512.8	1205.83	1120.09	1474.42	1476.31	1811.06	1444.95	1266.78	1643.68	1355.87	1.21228
Cre06.g303650		2	Cre06.g303650_4532.1.p	Cre06.g303650_4532.1.p	pacid=52531211 transcript=Cre06.g303650_4532.1 locus=Cre06.g303650_4532 ID=Cre06.g303650_4532.1.v6.1 annot-version=v6.1 assoLoc=4532_06_35236 org=Chlamydomonas.reinhardtii.CC-4532	84.4196	84.1369	57.4063	92.3183	160.308	63.0023	77.0065	85.5183	81.3356	70.4106	58.4366	74.387	75.3209	105.21	81.2868	67.7447	90.2652	74.5158	1.21136
Cre12.g534350	HCD2	2	Cre12.g534350_4532.1.p	Cre12.g534350_4532.1.p	pacid=52538928 transcript=Cre12.g534350_4532.1 locus=Cre12.g534350_4532 ID=Cre12.g534350_4532.1.v6.1 annot-version=v6.1 assoLoc=4532_12_64941 org=Chlamydomonas.reinhardtii.CC-4532	173.569	204.764	156.857	180.549	202.767	130.923	133.621	177.204	178.518	116.004	129.366	132.144	178.397	171.413	163.114	125.838	174.905	144.476	1.21061
Cre06.g263700		3	Cre06.g263700_4532.1.p	Cre06.g263700_4532.1.p	pacid=52533037 transcript=Cre06.g263700_4532.1 locus=Cre06.g263700_4532 ID=Cre06.g263700_4532.1.v6.1 annot-version=v6.1 assoLoc=4532_06_29506 org=Chlamydomonas.reinhardtii.CC-4532	119.025	128.499	702.241	105.074	138.191	140.71	284.566	150.6	112.682	104.452	287.148	162.755	316.588	127.992	182.616	184.785	222.29	183.7	1.21007
Cre06.g278203		3	Cre06.g278203_4532.1.p	Cre06.g278203_4532.1.p	pacid=52532321 transcript=Cre06.g278203_4532.1 locus=Cre06.g278203_4532 ID=Cre06.g278203_4532.1.v6.1 annot-version=v6.1 assoLoc=4532_06_31775 org=Chlamydomonas.reinhardtii.CC-4532	408.454	293.857	325.375	295.553	286.178	840.154	409.253	326.075	283.655	333.103	308.056	369.029	342.562	473.962	339.661	336.729	408.262	338.195	1.20718
Cre07.g321400	FAP113	28	Cre07.g321400_4532.1.p	Cre07.g321400_4532.1.p	pacid=52529490 transcript=Cre07.g321400_4532.1 locus=Cre07.g321400_4532 ID=Cre07.g321400_4532.1.v6.1 annot-version=v6.1 assoLoc=4532_07_37166 org=Chlamydomonas.reinhardtii.CC-4532	2681.62	3411.27	1441.33	3393.33	3288.01	2294.62	1108.32	3655.62	3496.19	2502.32	1092.72	1823.56	2511.41	2991.99	2753.38	1806.2	2751.7	2279.79	1.207
Cre17.g742450		4	Cre17.g742450_4532.1.p	Cre17.g742450_4532.1.p	pacid=52528009 transcript=Cre17.g742450_4532.1 locus=Cre17.g742450_4532 ID=Cre17.g742450_4532.1.v6.1 annot-version=v6.1 assoLoc=4532_17_90435 org=Chlamydomonas.reinhardtii.CC-4532	561.025	897.294	603.98	842.001	1001.46	502.805	552.502	738.014	746.874	697.081	417.169	504.136	687.433	782.089	679.13	539.462	734.761	609.296	1.20592
Cre11.g479050	FKB15A	3	Cre11.g479050_4532.1.p	Cre11.g479050_4532.1.p	pacid=52526356 transcript=Cre11.g479050_4532.1 locus=Cre11.g479050_4532 ID=Cre11.g479050_4532.1.v6.1 annot-version=v6.1 assoLoc=4532_11_58765 org=Chlamydomonas.reinhardtii.CC-4532	339.078	320.361	264.874	269.12	335.512	525.492	315.629	375.876	347.036	222.671	218.8	223.904	308.104	376.708	346.18	221.792	342.406	283.986	1.20571
Cre14.g617600	DEG9	3	Cre14.g617600_4532.1.p	Cre14.g617600_4532.1.p	pacid=52518588 transcript=Cre14.g617600_4532.1 locus=Cre14.g617600_4532 ID=Cre14.g617600_4532.1.v6.1 annot-version=v6.1 assoLoc=4532_14_73725 org=Chlamydomonas.reinhardtii.CC-4532	99.6133	77.2554	78.6836	66.4777	90.1491	69.6709	61.3837	82.9473	80.4154	63.7173	52.7441	58.4645	85.1841	75.4326	74.9155	58.3086	80.3083	66.612	1.20561
Cre17.g723600	IFT81	3	Cre17.g723600_4532.1.p	Cre17.g723600_4532.1.p	pacid=52528222 transcript=Cre17.g723600_4532.1 locus=Cre17.g723600_4532 ID=Cre17.g723600_4532.1.v6.1 annot-version=v6.1 assoLoc=4532_17_88500 org=Chlamydomonas.reinhardtii.CC-4532	236.234	246.86	176.789	228.445	230.421	209.726	140.605	176.9	177.142	199.116	187.325	220.897	219.961	222.864	164.882	202.446	221.413	183.664	1.20553
Cre02.g095400	BRIX1	2	Cre02.g095400_4532.1.p	Cre02.g095400_4532.1.p	pacid=52513151 transcript=Cre02.g095400_4532.1 locus=Cre02.g095400_4532 ID=Cre02.g095400_4532.1.v6.1 annot-version=v6.1 assoLoc=4532_02_09316 org=Chlamydomonas.reinhardtii.CC-4532	90.7238	57.2539	50.7211	48.304	133.049	86.7524	59.9429	79.6239	73.5817	63.0668	48.0217	63.0356	66.2329	89.3685	71.0495	58.0414	77.8007	64.5454	1.20536
Cre10.g461050	ATPVA1	57	Cre10.g461050_4532.1.p	Cre10.g461050_4532.1.p	pacid=52519757 transcript=Cre10.g461050_4532.1 locus=Cre10.g461050_4532 ID=Cre10.g461050_4532.1.v6.1 annot-version=v6.1 assoLoc=4532_10_55071 org=Chlamydomonas.reinhardtii.CC-4532	7137.66	10067.2	6349.07	8312.45	11153.3	3754.8	6242.56	7795.6	7670.57	5242.99	6125.88	5729.43	7851.31	7740.18	7236.24	5699.43	7795.75	6467.84	1.20531
Cre01.g032300	GBP1	9	Cre01.g032300_4532.1.p	Cre01.g032300_4532.1.p	pacid=52524205 transcript=Cre01.g032300_4532.1 locus=Cre01.g032300_4532 ID=Cre01.g032300_4532.1.v6.1 annot-version=v6.1 assoLoc=4532_01_03786 org=Chlamydomonas.reinhardtii.CC-4532	957.671	748.951	803.084	1309.41	842.663	2406.18	1147.02	964.309	1015.19	931.952	618.083	1190.83	836.569	1519.42	1042.17	913.622	1177.99	977.897	1.20461
Cre12.g522000		2	Cre12.g522000_4532.1.p	Cre12.g522000_4532.1.p	pacid=52536373 transcript=Cre12.g522000_4532.1 locus=Cre12.g522000_4532 ID=Cre12.g522000_4532.1.v6.1 annot-version=v6.1 assoLoc=4532_12_63476 org=Chlamydomonas.reinhardtii.CC-4532	63.8881	60.6961	53.3525	58.3498	62.8001	60.5353	42.7749	49.3675	52.1445	48.4541	44.9139	60.9928	59.3122	60.5617	48.0956	51.4536	59.937	49.7746	1.20417
Cre09.g394450		6	Cre09.g394450_4532.1.p	Cre09.g394450_4532.1.p	pacid=52523368 transcript=Cre09.g394450_4532.1 locus=Cre09.g394450_4532 ID=Cre09.g394450_4532.1.v6.1 annot-version=v6.1 assoLoc=4532_09_46996 org=Chlamydomonas.reinhardtii.CC-4532	417.907	365.921	396.577	432.536	1131.53	477.224	580.795	549.854	472.586	346.077	322.906	405.225	393.468	680.43	534.412	358.069	536.949	446.24	1.20327
Cre02.g097800	HLA3	2	Cre02.g097800_4532.1.p	Cre02.g097800_4532.1.p	pacid=52513757 transcript=Cre02.g097800_4532.1 locus=Cre02.g097800_4532 ID=Cre02.g097800_4532.1.v6.1 annot-version=v6.1 assoLoc=4532_02_09571 org=Chlamydomonas.reinhardtii.CC-4532	232.853	102.913	157.944	168.456	109.206	384.272	98.9709	240.624	117.577	231.999	101.036	170.362	164.57	220.645	152.391	167.799	192.607	160.095	1.20308
Cre10.g442400		3	Cre10.g442400_4532.1.p	Cre10.g442400_4532.1.p	pacid=52519554 transcript=Cre10.g442400_4532.1 locus=Cre10.g442400_4532 ID=Cre10.g442400_4532.1.v6.1 annot-version=v6.1 assoLoc=4532_10_52921 org=Chlamydomonas.reinhardtii.CC-4532	72.0144	79.5083	73.3298	88.7355	90.5164	86.0192	70.3149	78.672	72.8122	63.9566	56.1655	65.5231	74.9508	88.4237	73.933	61.8817	81.6873	67.9074	1.20292
Cre09.g392692	MAGOH1	5	Cre09.g392692_4532.1.p	Cre09.g392692_4532.1.p	pacid=52514245 transcript=Cre09.g392692_4532.1 locus=Cre09.g392692_4532 ID=Cre09.g392692_4532.1.v6.1 annot-version=v6.1 assoLoc=4532_02_13310 org=Chlamydomonas.reinhardtii.CC-4532	849.899	585.475	1209.58	714.159	711.32	2172.05	1401.7	1005.15	708.241	712.73	600.371	761.589	881.651	1199.18	1038.36	691.563	1040.41	864.964	1.20284
Cre01.g029750	DAAK1	2	Cre01.g029750_4532.1.p	Cre01.g029750_4532.1.p	pacid=52525830 transcript=Cre01.g029750_4532.1 locus=Cre01.g029750_4532 ID=Cre01.g029750_4532.1.v6.1 annot-version=v6.1 assoLoc=4532_01_03506 org=Chlamydomonas.reinhardtii.CC-4532	92.629	110.44	67.3271	121.757	94.2551	94.1132	70.0923	83.9177	77.2194	86.6131	88.1811	77.2531	90.132	103.375	77.0765	84.0158	96.7536	80.5461	1.20122
Cre07.g325741	PTB2	5	Cre07.g325741_4532.1.p	Cre07.g325741_4532.1.p	pacid=52529332 transcript=Cre07.g325741_4532.1 locus=Cre07.g325741_4532 ID=Cre07.g325741_4532.1.v6.1 annot-version=v6.1 assoLoc=4532_07_37780 org=Chlamydomonas.reinhardtii.CC-4532	811.292	459.197	383.512	675.261	454.958	675.526	223.841	440.336	391.061	812.747	372.627	641.722	551.334	601.915	351.746	609.032	576.624	480.389	1.20033
Cre02.g076900	FAP19	2	Cre02.g076900_4532.1.p	Cre02.g076900_4532.1.p	pacid=52511855 transcript=Cre02.g076900_4532.1 locus=Cre02.g076900_4532 ID=Cre02.g076900_4532.1.v6.1 annot-version=v6.1 assoLoc=4532_02_07165 org=Chlamydomonas.reinhardtii.CC-4532	93.1266	70.9816	58.8266	80.6889	61.9999	73.6524	46.2878	56.9603	46.7129	74.8206	62.8609	78.6113	74.3116	72.1137	49.987	72.0976	73.2127	61.0423	1.19938
Cre04.g219950		5	Cre04.g219950_4532.1.p	Cre04.g219950_4532.1.p	pacid=52540246 transcript=Cre04.g219950_4532.1 locus=Cre04.g219950_4532 ID=Cre04.g219950_4532.1.v6.1 annot-version=v6.1 assoLoc=4532_04_24170 org=Chlamydomonas.reinhardtii.CC-4532	532.567	447.584	560.04	485.925	463.363	640.836	412.088	496.19	504.104	408.369	326.16	470.342	513.397	530.041	470.794	401.624	521.719	436.209	1.19603
Cre06.g307500	LCIC	61	Cre06.g307500_4532.1.p	Cre06.g307500_4532.1.p	pacid=52531217 transcript=Cre06.g307500_4532.1 locus=Cre06.g307500_4532 ID=Cre06.g307500_4532.1.v6.1 annot-version=v6.1 assoLoc=4532_06_35656 org=Chlamydomonas.reinhardtii.CC-4532	7275.82	8006.32	8916.3	6436.22	8900.34	7149.49	6792.8	7112.07	8648.01	5592.81	4640.39	6248.91	8066.15	7495.35	7517.63	5494.04	7780.75	6505.83	1.19597
Cre12.g534800	GCSP1	24	Cre12.g534800_4532.1.p	Cre12.g534800_4532.1.p	pacid=52536946 transcript=Cre12.g534800_4532.1 locus=Cre12.g534800_4532 ID=Cre12.g534800_4532.1.v6.1 annot-version=v6.1 assoLoc=4532_12_64985 org=Chlamydomonas.reinhardtii.CC-4532	2916.51	2462.4	2150.64	3466.46	2762.19	3130.46	2571.95	2462.8	2982.74	2082.09	1773.36	2272.83	2509.85	3119.7	2672.5	2042.76	2814.78	2357.63	1.1939
Cre10.g453450	SMP4	3	Cre10.g453450_4532.1.p	Cre10.g453450_4532.1.p	pacid=52520665 transcript=Cre10.g453450_4532.1 locus=Cre10.g453450_4532 ID=Cre10.g453450_4532.1.v6.1 annot-version=v6.1 assoLoc=4532_10_54221 org=Chlamydomonas.reinhardtii.CC-4532	396.128	348.895	516.537	394.051	418.783	544.273	457.717	422.22	407.419	278.061	308.441	321.81	420.52	452.369	429.119	302.771	436.444	365.945	1.19265
Cre14.g628100		4	Cre14.g628100_4532.1.p	Cre14.g628100_4532.1.p	pacid=52519367 transcript=Cre14.g628100_4532.1 locus=Cre14.g628100_4532 ID=Cre14.g628100_4532.1.v6.1 annot-version=v6.1 assoLoc=4532_14_74905 org=Chlamydomonas.reinhardtii.CC-4532	130.568	120.201	120.457	118.319	114.039	123.002	87.3998	131.499	97.6181	98.9896	75.0138	119.156	123.742	118.453	105.506	97.7198	121.098	101.613	1.19176
Cre14.g614300		3	Cre14.g614300_4532.1.p	Cre14.g614300_4532.1.p	pacid=52519195 transcript=Cre14.g614300_4532.1 locus=Cre14.g614300_4532 ID=Cre14.g614300_4532.1.v6.1 annot-version=v6.1 assoLoc=4532_14_73286 org=Chlamydomonas.reinhardtii.CC-4532	141.612	158.889	74.5023	200.102	203.122	130.083	117.075	114.891	161.15	137.46	101.96	130.061	125.001	177.769	131.039	123.16	151.385	127.1	1.19107
Cre10.g450450	FAP18	2	Cre10.g450450_4532.1.p	Cre10.g450450_4532.1.p	pacid=52521459 transcript=Cre10.g450450_4532.1 locus=Cre10.g450450_4532 ID=Cre10.g450450_4532.1.v6.1 annot-version=v6.1 assoLoc=4532_10_53920 org=Chlamydomonas.reinhardtii.CC-4532	130.848	97.1512	96.666	120.486	93.6458	154.144	100.356	115.65	90.9243	82.8372	83.8185	108.219	108.222	122.759	102.31	91.6249	115.49	96.9675	1.19102
Cre12.g483700	RB38	25	Cre12.g483700_4532.1.p	Cre12.g483700_4532.1.p	pacid=52537101 transcript=Cre12.g483700_4532.1 locus=Cre12.g483700_4532 ID=Cre12.g483700_4532.1.v6.1 annot-version=v6.1 assoLoc=4532_12_59291 org=Chlamydomonas.reinhardtii.CC-4532	4981.62	3648.36	3044.72	2200.35	2508.05	6234.45	1680.87	4297.85	4088.24	3591.15	2165.56	3194.88	3891.57	3647.62	3355.65	2983.86	3769.59	3169.76	1.18924
Cre05.g238687	PHC35	7	Cre05.g238687_4532.1.p	Cre05.g238687_4532.1.p	pacid=52539710 transcript=Cre05.g238687_4532.1 locus=Cre05.g238687_4532 ID=Cre05.g238687_4532.1.v6.1 annot-version=v6.1 assoLoc=4532_05_27146 org=Chlamydomonas.reinhardtii.CC-4532	562.092	408.237	578.305	430.955	487.456	875.68	531.675	510.372	487.961	433.379	360.106	489.218	516.211	598.03	510.003	427.568	557.121	468.785	1.18844
Cre03.g181200		2	Cre03.g181200_4532.1.p	Cre03.g181200_4532.1.p	pacid=52508957 transcript=Cre03.g181200_4532.1 locus=Cre03.g181200_4532 ID=Cre03.g181200_4532.1.v6.1 annot-version=v6.1 assoLoc=4532_03_18696 org=Chlamydomonas.reinhardtii.CC-4532	184.546	213.829	129.062	184.475	236.435	243.408	153.422	169.534	263.059	137.398	146.762	132.93	175.812	221.439	195.338	139.03	198.626	167.184	1.18807
Cre16.g680790		2	Cre16.g680790_4532.1.p	Cre16.g680790_4532.1.p	pacid=52517062 transcript=Cre16.g680790_4532.1 locus=Cre16.g680790_4532 ID=Cre16.g680790_4532.1.v6.1 annot-version=v6.1 assoLoc=4532_16_84991 org=Chlamydomonas.reinhardtii.CC-4532	81.6593	69.4787	61.2784	72.5777	64.8394	75.4793	44.4193	49.1797	48.2035	69.2471	71.4391	75.7806	70.8055	70.9655	47.2675	72.1556	70.8855	59.7115	1.18713
Cre01.g063997		2	Cre01.g063997_4532.1.p	Cre01.g063997_4532.1.p	pacid=52524736 transcript=Cre01.g063997_4532.1 locus=Cre01.g063997_4532 ID=Cre01.g063997_4532.1.v6.1 annot-version=v6.1 assoLoc=4532_01_06595 org=Chlamydomonas.reinhardtii.CC-4532	359.107	322.819	369.752	279.839	309.225	410.489	294.086	266.645	344.172	244.793	262.353	316.351	350.559	333.184	301.634	274.499	341.872	288.067	1.18678
Cre02.g080900	PRX4	7	Cre02.g080900_4532.1.p	Cre02.g080900_4532.1.p	pacid=52513838 transcript=Cre02.g080900_4532.1 locus=Cre02.g080900_4532 ID=Cre02.g080900_4532.1.v6.1 annot-version=v6.1 assoLoc=4532_02_07690 org=Chlamydomonas.reinhardtii.CC-4532	760.755	973.044	588.022	1048.36	926.778	673.682	744.577	740.383	650.158	705.813	766.476	582.348	773.94	882.94	711.706	684.879	828.44	698.293	1.18638
Cre12.g560300		2	Cre12.g560300_4532.1.p	Cre12.g560300_4532.1.p	pacid=52539064 transcript=Cre12.g560300_4532.1 locus=Cre12.g560300_4532 ID=Cre12.g560300_4532.1.v6.1 annot-version=v6.1 assoLoc=4532_12_65785 org=Chlamydomonas.reinhardtii.CC-4532	170.519	153.491	139.189	161.903	171.387	180.182	116.331	154.847	140.2	134.009	130.419	147.497	154.4	171.157	137.126	137.308	162.779	137.217	1.18629
Cre01.g044800	PFL1	51	Cre01.g044800_4532.1.p	Cre01.g044800_4532.1.p	pacid=52524972 transcript=Cre01.g044800_4532.1 locus=Cre01.g044800_4532 ID=Cre01.g044800_4532.1.v6.1 annot-version=v6.1 assoLoc=4532_01_05165 org=Chlamydomonas.reinhardtii.CC-4532	6203.4	7793.9	6390.61	8863.99	10104.2	5341.4	8361.16	6125.04	8199.99	4800.62	5403.34	4833.41	6795.97	8103.2	7562.06	5012.46	7449.58	6287.26	1.18487
Cre02.g106150	CYN18A	2	Cre02.g106150_4532.1.p	Cre02.g106150_4532.1.p	pacid=52511920 transcript=Cre02.g106150_4532.1 locus=Cre02.g106150_4532 ID=Cre02.g106150_4532.1.v6.1 annot-version=v6.1 assoLoc=4532_02_10486 org=Chlamydomonas.reinhardtii.CC-4532	210.391	194.839	186.598	178.118	152.201	245.351	166.036	209.248	173.569	151.544	131.59	154.02	197.276	191.89	182.951	145.718	194.583	164.334	1.18407
Cre01.g045640		3	Cre01.g045640_4532.1.p	Cre01.g045640_4532.1.p	pacid=52523870 transcript=Cre01.g045640_4532.1 locus=Cre01.g045640_4532 ID=Cre01.g045640_4532.1.v6.1 annot-version=v6.1 assoLoc=4532_01_05266 org=Chlamydomonas.reinhardtii.CC-4532	97.5563	81.5365	113.056	87.1651	79.1347	96.5416	80.7477	82.1177	91.1599	73.7747	65.8124	75.1759	97.3829	87.6138	84.6751	71.5877	92.4984	78.1314	1.18388
Cre13.g569200	SRP54	7	Cre13.g569200_4532.1.p	Cre13.g569200_4532.1.p	pacid=52514859 transcript=Cre13.g569200_4532.1 locus=Cre13.g569200_4532 ID=Cre13.g569200_4532.1.v6.1 annot-version=v6.1 assoLoc=4532_13_69226 org=Chlamydomonas.reinhardtii.CC-4532	462.884	508.484	463.657	525.777	626.429	562.423	447.239	527.035	466.702	394.423	425.907	403.585	478.342	571.543	480.325	407.972	524.942	444.148	1.18191
Cre09.g398900	CWP1	9	Cre09.g398900_4532.1.p	Cre09.g398900_4532.1.p	pacid=52521781 transcript=Cre09.g398900_4532.1 locus=Cre09.g398900_4532 ID=Cre09.g398900_4532.1.v6.1 annot-version=v6.1 assoLoc=4532_09_46451 org=Chlamydomonas.reinhardtii.CC-4532	2101.98	1686	2290.9	1599.61	1628.16	3935.8	1749.91	2074.01	1890.61	1794.15	1939.73	1756.99	2026.29	2387.86	1904.84	1830.29	2207.07	1867.57	1.18179
Cre10.g462250	REF1	3	Cre10.g462250_4532.1.p	Cre10.g462250_4532.1.p	pacid=52521289 transcript=Cre10.g462250_4532.1 locus=Cre10.g462250_4532 ID=Cre10.g462250_4532.1.v6.1 annot-version=v6.1 assoLoc=4532_10_55226 org=Chlamydomonas.reinhardtii.CC-4532	274.049	192.839	225.508	188.022	178.075	446.589	233.807	278.788	205.201	172.074	167.178	216.575	230.799	270.895	239.265	185.276	250.847	212.271	1.18173
Cre14.g623650		6	Cre14.g623650_4532.1.p	Cre14.g623650_4532.1.p	pacid=52519422 transcript=Cre14.g623650_4532.1 locus=Cre14.g623650_4532 ID=Cre14.g623650_4532.1.v6.1 annot-version=v6.1 assoLoc=4532_14_74430 org=Chlamydomonas.reinhardtii.CC-4532	828.797	1128.81	1559.08	1392.62	1424.35	773.531	1815.53	840.909	970.247	573.613	1042.33	776.393	1172.23	1196.83	1208.9	797.445	1184.53	1003.17	1.18079
Cre02.g090150	PAN3	2	Cre02.g090150_4532.1.p	Cre02.g090150_4532.1.p	pacid=52512298 transcript=Cre02.g090150_4532.1 locus=Cre02.g090150_4532 ID=Cre02.g090150_4532.1.v6.1 annot-version=v6.1 assoLoc=4532_02_08701 org=Chlamydomonas.reinhardtii.CC-4532	187.054	149.454	157.922	138.643	146.509	298.246	148.018	211.022	160.036	141.064	123.711	129.109	164.81	194.466	173.025	131.295	179.638	152.16	1.18059
Cre01.g005150	SGA1	10	Cre01.g005150_4532.1.p	Cre01.g005150_4532.1.p	pacid=52524405 transcript=Cre01.g005150_4532.1 locus=Cre01.g005150_4532 ID=Cre01.g005150_4532.1.v6.1 annot-version=v6.1 assoLoc=4532_01_00570 org=Chlamydomonas.reinhardtii.CC-4532	1169.69	1008.62	871.292	1886.04	1043.61	1285.77	1426.19	1019.17	1062.09	879.669	813.865	958.209	1016.53	1405.14	1169.15	883.914	1210.84	1026.53	1.17954
Cre01.g005850	FAP23	2	Cre01.g005850_4532.1.p	Cre01.g005850_4532.1.p	pacid=52524472 transcript=Cre01.g005850_4532.1 locus=Cre01.g005850_4532 ID=Cre01.g005850_4532.1.v6.1 annot-version=v6.1 assoLoc=4532_01_00691 org=Chlamydomonas.reinhardtii.CC-4532	282.537	170.42	193.583	178.085	163.405	336.129	181.173	238.673	212.068	175.505	130.157	186.519	215.513	225.873	210.638	164.06	220.693	187.349	1.17798
Cre11.g468377		2	Cre11.g468377_4532.1.p	Cre11.g468377_4532.1.p	pacid=52526159 transcript=Cre11.g468377_4532.1 locus=Cre11.g468377_4532 ID=Cre11.g468377_4532.1.v6.1 annot-version=v6.1 assoLoc=4532_11_57010 org=Chlamydomonas.reinhardtii.CC-4532	147.178	148.893	153.853	139.373	171.931	117.575	125.082	143.231	138.528	104.422	113.158	121.812	149.975	142.96	135.614	113.131	146.467	124.372	1.17765
Cre13.g571450		2	Cre13.g571450_4532.1.p	Cre13.g571450_4532.1.p	pacid=52514626 transcript=Cre13.g571450_4532.1 locus=Cre13.g571450_4532 ID=Cre13.g571450_4532.1.v6.1 annot-version=v6.1 assoLoc=4532_13_69500 org=Chlamydomonas.reinhardtii.CC-4532	218.731	146.926	514.612	165.335	185.029	452.687	241.045	209.257	375.093	173.286	235.441	195.761	293.423	267.684	275.132	201.496	280.553	238.314	1.17724
Cre17.g718650		6	Cre17.g718650_4532.1.p	Cre17.g718650_4532.1.p	pacid=52527382 transcript=Cre17.g718650_4532.1 locus=Cre17.g718650_4532 ID=Cre17.g718650_4532.1.v6.1 annot-version=v6.1 assoLoc=4532_17_87985 org=Chlamydomonas.reinhardtii.CC-4532	322.768	223.291	269.957	233.785	244.122	450.358	223.985	317.077	261.17	264.286	160.772	254.665	272.005	309.422	267.411	226.574	290.714	246.993	1.17701
Cre05.g236050		4	Cre05.g236050_4532.1.p	Cre05.g236050_4532.1.p	pacid=52540100 transcript=Cre05.g236050_4532.1 locus=Cre05.g236050_4532 ID=Cre05.g236050_4532.1.v6.1 annot-version=v6.1 assoLoc=4532_05_26790 org=Chlamydomonas.reinhardtii.CC-4532	138.707	164.305	140.903	177.521	179.246	159.611	133.563	132.619	145.395	137.36	129.556	138.204	147.972	172.126	137.192	135.04	160.049	136.116	1.17583
Cre07.g319300	GWD1	2	Cre07.g319300_4532.1.p	Cre07.g319300_4532.1.p	pacid=52529127 transcript=Cre07.g319300_4532.1 locus=Cre07.g319300_4532 ID=Cre07.g319300_4532.1.v6.1 annot-version=v6.1 assoLoc=4532_07_36945 org=Chlamydomonas.reinhardtii.CC-4532	212.926	120.683	163.75	128.394	120.531	239.49	131.797	131.406	108.96	159.053	156.205	151.063	165.786	162.805	124.054	155.44	164.296	139.747	1.17566
Cre06.g284550		4	Cre06.g284550_4532.1.p	Cre06.g284550_4532.1.p	pacid=52531657 transcript=Cre06.g284550_4532.1 locus=Cre06.g284550_4532 ID=Cre06.g284550_4532.1.v6.1 annot-version=v6.1 assoLoc=4532_06_33031 org=Chlamydomonas.reinhardtii.CC-4532	419.439	343.771	354.816	323.872	309.758	386.8	282.662	382.216	287.467	246.28	236.298	384.418	372.675	340.143	317.448	288.999	356.409	303.224	1.1754
Cre03.g185050	FAP53	2	Cre03.g185050_4532.1.p	Cre03.g185050_4532.1.p	pacid=52510716 transcript=Cre03.g185050_4532.1 locus=Cre03.g185050_4532 ID=Cre03.g185050_4532.1.v6.1 annot-version=v6.1 assoLoc=4532_03_19085 org=Chlamydomonas.reinhardtii.CC-4532	211.677	209.028	197.206	213.161	215.547	288.704	183.257	183.416	194.516	201.204	176.037	197.922	205.97	239.137	187.063	191.721	222.554	189.392	1.17509
Cre17.g724550	DIP13	5	Cre17.g724550_4532.1.p	Cre17.g724550_4532.1.p	pacid=52528595 transcript=Cre17.g724550_4532.1 locus=Cre17.g724550_4532 ID=Cre17.g724550_4532.1.v6.1 annot-version=v6.1 assoLoc=4532_17_88605 org=Chlamydomonas.reinhardtii.CC-4532	552.489	523.902	455.116	453.711	549.357	574.179	384.535	467.134	547.679	439.528	331.405	477.734	510.502	525.749	466.449	416.222	518.126	441.336	1.17399
Cre17.g729150		7	Cre17.g729150_4532.1.p	Cre17.g729150_4532.1.p	pacid=52527786 transcript=Cre17.g729150_4532.1 locus=Cre17.g729150_4532 ID=Cre17.g729150_4532.1.v6.1 annot-version=v6.1 assoLoc=4532_17_89126 org=Chlamydomonas.reinhardtii.CC-4532	1470.71	808.498	670.454	796.778	737.023	1556.92	461.609	1325.2	754	971.095	560.926	1075.36	983.221	1030.24	846.936	869.127	1006.73	858.032	1.1733
Cre16.g651750		96	Cre16.g651750_4532.1.p	Cre16.g651750_4532.1.p	pacid=52516815 transcript=Cre16.g651750_4532.1 locus=Cre16.g651750_4532 ID=Cre16.g651750_4532.1.v6.1 annot-version=v6.1 assoLoc=4532_16_79791 org=Chlamydomonas.reinhardtii.CC-4532	13906.8	19234	8804.06	11181.6	16330.9	9906.62	7647.13	17650.7	13600.6	10340.8	8283.34	10126.2	13981.6	12473	12966.1	9583.45	13227.3	11274.8	1.17318
Cre08.g381450	OPR35	4	Cre08.g381450_4532.1.p	Cre08.g381450_4532.1.p	pacid=52534158 transcript=Cre08.g381450_4532.1 locus=Cre08.g381450_4532 ID=Cre08.g381450_4532.1.v6.1 annot-version=v6.1 assoLoc=4532_08_44706 org=Chlamydomonas.reinhardtii.CC-4532	228.569	173.947	281.633	160.354	149.464	247.214	152.191	186.066	179.609	177.905	166.237	196.684	228.05	185.677	172.622	180.275	206.863	176.449	1.17237
Cre07.g320950		2	Cre07.g320950_4532.1.p	Cre07.g320950_4532.1.p	pacid=52529891 transcript=Cre07.g320950_4532.1 locus=Cre07.g320950_4532 ID=Cre07.g320950_4532.1.v6.1 annot-version=v6.1 assoLoc=4532_07_37115 org=Chlamydomonas.reinhardtii.CC-4532	58.7764	39.5341	65.875	50.8795	48.2773	84.0719	40.8846	53.5196	40.6013	55.1689	50.8809	55.4064	54.7285	61.0762	45.0018	53.8187	57.9024	49.4103	1.17187
Cre09.g396650	PAT2	13	Cre09.g396650_4532.1.p	Cre09.g396650_4532.1.p	pacid=52522298 transcript=Cre09.g396650_4532.1 locus=Cre09.g396650_4532 ID=Cre09.g396650_4532.1.v6.1 annot-version=v6.1 assoLoc=4532_09_46730 org=Chlamydomonas.reinhardtii.CC-4532	1673.12	1705.95	1685.62	1938.09	1911.85	1603.75	1616.62	1381.66	1580.29	1454.27	1428.6	1532	1688.23	1817.9	1526.19	1471.62	1753.06	1498.91	1.16956
Cre13.g592500		82	Cre13.g592500_4532.1.p	Cre13.g592500_4532.1.p	pacid=52515583 transcript=Cre13.g592500_4532.1 locus=Cre13.g592500_4532 ID=Cre13.g592500_4532.1.v6.1 annot-version=v6.1 assoLoc=4532_13_71780 org=Chlamydomonas.reinhardtii.CC-4532	8744.58	14899	4188.23	12368.8	17024.4	4621.65	3597.79	14926	17320.8	7626.78	3233.65	6209.4	9277.27	11338.3	11948.2	5689.94	10307.8	8819.07	1.1688
Cre06.g279750	MAP1A	7	Cre06.g279750_4532.1.p	Cre06.g279750_4532.1.p	pacid=52531897 transcript=Cre06.g279750_4532.1 locus=Cre06.g279750_4532 ID=Cre06.g279750_4532.1.v6.1 annot-version=v6.1 assoLoc=4532_06_32490 org=Chlamydomonas.reinhardtii.CC-4532	832.633	905.953	713.564	828.23	951.641	585.791	584.237	769.323	772.57	663.504	682.848	650.503	817.383	788.554	708.71	665.618	802.969	687.164	1.16853
Cre10.g446550	ATPVF1	4	Cre10.g446550_4532.1.p	Cre10.g446550_4532.1.p	pacid=52521386 transcript=Cre10.g446550_4532.1 locus=Cre10.g446550_4532 ID=Cre10.g446550_4532.1.v6.1 annot-version=v6.1 assoLoc=4532_10_53505 org=Chlamydomonas.reinhardtii.CC-4532	367.531	412.669	301.456	340.729	432.983	222.821	257.671	355.056	365.948	252.198	249.472	299.333	360.552	332.178	326.225	267.001	346.365	296.613	1.16773
Cre10.g447100	MRPS105	10	Cre10.g447100_4532.1.p	Cre10.g447100_4532.1.p	pacid=52520151 transcript=Cre10.g447100_4532.1 locus=Cre10.g447100_4532 ID=Cre10.g447100_4532.1.v6.1 annot-version=v6.1 assoLoc=4532_10_53565 org=Chlamydomonas.reinhardtii.CC-4532	941.568	711.785	1444.79	821.218	950.335	1838.96	1445.67	1067.53	848.779	728.651	794.684	862.48	1032.71	1203.5	1120.66	795.272	1118.11	957.966	1.16717
Cre01.g062172	HBV1	8	Cre01.g062172_4532.1.p	Cre01.g062172_4532.1.p	pacid=52525141 transcript=Cre01.g062172_4532.1 locus=Cre01.g062172_4532 ID=Cre01.g062172_4532.1.v6.1 annot-version=v6.1 assoLoc=4532_01_06571 org=Chlamydomonas.reinhardtii.CC-4532	706.885	585.55	608.901	631.886	582.461	1019.66	448.193	666.035	582.558	609.71	563.682	673.024	633.779	744.669	565.595	615.472	689.224	590.534	1.16712
Cre16.g653300		2	Cre16.g653300_4532.1.p	Cre16.g653300_4532.1.p	pacid=52518351 transcript=Cre16.g653300_4532.1 locus=Cre16.g653300_4532 ID=Cre16.g653300_4532.1.v6.1 annot-version=v6.1 assoLoc=4532_16_79960 org=Chlamydomonas.reinhardtii.CC-4532	314.225	275.124	284.337	282.07	323.799	408.695	297.831	291.666	232.726	264.053	253.129	279.024	291.229	338.188	274.074	265.402	314.708	269.738	1.16672
Cre08.g358562	CPN20	10	Cre08.g358562_4532.1.p	Cre08.g358562_4532.1.p	pacid=52534776 transcript=Cre08.g358562_4532.1 locus=Cre08.g358562_4532 ID=Cre08.g358562_4532.1.v6.1 annot-version=v6.1 assoLoc=4532_08_41946 org=Chlamydomonas.reinhardtii.CC-4532	955.933	864.318	911.512	972.557	836.197	1585.25	1152.74	1046.99	787.121	726.634	672.465	864.536	910.588	1131.33	995.617	754.545	1020.96	875.081	1.1667
Cre12.g549750	FAP4	7	Cre12.g549750_4532.1.p	Cre12.g549750_4532.1.p	pacid=52538084 transcript=Cre12.g549750_4532.1 locus=Cre12.g549750_4532 ID=Cre12.g549750_4532.1.v6.1 annot-version=v6.1 assoLoc=4532_12_66966 org=Chlamydomonas.reinhardtii.CC-4532	1175.32	1103.83	1132.66	1081.48	1151.63	1318.88	947.437	1065.85	1129.49	964.387	866.072	995.806	1137.27	1184	1047.59	942.088	1160.63	994.84	1.16665
Cre17.g718468		7	Cre17.g718468_4532.1.p	Cre17.g718468_4532.1.p	pacid=52527934 transcript=Cre17.g718468_4532.1 locus=Cre17.g718468_4532 ID=Cre17.g718468_4532.1.v6.1 annot-version=v6.1 assoLoc=4532_17_87961 org=Chlamydomonas.reinhardtii.CC-4532	1084.4	606.506	447.371	797.756	781.597	1115.62	313.667	937.228	565.698	1106.58	338.425	881.896	712.759	898.324	605.531	775.634	805.542	690.582	1.16647
Cre13.g563850	PRORP1	9	Cre13.g563850_4532.1.p	Cre13.g563850_4532.1.p	pacid=52515040 transcript=Cre13.g563850_4532.1 locus=Cre13.g563850_4532 ID=Cre13.g563850_4532.1.v6.1 annot-version=v6.1 assoLoc=4532_13_68616 org=Chlamydomonas.reinhardtii.CC-4532	759.997	651.961	584.109	547.064	663.192	845.926	468.765	711.996	773.288	554.342	406.932	562.426	665.356	685.394	651.35	507.9	675.375	579.625	1.16519
Cre09.g389150	FAP93	6	Cre09.g389150_4532.1.p	Cre09.g389150_4532.1.p	pacid=52513514 transcript=Cre09.g389150_4532.1 locus=Cre09.g389150_4532 ID=Cre09.g389150_4532.1.v6.1 annot-version=v6.1 assoLoc=4532_02_12436 org=Chlamydomonas.reinhardtii.CC-4532	692.587	574.759	298.87	608.198	798.834	747.585	210.875	633.752	1153.24	505.876	250.663	440.369	522.072	718.206	665.956	398.969	620.139	532.462	1.16466
Cre10.g452800	LCIB	66	Cre10.g452800_4532.1.p	Cre10.g452800_4532.1.p	pacid=52520716 transcript=Cre10.g452800_4532.1 locus=Cre10.g452800_4532 ID=Cre10.g452800_4532.1.v6.1 annot-version=v6.1 assoLoc=4532_10_54165 org=Chlamydomonas.reinhardtii.CC-4532	4898.68	5686.05	6070.97	4487.83	6537.27	5485.55	5141.24	5370.08	5581.74	4127.98	3644.74	4628.56	5551.9	5503.55	5364.35	4133.76	5527.73	4749.06	1.16396
Cre12.g507400	LCS3	2	Cre12.g507400_4532.1.p	Cre12.g507400_4532.1.p	pacid=52536700 transcript=Cre12.g507400_4532.1 locus=Cre12.g507400_4532 ID=Cre12.g507400_4532.1.v6.1 annot-version=v6.1 assoLoc=4532_12_61300 org=Chlamydomonas.reinhardtii.CC-4532	118.755	113.252	107.902	192.028	108.574	156.924	105.758	125.731	91.7513	109.209	117.433	135.657	113.303	152.509	107.747	120.766	132.906	114.257	1.16322
Cre14.g629300		2	Cre14.g629300_4532.1.p	Cre14.g629300_4532.1.p	pacid=52518641 transcript=Cre14.g629300_4532.1 locus=Cre14.g629300_4532 ID=Cre14.g629300_4532.1.v6.1 annot-version=v6.1 assoLoc=4532_14_75061 org=Chlamydomonas.reinhardtii.CC-4532	233.514	200.431	188.236	184.481	189.871	333.485	195.668	210.578	221.969	160.995	171.598	183.173	207.394	235.946	209.405	171.922	221.67	190.663	1.16262
Cre12.g499750		2	Cre12.g499750_4532.1.p	Cre12.g499750_4532.1.p	pacid=52538589 transcript=Cre12.g499750_4532.1 locus=Cre12.g499750_4532 ID=Cre12.g499750_4532.1.v6.1 annot-version=v6.1 assoLoc=4532_12_62120 org=Chlamydomonas.reinhardtii.CC-4532	271.28	213.667	167.803	224.216	254.715	210.399	161.362	200.045	218.312	201.565	181.593	191.489	217.583	229.777	193.24	191.549	223.68	192.394	1.16261
Cre01.g020950		3	Cre01.g020950_4532.1.p	Cre01.g020950_4532.1.p	pacid=52523777 transcript=Cre01.g020950_4532.1 locus=Cre01.g020950_4532 ID=Cre01.g020950_4532.1.v6.1 annot-version=v6.1 assoLoc=4532_01_02545 org=Chlamydomonas.reinhardtii.CC-4532	220.076	179.433	200.839	158.139	192.076	240.502	160.095	188.341	239.282	135.068	145.348	156.393	200.116	196.906	195.906	145.603	198.511	170.755	1.16255
Cre14.g629500		4	Cre14.g629500_4532.1.p	Cre14.g629500_4532.1.p	pacid=52519064 transcript=Cre14.g629500_4532.1 locus=Cre14.g629500_4532 ID=Cre14.g629500_4532.1.v6.1 annot-version=v6.1 assoLoc=4532_14_75080 org=Chlamydomonas.reinhardtii.CC-4532	469.036	373.726	427.317	323.907	309.755	515.626	250.856	435.235	434.366	386.001	244.248	331.654	423.36	383.096	373.486	320.634	403.228	347.06	1.16184
Cre06.g298100	SUI1A	3	Cre06.g298100_4532.1.p	Cre06.g298100_4532.1.p	pacid=52533024 transcript=Cre06.g298100_4532.1 locus=Cre06.g298100_4532 ID=Cre06.g298100_4532.1.v6.1 annot-version=v6.1 assoLoc=4532_06_34615 org=Chlamydomonas.reinhardtii.CC-4532	290.754	265.851	293.659	301.931	224.78	437.864	332.124	306.208	282.288	180.277	194.547	266.613	283.421	321.525	306.873	213.812	302.473	260.343	1.16183
Cre16.g689050	ACX1	4	Cre16.g689050_4532.1.p	Cre16.g689050_4532.1.p	pacid=52516020 transcript=Cre16.g689050_4532.1 locus=Cre16.g689050_4532 ID=Cre16.g689050_4532.1.v6.1 annot-version=v6.1 assoLoc=4532_16_81936 org=Chlamydomonas.reinhardtii.CC-4532	258.53	237.346	230.604	241.112	221.964	250.074	213.548	218.617	212.176	195.257	199.96	201.708	242.16	237.717	214.78	198.975	239.938	206.878	1.15981
Cre06.g263300		2	Cre06.g263300_4532.1.p	Cre06.g263300_4532.1.p	pacid=52532820 transcript=Cre06.g263300_4532.1 locus=Cre06.g263300_4532 ID=Cre06.g263300_4532.1.v6.1 annot-version=v6.1 assoLoc=4532_06_29466 org=Chlamydomonas.reinhardtii.CC-4532	230.229	166.212	128.267	174.653	114.396	150.7	112.705	122.293	133.03	159.45	141.168	163.004	174.903	146.583	122.676	154.541	160.743	138.608	1.15969
Cre16.g681850		2	Cre16.g681850_4532.1.p	Cre16.g681850_4532.1.p	pacid=52516898 transcript=Cre16.g681850_4532.1 locus=Cre16.g681850_4532 ID=Cre16.g681850_4532.1.v6.1 annot-version=v6.1 assoLoc=4532_16_83326 org=Chlamydomonas.reinhardtii.CC-4532	120.677	111.395	108.567	118.467	155.566	107.066	100.278	114.149	118.062	103.818	79.4215	106.734	113.546	127.033	110.83	96.6578	120.29	103.744	1.15949
Cre07.g351650	FAP20	2	Cre07.g351650_4532.1.p	Cre07.g351650_4532.1.p	pacid=52530595 transcript=Cre07.g351650_4532.1 locus=Cre07.g351650_4532 ID=Cre07.g351650_4532.1.v6.1 annot-version=v6.1 assoLoc=4532_07_40871 org=Chlamydomonas.reinhardtii.CC-4532	117.579	98.9351	84.7332	110.363	102.396	118.449	99.5482	117.012	83.1376	76.446	70.4095	100.125	100.416	110.403	99.8993	82.3268	105.409	91.1131	1.15691
Cre12.g498550	CHLM1	2	Cre12.g498550_4532.1.p	Cre12.g498550_4532.1.p	pacid=52537417 transcript=Cre12.g498550_4532.1 locus=Cre12.g498550_4532 ID=Cre12.g498550_4532.1.v6.1 annot-version=v6.1 assoLoc=4532_12_62256 org=Chlamydomonas.reinhardtii.CC-4532	181.01	132.249	132.386	171.869	156.698	356.558	114.539	131.683	92.9228	228.905	197.649	212.022	148.548	228.375	113.048	212.859	188.462	162.953	1.15654
Cre02.g108450	FAP280	3	Cre02.g108450_4532.1.p	Cre02.g108450_4532.1.p	pacid=52512164 transcript=Cre02.g108450_4532.1 locus=Cre02.g108450_4532 ID=Cre02.g108450_4532.1.v6.1 annot-version=v6.1 assoLoc=4532_02_10790 org=Chlamydomonas.reinhardtii.CC-4532	349.092	340.211	344.822	482.957	401.021	743.687	521.12	392.767	403.663	298.635	314.193	372.122	344.708	542.555	439.183	328.317	443.632	383.75	1.15604
Cre01.g004500	LEU1L	5	Cre01.g004500_4532.1.p	Cre01.g004500_4532.1.p	pacid=52524375 transcript=Cre01.g004500_4532.1 locus=Cre01.g004500_4532 ID=Cre01.g004500_4532.1.v6.1 annot-version=v6.1 assoLoc=4532_01_00495 org=Chlamydomonas.reinhardtii.CC-4532	422.616	403.161	354.343	577.457	671.75	492.502	537.768	444.121	512.606	331.105	275.39	427.035	393.373	580.57	498.165	344.51	486.971	421.337	1.15578
Cre02.g074900		4	Cre02.g074900_4532.1.p	Cre02.g074900_4532.1.p	pacid=52511678 transcript=Cre02.g074900_4532.1 locus=Cre02.g074900_4532 ID=Cre02.g074900_4532.1.v6.1 annot-version=v6.1 assoLoc=4532_02_06926 org=Chlamydomonas.reinhardtii.CC-4532	1068.61	707.13	954.964	568.378	714.464	928.491	670.25	919.383	913.334	660.499	501.757	615.459	910.235	737.111	834.322	592.572	823.673	713.447	1.1545
Cre03.g197500	MOT6	19	Cre03.g197500_4532.1.p	Cre03.g197500_4532.1.p	pacid=52510664 transcript=Cre03.g197500_4532.1 locus=Cre03.g197500_4532 ID=Cre03.g197500_4532.1.v6.1 annot-version=v6.1 assoLoc=4532_03_20521 org=Chlamydomonas.reinhardtii.CC-4532	3078.02	2009.45	3118.79	2140.23	2036.62	4220.79	2134.98	2967.87	2559.16	2241.34	1827.92	2661.25	2735.42	2799.21	2554	2243.5	2767.32	2398.75	1.15365
Cre12.g537200	OGD1	25	Cre12.g537200_4532.1.p	Cre12.g537200_4532.1.p	pacid=52537118 transcript=Cre12.g537200_4532.1 locus=Cre12.g537200_4532 ID=Cre12.g537200_4532.1.v6.1 annot-version=v6.1 assoLoc=4532_12_65236 org=Chlamydomonas.reinhardtii.CC-4532	2359.31	3984.08	3145.56	3528.26	4468.67	2301.54	5161.14	2275.79	3957.1	1559.17	2471.63	1736.04	3162.98	3432.82	3798.01	1922.28	3297.9	2860.14	1.15305
Cre08.g800885		65	Cre08.g800885_4532.1.p	Cre08.g800885_4532.1.p	pacid=52534979 transcript=Cre08.g800885_4532.1 locus=Cre08.g800885_4532 ID=Cre08.g800885_4532.1.v6.1 annot-version=v6.1 assoLoc=4532_08_41885 org=Chlamydomonas.reinhardtii.CC-4532	6841.94	7046.78	8951.06	5802.8	7621.15	3521.93	7184.16	7605.28	6629.82	4064.13	4961.04	4070.5	7613.26	5648.63	7139.75	4365.22	6630.94	5752.49	1.15271
Cre14.g619133	SDH1	10	Cre14.g619133_4532.1.p	Cre14.g619133_4532.1.p	pacid=52518882 transcript=Cre14.g619133_4532.1 locus=Cre14.g619133_4532 ID=Cre14.g619133_4532.1.v6.1 annot-version=v6.1 assoLoc=4532_14_73921 org=Chlamydomonas.reinhardtii.CC-4532	1123.96	1175.97	1152.77	1166.03	985.578	1117.29	1017.58	879.852	894.642	920.563	1165.14	961.433	1150.9	1089.63	930.691	1015.71	1120.27	973.202	1.15111
Cre13.g572900		3	Cre13.g572900_4532.1.p	Cre13.g572900_4532.1.p	pacid=52515385 transcript=Cre13.g572900_4532.1 locus=Cre13.g572900_4532 ID=Cre13.g572900_4532.1.v6.1 annot-version=v6.1 assoLoc=4532_13_69666 org=Chlamydomonas.reinhardtii.CC-4532	65.4365	50.3942	100.302	72.8765	55.4683	86.6297	78.5606	57.1658	61.3281	58.1416	56.2147	63.2437	72.0442	71.6582	65.6848	59.2	71.8512	62.4424	1.15068
Cre09.g392655		5	Cre09.g392655_4532.1.p	Cre09.g392655_4532.1.p	pacid=52511784 transcript=Cre09.g392655_4532.1 locus=Cre09.g392655_4532 ID=Cre09.g392655_4532.1.v6.1 annot-version=v6.1 assoLoc=4532_02_13305 org=Chlamydomonas.reinhardtii.CC-4532	302.087	352.598	382.298	333.122	380.58	400.257	352.133	319.412	339.669	262.698	308.232	291.484	345.661	371.32	337.071	287.471	358.49	312.271	1.14801
Cre01.g048950	PYR5	6	Cre01.g048950_4532.1.p	Cre01.g048950_4532.1.p	pacid=52523693 transcript=Cre01.g048950_4532.1 locus=Cre01.g048950_4532 ID=Cre01.g048950_4532.1.v6.1 annot-version=v6.1 assoLoc=4532_01_05645 org=Chlamydomonas.reinhardtii.CC-4532	765.104	933.941	778.782	975.656	790.526	671.885	878.459	718.878	614.996	647.833	751.69	670.261	825.942	812.689	737.444	689.928	819.316	713.686	1.14801
Cre07.g330300		3	Cre07.g330300_4532.1.p	Cre07.g330300_4532.1.p	pacid=52529762 transcript=Cre07.g330300_4532.1 locus=Cre07.g330300_4532 ID=Cre07.g330300_4532.1.v6.1 annot-version=v6.1 assoLoc=4532_07_38386 org=Chlamydomonas.reinhardtii.CC-4532	188.771	194.901	179.384	201.113	206.53	255.795	156.985	194.294	165.225	165.864	168.707	217.753	187.685	221.146	172.168	184.108	204.416	178.138	1.14751
Cre16.g695100		3	Cre16.g695100_4532.1.p	Cre16.g695100_4532.1.p	pacid=52517463 transcript=Cre16.g695100_4532.1 locus=Cre16.g695100_4532 ID=Cre16.g695100_4532.1.v6.1 annot-version=v6.1 assoLoc=4532_16_78786 org=Chlamydomonas.reinhardtii.CC-4532	372.127	324.749	278.555	417.054	311.077	409.459	248.646	342.32	314.078	333.552	255.739	347.08	325.144	379.197	301.681	312.124	352.17	306.903	1.1475
Cre12.g502200		4	Cre12.g502200_4532.1.p	Cre12.g502200_4532.1.p	pacid=52537593 transcript=Cre12.g502200_4532.1 locus=Cre12.g502200_4532 ID=Cre12.g502200_4532.1.v6.1 annot-version=v6.1 assoLoc=4532_12_61850 org=Chlamydomonas.reinhardtii.CC-4532	201.009	213.381	174.113	193.354	228.999	194.445	162.253	187.512	203.028	174.101	160.426	163.156	196.168	205.599	184.264	165.894	200.883	175.079	1.14738
Cre05.g245550	PIK1	2	Cre05.g245550_4532.1.p	Cre05.g245550_4532.1.p	pacid=52539960 transcript=Cre05.g245550_4532.1 locus=Cre05.g245550_4532 ID=Cre05.g245550_4532.1.v6.1 annot-version=v6.1 assoLoc=4532_05_26006 org=Chlamydomonas.reinhardtii.CC-4532	85.943	91.6067	74.5047	111.253	103.63	76.371	89.2123	75.8042	59.4423	73.8663	95.5625	79.7062	84.0181	97.0847	74.8196	83.045	90.5514	78.9323	1.1472
Cre13.g562550	ARH1	3	Cre13.g562550_4532.1.p	Cre13.g562550_4532.1.p	pacid=52515546 transcript=Cre13.g562550_4532.1 locus=Cre13.g562550_4532 ID=Cre13.g562550_4532.1.v6.1 annot-version=v6.1 assoLoc=4532_13_68491 org=Chlamydomonas.reinhardtii.CC-4532	190.164	185.874	167.614	255.691	240.619	210.696	195.639	186.091	196.096	159.716	157.59	196.268	181.217	235.669	192.609	171.191	208.443	181.9	1.14592
Cre13.g565800	UPT1	18	Cre13.g565800_4532.1.p	Cre13.g565800_4532.1.p	pacid=52515123 transcript=Cre13.g565800_4532.1 locus=Cre13.g565800_4532 ID=Cre13.g565800_4532.1.v6.1 annot-version=v6.1 assoLoc=4532_13_68860 org=Chlamydomonas.reinhardtii.CC-4532	1868.45	1919.09	1666.09	2019.59	2295.81	2285.11	2226.53	2166.42	1165.91	1798.5	1420.72	1747.47	1817.88	2200.17	1852.95	1655.56	2009.02	1754.26	1.14523
Cre06.g269350		4	Cre06.g269350_4532.1.p	Cre06.g269350_4532.1.p	pacid=52532302 transcript=Cre06.g269350_4532.1 locus=Cre06.g269350_4532 ID=Cre06.g269350_4532.1.v6.1 annot-version=v6.1 assoLoc=4532_06_30166 org=Chlamydomonas.reinhardtii.CC-4532	290.8	286.011	363.731	307.235	386.698	214.7	258.532	252.743	348.495	256.58	254.384	245.189	313.514	302.878	286.59	252.051	308.196	269.32	1.14434
Cre12.g537550		2	Cre12.g537550_4532.1.p	Cre12.g537550_4532.1.p	pacid=52537334 transcript=Cre12.g537550_4532.1 locus=Cre12.g537550_4532 ID=Cre12.g537550_4532.1.v6.1 annot-version=v6.1 assoLoc=4532_12_65336 org=Chlamydomonas.reinhardtii.CC-4532	118.878	131.056	122.098	131.662	129.371	138.591	135.205	120.511	134.095	93.2383	99.2094	92.1629	124.011	133.208	129.937	94.8702	128.609	112.404	1.14417
Cre10.g421850		2	Cre10.g421850_4532.1.p	Cre10.g421850_4532.1.p	pacid=52519782 transcript=Cre10.g421850_4532.1 locus=Cre10.g421850_4532 ID=Cre10.g421850_4532.1.v6.1 annot-version=v6.1 assoLoc=4532_10_50691 org=Chlamydomonas.reinhardtii.CC-4532	119.418	88.2724	126.447	83.8395	80.2039	102.689	97.0766	84.2036	88.1717	83.4375	76.9552	96.188	111.379	88.9108	89.8173	85.5269	100.145	87.6721	1.14227
Cre03.g149100	CIS2	37	Cre03.g149100_4532.1.p	Cre03.g149100_4532.1.p	pacid=52508528 transcript=Cre03.g149100_4532.1 locus=Cre03.g149100_4532 ID=Cre03.g149100_4532.1.v6.1 annot-version=v6.1 assoLoc=4532_03_15140 org=Chlamydomonas.reinhardtii.CC-4532	6460.26	4267.15	4814.44	3989.79	4139.04	5349.23	6544.73	5476.32	6714.02	1682.95	2493.11	2502.03	5180.62	4492.69	6245.02	2226.03	4836.65	4235.53	1.14192
Cre17.g726750	DHAPS1	7	Cre17.g726750_4532.1.p	Cre17.g726750_4532.1.p	pacid=52528958 transcript=Cre17.g726750_4532.1 locus=Cre17.g726750_4532 ID=Cre17.g726750_4532.1.v6.1 annot-version=v6.1 assoLoc=4532_17_88846 org=Chlamydomonas.reinhardtii.CC-4532	764.821	685.837	762.11	626.797	687.503	1092.14	685.213	761.192	792.612	618.605	562.841	635.072	737.589	802.147	746.339	605.506	769.868	675.922	1.13899
Cre16.g687350	ACX3	6	Cre16.g687350_4532.1.p	Cre16.g687350_4532.1.p	pacid=52517703 transcript=Cre16.g687350_4532.1 locus=Cre16.g687350_4532 ID=Cre16.g687350_4532.1.v6.1 annot-version=v6.1 assoLoc=4532_16_82660 org=Chlamydomonas.reinhardtii.CC-4532	445.26	403.075	526.968	671.974	402.044	507.413	467.086	443.658	473.183	355.153	412.056	445.811	458.434	527.144	461.309	404.34	492.789	432.825	1.13854
Cre17.g723650	KAT1	20	Cre17.g723650_4532.4.p	Cre17.g723650_4532.4.p	pacid=52528543 transcript=Cre17.g723650_4532.4 locus=Cre17.g723650_4532 ID=Cre17.g723650_4532.4.v6.1 annot-version=v6.1 assoLoc=4532_17_88506 org=Chlamydomonas.reinhardtii.CC-4532	2715.07	2248.23	1561.88	2504.39	2068.32	1702.05	1425.55	2595.5	2030.22	1802.7	1307.01	2094.74	2175.06	2091.59	2017.09	1734.82	2133.32	1875.95	1.13719
Cre17.g743897	PRX7	15	Cre17.g743897_4532.1.p	Cre17.g743897_4532.1.p	pacid=52527523 transcript=Cre17.g743897_4532.1 locus=Cre17.g743897_4532 ID=Cre17.g743897_4532.1.v6.1 annot-version=v6.1 assoLoc=4532_17_90695 org=Chlamydomonas.reinhardtii.CC-4532	2216.6	3072.08	2203.32	3169.06	3792.4	2169.11	2303.85	2917.61	3167.98	2428.74	1772.05	2031.47	2497.33	3043.52	2796.48	2077.42	2770.43	2436.95	1.13684
Cre12.g554800	PRK1	20	Cre12.g554800_4532.1.p	Cre12.g554800_4532.1.p	pacid=52538461 transcript=Cre12.g554800_4532.1 locus=Cre12.g554800_4532 ID=Cre12.g554800_4532.1.v6.1 annot-version=v6.1 assoLoc=4532_12_66360 org=Chlamydomonas.reinhardtii.CC-4532	1731.47	1502.11	1608.56	2286.99	1915.93	3258.24	1942.26	1877.5	1672.89	1963.29	1489.16	1877.79	1614.05	2487.05	1830.88	1776.75	2050.55	1803.82	1.13679
Cre01.g029450		2	Cre01.g029450_4532.1.p	Cre01.g029450_4532.1.p	pacid=52525494 transcript=Cre01.g029450_4532.1 locus=Cre01.g029450_4532 ID=Cre01.g029450_4532.1.v6.1 annot-version=v6.1 assoLoc=4532_01_03475 org=Chlamydomonas.reinhardtii.CC-4532	187.93	175.541	192.814	207.323	190.734	315.363	162.633	173.607	196.74	179.777	209.738	195.86	185.428	237.807	177.66	195.125	211.618	186.392	1.13533
Cre01.g032650	TAL1	6	Cre01.g032650_4532.1.p	Cre01.g032650_4532.1.p	pacid=52524173 transcript=Cre01.g032650_4532.1 locus=Cre01.g032650_4532 ID=Cre01.g032650_4532.1.v6.1 annot-version=v6.1 assoLoc=4532_01_03820 org=Chlamydomonas.reinhardtii.CC-4532	688.156	543.169	401.659	650.901	411.064	543.095	385.899	586.314	580.631	462.961	334.985	507.081	544.328	535.02	517.615	435.009	539.674	476.312	1.13303
Cre08.g378000		5	Cre08.g378000_4532.1.p	Cre08.g378000_4532.1.p	pacid=52534494 transcript=Cre08.g378000_4532.1 locus=Cre08.g378000_4532 ID=Cre08.g378000_4532.1.v6.1 annot-version=v6.1 assoLoc=4532_08_44360 org=Chlamydomonas.reinhardtii.CC-4532	633.611	539.012	497.648	454.077	529.172	732.552	388.017	537.833	650.772	446.876	444.841	520.856	556.757	571.934	525.541	470.858	564.345	498.199	1.13277
Cre06.g289850	SBE1	2	Cre06.g289850_4532.1.p	Cre06.g289850_4532.1.p	pacid=52532585 transcript=Cre06.g289850_4532.1 locus=Cre06.g289850_4532 ID=Cre06.g289850_4532.1.v6.1 annot-version=v6.1 assoLoc=4532_06_33645 org=Chlamydomonas.reinhardtii.CC-4532	214.916	187.255	227.821	173.302	209.618	246.002	229.127	214.461	161.521	166.686	147.806	191.85	209.997	209.641	201.703	168.781	209.819	185.242	1.13268
Cre06.g253350	GCSH1	5	Cre06.g253350_4532.1.p	Cre06.g253350_4532.1.p	pacid=52531746 transcript=Cre06.g253350_4532.1 locus=Cre06.g253350_4532 ID=Cre06.g253350_4532.1.v6.1 annot-version=v6.1 assoLoc=4532_06_28430 org=Chlamydomonas.reinhardtii.CC-4532	540.744	438.033	522.514	929.978	459.44	1219.47	794.891	600.63	523.75	535.911	550.879	624.104	500.43	869.629	639.757	570.298	685.03	605.027	1.13223
Cre02.g120301	SELH1	2	Cre02.g120301_4532.1.p	Cre02.g120301_4532.1.p	pacid=52512800 transcript=Cre02.g120301_4532.1 locus=Cre02.g120301_4532 ID=Cre02.g120301_4532.1.v6.1 annot-version=v6.1 assoLoc=4532_02_12106 org=Chlamydomonas.reinhardtii.CC-4532	237.845	196.81	277.546	222.1	174.673	327.05	193.208	226.065	247.954	214.818	180.528	205.891	237.4	241.274	222.409	200.412	239.337	211.411	1.1321
Cre10.g444500		26	Cre10.g444500_4532.1.p	Cre10.g444500_4532.1.p	pacid=52521113 transcript=Cre10.g444500_4532.1 locus=Cre10.g444500_4532 ID=Cre10.g444500_4532.1.v6.1 annot-version=v6.1 assoLoc=4532_10_53136 org=Chlamydomonas.reinhardtii.CC-4532	3058.31	3133.86	2796.44	2648.51	3672.58	2624.8	2386.87	3154.11	3622.17	2348.51	2079.89	2250.97	2996.2	2981.96	3054.38	2226.46	2989.08	2640.42	1.13205
Cre09.g400050		2	Cre09.g400050_4532.1.p	Cre09.g400050_4532.1.p	pacid=52523362 transcript=Cre09.g400050_4532.1 locus=Cre09.g400050_4532 ID=Cre09.g400050_4532.1.v6.1 annot-version=v6.1 assoLoc=4532_09_46290 org=Chlamydomonas.reinhardtii.CC-4532	118.288	79.4544	108.288	99.3429	75.7103	158.686	75.3658	103.077	95.3958	103.508	79.7302	108.39	102.01	111.246	91.2795	97.2094	106.628	94.2445	1.1314
Cre05.g234651		10	Cre05.g234651_4532.1.p	Cre05.g234651_4532.1.p	pacid=52539617 transcript=Cre05.g234651_4532.1 locus=Cre05.g234651_4532 ID=Cre05.g234651_4532.1.v6.1 annot-version=v6.1 assoLoc=4532_05_26540 org=Chlamydomonas.reinhardtii.CC-4532	986.726	852.096	1106.46	730.151	824.296	1002.68	787.686	994.882	940.339	680.052	702.773	759.7	981.761	852.376	907.636	714.175	917.068	810.905	1.13092
Cre07.g345500		2	Cre07.g345500_4532.1.p	Cre07.g345500_4532.1.p	pacid=52531096 transcript=Cre07.g345500_4532.1 locus=Cre07.g345500_4532 ID=Cre07.g345500_4532.1.v6.1 annot-version=v6.1 assoLoc=4532_07_40170 org=Chlamydomonas.reinhardtii.CC-4532	226.719	159.546	178.906	193.722	184.552	414.235	211.298	216.33	178.152	234.031	140.539	221.319	188.39	264.17	201.927	198.63	226.28	200.278	1.12983
Cre01.g038400	CRT2	16	Cre01.g038400_4532.1.p	Cre01.g038400_4532.1.p	pacid=52525798 transcript=Cre01.g038400_4532.1 locus=Cre01.g038400_4532 ID=Cre01.g038400_4532.1.v6.1 annot-version=v6.1 assoLoc=4532_01_04465 org=Chlamydomonas.reinhardtii.CC-4532	1630.57	1211.4	1543.92	2898.32	1408.4	3477.76	2824.85	1735.07	1839.27	1364.95	1264.86	1748.7	1461.96	2594.83	2133.06	1459.5	2028.39	1796.28	1.12922
Cre12.g492650	FAS2	2	Cre12.g492650_4532.1.p	Cre12.g492650_4532.1.p	pacid=52536995 transcript=Cre12.g492650_4532.1 locus=Cre12.g492650_4532 ID=Cre12.g492650_4532.1.v6.1 annot-version=v6.1 assoLoc=4532_12_59890 org=Chlamydomonas.reinhardtii.CC-4532	143.414	131.232	103.775	103.476	93.9523	138.985	98.2729	103.529	71.2711	93.3076	155.469	111.336	126.14	112.138	91.0243	120.038	119.139	105.531	1.12895
Cre11.g482001	FAP208	2	Cre11.g482001_4532.2.p	Cre11.g482001_4532.2.p	pacid=52526536 transcript=Cre11.g482001_4532.2 locus=Cre11.g482001_4532 ID=Cre11.g482001_4532.2.v6.1 annot-version=v6.1 assoLoc=4532_11_59106 org=Chlamydomonas.reinhardtii.CC-4532	85.4592	93.2434	63.6293	89.2711	73.2011	57.8351	33.842	42.3223	46.5306	98.6514	99.9601	88.6062	80.7773	73.4358	40.8983	95.7392	77.1065	68.3188	1.12863
Cre02.g078507		2	Cre02.g078507_4532.1.p	Cre02.g078507_4532.1.p	pacid=52513131 transcript=Cre02.g078507_4532.1 locus=Cre02.g078507_4532 ID=Cre02.g078507_4532.1.v6.1 annot-version=v6.1 assoLoc=4532_02_07416 org=Chlamydomonas.reinhardtii.CC-4532	32.4317	20.9199	30.2111	32.0167	17.673	24.9563	34.0366	19.1954	21.818	22.5609	20.6065	21.9925	27.8542	24.882	25.0167	21.72	26.3681	23.3683	1.12837
Cre06.g284900	CYN20A	8	Cre06.g284900_4532.1.p	Cre06.g284900_4532.1.p	pacid=52532026 transcript=Cre06.g284900_4532.1 locus=Cre06.g284900_4532 ID=Cre06.g284900_4532.1.v6.1 annot-version=v6.1 assoLoc=4532_06_33066 org=Chlamydomonas.reinhardtii.CC-4532	689.097	660.644	751.526	883.918	698.764	1018.8	893.586	645.638	814.748	575.499	588.38	654.877	700.422	867.161	784.657	606.252	783.792	695.455	1.12702
Cre11.g468750	CPLD48	4	Cre11.g468750_4532.1.p	Cre11.g468750_4532.1.p	pacid=52526304 transcript=Cre11.g468750_4532.1 locus=Cre11.g468750_4532 ID=Cre11.g468750_4532.1.v6.1 annot-version=v6.1 assoLoc=4532_11_56960 org=Chlamydomonas.reinhardtii.CC-4532	557.031	450.735	564.205	987.179	468.83	1255.78	951.166	443.701	606.061	518.235	597.071	687.259	523.99	903.93	666.976	600.855	713.96	633.916	1.12627
Cre10.g455300	SMP1	7	Cre10.g455300_4532.1.p	Cre10.g455300_4532.1.p	pacid=52520638 transcript=Cre10.g455300_4532.1 locus=Cre10.g455300_4532 ID=Cre10.g455300_4532.1.v6.1 annot-version=v6.1 assoLoc=4532_10_54435 org=Chlamydomonas.reinhardtii.CC-4532	471.223	476.654	435.799	439.4	550.276	602.556	481.437	562.642	472.492	352.964	371.412	402.333	461.225	530.744	505.524	375.57	495.985	440.547	1.12584
Cre02.g143367		9	Cre02.g143367_4532.1.p	Cre02.g143367_4532.1.p	pacid=52535587 transcript=Cre02.g143367_4532.1 locus=Cre02.g143367_4532 ID=Cre02.g143367_4532.1.v6.1 annot-version=v6.1 assoLoc=4532_15_78480 org=Chlamydomonas.reinhardtii.CC-4532	664.681	687.956	745.909	816.752	859.765	1689.02	794.159	840.749	744.15	836.831	702.991	935.9	699.515	1121.85	793.019	825.241	910.68	809.13	1.12551
Cre16.g653601	MRPL33	2	Cre16.g653601_4532.1.p	Cre16.g653601_4532.1.p	pacid=52516798 transcript=Cre16.g653601_4532.1 locus=Cre16.g653601_4532 ID=Cre16.g653601_4532.1.v6.1 annot-version=v6.1 assoLoc=4532_16_79996 org=Chlamydomonas.reinhardtii.CC-4532	282.344	354.31	277.484	280.698	259.427	408.852	322.924	283.083	340.549	244.195	222.418	242.32	304.713	316.326	315.519	236.311	310.519	275.915	1.12542
Cre10.g428200		2	Cre10.g428200_4532.1.p	Cre10.g428200_4532.1.p	pacid=52521178 transcript=Cre10.g428200_4532.1 locus=Cre10.g428200_4532 ID=Cre10.g428200_4532.1.v6.1 annot-version=v6.1 assoLoc=4532_10_51345 org=Chlamydomonas.reinhardtii.CC-4532	161.96	128.888	151.886	125.782	104.75	217.723	121.786	149.209	143.546	125.996	124.897	126.323	147.578	149.418	138.18	125.739	148.498	131.959	1.12533
Cre16.g650600	MST1	19	Cre16.g650600_4532.1.p	Cre16.g650600_4532.1.p	pacid=52516174 transcript=Cre16.g650600_4532.1 locus=Cre16.g650600_4532 ID=Cre16.g650600_4532.1.v6.1 annot-version=v6.1 assoLoc=4532_16_79670 org=Chlamydomonas.reinhardtii.CC-4532	2741.33	3047.98	2727.62	3064.71	3295.8	2268.98	1860.92	3003.72	2851.24	2724.23	2325.11	2475.93	2838.98	2876.5	2571.96	2508.42	2857.74	2540.19	1.12501
Cre06.g251600	EIF5B2	6	Cre06.g251600_4532.1.p	Cre06.g251600_4532.1.p	pacid=52533525 transcript=Cre06.g251600_4532.1 locus=Cre06.g251600_4532 ID=Cre06.g251600_4532.1.v6.1 annot-version=v6.1 assoLoc=4532_06_28305 org=Chlamydomonas.reinhardtii.CC-4532	1096.09	1343.4	993.806	928.527	1007.27	1028.03	982.653	1190.78	986.393	843.034	815.126	869.03	1144.43	987.942	1053.28	842.397	1066.19	947.836	1.12486
Cre12.g484250	DHC1	4	Cre12.g484250_4532.1.p	Cre12.g484250_4532.1.p	pacid=52537257 transcript=Cre12.g484250_4532.1 locus=Cre12.g484250_4532 ID=Cre12.g484250_4532.1.v6.1 annot-version=v6.1 assoLoc=4532_12_59355 org=Chlamydomonas.reinhardtii.CC-4532	185.841	198.085	162.222	167.367	185.497	102.9	104.047	145.362	105.5	155.332	224.389	156.338	182.049	151.921	118.303	178.686	166.985	148.495	1.12452
Cre14.g621000		3	Cre14.g621000_4532.1.p	Cre14.g621000_4532.1.p	pacid=52519136 transcript=Cre14.g621000_4532.1 locus=Cre14.g621000_4532 ID=Cre14.g621000_4532.1.v6.1 annot-version=v6.1 assoLoc=4532_14_74135 org=Chlamydomonas.reinhardtii.CC-4532	316.022	266.616	271.315	245.546	272.811	331.577	210.447	253.716	279.765	271.836	227.848	273.832	284.651	283.311	247.976	257.839	283.981	252.907	1.12287
Cre01.g028950		2	Cre01.g028950_4532.1.p	Cre01.g028950_4532.1.p	pacid=52524471 transcript=Cre01.g028950_4532.1 locus=Cre01.g028950_4532 ID=Cre01.g028950_4532.1.v6.1 annot-version=v6.1 assoLoc=4532_01_03426 org=Chlamydomonas.reinhardtii.CC-4532	159.668	142.226	166.27	121.576	133.525	201.219	130.778	197.065	144.426	113.621	123.953	113.901	156.055	152.107	157.423	117.158	154.081	137.291	1.1223
Cre02.g094450	PHC38	2	Cre02.g094450_4532.1.p	Cre02.g094450_4532.1.p	pacid=52513445 transcript=Cre02.g094450_4532.1 locus=Cre02.g094450_4532 ID=Cre02.g094450_4532.1.v6.1 annot-version=v6.1 assoLoc=4532_02_09211 org=Chlamydomonas.reinhardtii.CC-4532	202.722	146.317	184.893	203.016	129.582	280.972	194.625	181.646	92.6554	177.772	181.384	194.849	177.977	204.523	156.309	184.668	191.25	170.489	1.12178
Cre02.g107200		2	Cre02.g107200_4532.1.p	Cre02.g107200_4532.1.p	pacid=52512428 transcript=Cre02.g107200_4532.1 locus=Cre02.g107200_4532 ID=Cre02.g107200_4532.1.v6.1 annot-version=v6.1 assoLoc=4532_02_10600 org=Chlamydomonas.reinhardtii.CC-4532	140.44	154.969	194.018	109.903	88.3676	108.691	112.679	77.3825	68.8243	146.43	174.164	130.456	163.142	102.321	86.2953	150.35	132.731	118.323	1.12177
Cre03.g205809		2	Cre03.g205809_4532.1.p	Cre03.g205809_4532.1.p	pacid=52508637 transcript=Cre03.g205809_4532.1 locus=Cre03.g205809_4532 ID=Cre03.g205809_4532.1.v6.1 annot-version=v6.1 assoLoc=4532_03_22261 org=Chlamydomonas.reinhardtii.CC-4532	109.436	88.167	132.097	80.4396	163.378	129.276	112.374	102.771	111.169	91.6089	109.954	98.8765	109.9	124.365	108.771	100.146	117.132	104.459	1.12132
Cre03.g152150		3	Cre03.g152150_4532.2.p	Cre03.g152150_4532.2.p	pacid=52510140 transcript=Cre03.g152150_4532.2 locus=Cre03.g152150_4532 ID=Cre03.g152150_4532.2.v6.1 annot-version=v6.1 assoLoc=4532_03_15471 org=Chlamydomonas.reinhardtii.CC-4532	269.142	164.029	313.502	178.172	155.287	406.631	195.353	210.408	282.233	183.75	203.558	250.973	248.891	246.697	229.331	212.76	247.794	221.046	1.12101
Cre02.g142086		2	Cre02.g142086_4532.1.p	Cre02.g142086_4532.1.p	pacid=52535568 transcript=Cre02.g142086_4532.1 locus=Cre02.g142086_4532 ID=Cre02.g142086_4532.1.v6.1 annot-version=v6.1 assoLoc=4532_15_76991 org=Chlamydomonas.reinhardtii.CC-4532	41.6665	44.0378	45.1692	42.1914	42.508	43.2771	39.5791	30.5676	38.0654	40.1506	39.8767	42.711	43.6245	42.6588	36.0707	40.9128	43.1417	38.4917	1.1208
Cre17.g746997	ADH1	71	Cre17.g746997_4532.1.p	Cre17.g746997_4532.1.p	pacid=52528217 transcript=Cre17.g746997_4532.1 locus=Cre17.g746997_4532 ID=Cre17.g746997_4532.1.v6.1 annot-version=v6.1 assoLoc=4532_17_91016 org=Chlamydomonas.reinhardtii.CC-4532	5610.02	8907.89	11773.2	9742.64	16428.7	5277.43	18507.4	7276.18	7061.14	4051.58	9093.48	5530.53	8763.7	10482.9	10948.2	6225.2	9623.31	8586.72	1.12072
Cre07.g341600	CGE1	7	Cre07.g341600_4532.1.p	Cre07.g341600_4532.1.p	pacid=52530195 transcript=Cre07.g341600_4532.1 locus=Cre07.g341600_4532 ID=Cre07.g341600_4532.1.v6.1 annot-version=v6.1 assoLoc=4532_07_39745 org=Chlamydomonas.reinhardtii.CC-4532	1215.83	1100.9	1147.85	1157.29	1381.14	967.784	807.336	933.435	1318.61	1158.3	899.89	1104.39	1154.86	1168.74	1019.79	1054.19	1161.8	1036.99	1.12035
Cre12.g557600		4	Cre12.g557600_4532.1.p	Cre12.g557600_4532.1.p	pacid=52537928 transcript=Cre12.g557600_4532.1 locus=Cre12.g557600_4532 ID=Cre12.g557600_4532.1.v6.1 annot-version=v6.1 assoLoc=4532_12_66085 org=Chlamydomonas.reinhardtii.CC-4532	229.564	203.255	216.7	207.965	195.95	173.099	232.158	188.5	183.538	173.567	144.356	173.074	216.506	192.338	201.399	163.666	204.422	182.532	1.11992
Cre16.g689647	AGO3	8	Cre16.g689647_4532.1.p	Cre16.g689647_4532.1.p	pacid=52518222 transcript=Cre16.g689647_4532.1 locus=Cre16.g689647_4532 ID=Cre16.g689647_4532.1.v6.1 annot-version=v6.1 assoLoc=4532_16_85395 org=Chlamydomonas.reinhardtii.CC-4532	908.976	1187.75	839.218	1331.7	1281.29	1130.83	1009.18	990.33	1045.76	1071.49	864.003	984.459	978.648	1247.94	1015.09	973.317	1113.29	994.204	1.11978
Cre01.g028200		6	Cre01.g028200_4532.1.p	Cre01.g028200_4532.1.p	pacid=52524927 transcript=Cre01.g028200_4532.1 locus=Cre01.g028200_4532 ID=Cre01.g028200_4532.1.v6.1 annot-version=v6.1 assoLoc=4532_01_03346 org=Chlamydomonas.reinhardtii.CC-4532	355.862	418.192	358.821	343.303	395.464	309.946	348.872	420.986	328.74	279.62	291.756	278.325	377.625	349.571	366.199	283.234	363.598	324.716	1.11974
Cre14.g620600	PHC2	6	Cre14.g620600_4532.1.p	Cre14.g620600_4532.1.p	pacid=52519344 transcript=Cre14.g620600_4532.1 locus=Cre14.g620600_4532 ID=Cre14.g620600_4532.1.v6.1 annot-version=v6.1 assoLoc=4532_14_74090 org=Chlamydomonas.reinhardtii.CC-4532	376.096	287.366	559.161	260.461	232.982	693.214	455.101	393.302	341.38	300.237	284.883	376.916	407.541	395.552	396.594	320.679	401.547	358.636	1.11965
Cre02.g074150	HKR1	2	Cre02.g074150_4532.1.p	Cre02.g074150_4532.1.p	pacid=52511653 transcript=Cre02.g074150_4532.1 locus=Cre02.g074150_4532 ID=Cre02.g074150_4532.1.v6.1 annot-version=v6.1 assoLoc=4532_02_06801 org=Chlamydomonas.reinhardtii.CC-4532	39.0059	37.1402	40.9401	51.1252	25.9833	25.7056	34.6901	18.0445	29.0022	37.7632	43.3289	33.697	39.0287	34.2714	27.2456	38.263	36.65	32.7543	1.11894
Cre03.g185600	OGD3	3	Cre03.g185600_4532.1.p	Cre03.g185600_4532.1.p	pacid=52509668 transcript=Cre03.g185600_4532.1 locus=Cre03.g185600_4532 ID=Cre03.g185600_4532.1.v6.1 annot-version=v6.1 assoLoc=4532_03_19146 org=Chlamydomonas.reinhardtii.CC-4532	277.661	482.33	391.66	418.119	492.322	408.818	600.237	309.045	433.554	339.138	295.73	230.557	383.884	439.753	447.612	288.475	411.818	368.043	1.11894
Cre01.g040300		2	Cre01.g040300_4532.1.p	Cre01.g040300_4532.1.p	pacid=52523486 transcript=Cre01.g040300_4532.1 locus=Cre01.g040300_4532 ID=Cre01.g040300_4532.1.v6.1 annot-version=v6.1 assoLoc=4532_01_04660 org=Chlamydomonas.reinhardtii.CC-4532	247.209	283.995	379.45	248.74	364.139	102.124	247.067	267.526	274.464	176.446	242.738	244.927	303.551	238.334	263.019	221.37	270.943	242.195	1.1187
Cre17.g734628		2	Cre17.g734628_4532.1.p	Cre17.g734628_4532.1.p	pacid=52535660 transcript=Cre17.g734628_4532.1 locus=Cre17.g734628_4532 ID=Cre17.g734628_4532.1.v6.1 annot-version=v6.1 assoLoc=4532_15_78221 org=Chlamydomonas.reinhardtii.CC-4532	198.876	172.337	194.778	185.786	164.345	344.86	164.56	221.504	180.57	188.112	180.682	192.675	188.664	231.664	188.878	187.156	210.164	188.017	1.11779
Cre01.g010900	GAPA1	44	Cre01.g010900_4532.1.p	Cre01.g010900_4532.1.p	pacid=52523801 transcript=Cre01.g010900_4532.1 locus=Cre01.g010900_4532 ID=Cre01.g010900_4532.1.v6.1 annot-version=v6.1 assoLoc=4532_01_01430 org=Chlamydomonas.reinhardtii.CC-4532	5743.1	5586.89	5257.13	6806.64	5822.2	6712.09	6174.53	6840.74	5242.87	4881.2	4270.87	4751.57	5529.04	6446.98	6086.05	4634.55	5988.01	5360.3	1.1171
Cre07.g351000		3	Cre07.g351000_4532.1.p	Cre07.g351000_4532.1.p	pacid=52529258 transcript=Cre07.g351000_4532.1 locus=Cre07.g351000_4532 ID=Cre07.g351000_4532.1.v6.1 annot-version=v6.1 assoLoc=4532_07_40810 org=Chlamydomonas.reinhardtii.CC-4532	474.364	288.537	381.261	325.186	334	568.776	379.458	340.491	318.183	334.403	363.679	389.001	381.387	409.321	346.044	362.361	395.354	354.203	1.11618
Cre02.g095070	SRP19	3	Cre02.g095070_4532.1.p	Cre02.g095070_4532.1.p	pacid=52526493 transcript=Cre02.g095070_4532.1 locus=Cre02.g095070_4532 ID=Cre02.g095070_4532.1.v6.1 annot-version=v6.1 assoLoc=4532_11_57970 org=Chlamydomonas.reinhardtii.CC-4532	434.153	468.329	416.594	442.893	530.262	393.093	402.216	453.21	463.865	368.148	373.747	345.599	439.692	455.416	439.764	362.498	447.554	401.131	1.11573
Cre09.g393136		3	Cre09.g393136_4532.1.p	Cre09.g393136_4532.1.p	pacid=52514263 transcript=Cre09.g393136_4532.1 locus=Cre09.g393136_4532 ID=Cre09.g393136_4532.1.v6.1 annot-version=v6.1 assoLoc=4532_02_13345 org=Chlamydomonas.reinhardtii.CC-4532	143.176	142.275	169.509	127.352	99.9834	178.438	104.468	114.068	122.226	137.561	145.985	147.347	151.653	135.258	113.587	143.631	143.456	128.609	1.11544
Cre01.g020350	SDH3	3	Cre01.g020350_4532.1.p	Cre01.g020350_4532.1.p	pacid=52525165 transcript=Cre01.g020350_4532.1 locus=Cre01.g020350_4532 ID=Cre01.g020350_4532.1.v6.1 annot-version=v6.1 assoLoc=4532_01_02481 org=Chlamydomonas.reinhardtii.CC-4532	535.891	596.56	548.949	648.51	383.417	408.216	470.732	380.5	335.448	471.901	689.581	451.719	560.467	480.048	395.56	537.734	520.257	466.647	1.11488
Cre12.g542800	RPC2	2	Cre12.g542800_4532.1.p	Cre12.g542800_4532.1.p	pacid=52538906 transcript=Cre12.g542800_4532.1 locus=Cre12.g542800_4532 ID=Cre12.g542800_4532.1.v6.1 annot-version=v6.1 assoLoc=4532_12_67706 org=Chlamydomonas.reinhardtii.CC-4532	118.468	114.1	127.063	105.117	126.732	122.409	102.458	127.073	131.236	103.646	76.2176	100.093	119.877	118.086	120.256	93.3189	118.981	106.787	1.11419
Cre09.g410650	HIS1	3	Cre09.g410650_4532.1.p	Cre09.g410650_4532.1.p	pacid=52522547 transcript=Cre09.g410650_4532.1 locus=Cre09.g410650_4532 ID=Cre09.g410650_4532.1.v6.1 annot-version=v6.1 assoLoc=4532_09_49425 org=Chlamydomonas.reinhardtii.CC-4532	172.751	117.102	139.727	131.261	125.297	229.074	122.365	152.442	122.632	164.457	115.08	144.499	143.193	161.877	132.48	141.345	152.535	136.912	1.11411
Cre06.g251100	NMT1	6	Cre06.g251100_4532.3.p	Cre06.g251100_4532.3.p	pacid=52531441 transcript=Cre06.g251100_4532.3 locus=Cre06.g251100_4532 ID=Cre06.g251100_4532.3.v6.1 annot-version=v6.1 assoLoc=4532_06_28251 org=Chlamydomonas.reinhardtii.CC-4532	301.134	292.297	320.861	331.934	362.12	352.421	282.69	296.124	323.148	308.58	253.04	296.676	304.764	348.825	300.654	286.099	326.795	293.376	1.11391
Cre16.g677205		11	Cre16.g677205_4532.1.p	Cre16.g677205_4532.1.p	pacid=52517445 transcript=Cre16.g677205_4532.1 locus=Cre16.g677205_4532 ID=Cre16.g677205_4532.1.v6.1 annot-version=v6.1 assoLoc=4532_16_84811 org=Chlamydomonas.reinhardtii.CC-4532	836.695	744.198	591.495	904.462	888.27	1009.72	859.134	905.669	781.504	726.843	588.586	606.092	724.129	934.151	848.769	640.507	829.14	744.638	1.11348
Cre09.g396252	GSR2	2	Cre09.g396252_4532.1.p	Cre09.g396252_4532.1.p	pacid=52521763 transcript=Cre09.g396252_4532.1 locus=Cre09.g396252_4532 ID=Cre09.g396252_4532.1.v6.1 annot-version=v6.1 assoLoc=4532_09_47865 org=Chlamydomonas.reinhardtii.CC-4532	309.931	337.503	285.684	444.456	327.648	365.973	460.036	324.267	340.962	233.28	240.312	263.699	311.039	379.359	375.088	245.764	345.199	310.426	1.11202
Cre02.g115950		3	Cre02.g115950_4532.1.p	Cre02.g115950_4532.1.p	pacid=52511603 transcript=Cre02.g115950_4532.1 locus=Cre02.g115950_4532 ID=Cre02.g115950_4532.1.v6.1 annot-version=v6.1 assoLoc=4532_02_11595 org=Chlamydomonas.reinhardtii.CC-4532	250.437	184.038	799.755	203.716	250.813	409.254	687.364	365.312	178.638	174.469	258.249	224.259	411.41	287.928	410.438	218.992	349.669	314.715	1.11106
Cre01.g054850		9	Cre01.g054850_4532.1.p	Cre01.g054850_4532.1.p	pacid=52523578 transcript=Cre01.g054850_4532.1 locus=Cre01.g054850_4532 ID=Cre01.g054850_4532.1.v6.1 annot-version=v6.1 assoLoc=4532_01_06316 org=Chlamydomonas.reinhardtii.CC-4532	1072.97	937.921	989.283	838.687	998.909	961.383	804.874	933.6	918.687	1064.87	621.795	878.545	1000.06	932.993	885.72	855.07	966.525	870.395	1.11044
Cre03.g190950	TUA1	25	Cre03.g190950_4532.1.p	Cre03.g190950_4532.1.p	pacid=52511183 transcript=Cre03.g190950_4532.1 locus=Cre03.g190950_4532 ID=Cre03.g190950_4532.1.v6.1 annot-version=v6.1 assoLoc=4532_03_19745 org=Chlamydomonas.reinhardtii.CC-4532	3976.69	4426.76	3157.99	5333.14	3982.92	2947.48	2800.26	3543.97	3144	3983.37	3313.75	4680.15	3853.81	4087.85	3162.74	3992.42	3970.83	3577.58	1.10992
Cre12.g505650		2	Cre12.g505650_4532.1.p	Cre12.g505650_4532.1.p	pacid=52536641 transcript=Cre12.g505650_4532.1 locus=Cre12.g505650_4532 ID=Cre12.g505650_4532.1.v6.1 annot-version=v6.1 assoLoc=4532_12_61501 org=Chlamydomonas.reinhardtii.CC-4532	33.5729	30.4685	39.6406	31.5008	34.3545	51.3237	29.6617	38.7477	28.5672	38.4942	31.8681	31.6673	34.5607	39.0597	32.3255	34.0099	36.8102	33.1677	1.10982
Cre03.g193850	SCLA1	6	Cre03.g193850_4532.1.p	Cre03.g193850_4532.1.p	pacid=52509727 transcript=Cre03.g193850_4532.1 locus=Cre03.g193850_4532 ID=Cre03.g193850_4532.1.v6.1 annot-version=v6.1 assoLoc=4532_03_20105 org=Chlamydomonas.reinhardtii.CC-4532	431.459	456.576	465.534	730.702	435.316	557.741	773.077	402.265	507.33	332.208	357.905	406.039	451.19	574.586	560.891	365.384	512.888	463.137	1.10742
Cre06.g257500	FTT2	25	Cre06.g257500_4532.1.p	Cre06.g257500_4532.1.p	pacid=52531835 transcript=Cre06.g257500_4532.1 locus=Cre06.g257500_4532 ID=Cre06.g257500_4532.1.v6.1 annot-version=v6.1 assoLoc=4532_06_28865 org=Chlamydomonas.reinhardtii.CC-4532	3387.45	2760.75	3839.96	4283.09	3292.46	5603.22	4108.68	3415.9	3740.16	3139.47	2964.99	3553.08	3329.39	4392.92	3754.91	3219.18	3861.15	3487.05	1.10729
Cre12.g513750	GRX1	3	Cre12.g513750_4532.1.p	Cre12.g513750_4532.1.p	pacid=52536847 transcript=Cre12.g513750_4532.1 locus=Cre12.g513750_4532 ID=Cre12.g513750_4532.1.v6.1 annot-version=v6.1 assoLoc=4532_12_62606 org=Chlamydomonas.reinhardtii.CC-4532	182.024	159.115	224.575	161.691	161.336	222.235	164.254	180.523	202.936	159.986	129.232	168.093	188.571	181.754	182.571	152.437	185.163	167.504	1.10542
Cre06.g800703		3	Cre06.g800703_4532.1.p	Cre06.g800703_4532.1.p	pacid=52531858 transcript=Cre06.g800703_4532.1 locus=Cre06.g800703_4532 ID=Cre06.g800703_4532.1.v6.1 annot-version=v6.1 assoLoc=4532_06_33461 org=Chlamydomonas.reinhardtii.CC-4532	152.077	227.976	112.107	235.751	182.852	103.924	120.907	103.247	118.819	198.12	241.195	135.75	164.053	174.176	114.324	191.688	169.114	153.006	1.10528
Cre03.g176250	ATPVD1	2	Cre03.g176250_4532.1.p	Cre03.g176250_4532.1.p	pacid=52510744 transcript=Cre03.g176250_4532.1 locus=Cre03.g176250_4532 ID=Cre03.g176250_4532.1.v6.1 annot-version=v6.1 assoLoc=4532_03_18111 org=Chlamydomonas.reinhardtii.CC-4532	88.17	92.6807	91.3191	93.5329	93.752	125.894	74.8953	90.4189	74.3842	109.317	80.6246	100.121	90.7233	104.393	79.8995	96.6875	97.5581	88.2935	1.10493
Cre12.g531100	PBA2	4	Cre12.g531100_4532.1.p	Cre12.g531100_4532.1.p	pacid=52539218 transcript=Cre12.g531100_4532.1 locus=Cre12.g531100_4532 ID=Cre12.g531100_4532.1.v6.1 annot-version=v6.1 assoLoc=4532_12_64545 org=Chlamydomonas.reinhardtii.CC-4532	183.437	148.204	165.034	154.93	148.543	250.347	153.335	171.971	156.462	165.287	136.276	167.63	165.558	184.607	160.589	156.398	175.083	158.493	1.10467
Cre12.g495951	CYN20C	3	Cre12.g495951_4532.1.p	Cre12.g495951_4532.1.p	pacid=52536073 transcript=Cre12.g495951_4532.1 locus=Cre12.g495951_4532 ID=Cre12.g495951_4532.1.v6.1 annot-version=v6.1 assoLoc=4532_12_59516 org=Chlamydomonas.reinhardtii.CC-4532	214.001	177.915	204.738	216.613	174.777	364.15	227.606	191.806	213.044	207.187	169.738	214.695	198.885	251.847	210.819	197.207	225.366	204.013	1.10466
Cre09.g417200		8	Cre09.g417200_4532.1.p	Cre09.g417200_4532.1.p	pacid=52522517 transcript=Cre09.g417200_4532.1 locus=Cre09.g417200_4532 ID=Cre09.g417200_4532.1.v6.1 annot-version=v6.1 assoLoc=4532_09_50176 org=Chlamydomonas.reinhardtii.CC-4532	707.946	726.663	529.985	823.489	767.184	457.458	605.64	564.057	630.371	592.465	662.32	577.811	654.865	682.71	600.023	610.865	668.788	605.444	1.10462
Cre03.g185500	VIP1	7	Cre03.g185500_4532.1.p	Cre03.g185500_4532.1.p	pacid=52509607 transcript=Cre03.g185500_4532.1 locus=Cre03.g185500_4532 ID=Cre03.g185500_4532.1.v6.1 annot-version=v6.1 assoLoc=4532_03_19135 org=Chlamydomonas.reinhardtii.CC-4532	509.239	394.329	440.955	463.086	337.887	634.243	329.059	449.852	320.146	422.587	394.407	601.309	448.174	478.405	366.352	472.768	463.29	419.56	1.10423
Cre05.g232750	CNK4	2	Cre05.g232750_4532.1.p	Cre05.g232750_4532.1.p	pacid=52539410 transcript=Cre05.g232750_4532.1 locus=Cre05.g232750_4532 ID=Cre05.g232750_4532.1.v6.1 annot-version=v6.1 assoLoc=4532_05_27801 org=Chlamydomonas.reinhardtii.CC-4532	115.225	110.952	96.7589	116.42	103.907	98.2005	95.4028	98.051	86.8515	104.966	93.8069	101.873	107.645	106.176	93.4351	100.215	106.911	96.8252	1.10416
Cre10.g419150		2	Cre10.g419150_4532.1.p	Cre10.g419150_4532.1.p	pacid=52520589 transcript=Cre10.g419150_4532.1 locus=Cre10.g419150_4532 ID=Cre10.g419150_4532.1.v6.1 annot-version=v6.1 assoLoc=4532_10_50371 org=Chlamydomonas.reinhardtii.CC-4532	73.2915	85.4016	77.3487	68.0442	72.8494	80.4034	81.328	67.2235	51.2751	70.8954	66.5411	76.9606	78.6806	73.7657	66.6089	71.4657	76.2231	69.0373	1.10409
Cre09.g394547	PINS3	2	Cre09.g394547_4532.1.p	Cre09.g394547_4532.1.p	pacid=52522638 transcript=Cre09.g394547_4532.1 locus=Cre09.g394547_4532 ID=Cre09.g394547_4532.1.v6.1 annot-version=v6.1 assoLoc=4532_09_47655 org=Chlamydomonas.reinhardtii.CC-4532	317.806	242.577	321.598	302.363	285.184	423.985	297.554	279.841	302.427	287.594	223.943	323.731	293.994	337.177	293.274	278.423	315.586	285.848	1.10403
Cre01.g038850		8	Cre01.g038850_4532.1.p	Cre01.g038850_4532.1.p	pacid=52525243 transcript=Cre01.g038850_4532.1 locus=Cre01.g038850_4532 ID=Cre01.g038850_4532.1.v6.1 annot-version=v6.1 assoLoc=4532_01_04511 org=Chlamydomonas.reinhardtii.CC-4532	557.344	507.123	499.516	523.82	529.786	702.185	467.667	469.328	473.162	549.539	481.651	566.1	521.328	585.264	470.052	532.43	553.296	501.241	1.10385
Cre16.g685700		2	Cre16.g685700_4532.1.p	Cre16.g685700_4532.1.p	pacid=52516427 transcript=Cre16.g685700_4532.1 locus=Cre16.g685700_4532 ID=Cre16.g685700_4532.1.v6.1 annot-version=v6.1 assoLoc=4532_16_82851 org=Chlamydomonas.reinhardtii.CC-4532	96.1665	71.1324	69.3478	75.4082	55.6207	107.305	82.0564	95.6257	55.6518	60.9207	73.3459	63.1984	78.8822	79.4446	77.778	65.8217	79.1634	71.7998	1.10256
Cre03.g171950	PEPC2	16	Cre03.g171950_4532.1.p	Cre03.g171950_4532.1.p	pacid=52510836 transcript=Cre03.g171950_4532.1 locus=Cre03.g171950_4532 ID=Cre03.g171950_4532.1.v6.1 annot-version=v6.1 assoLoc=4532_03_17630 org=Chlamydomonas.reinhardtii.CC-4532	1413.49	1573.46	1276.95	1441.13	2225.28	1226.86	1707.89	1345.42	1644.74	1149.33	1300.18	1159.6	1421.3	1631.09	1566.02	1203.04	1526.2	1384.53	1.10232
Cre02.g078100	EIF5B1	6	Cre02.g078100_4532.1.p	Cre02.g078100_4532.1.p	pacid=52511724 transcript=Cre02.g078100_4532.1 locus=Cre02.g078100_4532 ID=Cre02.g078100_4532.1.v6.1 annot-version=v6.1 assoLoc=4532_02_07306 org=Chlamydomonas.reinhardtii.CC-4532	575.665	437.515	389.166	420.217	455.279	573.3	388.031	525.787	450.687	446.466	350.844	426.88	467.449	482.932	454.835	408.063	475.19	431.449	1.10138
Cre13.g575900	CGL117	6	Cre13.g575900_4532.1.p	Cre13.g575900_4532.1.p	pacid=52515414 transcript=Cre13.g575900_4532.1 locus=Cre13.g575900_4532 ID=Cre13.g575900_4532.1.v6.1 annot-version=v6.1 assoLoc=4532_13_69980 org=Chlamydomonas.reinhardtii.CC-4532	744.57	693.477	742.395	715.47	692.788	935.314	730.725	791.181	685.929	560.371	627.337	712.333	726.814	781.191	735.945	633.347	754.002	684.646	1.1013
Cre07.g316000		3	Cre07.g316000_4532.1.p	Cre07.g316000_4532.1.p	pacid=52529759 transcript=Cre07.g316000_4532.1 locus=Cre07.g316000_4532 ID=Cre07.g316000_4532.1.v6.1 annot-version=v6.1 assoLoc=4532_07_36581 org=Chlamydomonas.reinhardtii.CC-4532	49.0878	42.1742	49.6203	37.7487	47.3196	73.5249	43.9993	42.8855	54.8001	47.4986	34.4434	48.5309	46.9608	52.8644	47.2283	43.491	49.9126	45.3596	1.10037
Cre12.g495850	HBD1	8	Cre12.g495850_4532.1.p	Cre12.g495850_4532.1.p	pacid=52538950 transcript=Cre12.g495850_4532.1 locus=Cre12.g495850_4532 ID=Cre12.g495850_4532.1.v6.1 annot-version=v6.1 assoLoc=4532_12_59535 org=Chlamydomonas.reinhardtii.CC-4532	794.76	702.904	650.998	1189.51	634.371	753.216	974.996	691.092	672.419	651.366	663.052	648.975	716.221	859.032	779.502	654.464	787.626	716.983	1.09853
Cre09.g409350	RLI1	9	Cre09.g409350_4532.1.p	Cre09.g409350_4532.1.p	pacid=52523228 transcript=Cre09.g409350_4532.1 locus=Cre09.g409350_4532 ID=Cre09.g409350_4532.1.v6.1 annot-version=v6.1 assoLoc=4532_09_49310 org=Chlamydomonas.reinhardtii.CC-4532	755.982	959.925	536.943	822.494	912.337	613.831	603.165	767.471	849.032	703.846	564.707	703.702	750.95	782.887	739.889	657.418	766.919	698.654	1.09771
Cre03.g189400	TSS2	3	Cre03.g189400_4532.1.p	Cre03.g189400_4532.1.p	pacid=52509123 transcript=Cre03.g189400_4532.1 locus=Cre03.g189400_4532 ID=Cre03.g189400_4532.1.v6.1 annot-version=v6.1 assoLoc=4532_03_19586 org=Chlamydomonas.reinhardtii.CC-4532	420.709	427.86	395.849	560.756	475.455	520.823	458.062	435.719	406.179	419.159	333.013	500.622	414.806	519.011	433.32	417.598	466.909	425.459	1.09742
Cre04.g219250	IFT52	4	Cre04.g219250_4532.1.p	Cre04.g219250_4532.1.p	pacid=52540289 transcript=Cre04.g219250_4532.1 locus=Cre04.g219250_4532 ID=Cre04.g219250_4532.1.v6.1 annot-version=v6.1 assoLoc=4532_04_24075 org=Chlamydomonas.reinhardtii.CC-4532	250.454	273.262	363.078	293.474	236.541	244.669	191.143	223.771	303.451	254.903	248.041	292.798	295.598	258.228	239.455	265.247	276.913	252.351	1.09733
Cre13.g585100		5	Cre13.g585100_4532.1.p	Cre13.g585100_4532.1.p	pacid=52515150 transcript=Cre13.g585100_4532.1 locus=Cre13.g585100_4532 ID=Cre13.g585100_4532.1.v6.1 annot-version=v6.1 assoLoc=4532_13_70936 org=Chlamydomonas.reinhardtii.CC-4532	369.343	342.867	385.368	355.183	365.758	412.103	351.648	380.34	338.11	330.342	308.151	325.666	365.859	377.681	356.699	321.386	371.77	339.043	1.09653
Cre15.g635650		42	Cre15.g635650_4532.1.p	Cre15.g635650_4532.1.p	pacid=52535987 transcript=Cre15.g635650_4532.1 locus=Cre15.g635650_4532 ID=Cre15.g635650_4532.1.v6.1 annot-version=v6.1 assoLoc=4532_15_75971 org=Chlamydomonas.reinhardtii.CC-4532	3368.9	3181.91	4237.15	2850.53	3125.61	3428.5	2916.91	3430.34	3490.72	2695.6	2942.28	2970.16	3595.99	3134.88	3279.32	2869.35	3365.43	3074.34	1.09469
Cre10.g438850		2	Cre10.g438850_4532.1.p	Cre10.g438850_4532.1.p	pacid=52520334 transcript=Cre10.g438850_4532.1 locus=Cre10.g438850_4532 ID=Cre10.g438850_4532.1.v6.1 annot-version=v6.1 assoLoc=4532_10_52560 org=Chlamydomonas.reinhardtii.CC-4532	129.995	108.988	118.348	95.8676	97.8001	147.805	103.837	122.901	79.9872	107.808	99.1712	125.356	119.11	113.824	102.242	110.778	116.467	106.51	1.09349
Cre12.g551800		7	Cre12.g551800_4532.1.p	Cre12.g551800_4532.1.p	pacid=52538783 transcript=Cre12.g551800_4532.1 locus=Cre12.g551800_4532 ID=Cre12.g551800_4532.1.v6.1 annot-version=v6.1 assoLoc=4532_12_66730 org=Chlamydomonas.reinhardtii.CC-4532	752.756	549.844	824.821	552.003	500.94	990.891	632.04	706.822	601.167	678.039	541.225	656.166	709.14	681.278	646.676	625.143	695.209	635.91	1.09325
Cre12.g519500	CAX1	2	Cre12.g519500_4532.1.p	Cre12.g519500_4532.1.p	pacid=52537538 transcript=Cre12.g519500_4532.1 locus=Cre12.g519500_4532 ID=Cre12.g519500_4532.1.v6.1 annot-version=v6.1 assoLoc=4532_12_63230 org=Chlamydomonas.reinhardtii.CC-4532	332.561	268.68	241.892	299.451	257.092	249.446	163.091	214.85	222.675	338.566	267.084	302.42	281.044	268.663	200.205	302.69	274.854	251.448	1.09308
Cre05.g244350		3	Cre05.g244350_4532.1.p	Cre05.g244350_4532.1.p	pacid=52539598 transcript=Cre05.g244350_4532.1 locus=Cre05.g244350_4532 ID=Cre05.g244350_4532.1.v6.1 annot-version=v6.1 assoLoc=4532_05_25875 org=Chlamydomonas.reinhardtii.CC-4532	309.356	329.694	149.175	280.507	295.216	373.489	91.0744	340.732	260.245	426.32	100.074	372.75	262.742	316.404	230.684	299.715	289.573	265.199	1.09191
Cre07.g330200	RSP9	4	Cre07.g330200_4532.1.p	Cre07.g330200_4532.1.p	pacid=52529835 transcript=Cre07.g330200_4532.1 locus=Cre07.g330200_4532 ID=Cre07.g330200_4532.1.v6.1 annot-version=v6.1 assoLoc=4532_07_38376 org=Chlamydomonas.reinhardtii.CC-4532	196.472	183.704	164.553	186.044	193.572	206.285	137.673	198.307	181.742	161.729	143.865	212.392	181.576	195.3	172.574	172.662	188.438	172.618	1.09165
Cre12.g494800	DII1	2	Cre12.g494800_4532.1.p	Cre12.g494800_4532.1.p	pacid=52536694 transcript=Cre12.g494800_4532.1 locus=Cre12.g494800_4532 ID=Cre12.g494800_4532.1.v6.1 annot-version=v6.1 assoLoc=4532_12_59641 org=Chlamydomonas.reinhardtii.CC-4532	241.722	219.946	153.516	224.43	207.212	189.384	166.652	208.661	214.155	177.827	145.011	220.43	205.061	207.009	196.489	181.089	206.035	188.789	1.09135
Cre02.g081450	MRPL25	2	Cre02.g081450_4532.1.p	Cre02.g081450_4532.1.p	pacid=52511751 transcript=Cre02.g081450_4532.1 locus=Cre02.g081450_4532 ID=Cre02.g081450_4532.1.v6.1 annot-version=v6.1 assoLoc=4532_02_07750 org=Chlamydomonas.reinhardtii.CC-4532	252.3	341.287	252.725	236.541	316.326	177.48	244.971	248.892	259.937	229.748	248.154	213.317	282.104	243.449	251.267	230.406	262.776	240.837	1.0911
Cre05.g248450	CAH5	44	Cre05.g248450_4532.1.p	Cre05.g248450_4532.1.p	pacid=52539315 transcript=Cre05.g248450_4532.1 locus=Cre05.g248450_4532 ID=Cre05.g248450_4532.1.v6.1 annot-version=v6.1 assoLoc=4532_05_26335 org=Chlamydomonas.reinhardtii.CC-4532	5962.7	5547.24	3488.46	5282.79	3190.31	3876.95	3246.29	4264.63	4526.01	4521.41	4237.24	4274.82	4999.47	4116.68	4012.31	4344.49	4558.07	4178.4	1.09087
Cre03.g193750	GCST1	11	Cre03.g193750_4532.1.p	Cre03.g193750_4532.1.p	pacid=52510507 transcript=Cre03.g193750_4532.1 locus=Cre03.g193750_4532 ID=Cre03.g193750_4532.1.v6.1 annot-version=v6.1 assoLoc=4532_03_20095 org=Chlamydomonas.reinhardtii.CC-4532	904.49	751.584	833.686	1512.25	710.615	1159.09	1222.39	848.2	919.914	785.254	776.709	836.478	829.92	1127.32	996.835	799.48	978.619	898.158	1.08959
Cre11.g467755		7	Cre11.g467755_4532.1.p	Cre11.g467755_4532.1.p	pacid=52526140 transcript=Cre11.g467755_4532.1 locus=Cre11.g467755_4532 ID=Cre11.g467755_4532.1.v6.1 annot-version=v6.1 assoLoc=4532_11_57456 org=Chlamydomonas.reinhardtii.CC-4532	413.65	499.071	425.561	500.864	482.715	497.056	352.335	471.767	430.033	454.552	323.706	555.331	446.094	493.545	418.045	444.53	469.82	431.287	1.08934
Cre04.g231222	CPN60A	22	Cre04.g231222_4532.1.p	Cre04.g231222_4532.1.p	pacid=52540431 transcript=Cre04.g231222_4532.1 locus=Cre04.g231222_4532 ID=Cre04.g231222_4532.1.v6.1 annot-version=v6.1 assoLoc=4532_04_25366 org=Chlamydomonas.reinhardtii.CC-4532	3469.83	3170.63	3266.74	3734.92	4111.08	3462.02	3430.85	3545.57	3321.43	3084.24	2751.35	3386.18	3302.4	3769.34	3432.62	3073.92	3535.87	3253.27	1.08687
Cre03.g202950	CRX1	18	Cre03.g202950_4532.1.p	Cre03.g202950_4532.1.p	pacid=52511104 transcript=Cre03.g202950_4532.1 locus=Cre03.g202950_4532 ID=Cre03.g202950_4532.1.v6.1 annot-version=v6.1 assoLoc=4532_03_21381 org=Chlamydomonas.reinhardtii.CC-4532	2805.39	2689.55	2884.74	2522.36	3522.08	2927.59	3766.66	2951.23	2884.66	2375.21	1788.67	2199.03	2793.23	2990.68	3200.85	2120.97	2891.95	2660.91	1.08683
Cre12.g522600	CYC1	3	Cre12.g522600_4532.1.p	Cre12.g522600_4532.1.p	pacid=52536240 transcript=Cre12.g522600_4532.1 locus=Cre12.g522600_4532 ID=Cre12.g522600_4532.1.v6.1 annot-version=v6.1 assoLoc=4532_12_63536 org=Chlamydomonas.reinhardtii.CC-4532	664.142	368.286	519.973	655.592	338.919	946.526	664.344	603.061	487.75	475.946	396.111	587.938	517.467	647.012	585.052	486.665	582.24	535.858	1.08656
Cre06.g309100	CPN60C	39	Cre06.g309100_4532.1.p	Cre06.g309100_4532.1.p	pacid=52532149 transcript=Cre06.g309100_4532.1 locus=Cre06.g309100_4532 ID=Cre06.g309100_4532.1.v6.1 annot-version=v6.1 assoLoc=4532_06_35821 org=Chlamydomonas.reinhardtii.CC-4532	4856	7900.47	4530.54	6745.84	8869.82	3933.83	5361.64	4586.17	5731.41	5760.64	6905.88	5563.77	5762.34	6516.5	5226.41	6076.76	6139.42	5651.59	1.08632
Cre13.g603500		2	Cre13.g603500_4532.3.p	Cre13.g603500_4532.3.p	pacid=52515556 transcript=Cre13.g603500_4532.3 locus=Cre13.g603500_4532 ID=Cre13.g603500_4532.3.v6.1 annot-version=v6.1 assoLoc=4532_13_71985 org=Chlamydomonas.reinhardtii.CC-4532	73.4984	64.8751	64.6634	75.4523	60.0097	79.692	80.8729	76.069	75.1136	48.9679	49.1956	55.1985	67.679	71.718	77.3518	51.1207	69.6985	64.2362	1.08503
Cre17.g706600		2	Cre17.g706600_4532.1.p	Cre17.g706600_4532.1.p	pacid=52528621 transcript=Cre17.g706600_4532.1 locus=Cre17.g706600_4532 ID=Cre17.g706600_4532.1.v6.1 annot-version=v6.1 assoLoc=4532_17_86696 org=Chlamydomonas.reinhardtii.CC-4532	57.5566	82.0486	62.6483	98.8357	69.4898	51.469	68.4206	59.0147	81.5857	53.4929	62.2903	64.1993	67.4178	73.2648	69.6737	59.9942	70.3413	64.8339	1.08495
Cre01.g045200		2	Cre01.g045200_4532.1.p	Cre01.g045200_4532.1.p	pacid=52524543 transcript=Cre01.g045200_4532.1 locus=Cre01.g045200_4532 ID=Cre01.g045200_4532.1.v6.1 annot-version=v6.1 assoLoc=4532_01_05205 org=Chlamydomonas.reinhardtii.CC-4532	167	138.166	48.1144	112.812	97.986	128.36	60.7494	225.954	51.9692	128.8	61.2806	109.642	117.76	113.053	112.891	99.9075	115.406	106.399	1.08466
Cre01.g054150	NTRC1	5	Cre01.g054150_4532.1.p	Cre01.g054150_4532.1.p	pacid=52523907 transcript=Cre01.g054150_4532.1 locus=Cre01.g054150_4532 ID=Cre01.g054150_4532.1.v6.1 annot-version=v6.1 assoLoc=4532_01_06251 org=Chlamydomonas.reinhardtii.CC-4532	601.453	618.739	493.327	529.18	630.246	608.043	517.153	671.489	536.359	538.33	413.575	533.133	571.173	589.156	575	495.013	580.165	535.007	1.08441
Cre17.g699000	PAT1	20	Cre17.g699000_4532.1.p	Cre17.g699000_4532.1.p	pacid=52528572 transcript=Cre17.g699000_4532.1 locus=Cre17.g699000_4532 ID=Cre17.g699000_4532.1.v6.1 annot-version=v6.1 assoLoc=4532_17_85885 org=Chlamydomonas.reinhardtii.CC-4532	1993.81	3379.33	2716.53	3228.16	3979.42	1486.43	3516.56	2101.48	3768.56	1748.33	2450.88	1893.15	2696.56	2898	3128.87	2030.79	2797.28	2579.83	1.08429
Cre17.g715750	SEC13	2	Cre17.g715750_4532.1.p	Cre17.g715750_4532.1.p	pacid=52527264 transcript=Cre17.g715750_4532.1 locus=Cre17.g715750_4532 ID=Cre17.g715750_4532.1.v6.1 annot-version=v6.1 assoLoc=4532_17_87665 org=Chlamydomonas.reinhardtii.CC-4532	83.922	86.7039	99.8507	89.8416	111.637	118.077	91.7111	98.3441	97.7817	91.4277	78.2088	86.7819	90.1589	106.519	95.9456	85.4728	98.3387	90.7092	1.08411
Cre16.g679600		4	Cre16.g679600_4532.1.p	Cre16.g679600_4532.1.p	pacid=52516245 transcript=Cre16.g679600_4532.1 locus=Cre16.g679600_4532 ID=Cre16.g679600_4532.1.v6.1 annot-version=v6.1 assoLoc=4532_16_83576 org=Chlamydomonas.reinhardtii.CC-4532	283.697	231.704	247.51	252.947	267.796	301.571	249.7	262.639	328.596	199.843	200.848	222.111	254.304	274.105	280.312	207.601	264.204	243.956	1.083
Cre06.g294650	AGT1	9	Cre06.g294650_4532.1.p	Cre06.g294650_4532.1.p	pacid=52533544 transcript=Cre06.g294650_4532.1 locus=Cre06.g294650_4532 ID=Cre06.g294650_4532.1.v6.1 annot-version=v6.1 assoLoc=4532_06_34240 org=Chlamydomonas.reinhardtii.CC-4532	953.352	869.509	942.09	1592.84	857.349	1094.51	1479.53	946.145	892.563	792.13	801.172	914.747	921.65	1181.57	1106.08	836.016	1051.61	971.048	1.08296
Cre02.g143900		2	Cre02.g143900_4532.1.p	Cre02.g143900_4532.1.p	pacid=52513374 transcript=Cre02.g143900_4532.1 locus=Cre02.g143900_4532 ID=Cre02.g143900_4532.1.v6.1 annot-version=v6.1 assoLoc=4532_02_13860 org=Chlamydomonas.reinhardtii.CC-4532	163.914	107.077	77.2147	86.5763	98.1378	105.765	89.4542	134.694	82.8744	105.011	75.6608	102.401	116.069	96.8264	102.341	94.3576	106.447	98.3492	1.08234
Cre06.g252650	LEU1S	3	Cre06.g252650_4532.1.p	Cre06.g252650_4532.1.p	pacid=52533457 transcript=Cre06.g252650_4532.1 locus=Cre06.g252650_4532 ID=Cre06.g252650_4532.1.v6.1 annot-version=v6.1 assoLoc=4532_06_28470 org=Chlamydomonas.reinhardtii.CC-4532	157.337	165.343	150.242	160.055	166.423	207.016	171.638	173.795	162.01	140.26	109.278	173.417	157.641	177.831	169.148	140.985	167.736	155.066	1.0817
Cre09.g398067	FKB62	3	Cre09.g398067_4532.1.p	Cre09.g398067_4532.1.p	pacid=52523179 transcript=Cre09.g398067_4532.1 locus=Cre09.g398067_4532 ID=Cre09.g398067_4532.1.v6.1 annot-version=v6.1 assoLoc=4532_09_48110 org=Chlamydomonas.reinhardtii.CC-4532	186.115	153.181	165.721	148.369	131.061	216.366	136.693	147.095	156.732	169.203	154.803	161.138	168.339	165.265	146.84	161.715	166.802	154.277	1.08118
Cre01.g045600		2	Cre01.g045600_4532.1.p	Cre01.g045600_4532.1.p	pacid=52525693 transcript=Cre01.g045600_4532.1 locus=Cre01.g045600_4532 ID=Cre01.g045600_4532.1.v6.1 annot-version=v6.1 assoLoc=4532_01_05256 org=Chlamydomonas.reinhardtii.CC-4532	113.327	103.165	101.53	91.8567	83.8882	121.1	83.5973	120.804	71.1635	105.259	97.2703	90.689	106.007	98.9483	91.8549	97.7394	102.478	94.7972	1.08102
Cre06.g300750		6	Cre06.g300750_4532.1.p	Cre06.g300750_4532.1.p	pacid=52533255 transcript=Cre06.g300750_4532.1 locus=Cre06.g300750_4532 ID=Cre06.g300750_4532.1.v6.1 annot-version=v6.1 assoLoc=4532_06_34911 org=Chlamydomonas.reinhardtii.CC-4532	606.771	574.865	542.803	508.166	627.974	603.292	502.271	594.571	598.93	536.941	450.047	521.94	574.813	579.811	565.257	502.976	577.312	534.117	1.08087
Cre03.g182950		7	Cre03.g182950_4532.1.p	Cre03.g182950_4532.1.p	pacid=52510694 transcript=Cre03.g182950_4532.1 locus=Cre03.g182950_4532 ID=Cre03.g182950_4532.1.v6.1 annot-version=v6.1 assoLoc=4532_03_18875 org=Chlamydomonas.reinhardtii.CC-4532	407.544	446.573	392.105	438.356	507.549	497.498	412.027	463.737	484.061	364.574	341.072	423.107	415.407	481.134	453.275	376.251	448.271	414.763	1.08079
Cre17.g721300	ASA5	2	Cre17.g721300_4532.1.p	Cre17.g721300_4532.1.p	pacid=52529064 transcript=Cre17.g721300_4532.1 locus=Cre17.g721300_4532 ID=Cre17.g721300_4532.1.v6.1 annot-version=v6.1 assoLoc=4532_17_88255 org=Chlamydomonas.reinhardtii.CC-4532	175.086	219.775	138.412	144.404	173.672	149.364	111.729	182.476	88.5291	188.115	189.648	165.481	177.758	155.813	127.578	181.081	166.786	154.33	1.08071
Cre12.g510150		7	Cre12.g510150_4532.1.p	Cre12.g510150_4532.1.p	pacid=52537379 transcript=Cre12.g510150_4532.1 locus=Cre12.g510150_4532 ID=Cre12.g510150_4532.1.v6.1 annot-version=v6.1 assoLoc=4532_12_60970 org=Chlamydomonas.reinhardtii.CC-4532	451.034	506.115	420.179	435.205	490.433	375.557	350.723	438.373	478.206	380.983	412.943	417.316	459.109	433.732	422.434	403.747	446.42	413.091	1.08068
Cre02.g090650	SEC20	2	Cre02.g090650_4532.1.p	Cre02.g090650_4532.1.p	pacid=52514380 transcript=Cre02.g090650_4532.1 locus=Cre02.g090650_4532 ID=Cre02.g090650_4532.1.v6.1 annot-version=v6.1 assoLoc=4532_02_08751 org=Chlamydomonas.reinhardtii.CC-4532	139.023	139.383	130.064	155.145	176.972	223.099	154.634	166.011	164.972	121.303	139.288	146.011	136.157	185.072	161.872	135.534	160.614	148.703	1.0801
Cre17.g724200		4	Cre17.g724200_4532.1.p	Cre17.g724200_4532.1.p	pacid=52528072 transcript=Cre17.g724200_4532.1 locus=Cre17.g724200_4532 ID=Cre17.g724200_4532.1.v6.1 annot-version=v6.1 assoLoc=4532_17_88565 org=Chlamydomonas.reinhardtii.CC-4532	443.581	312.219	394.787	327.416	381.55	648.732	454.885	439.588	373.564	360.526	292.887	401.87	383.529	452.566	422.679	351.761	418.048	387.22	1.07961
Cre18.g749047		2	Cre18.g749047_4532.1.p	Cre18.g749047_4532.1.p	pacid=52522866 transcript=Cre18.g749047_4532.1 locus=Cre18.g749047_4532 ID=Cre18.g749047_4532.1.v6.1 annot-version=v6.1 assoLoc=4532_09_45625 org=Chlamydomonas.reinhardtii.CC-4532	130.917	133.333	137.63	133.849	153.515	192	127.66	145.835	146.526	130.608	123.207	142.523	133.96	159.788	140.007	132.113	146.874	136.06	1.07948
Cre10.g421700	GPD4	17	Cre10.g421700_4532.1.p	Cre10.g421700_4532.1.p	pacid=52520840 transcript=Cre10.g421700_4532.1 locus=Cre10.g421700_4532 ID=Cre10.g421700_4532.1.v6.1 annot-version=v6.1 assoLoc=4532_10_50676 org=Chlamydomonas.reinhardtii.CC-4532	1380.76	1826.67	2110.32	1707.33	2118.86	1440.79	2682.34	1384.25	1491.24	1283.75	1616.21	1349.81	1772.58	1755.66	1852.61	1416.59	1764.12	1634.6	1.07924
Cre17.g701500	DNJ1	5	Cre17.g701500_4532.1.p	Cre17.g701500_4532.1.p	pacid=52528991 transcript=Cre17.g701500_4532.1 locus=Cre17.g701500_4532 ID=Cre17.g701500_4532.1.v6.1 annot-version=v6.1 assoLoc=4532_17_86180 org=Chlamydomonas.reinhardtii.CC-4532	475.812	597.203	571.159	496.366	459.993	486.148	501.715	465.37	438.56	430.023	561.986	462.968	548.058	480.836	468.548	484.992	514.447	476.77	1.07902
Cre06.g302750		2	Cre06.g302750_4532.1.p	Cre06.g302750_4532.1.p	pacid=52532762 transcript=Cre06.g302750_4532.1 locus=Cre06.g302750_4532 ID=Cre06.g302750_4532.1.v6.1 annot-version=v6.1 assoLoc=4532_06_35126 org=Chlamydomonas.reinhardtii.CC-4532	203.12	150.468	202.148	160.714	151.814	229.672	208.424	182.549	171.463	129.859	127.268	198.208	185.245	180.733	187.479	151.778	182.989	169.629	1.07877
Cre16.g672750		8	Cre16.g672750_4532.1.p	Cre16.g672750_4532.1.p	pacid=52517076 transcript=Cre16.g672750_4532.1 locus=Cre16.g672750_4532 ID=Cre16.g672750_4532.1.v6.1 annot-version=v6.1 assoLoc=4532_16_84391 org=Chlamydomonas.reinhardtii.CC-4532	1021.76	867.927	874.274	887.596	986.125	1227.47	674.154	943.825	824.68	1001.33	844.554	1150.65	921.32	1033.73	814.22	998.845	977.525	906.532	1.07831
Cre12.g523200	NURF55	4	Cre12.g523200_4532.1.p	Cre12.g523200_4532.1.p	pacid=52537136 transcript=Cre12.g523200_4532.1 locus=Cre12.g523200_4532 ID=Cre12.g523200_4532.1.v6.1 annot-version=v6.1 assoLoc=4532_12_63600 org=Chlamydomonas.reinhardtii.CC-4532	208.817	197.761	183.392	220.339	217.185	254.507	172.425	160.566	156.157	223.719	252.697	223.483	196.657	230.677	163.049	233.3	213.667	198.175	1.07817
Cre16.g653350		9	Cre16.g653350_4532.1.p	Cre16.g653350_4532.1.p	pacid=52516328 transcript=Cre16.g653350_4532.1 locus=Cre16.g653350_4532 ID=Cre16.g653350_4532.1.v6.1 annot-version=v6.1 assoLoc=4532_16_79970 org=Chlamydomonas.reinhardtii.CC-4532	748.881	783.154	1088.92	623.126	689.339	645.747	677.03	868.548	875.451	608.627	638.408	579.096	873.652	652.737	807.01	608.71	763.195	707.86	1.07817
Cre07.g326600	PDI6	6	Cre07.g326600_4532.1.p	Cre07.g326600_4532.1.p	pacid=52530353 transcript=Cre07.g326600_4532.1 locus=Cre07.g326600_4532 ID=Cre07.g326600_4532.1.v6.1 annot-version=v6.1 assoLoc=4532_07_37965 org=Chlamydomonas.reinhardtii.CC-4532	395.902	514.401	401.683	459.175	523.022	454.559	390.56	423.315	414.954	388.391	381.04	551.223	437.329	478.919	409.61	440.218	458.124	424.914	1.07816
Cre12.g551900		4	Cre12.g551900_4532.1.p	Cre12.g551900_4532.1.p	pacid=52536874 transcript=Cre12.g551900_4532.1 locus=Cre12.g551900_4532 ID=Cre12.g551900_4532.1.v6.1 annot-version=v6.1 assoLoc=4532_12_66716 org=Chlamydomonas.reinhardtii.CC-4532	184.895	172.438	197.192	160.293	193.56	253.912	208.284	215.36	175.737	154.385	154.256	170.108	184.842	202.588	199.794	159.583	193.715	179.688	1.07806
Cre10.g439700	CGL28	2	Cre10.g439700_4532.1.p	Cre10.g439700_4532.1.p	pacid=52521512 transcript=Cre10.g439700_4532.1 locus=Cre10.g439700_4532 ID=Cre10.g439700_4532.1.v6.1 annot-version=v6.1 assoLoc=4532_10_52645 org=Chlamydomonas.reinhardtii.CC-4532	219.57	201.395	172.77	242.733	185.774	235.856	177.417	166.857	249.903	212.438	147.929	212.47	197.912	221.454	198.059	190.946	209.683	194.502	1.07805
Cre02.g103550	EIF1A	8	Cre02.g103550_4532.1.p	Cre02.g103550_4532.1.p	pacid=52514248 transcript=Cre02.g103550_4532.1 locus=Cre02.g103550_4532 ID=Cre02.g103550_4532.1.v6.1 annot-version=v6.1 assoLoc=4532_02_10186 org=Chlamydomonas.reinhardtii.CC-4532	1245.6	845.809	1076.58	691.528	770.148	1998.19	1066.65	1278.66	936.854	953.231	766.007	1146.9	1056	1153.29	1094.05	955.379	1104.64	1024.72	1.078
Cre01.g039300	RB47	17	Cre01.g039300_4532.1.p	Cre01.g039300_4532.1.p	pacid=52524107 transcript=Cre01.g039300_4532.1 locus=Cre01.g039300_4532 ID=Cre01.g039300_4532.1.v6.1 annot-version=v6.1 assoLoc=4532_01_04551 org=Chlamydomonas.reinhardtii.CC-4532	2694.91	1904.05	1992.4	2136.11	1958.57	3184.42	2211.5	2584.38	2554.66	1898.94	1503.4	2117	2197.12	2426.37	2450.18	1839.78	2311.74	2144.98	1.07775
Cre10.g450350	IFT25	2	Cre10.g450350_4532.1.p	Cre10.g450350_4532.1.p	pacid=52519947 transcript=Cre10.g450350_4532.1 locus=Cre10.g450350_4532 ID=Cre10.g450350_4532.1.v6.1 annot-version=v6.1 assoLoc=4532_10_53910 org=Chlamydomonas.reinhardtii.CC-4532	183.803	195.321	153.394	273.761	205.427	218.404	163.606	181.684	209.594	200.64	171.188	214.743	177.506	232.531	184.961	195.524	205.018	190.242	1.07767
Cre05.g242300	EIF3D	13	Cre05.g242300_4532.1.p	Cre05.g242300_4532.1.p	pacid=52539642 transcript=Cre05.g242300_4532.1 locus=Cre05.g242300_4532 ID=Cre05.g242300_4532.1.v6.1 annot-version=v6.1 assoLoc=4532_05_25606 org=Chlamydomonas.reinhardtii.CC-4532	1523.1	2071.14	1386.92	1912.43	2326.33	1114.05	1684.74	1627.99	2194.69	1410.01	1300.8	1382.18	1660.39	1784.27	1835.81	1364.33	1722.33	1600.07	1.07641
Cre01.g032600	HPAT1	2	Cre01.g032600_4532.1.p	Cre01.g032600_4532.1.p	pacid=52524268 transcript=Cre01.g032600_4532.1 locus=Cre01.g032600_4532 ID=Cre01.g032600_4532.1.v6.1 annot-version=v6.1 assoLoc=4532_01_03815 org=Chlamydomonas.reinhardtii.CC-4532	251.248	198.067	308.515	157.487	160.8	266.561	187.134	198.861	218.283	226.462	192.76	224.452	252.61	194.949	201.426	214.558	223.78	207.992	1.07591
Cre12.g533100		3	Cre12.g533100_4532.1.p	Cre12.g533100_4532.1.p	pacid=52537901 transcript=Cre12.g533100_4532.1 locus=Cre12.g533100_4532 ID=Cre12.g533100_4532.1.v6.1 annot-version=v6.1 assoLoc=4532_12_64761 org=Chlamydomonas.reinhardtii.CC-4532	208.627	161.352	333.391	158.11	170.515	296.812	223.273	194.475	190.331	178.552	239.965	209.744	234.457	208.479	202.693	209.42	221.468	206.057	1.07479
Cre06.g273600	RPS27A	2	Cre06.g273600_4532.1.p	Cre06.g273600_4532.1.p	pacid=52532226 transcript=Cre06.g273600_4532.1 locus=Cre06.g273600_4532 ID=Cre06.g273600_4532.1.v6.1 annot-version=v6.1 assoLoc=4532_06_30630 org=Chlamydomonas.reinhardtii.CC-4532	486.09	391.353	338.244	396.993	505.64	371.994	301.867	509.337	623.594	272.304	253.561	356.645	405.229	424.876	478.266	294.17	415.052	386.218	1.07466
Cre07.g337650	PDC1	13	Cre07.g337650_4532.1.p	Cre07.g337650_4532.1.p	pacid=52530860 transcript=Cre07.g337650_4532.1 locus=Cre07.g337650_4532 ID=Cre07.g337650_4532.1.v6.1 annot-version=v6.1 assoLoc=4532_07_39256 org=Chlamydomonas.reinhardtii.CC-4532	1514.97	2257.72	1566.54	2224.92	2428.37	1316.06	2012.13	1735.45	1988.07	1554.79	1731.98	1502.76	1779.74	1989.78	1911.88	1596.51	1884.76	1754.2	1.07443
Cre13.g604650		20	Cre13.g604650_4532.1.p	Cre13.g604650_4532.1.p	pacid=52514781 transcript=Cre13.g604650_4532.1 locus=Cre13.g604650_4532 ID=Cre13.g604650_4532.1.v6.1 annot-version=v6.1 assoLoc=4532_13_72096 org=Chlamydomonas.reinhardtii.CC-4532	3551.9	3860.75	1788.97	3382.57	3755.78	1772.7	1892.37	3477	4179.12	3324.16	1353.42	2637.93	3067.21	2970.35	3182.83	2438.5	3018.78	2810.67	1.07404
Cre01.g053600	MRPL27	3	Cre01.g053600_4532.1.p	Cre01.g053600_4532.1.p	pacid=52525842 transcript=Cre01.g053600_4532.1 locus=Cre01.g053600_4532 ID=Cre01.g053600_4532.1.v6.1 annot-version=v6.1 assoLoc=4532_01_06195 org=Chlamydomonas.reinhardtii.CC-4532	246.78	266.387	214.332	209.835	232.095	190.464	242.942	225.858	227.242	182.664	196.277	191.581	242.5	210.798	232.014	190.174	226.649	211.094	1.07369
Cre06.g252450		2	Cre06.g252450_4532.1.p	Cre06.g252450_4532.1.p	pacid=52532671 transcript=Cre06.g252450_4532.1 locus=Cre06.g252450_4532 ID=Cre06.g252450_4532.1.v6.1 annot-version=v6.1 assoLoc=4532_06_28411 org=Chlamydomonas.reinhardtii.CC-4532	165.842	222.832	137.764	208.255	218.321	85.1244	135.6	145.986	148.575	188.248	185.32	163.433	175.479	170.567	143.387	179	173.023	161.194	1.07338
Cre12.g503300		4	Cre12.g503300_4532.1.p	Cre12.g503300_4532.1.p	pacid=52538580 transcript=Cre12.g503300_4532.1 locus=Cre12.g503300_4532 ID=Cre12.g503300_4532.1.v6.1 annot-version=v6.1 assoLoc=4532_12_61735 org=Chlamydomonas.reinhardtii.CC-4532	625.082	468.948	457.277	483.627	390.529	616.095	388.021	486.708	360.689	567.523	512.311	518.768	517.102	496.75	411.806	532.867	506.926	472.337	1.07323
Cre07.g321400	FAP113	2	Cre07.g321400_4532.6.p	Cre07.g321400_4532.6.p	pacid=52529491 transcript=Cre07.g321400_4532.6 locus=Cre07.g321400_4532 ID=Cre07.g321400_4532.6.v6.1 annot-version=v6.1 assoLoc=4532_07_37166 org=Chlamydomonas.reinhardtii.CC-4532	140.056	147.016	56.2296	140.205	153.831	96.5465	49.9003	189.076	168.896	125.315	62.576	88.1058	114.434	130.194	135.957	91.9989	122.314	113.978	1.07313
Cre06.g307200		2	Cre06.g307200_4532.1.p	Cre06.g307200_4532.1.p	pacid=52532260 transcript=Cre06.g307200_4532.1 locus=Cre06.g307200_4532 ID=Cre06.g307200_4532.1.v6.1 annot-version=v6.1 assoLoc=4532_06_35626 org=Chlamydomonas.reinhardtii.CC-4532	227.114	226.482	191.85	258.073	244.815	326.198	211.22	234.634	293.401	210.985	155.299	269.038	215.149	276.362	246.418	211.774	245.755	229.096	1.07272
Cre06.g304500	ZYS4	6	Cre06.g304500_4532.1.p	Cre06.g304500_4532.1.p	pacid=52533848 transcript=Cre06.g304500_4532.1 locus=Cre06.g304500_4532 ID=Cre06.g304500_4532.1.v6.1 annot-version=v6.1 assoLoc=4532_06_35321 org=Chlamydomonas.reinhardtii.CC-4532	653.501	602.116	631.957	677.859	688.068	1071.1	687.908	874.489	640.087	640.15	449.737	741.106	629.191	812.342	734.161	610.331	720.767	672.246	1.07218
Cre13.g605650	ALD7	3	Cre13.g605650_4532.1.p	Cre13.g605650_4532.1.p	pacid=52515220 transcript=Cre13.g605650_4532.1 locus=Cre13.g605650_4532 ID=Cre13.g605650_4532.1.v6.1 annot-version=v6.1 assoLoc=4532_13_72200 org=Chlamydomonas.reinhardtii.CC-4532	130.636	126.123	117.239	201.637	141.564	164.912	199.199	130.763	141.629	103.283	110.368	137.873	124.666	169.371	157.197	117.175	147.019	137.186	1.07167
Cre01.g034950		5	Cre01.g034950_4532.1.p	Cre01.g034950_4532.1.p	pacid=52524838 transcript=Cre01.g034950_4532.1 locus=Cre01.g034950_4532 ID=Cre01.g034950_4532.1.v6.1 annot-version=v6.1 assoLoc=4532_01_04106 org=Chlamydomonas.reinhardtii.CC-4532	437.685	409.88	369.561	331.958	361.279	362.757	340.303	453.786	356.964	310.831	313.77	346.189	405.709	351.998	383.684	323.597	378.853	353.64	1.0713
Cre11.g481000	SNRK2F	2	Cre11.g481000_4532.1.p	Cre11.g481000_4532.1.p	pacid=52526894 transcript=Cre11.g481000_4532.1 locus=Cre11.g481000_4532 ID=Cre11.g481000_4532.1.v6.1 annot-version=v6.1 assoLoc=4532_11_58986 org=Chlamydomonas.reinhardtii.CC-4532	142.357	144.527	132.113	161.34	139.428	148.442	140.119	138.331	159.687	133.054	113.872	125.796	139.666	149.737	146.046	124.241	144.701	135.143	1.07072
Cre17.g730950	FLA10	2	Cre17.g730950_4532.1.p	Cre17.g730950_4532.1.p	pacid=52527620 transcript=Cre17.g730950_4532.1 locus=Cre17.g730950_4532 ID=Cre17.g730950_4532.1.v6.1 annot-version=v6.1 assoLoc=4532_17_89350 org=Chlamydomonas.reinhardtii.CC-4532	137.448	108.187	108.527	116.571	117.137	139.952	80.1562	101.58	102.34	140.954	107.527	147.2	118.054	124.553	94.6921	131.894	121.304	113.293	1.07071
Cre02.g145050	CMK1	3	Cre02.g145050_4532.1.p	Cre02.g145050_4532.1.p	pacid=52511788 transcript=Cre02.g145050_4532.1 locus=Cre02.g145050_4532 ID=Cre02.g145050_4532.1.v6.1 annot-version=v6.1 assoLoc=4532_02_13700 org=Chlamydomonas.reinhardtii.CC-4532	112.593	123.326	123.025	158.084	135.389	160.323	149.964	134.628	115.999	129.472	97.3504	131.655	119.648	151.265	133.53	119.492	135.457	126.511	1.0707
Cre12.g549550	TUB2	31	Cre12.g549550_4532.1.p	Cre12.g549550_4532.1.p	pacid=52537016 transcript=Cre12.g549550_4532.1 locus=Cre12.g549550_4532 ID=Cre12.g549550_4532.1.v6.1 annot-version=v6.1 assoLoc=4532_12_66990 org=Chlamydomonas.reinhardtii.CC-4532	2774.29	2747.02	2208.07	3170.61	2524.7	2195.23	1993.57	2331.12	2337.81	2545.23	2350.85	3031.72	2576.46	2630.18	2220.83	2642.6	2603.32	2431.72	1.07057
Cre03.g155001	ISA1/STA7	9	Cre03.g155001_4532.1.p	Cre03.g155001_4532.1.p	pacid=52510517 transcript=Cre03.g155001_4532.1 locus=Cre03.g155001_4532 ID=Cre03.g155001_4532.1.v6.1 annot-version=v6.1 assoLoc=4532_03_15791 org=Chlamydomonas.reinhardtii.CC-4532	563.677	591.988	617.937	518.974	585.65	630.684	509.989	695.535	523.505	543.16	468.654	538.311	591.201	578.436	576.343	516.708	584.818	546.526	1.07006
Cre06.g296600	RFS1	2	Cre06.g296600_4532.1.p	Cre06.g296600_4532.1.p	pacid=52533207 transcript=Cre06.g296600_4532.1 locus=Cre06.g296600_4532 ID=Cre06.g296600_4532.1.v6.1 annot-version=v6.1 assoLoc=4532_06_34450 org=Chlamydomonas.reinhardtii.CC-4532	79.1164	78.243	88.0366	92.9077	87.0471	110.686	103.786	77.9507	69.1632	79.3928	81.7071	88.996	81.7987	96.8803	83.6333	83.3653	89.3395	83.4993	1.06994
Cre01.g051100		4	Cre01.g051100_4532.1.p	Cre01.g051100_4532.1.p	pacid=52523791 transcript=Cre01.g051100_4532.1 locus=Cre01.g051100_4532 ID=Cre01.g051100_4532.1.v6.1 annot-version=v6.1 assoLoc=4532_01_05875 org=Chlamydomonas.reinhardtii.CC-4532	506.946	543.334	480.239	466.508	536.065	560.339	486.21	488.473	599.397	432.317	445.624	439.655	510.173	520.971	524.693	439.199	515.572	481.946	1.06977
Cre12.g536550	DIC1	2	Cre12.g536550_4532.1.p	Cre12.g536550_4532.1.p	pacid=52537771 transcript=Cre12.g536550_4532.1 locus=Cre12.g536550_4532 ID=Cre12.g536550_4532.1.v6.1 annot-version=v6.1 assoLoc=4532_12_65176 org=Chlamydomonas.reinhardtii.CC-4532	46.6684	44.0716	33.2642	50.2256	45.8661	31.698	27.1766	36.8984	44.0561	51.6638	32.5974	43.3082	41.3347	42.5966	36.0437	42.5231	41.9656	39.2834	1.06828
Cre02.g107150		3	Cre02.g107150_4532.1.p	Cre02.g107150_4532.1.p	pacid=52512268 transcript=Cre02.g107150_4532.1 locus=Cre02.g107150_4532 ID=Cre02.g107150_4532.1.v6.1 annot-version=v6.1 assoLoc=4532_02_10595 org=Chlamydomonas.reinhardtii.CC-4532	211.509	148.989	294.49	269.396	113.636	380.447	210.947	169.595	159.393	275.003	251.037	262.409	218.329	254.493	179.978	262.816	236.411	221.397	1.06781
Cre03.g198850		3	Cre03.g198850_4532.1.p	Cre03.g198850_4532.1.p	pacid=52509182 transcript=Cre03.g198850_4532.1 locus=Cre03.g198850_4532 ID=Cre03.g198850_4532.1.v6.1 annot-version=v6.1 assoLoc=4532_03_21830 org=Chlamydomonas.reinhardtii.CC-4532	295.607	242.99	269.714	377.927	210.062	410.258	389.765	268.62	277.773	248.516	232.85	275.607	269.437	332.749	312.053	252.324	301.093	282.188	1.06699
Cre16.g672650		14	Cre16.g672650_4532.1.p	Cre16.g672650_4532.1.p	pacid=52516842 transcript=Cre16.g672650_4532.1 locus=Cre16.g672650_4532 ID=Cre16.g672650_4532.1.v6.1 annot-version=v6.1 assoLoc=4532_16_84396 org=Chlamydomonas.reinhardtii.CC-4532	2145.1	2337.23	1948.21	2465.76	1363.39	1451.38	1637.63	1274.49	1282.25	2249.68	2641.35	1893.06	2143.51	1760.18	1398.12	2261.36	1951.85	1829.74	1.06673
Cre06.g296500		3	Cre06.g296500_4532.1.p	Cre06.g296500_4532.1.p	pacid=52533216 transcript=Cre06.g296500_4532.1 locus=Cre06.g296500_4532 ID=Cre06.g296500_4532.1.v6.1 annot-version=v6.1 assoLoc=4532_06_34441 org=Chlamydomonas.reinhardtii.CC-4532	236.022	253.765	257.982	209.643	161.586	206.99	186.19	159.37	155.237	223.264	306.856	212.6	249.256	192.74	166.932	247.573	220.998	207.253	1.06632
Cre13.g565321		2	Cre13.g565321_4532.1.p	Cre13.g565321_4532.1.p	pacid=52515530 transcript=Cre13.g565321_4532.1 locus=Cre13.g565321_4532 ID=Cre13.g565321_4532.1.v6.1 annot-version=v6.1 assoLoc=4532_13_68800 org=Chlamydomonas.reinhardtii.CC-4532	176.975	122.517	175.706	143.952	142.42	228.988	130.346	154.124	170.529	153.343	140.006	180.669	158.399	171.787	151.666	158.006	165.093	154.836	1.06624
Cre09.g408851		2	Cre09.g408851_4532.1.p	Cre09.g408851_4532.1.p	pacid=52522332 transcript=Cre09.g408851_4532.1 locus=Cre09.g408851_4532 ID=Cre09.g408851_4532.1.v6.1 annot-version=v6.1 assoLoc=4532_09_49245 org=Chlamydomonas.reinhardtii.CC-4532	52.0565	31.2961	45.5349	39.1761	34.723	55.734	41.9763	41.6866	44.0348	34.9313	34.5289	45.328	42.9625	43.211	42.5659	38.2627	43.0868	40.4143	1.06613
Cre13.g587050	ERF1	9	Cre13.g587050_4532.1.p	Cre13.g587050_4532.1.p	pacid=52514795 transcript=Cre13.g587050_4532.1 locus=Cre13.g587050_4532 ID=Cre13.g587050_4532.1.v6.1 annot-version=v6.1 assoLoc=4532_13_71140 org=Chlamydomonas.reinhardtii.CC-4532	1043.83	1430.75	662.058	1253.29	1360.87	504.053	1037.02	1202.05	1145.61	882.105	686.668	916.782	1045.55	1039.4	1128.23	828.518	1042.48	978.372	1.06552
Cre10.g427150		2	Cre10.g427150_4532.1.p	Cre10.g427150_4532.1.p	pacid=52520549 transcript=Cre10.g427150_4532.1 locus=Cre10.g427150_4532 ID=Cre10.g427150_4532.1.v6.1 annot-version=v6.1 assoLoc=4532_10_51236 org=Chlamydomonas.reinhardtii.CC-4532	227.737	219.537	208.373	188.419	217.035	206.781	163.968	207.928	240.822	189.894	176.164	211.223	218.549	204.078	204.239	192.427	211.314	198.333	1.06545
Cre14.g627850		2	Cre14.g627850_4532.1.p	Cre14.g627850_4532.1.p	pacid=52518649 transcript=Cre14.g627850_4532.1 locus=Cre14.g627850_4532 ID=Cre14.g627850_4532.1.v6.1 annot-version=v6.1 assoLoc=4532_14_74876 org=Chlamydomonas.reinhardtii.CC-4532	138.106	153.936	113.533	129.141	120.84	137.826	111.985	110.389	126.609	122.195	110.823	162.729	135.192	129.269	116.328	131.916	132.23	124.122	1.06533
Cre04.g217550	EIF3C	18	Cre04.g217550_4532.1.p	Cre04.g217550_4532.1.p	pacid=52540465 transcript=Cre04.g217550_4532.1 locus=Cre04.g217550_4532 ID=Cre04.g217550_4532.1.v6.1 annot-version=v6.1 assoLoc=4532_04_22845 org=Chlamydomonas.reinhardtii.CC-4532	2261.53	3146.81	2250.84	2681.79	3230.51	1738.87	2665.55	2291.78	3012.41	2093.28	2268.18	2047.84	2553.06	2550.39	2656.58	2136.43	2551.72	2396.51	1.06477
Cre03.g800340		2	Cre03.g800340_4532.1.p	Cre03.g800340_4532.1.p	pacid=52510486 transcript=Cre03.g800340_4532.1 locus=Cre03.g800340_4532 ID=Cre03.g800340_4532.1.v6.1 annot-version=v6.1 assoLoc=4532_03_18375 org=Chlamydomonas.reinhardtii.CC-4532	62.7715	75.7984	52.7548	69.4253	76.21	70.9781	72.286	78.28	73.4446	54.2363	53.6504	51.2495	63.7749	72.2045	74.6702	53.0454	67.9897	63.8578	1.0647
Cre06.g251400	MME6	6	Cre06.g251400_4532.1.p	Cre06.g251400_4532.1.p	pacid=52533538 transcript=Cre06.g251400_4532.1 locus=Cre06.g251400_4532 ID=Cre06.g251400_4532.1.v6.1 annot-version=v6.1 assoLoc=4532_06_28280 org=Chlamydomonas.reinhardtii.CC-4532	556.563	615.387	473.979	618.937	659.411	617.794	695.224	520.808	677.109	467.643	500.729	465.442	548.643	632.047	631.047	477.938	590.345	554.492	1.06466
Cre02.g088600	ACLB1	17	Cre02.g088600_4532.1.p	Cre02.g088600_4532.1.p	pacid=52511602 transcript=Cre02.g088600_4532.1 locus=Cre02.g088600_4532 ID=Cre02.g088600_4532.1.v6.1 annot-version=v6.1 assoLoc=4532_02_08520 org=Chlamydomonas.reinhardtii.CC-4532	1508.26	1521.04	943.362	1477.9	1402.51	1061.08	1219.74	1586.18	1337.58	1181.45	901.71	1215.29	1324.22	1313.83	1381.17	1099.48	1319.03	1240.33	1.06345
Cre06.g295450	HPR1	11	Cre06.g295450_4532.1.p	Cre06.g295450_4532.1.p	pacid=52532786 transcript=Cre06.g295450_4532.1 locus=Cre06.g295450_4532 ID=Cre06.g295450_4532.1.v6.1 annot-version=v6.1 assoLoc=4532_06_34325 org=Chlamydomonas.reinhardtii.CC-4532	1225.69	1165.18	1097.23	2361.55	1150.03	1501.85	1725.9	1183.89	1258.78	1283.98	1274.81	1267.37	1162.7	1671.14	1389.52	1275.39	1416.92	1332.45	1.06339
Cre16.g665600		2	Cre16.g665600_4532.1.p	Cre16.g665600_4532.1.p	pacid=52516392 transcript=Cre16.g665600_4532.1 locus=Cre16.g665600_4532 ID=Cre16.g665600_4532.1.v6.1 annot-version=v6.1 assoLoc=4532_16_81406 org=Chlamydomonas.reinhardtii.CC-4532	176.583	144.754	179.16	143.487	167.554	286.577	144.477	178.339	191.681	162.084	163.254	192.955	166.832	199.206	171.499	172.764	183.019	172.132	1.06325
Cre01.g004300	ASN1	11	Cre01.g004300_4532.1.p	Cre01.g004300_4532.1.p	pacid=52524197 transcript=Cre01.g004300_4532.1 locus=Cre01.g004300_4532 ID=Cre01.g004300_4532.1.v6.1 annot-version=v6.1 assoLoc=4532_01_00476 org=Chlamydomonas.reinhardtii.CC-4532	735.16	537.022	692.328	677.769	658.715	1020.33	741.729	747.732	729.938	661.876	404.137	781.902	654.837	785.605	739.8	615.972	720.221	677.886	1.06245
Cre12.g544450		21	Cre12.g544450_4532.1.p	Cre12.g544450_4532.1.p	pacid=52537444 transcript=Cre12.g544450_4532.1 locus=Cre12.g544450_4532 ID=Cre12.g544450_4532.1.v6.1 annot-version=v6.1 assoLoc=4532_12_67546 org=Chlamydomonas.reinhardtii.CC-4532	1638.49	1589.62	1232.91	1643.73	1981.89	4241.45	1062.97	2311.51	1198.42	2903.57	1661.99	2473.75	1487.01	2622.36	1524.3	2346.44	2054.68	1935.37	1.06165
Cre12.g508900	MAPK6	5	Cre12.g508900_4532.1.p	Cre12.g508900_4532.1.p	pacid=52537539 transcript=Cre12.g508900_4532.1 locus=Cre12.g508900_4532 ID=Cre12.g508900_4532.1.v6.1 annot-version=v6.1 assoLoc=4532_12_61110 org=Chlamydomonas.reinhardtii.CC-4532	666.518	547.89	504.94	654.301	573.541	559.243	534.375	581.326	569.201	537.539	444.039	638.056	573.116	595.695	561.634	539.878	584.406	550.756	1.0611
Cre10.g423250	MDH2	3	Cre10.g423250_4532.1.p	Cre10.g423250_4532.1.p	pacid=52520137 transcript=Cre10.g423250_4532.1 locus=Cre10.g423250_4532 ID=Cre10.g423250_4532.1.v6.1 annot-version=v6.1 assoLoc=4532_10_50836 org=Chlamydomonas.reinhardtii.CC-4532	155.391	138.729	145.3	142.568	119.564	201.753	133.385	180.384	138.046	146.436	104.237	149.224	146.473	154.628	150.605	133.299	150.551	141.952	1.06058
Cre06.g267100	SRP68	13	Cre06.g267100_4532.1.p	Cre06.g267100_4532.1.p	pacid=52533228 transcript=Cre06.g267100_4532.1 locus=Cre06.g267100_4532 ID=Cre06.g267100_4532.1.v6.1 annot-version=v6.1 assoLoc=4532_06_29936 org=Chlamydomonas.reinhardtii.CC-4532	864.438	1131.27	856.57	1036.24	1291.1	656.541	936.718	1014.7	1024.73	813.284	893.258	827.144	950.759	994.627	992.049	844.562	972.693	918.306	1.05923
Cre04.g223850		7	Cre04.g223850_4532.1.p	Cre04.g223850_4532.1.p	pacid=52540331 transcript=Cre04.g223850_4532.1 locus=Cre04.g223850_4532 ID=Cre04.g223850_4532.1.v6.1 annot-version=v6.1 assoLoc=4532_04_24611 org=Chlamydomonas.reinhardtii.CC-4532	568.21	686.819	554.505	697.055	691.005	505.143	696.74	584.606	552.004	545.241	548.296	572.755	603.178	631.068	611.117	555.431	617.123	583.274	1.05803
Cre03.g204250	SAH1	43	Cre03.g204250_4532.1.p	Cre03.g204250_4532.1.p	pacid=52509189 transcript=Cre03.g204250_4532.1 locus=Cre03.g204250_4532 ID=Cre03.g204250_4532.1.v6.1 annot-version=v6.1 assoLoc=4532_03_21240 org=Chlamydomonas.reinhardtii.CC-4532	5209.23	4416.26	4552.81	7579.52	5454.51	5799.95	6975.72	6174.53	5962.93	3950.3	3420.14	4735.57	4726.1	6277.99	6371.06	4035.34	5502.05	5203.2	1.05744
Cre02.g080200	TRK1	18	Cre02.g080200_4532.1.p	Cre02.g080200_4532.1.p	pacid=52511673 transcript=Cre02.g080200_4532.1 locus=Cre02.g080200_4532 ID=Cre02.g080200_4532.1.v6.1 annot-version=v6.1 assoLoc=4532_02_07620 org=Chlamydomonas.reinhardtii.CC-4532	1835.09	1645.15	2284.81	4312.94	2211.63	3348.44	3946.05	2076.08	2878.94	1826.12	1828.01	2234.43	1921.68	3291	2967.02	1962.85	2606.34	2464.94	1.05737
Cre16.g691888		5	Cre16.g691888_4532.1.p	Cre16.g691888_4532.1.p	pacid=52516822 transcript=Cre16.g691888_4532.1 locus=Cre16.g691888_4532 ID=Cre16.g691888_4532.1.v6.1 annot-version=v6.1 assoLoc=4532_16_85496 org=Chlamydomonas.reinhardtii.CC-4532	398.313	517.556	391.885	389.271	447.428	319.05	324.44	470.795	435.595	372.196	360.383	367.04	435.918	385.25	410.277	366.54	410.584	388.408	1.05709
Cre13.g566050	SMP2	4	Cre13.g566050_4532.1.p	Cre13.g566050_4532.1.p	pacid=52515118 transcript=Cre13.g566050_4532.1 locus=Cre13.g566050_4532 ID=Cre13.g566050_4532.1.v6.1 annot-version=v6.1 assoLoc=4532_13_68886 org=Chlamydomonas.reinhardtii.CC-4532	953.726	694.314	717.23	596.638	629.594	956.226	766.31	833.063	716.919	654.731	649.302	682.719	788.423	727.486	772.097	662.251	757.955	717.174	1.05686
Cre12.g498100	EIF3E	10	Cre12.g498100_4532.1.p	Cre12.g498100_4532.1.p	pacid=52536406 transcript=Cre12.g498100_4532.1 locus=Cre12.g498100_4532 ID=Cre12.g498100_4532.1.v6.1 annot-version=v6.1 assoLoc=4532_12_62301 org=Chlamydomonas.reinhardtii.CC-4532	972.898	1190.39	943.653	1082.41	1225.49	789.223	1042.51	955.955	1158.57	898.897	930.706	885.434	1035.65	1032.37	1052.35	905.012	1034.01	978.679	1.05654
Cre06.g272900		7	Cre06.g272900_4532.1.p	Cre06.g272900_4532.1.p	pacid=52531773 transcript=Cre06.g272900_4532.1 locus=Cre06.g272900_4532 ID=Cre06.g272900_4532.1.v6.1 annot-version=v6.1 assoLoc=4532_06_30555 org=Chlamydomonas.reinhardtii.CC-4532	671.847	606.913	723.46	1225.3	804.155	905.276	1218.22	708.605	739.954	596.24	582.057	829.675	667.407	978.244	888.926	669.324	822.825	779.125	1.05609
Cre02.g073550		9	Cre02.g073550_4532.1.p	Cre02.g073550_4532.1.p	pacid=52513733 transcript=Cre02.g073550_4532.1 locus=Cre02.g073550_4532 ID=Cre02.g073550_4532.1.v6.1 annot-version=v6.1 assoLoc=4532_02_06736 org=Chlamydomonas.reinhardtii.CC-4532	1568.78	1736.82	1320.29	1714.66	1615.67	1871.9	1499.57	1322.67	1040.11	1845.09	1963.66	1637.66	1541.96	1734.08	1287.45	1815.47	1638.02	1551.46	1.05579
Cre16.g678213		2	Cre16.g678213_4532.1.p	Cre16.g678213_4532.1.p	pacid=52517297 transcript=Cre16.g678213_4532.1 locus=Cre16.g678213_4532 ID=Cre16.g678213_4532.1.v6.1 annot-version=v6.1 assoLoc=4532_16_84855 org=Chlamydomonas.reinhardtii.CC-4532	264.293	234.237	247.495	252.013	239.71	220.48	148.736	216.551	191.102	289.954	264.381	270.539	248.675	237.401	185.463	274.958	243.038	230.211	1.05572
Cre06.g257601	PRX1	28	Cre06.g257601_4532.1.p	Cre06.g257601_4532.1.p	pacid=52531527 transcript=Cre06.g257601_4532.1 locus=Cre06.g257601_4532 ID=Cre06.g257601_4532.1.v6.1 annot-version=v6.1 assoLoc=4532_06_28885 org=Chlamydomonas.reinhardtii.CC-4532	1979.29	2013.7	2086.07	2357.85	2447.03	2529.93	2718.53	2407.49	2167.04	1958.29	1575.99	1884.15	2026.35	2444.94	2431.02	1806.14	2235.64	2118.58	1.05526
Cre09.g393200	HSP70C	18	Cre09.g393200_4532.1.p	Cre09.g393200_4532.1.p	pacid=52522211 transcript=Cre09.g393200_4532.1 locus=Cre09.g393200_4532 ID=Cre09.g393200_4532.1.v6.1 annot-version=v6.1 assoLoc=4532_09_47120 org=Chlamydomonas.reinhardtii.CC-4532	1898.48	1928.31	1668.37	2414.85	2259.02	2116.97	2094.61	1829.88	2011.04	1983.11	1731.95	1998.3	1831.72	2263.61	1978.51	1904.45	2047.67	1941.48	1.05469
Cre07.g349100		7	Cre07.g349100_4532.1.p	Cre07.g349100_4532.1.p	pacid=52530671 transcript=Cre07.g349100_4532.1 locus=Cre07.g349100_4532 ID=Cre07.g349100_4532.1.v6.1 annot-version=v6.1 assoLoc=4532_07_40575 org=Chlamydomonas.reinhardtii.CC-4532	578.821	666.543	951.141	458.702	466.007	642.847	704.141	634.244	633.134	416.299	661.268	519.964	732.168	522.519	657.173	532.51	627.344	594.842	1.05464
Cre04.g218250	FAP313	4	Cre04.g218250_4532.1.p	Cre04.g218250_4532.1.p	pacid=52540425 transcript=Cre04.g218250_4532.1 locus=Cre04.g218250_4532 ID=Cre04.g218250_4532.1.v6.1 annot-version=v6.1 assoLoc=4532_04_23970 org=Chlamydomonas.reinhardtii.CC-4532	314.741	238.212	271.448	322.643	233.966	325.759	334.375	255.907	255.718	260.275	237.347	275.763	274.8	294.123	282	257.795	284.462	269.898	1.05396
Cre17.g721500	STA2/GBSS1	9	Cre17.g721500_4532.1.p	Cre17.g721500_4532.1.p	pacid=52528007 transcript=Cre17.g721500_4532.1 locus=Cre17.g721500_4532 ID=Cre17.g721500_4532.1.v6.1 annot-version=v6.1 assoLoc=4532_17_88275 org=Chlamydomonas.reinhardtii.CC-4532	786.65	647.967	861.562	739.611	560.977	744.417	920.746	641.666	621.873	673.693	563.31	698.985	765.393	681.668	728.095	645.329	723.531	686.712	1.05362
Cre06.g275100		11	Cre06.g275100_4532.1.p	Cre06.g275100_4532.1.p	pacid=52532480 transcript=Cre06.g275100_4532.1 locus=Cre06.g275100_4532 ID=Cre06.g275100_4532.1.v6.1 annot-version=v6.1 assoLoc=4532_06_30795 org=Chlamydomonas.reinhardtii.CC-4532	1111.91	821.358	951.205	937.271	795.403	1664.45	975.343	1156.14	983.394	998.472	756.8	1093.41	961.491	1132.37	1038.29	949.561	1046.93	993.927	1.05333
Cre06.g308850	EIF3X	6	Cre06.g308850_4532.1.p	Cre06.g308850_4532.1.p	pacid=52533542 transcript=Cre06.g308850_4532.1 locus=Cre06.g308850_4532 ID=Cre06.g308850_4532.1.v6.1 annot-version=v6.1 assoLoc=4532_06_35796 org=Chlamydomonas.reinhardtii.CC-4532	472.594	623.751	422.667	524.159	623.6	470.601	509.227	491.964	531.027	450.546	508.38	488.137	506.337	539.453	510.739	482.354	522.895	496.547	1.05306
Cre13.g578650	CPLD10	2	Cre13.g578650_4532.1.p	Cre13.g578650_4532.1.p	pacid=52515805 transcript=Cre13.g578650_4532.1 locus=Cre13.g578650_4532 ID=Cre13.g578650_4532.1.v6.1 annot-version=v6.1 assoLoc=4532_13_70271 org=Chlamydomonas.reinhardtii.CC-4532	90.1929	101.014	89.2719	137.472	81.8601	128.788	75.0029	94.6771	79.1291	105.931	77.8294	164.383	93.4929	116.04	82.9364	116.048	104.766	99.4921	1.05301
Cre10.g423500	HMOX1	6	Cre10.g423500_4532.1.p	Cre10.g423500_4532.1.p	pacid=52519636 transcript=Cre10.g423500_4532.1 locus=Cre10.g423500_4532 ID=Cre10.g423500_4532.1.v6.1 annot-version=v6.1 assoLoc=4532_10_50866 org=Chlamydomonas.reinhardtii.CC-4532	720.18	700.536	810.025	646.65	637.239	1146.18	648.379	787.865	918.777	744.981	617.131	711.775	743.58	810.023	785.007	691.296	776.802	738.151	1.05236
Cre03.g190100	EIF3B	23	Cre03.g190100_4532.1.p	Cre03.g190100_4532.1.p	pacid=52509098 transcript=Cre03.g190100_4532.1 locus=Cre03.g190100_4532 ID=Cre03.g190100_4532.1.v6.1 annot-version=v6.1 assoLoc=4532_03_19665 org=Chlamydomonas.reinhardtii.CC-4532	2627.18	3227.87	2400.6	2934.52	3456.36	2160.09	2761.71	2664.31	3335.59	2471.25	2405.01	2334.74	2751.88	2850.32	2920.54	2403.67	2801.1	2662.1	1.05222
Cre14.g615450	MRPL117	2	Cre14.g615450_4532.1.p	Cre14.g615450_4532.1.p	pacid=52519294 transcript=Cre14.g615450_4532.1 locus=Cre14.g615450_4532 ID=Cre14.g615450_4532.1.v6.1 annot-version=v6.1 assoLoc=4532_14_73406 org=Chlamydomonas.reinhardtii.CC-4532	63.0371	95.6296	84.2229	59.0127	93.6833	44.6628	75.3711	74.7454	85.0179	55.6853	69.7003	57.9777	80.9632	65.7863	78.3781	61.1211	73.3747	69.7496	1.05197
Cre04.g226450	PRP17	2	Cre04.g226450_4532.1.p	Cre04.g226450_4532.1.p	pacid=52540864 transcript=Cre04.g226450_4532.1 locus=Cre04.g226450_4532 ID=Cre04.g226450_4532.1.v6.1 annot-version=v6.1 assoLoc=4532_04_24906 org=Chlamydomonas.reinhardtii.CC-4532	79.3497	71.1725	59.7074	73.3116	77.3499	65.0537	71.3357	80.1257	76.7255	57.9439	53.6522	65.1301	70.0765	71.9051	76.0623	58.9087	70.9908	67.4855	1.05194
Cre11.g467707	ATP16	5	Cre11.g467707_4532.1.p	Cre11.g467707_4532.1.p	pacid=52525978 transcript=Cre11.g467707_4532.1 locus=Cre11.g467707_4532 ID=Cre11.g467707_4532.1.v6.1 annot-version=v6.1 assoLoc=4532_11_56810 org=Chlamydomonas.reinhardtii.CC-4532	460.473	310.137	466.143	347.721	278.364	447.27	333.001	386.347	336.05	384.078	345.908	411.731	412.251	357.785	351.799	380.572	385.018	366.186	1.05143
Cre07.g339050	NSG11	4	Cre07.g339050_4532.1.p	Cre07.g339050_4532.1.p	pacid=52529219 transcript=Cre07.g339050_4532.1 locus=Cre07.g339050_4532 ID=Cre07.g339050_4532.1.v6.1 annot-version=v6.1 assoLoc=4532_07_39425 org=Chlamydomonas.reinhardtii.CC-4532	376.7	271.257	462.432	337.544	306.93	470.804	455.918	431.05	274.444	309.452	270.576	375.827	370.13	371.759	387.137	318.618	370.944	352.878	1.0512
Cre07.g325746	RPL38	7	Cre07.g325746_4532.1.p	Cre07.g325746_4532.1.p	pacid=52530045 transcript=Cre07.g325746_4532.1 locus=Cre07.g325746_4532 ID=Cre07.g325746_4532.1.v6.1 annot-version=v6.1 assoLoc=4532_07_37805 org=Chlamydomonas.reinhardtii.CC-4532	937.654	827.833	780.486	664.939	791.862	839.687	865.53	973.5	995.666	591.794	572.507	607.707	848.658	765.496	944.899	590.669	807.077	767.784	1.05118
Cre03.g166050	SBD1	10	Cre03.g166050_4532.1.p	Cre03.g166050_4532.1.p	pacid=52510166 transcript=Cre03.g166050_4532.1 locus=Cre03.g166050_4532 ID=Cre03.g166050_4532.1.v6.1 annot-version=v6.1 assoLoc=4532_03_16980 org=Chlamydomonas.reinhardtii.CC-4532	738.958	747.956	781.509	1039.36	837.346	1124.79	915.587	889.082	715.361	892.958	689.273	912.424	756.141	1000.5	840.01	831.552	878.32	835.781	1.0509
Cre17.g732300	GAL1	2	Cre17.g732300_4532.1.p	Cre17.g732300_4532.1.p	pacid=52528379 transcript=Cre17.g732300_4532.1 locus=Cre17.g732300_4532 ID=Cre17.g732300_4532.1.v6.1 annot-version=v6.1 assoLoc=4532_17_89505 org=Chlamydomonas.reinhardtii.CC-4532	83.0443	57.56	82.6946	60.6681	51.4957	91.9051	70.2685	74.7783	70.1869	69.6364	57.746	64.3668	74.433	68.023	71.7446	63.9164	71.228	67.8305	1.05009
Cre12.g519900		19	Cre12.g519900_4532.1.p	Cre12.g519900_4532.1.p	pacid=52536524 transcript=Cre12.g519900_4532.1 locus=Cre12.g519900_4532 ID=Cre12.g519900_4532.1.v6.1 annot-version=v6.1 assoLoc=4532_12_63260 org=Chlamydomonas.reinhardtii.CC-4532	1928.89	1824.98	2483.57	1685.55	1628.41	1633.81	1748.26	2052.11	1876.26	1558.34	1766.3	1653.71	2079.15	1649.26	1892.21	1659.45	1864.2	1775.83	1.04976
Cre17.g720450	SMC2	8	Cre17.g720450_4532.1.p	Cre17.g720450_4532.1.p	pacid=52527977 transcript=Cre17.g720450_4532.1 locus=Cre17.g720450_4532 ID=Cre17.g720450_4532.1.v6.1 annot-version=v6.1 assoLoc=4532_17_88180 org=Chlamydomonas.reinhardtii.CC-4532	633.354	621.992	615.505	517.38	586.287	549.608	559.201	655.004	648.757	499.173	473.541	521.744	623.617	551.092	620.987	498.153	587.354	559.57	1.04965
Cre06.g278188	NUOB18	2	Cre06.g278188_4532.1.p	Cre06.g278188_4532.1.p	pacid=52532624 transcript=Cre06.g278188_4532.1 locus=Cre06.g278188_4532 ID=Cre06.g278188_4532.1.v6.1 annot-version=v6.1 assoLoc=4532_06_31701 org=Chlamydomonas.reinhardtii.CC-4532	314.532	316.973	443.354	300.572	217.625	569.498	304.18	199.545	212.658	438.589	483.564	422.566	358.286	362.565	238.794	448.24	360.426	343.517	1.04922
Cre07.g342350		8	Cre07.g342350_4532.1.p	Cre07.g342350_4532.1.p	pacid=52530088 transcript=Cre07.g342350_4532.1 locus=Cre07.g342350_4532 ID=Cre07.g342350_4532.1.v6.1 annot-version=v6.1 assoLoc=4532_07_39671 org=Chlamydomonas.reinhardtii.CC-4532	311.76	338.783	294.779	310.421	297.235	295.886	258.469	303.267	273.808	326.091	308.474	292.225	315.107	301.181	278.515	308.93	308.144	293.722	1.0491
Cre16.g649350		3	Cre16.g649350_4532.1.p	Cre16.g649350_4532.1.p	pacid=52516860 transcript=Cre16.g649350_4532.1 locus=Cre16.g649350_4532 ID=Cre16.g649350_4532.1.v6.1 annot-version=v6.1 assoLoc=4532_16_79536 org=Chlamydomonas.reinhardtii.CC-4532	121.506	123.506	160.378	91.1783	112.569	153.665	115.683	144.095	155.786	108.879	105.515	97.2217	135.13	119.137	138.521	103.872	127.134	121.197	1.04899
Cre17.g741450	CPN60B1	16	Cre17.g741450_4532.1.p	Cre17.g741450_4532.1.p	pacid=52528701 transcript=Cre17.g741450_4532.1 locus=Cre17.g741450_4532 ID=Cre17.g741450_4532.1.v6.1 annot-version=v6.1 assoLoc=4532_17_90326 org=Chlamydomonas.reinhardtii.CC-4532	1940.47	1765.18	1703.56	1780.67	2236.73	1411.31	1428.33	1858.17	1725.52	1789.37	1658.66	1871.97	1803.07	1809.57	1670.67	1773.33	1806.32	1722	1.04896
Cre02.g143200	TSA1	16	Cre02.g143200_4532.1.p	Cre02.g143200_4532.1.p	pacid=52512582 transcript=Cre02.g143200_4532.1 locus=Cre02.g143200_4532 ID=Cre02.g143200_4532.1.v6.1 annot-version=v6.1 assoLoc=4532_02_13941 org=Chlamydomonas.reinhardtii.CC-4532	2147.34	1682.3	1879.21	1806.87	1776.72	1943.46	1799.97	1902.37	1685.08	1809.32	1671.15	1847.95	1902.95	1842.35	1795.81	1776.14	1872.65	1785.97	1.04853
Cre10.g459500	NGB1	6	Cre10.g459500_4532.1.p	Cre10.g459500_4532.1.p	pacid=52519560 transcript=Cre10.g459500_4532.1 locus=Cre10.g459500_4532 ID=Cre10.g459500_4532.1.v6.1 annot-version=v6.1 assoLoc=4532_10_54915 org=Chlamydomonas.reinhardtii.CC-4532	546.364	531.651	502.787	441.533	408.362	500.597	423.782	592.686	507.758	451.695	403.019	416.68	526.934	450.164	508.075	423.798	488.549	465.937	1.04853
Cre09.g394880		2	Cre09.g394880_4532.1.p	Cre09.g394880_4532.1.p	pacid=52522070 transcript=Cre09.g394880_4532.1 locus=Cre09.g394880_4532 ID=Cre09.g394880_4532.1.v6.1 annot-version=v6.1 assoLoc=4532_09_47701 org=Chlamydomonas.reinhardtii.CC-4532	138.909	125.851	127.039	139.346	127.058	130.917	134.428	128.02	128.261	117.606	114.026	130.347	130.6	132.44	130.236	120.66	131.52	125.448	1.0484
Cre06.g272050	GPM1	12	Cre06.g272050_4532.1.p	Cre06.g272050_4532.1.p	pacid=52531969 transcript=Cre06.g272050_4532.1 locus=Cre06.g272050_4532 ID=Cre06.g272050_4532.1.v6.1 annot-version=v6.1 assoLoc=4532_06_30460 org=Chlamydomonas.reinhardtii.CC-4532	1564.9	1174.38	1433.19	1994.46	1201.65	1714.61	1823.65	1332.87	1244.26	1457.01	1352.27	1453.97	1390.82	1636.91	1466.93	1421.08	1513.87	1444	1.04838
Cre11.g468359	GAS31	5	Cre11.g468359_4532.1.p	Cre11.g468359_4532.1.p	pacid=52526283 transcript=Cre11.g468359_4532.1 locus=Cre11.g468359_4532 ID=Cre11.g468359_4532.1.v6.1 annot-version=v6.1 assoLoc=4532_11_57091 org=Chlamydomonas.reinhardtii.CC-4532	726.461	587.282	592.448	663.84	479.489	1227.32	677.541	656.138	496.685	733.43	661.943	856.871	635.397	790.216	610.121	750.748	712.807	680.435	1.04757
Cre04.g221350		2	Cre04.g221350_4532.1.p	Cre04.g221350_4532.1.p	pacid=52540288 transcript=Cre04.g221350_4532.1 locus=Cre04.g221350_4532 ID=Cre04.g221350_4532.1.v6.1 annot-version=v6.1 assoLoc=4532_04_24335 org=Chlamydomonas.reinhardtii.CC-4532	179.174	156.612	214.083	177.163	167.883	168.436	182.17	175.831	183.343	161.751	145.111	166.999	183.29	171.161	180.448	157.954	177.225	169.201	1.04743
Cre09.g387875		2	Cre09.g387875_4532.1.p	Cre09.g387875_4532.1.p	pacid=52512866 transcript=Cre09.g387875_4532.1 locus=Cre09.g387875_4532 ID=Cre09.g387875_4532.1.v6.1 annot-version=v6.1 assoLoc=4532_02_12655 org=Chlamydomonas.reinhardtii.CC-4532	214.448	173.737	188.702	164.517	235.181	209.208	209.724	210.721	300.238	140.879	114.926	156.151	192.296	202.969	240.228	137.319	197.632	188.773	1.04693
Cre16.g659150		2	Cre16.g659150_4532.1.p	Cre16.g659150_4532.1.p	pacid=52517694 transcript=Cre16.g659150_4532.1 locus=Cre16.g659150_4532 ID=Cre16.g659150_4532.1.v6.1 annot-version=v6.1 assoLoc=4532_16_80641 org=Chlamydomonas.reinhardtii.CC-4532	27.1013	25.2249	33.4775	25.0463	20.1502	45.4871	28.7159	29.7534	28.5338	27.3608	27.4162	26.8129	28.6012	30.2279	29.001	27.1966	29.4145	28.0988	1.04682
Cre12.g524100	CBP80	2	Cre12.g524100_4532.1.p	Cre12.g524100_4532.1.p	pacid=52538761 transcript=Cre12.g524100_4532.1 locus=Cre12.g524100_4532 ID=Cre12.g524100_4532.1.v6.1 annot-version=v6.1 assoLoc=4532_12_63755 org=Chlamydomonas.reinhardtii.CC-4532	97.9009	88.9629	94.2043	91.2541	103.65	87.0662	92.2498	111.523	80.86	88.2507	69.8477	95.1925	93.6894	93.9901	94.8776	84.4303	93.8397	89.6539	1.04669
Cre06.g250300	DHC16	6	Cre06.g250300_4532.1.p	Cre06.g250300_4532.1.p	pacid=52532484 transcript=Cre06.g250300_4532.1 locus=Cre06.g250300_4532 ID=Cre06.g250300_4532.1.v6.1 annot-version=v6.1 assoLoc=4532_06_28166 org=Chlamydomonas.reinhardtii.CC-4532	203.466	204.631	161.617	197.649	147.891	152.415	99.1994	172.009	183.8	201.473	166.694	197.095	189.905	165.985	151.669	188.421	177.945	170.045	1.04646
Cre03.g206600	AAD1	8	Cre03.g206600_4532.1.p	Cre03.g206600_4532.1.p	pacid=52510869 transcript=Cre03.g206600_4532.1 locus=Cre03.g206600_4532 ID=Cre03.g206600_4532.1.v6.1 annot-version=v6.1 assoLoc=4532_03_20965 org=Chlamydomonas.reinhardtii.CC-4532	990.179	986.972	1052.71	1376.55	1069.59	1319.72	1244.7	1136.77	1002.54	1089.06	832.09	1189.28	1009.95	1255.29	1128	1036.81	1132.62	1082.41	1.04639
Cre12.g517150	MET16	15	Cre12.g517150_4532.1.p	Cre12.g517150_4532.1.p	pacid=52536127 transcript=Cre12.g517150_4532.1 locus=Cre12.g517150_4532 ID=Cre12.g517150_4532.1.v6.1 annot-version=v6.1 assoLoc=4532_12_62971 org=Chlamydomonas.reinhardtii.CC-4532	1928.16	1716.96	1609.45	2020.86	1965.69	1903.07	1890.98	1974.95	1751.53	1860.04	1370	1804.04	1751.52	1963.21	1872.49	1678.03	1857.37	1775.26	1.04625
CreCp.g802298	rpoA	24	CreCp.g802298_4532.1.p	CreCp.g802298_4532.1.p	pacid=52533949 transcript=CreCp.g802298_4532.1 locus=CreCp.g802298_4532 ID=CreCp.g802298_4532.1.v6.1 annot-version=v6.1 assoLoc=4532_Cp_91850 org=Chlamydomonas.reinhardtii.CC-4532	2920.57	3138.88	4236.52	2504.46	2776.01	2329.51	2992.32	3582.66	2851.92	2334.85	2892.31	2463.98	3431.99	2536.66	3142.3	2563.71	2984.33	2853.01	1.04603
Cre06.g260350		4	Cre06.g260350_4532.1.p	Cre06.g260350_4532.1.p	pacid=52533393 transcript=Cre06.g260350_4532.1 locus=Cre06.g260350_4532 ID=Cre06.g260350_4532.1.v6.1 annot-version=v6.1 assoLoc=4532_06_29166 org=Chlamydomonas.reinhardtii.CC-4532	217.695	263.876	243.892	312.533	254.884	202.542	251.021	227.281	185.594	259.649	267.193	238.938	241.821	256.653	221.299	255.26	249.237	238.279	1.04599
Cre12.g513200	ENO1	25	Cre12.g513200_4532.1.p	Cre12.g513200_4532.1.p	pacid=52536560 transcript=Cre12.g513200_4532.1 locus=Cre12.g513200_4532 ID=Cre12.g513200_4532.1.v6.1 annot-version=v6.1 assoLoc=4532_12_62541 org=Chlamydomonas.reinhardtii.CC-4532	2034.3	1701.19	2582.17	3036.93	2002.86	3162.68	3136.99	2217.08	2799.52	1829.83	1709.69	2192.81	2105.89	2734.16	2717.86	1910.78	2420.02	2314.32	1.04567
Cre03.g155650	CLC1	2	Cre03.g155650_4532.1.p	Cre03.g155650_4532.1.p	pacid=52510933 transcript=Cre03.g155650_4532.1 locus=Cre03.g155650_4532 ID=Cre03.g155650_4532.1.v6.1 annot-version=v6.1 assoLoc=4532_03_15865 org=Chlamydomonas.reinhardtii.CC-4532	480.78	352.725	410.632	358.508	385.792	415.3	422.073	393.356	400.293	328.993	396.999	357.323	414.712	386.533	405.241	361.105	400.623	383.173	1.04554
Cre09.g388500		19	Cre09.g388500_4532.1.p	Cre09.g388500_4532.1.p	pacid=52512422 transcript=Cre09.g388500_4532.1 locus=Cre09.g388500_4532 ID=Cre09.g388500_4532.1.v6.1 annot-version=v6.1 assoLoc=4532_02_12361 org=Chlamydomonas.reinhardtii.CC-4532	1813.76	1762.25	2118.7	1499.73	1615.58	1857.13	1649.58	1979.06	1834.84	1498.25	1705.84	1535.23	1898.24	1657.48	1821.16	1579.77	1777.86	1700.47	1.04551
Cre03.g182450		9	Cre03.g182450_4532.1.p	Cre03.g182450_4532.1.p	pacid=52509181 transcript=Cre03.g182450_4532.1 locus=Cre03.g182450_4532 ID=Cre03.g182450_4532.1.v6.1 annot-version=v6.1 assoLoc=4532_03_18823_EX org=Chlamydomonas.reinhardtii.CC-4532	1189.21	962.613	1117.68	930.705	1025.8	1275.23	1008.72	1035.7	986.063	1071.31	997.334	1119.25	1089.83	1077.25	1010.16	1062.63	1083.54	1036.4	1.04549
Cre16.g673850		2	Cre16.g673850_4532.1.p	Cre16.g673850_4532.1.p	pacid=52517117 transcript=Cre16.g673850_4532.1 locus=Cre16.g673850_4532 ID=Cre16.g673850_4532.1.v6.1 annot-version=v6.1 assoLoc=4532_16_84220 org=Chlamydomonas.reinhardtii.CC-4532	97.8411	104.567	79.152	103.682	93.9859	117.794	103.832	92.4934	85.227	104.997	95.6298	88.9705	93.8534	105.154	93.8508	96.5324	99.5037	95.1916	1.0453
Cre14.g619166		10	Cre14.g619166_4532.1.p	Cre14.g619166_4532.1.p	pacid=52518904 transcript=Cre14.g619166_4532.1 locus=Cre14.g619166_4532 ID=Cre14.g619166_4532.1.v6.1 annot-version=v6.1 assoLoc=4532_14_73925 org=Chlamydomonas.reinhardtii.CC-4532	693.18	646.318	613.09	564.958	632.022	892.754	607.426	738.298	742.68	624.445	572.004	582.382	650.863	696.578	696.135	592.944	673.72	644.539	1.04527
Cre03.g178350	FAP272	2	Cre03.g178350_4532.1.p	Cre03.g178350_4532.1.p	pacid=52509911 transcript=Cre03.g178350_4532.1 locus=Cre03.g178350_4532 ID=Cre03.g178350_4532.1.v6.1 annot-version=v6.1 assoLoc=4532_03_18380 org=Chlamydomonas.reinhardtii.CC-4532	229.448	180.012	176.007	192.472	174.559	255.876	147.703	174.709	315.75	170.959	148.643	198.458	195.156	207.636	212.721	172.687	201.396	192.704	1.04511
Cre01.g050850	PKL1	7	Cre01.g050850_4532.1.p	Cre01.g050850_4532.1.p	pacid=52525079 transcript=Cre01.g050850_4532.1 locus=Cre01.g050850_4532 ID=Cre01.g050850_4532.1.v6.1 annot-version=v6.1 assoLoc=4532_01_05851 org=Chlamydomonas.reinhardtii.CC-4532	713.02	791.269	723.585	772.717	786.94	598.951	752.071	714.687	753.174	635.863	707.161	634.708	742.625	719.536	739.977	659.244	731.08	699.611	1.04498
Cre12.g543400	GSNOR1	3	Cre12.g543400_4532.1.p	Cre12.g543400_4532.1.p	pacid=52537778 transcript=Cre12.g543400_4532.1 locus=Cre12.g543400_4532 ID=Cre12.g543400_4532.1.v6.1 annot-version=v6.1 assoLoc=4532_12_67636 org=Chlamydomonas.reinhardtii.CC-4532	205.418	171.314	179.579	322.113	165.385	249.363	335.858	171.71	196.036	185.083	152.658	196.193	185.437	245.62	234.535	177.978	215.529	206.256	1.04496
Cre12.g517900	SECA1	3	Cre12.g517900_4532.1.p	Cre12.g517900_4532.1.p	pacid=52537815 transcript=Cre12.g517900_4532.1 locus=Cre12.g517900_4532 ID=Cre12.g517900_4532.1.v6.1 annot-version=v6.1 assoLoc=4532_12_63050 org=Chlamydomonas.reinhardtii.CC-4532	118.613	147.461	108.497	147.256	120.911	107.761	111.713	112.209	89.4576	128.246	164.375	112.441	124.857	125.309	104.46	135.021	125.083	119.74	1.04462
Cre09.g388550	MRPL21	2	Cre09.g388550_4532.1.p	Cre09.g388550_4532.1.p	pacid=52514204 transcript=Cre09.g388550_4532.1 locus=Cre09.g388550_4532 ID=Cre09.g388550_4532.1.v6.1 annot-version=v6.1 assoLoc=4532_02_12366 org=Chlamydomonas.reinhardtii.CC-4532	116.71	143.299	109.058	96.7022	128.87	73.6896	110.527	115.66	130.095	95.9187	94.9397	93.0415	123.022	99.7539	118.761	94.6333	111.388	106.697	1.04397
Cre02.g143250	IDH2	8	Cre02.g143250_4532.1.p	Cre02.g143250_4532.1.p	pacid=52511651 transcript=Cre02.g143250_4532.1 locus=Cre02.g143250_4532 ID=Cre02.g143250_4532.1.v6.1 annot-version=v6.1 assoLoc=4532_02_13936 org=Chlamydomonas.reinhardtii.CC-4532	754.14	731.52	809.567	1394.2	981.578	794.018	1344.38	833.219	960.063	618.193	776.409	702.779	765.076	1056.6	1045.89	699.127	910.837	872.507	1.04393
Cre03.g213537	EGD1	6	Cre03.g213537_4532.1.p	Cre03.g213537_4532.1.p	pacid=52509352 transcript=Cre03.g213537_4532.1 locus=Cre03.g213537_4532 ID=Cre03.g213537_4532.1.v6.1 annot-version=v6.1 assoLoc=4532_03_21906 org=Chlamydomonas.reinhardtii.CC-4532	507.966	703.633	542.482	682.141	811.895	606.829	863.156	711.569	657.607	522.303	486.561	452.542	584.694	700.288	744.111	487.135	642.491	615.623	1.04364
Cre02.g081250		18	Cre02.g081250_4532.1.p	Cre02.g081250_4532.1.p	pacid=52513804 transcript=Cre02.g081250_4532.1 locus=Cre02.g081250_4532 ID=Cre02.g081250_4532.1.v6.1 annot-version=v6.1 assoLoc=4532_02_07730 org=Chlamydomonas.reinhardtii.CC-4532	2792.87	2393.92	2641.24	2888.4	2866.59	3198.89	2385.15	2923.02	2116.36	2898.21	2776.25	2982.81	2609.34	2984.63	2474.84	2885.76	2796.98	2680.3	1.04353
Cre11.g467712	SAGA1	172	Cre11.g467712_4532.1.p	Cre11.g467712_4532.1.p	pacid=52526191 transcript=Cre11.g467712_4532.1 locus=Cre11.g467712_4532 ID=Cre11.g467712_4532.1.v6.1 annot-version=v6.1 assoLoc=4532_11_56835 org=Chlamydomonas.reinhardtii.CC-4532	6755.01	5589.11	5841.04	5393.97	5570.92	7988.4	5688.55	5947	5448.12	5657.38	4760.02	8098.89	6061.72	6317.76	5694.56	6172.1	6189.74	5933.33	1.04322
Cre12.g499800	ASA10	2	Cre12.g499800_4532.1.p	Cre12.g499800_4532.1.p	pacid=52537631 transcript=Cre12.g499800_4532.1 locus=Cre12.g499800_4532 ID=Cre12.g499800_4532.1.v6.1 annot-version=v6.1 assoLoc=4532_12_62115 org=Chlamydomonas.reinhardtii.CC-4532	181.77	173.485	191.031	136.851	118.18	160.59	144.37	154.358	124.034	182.762	161.327	155.339	182.095	138.54	140.921	166.476	160.318	153.698	1.04307
Cre07.g325734	FAP340	2	Cre07.g325734_4532.1.p	Cre07.g325734_4532.1.p	pacid=52529458 transcript=Cre07.g325734_4532.1 locus=Cre07.g325734_4532 ID=Cre07.g325734_4532.1.v6.1 annot-version=v6.1 assoLoc=4532_07_37745 org=Chlamydomonas.reinhardtii.CC-4532	65.1767	59.5039	53.677	124.361	65.307	96.826	123.154	82.2048	49.3436	64.0185	64.4965	62.4804	59.4525	95.498	84.9008	63.6651	77.4753	74.283	1.04298
Cre08.g372950	IDS1	20	Cre08.g372950_4532.1.p	Cre08.g372950_4532.1.p	pacid=52534102 transcript=Cre08.g372950_4532.1 locus=Cre08.g372950_4532 ID=Cre08.g372950_4532.1.v6.1 annot-version=v6.1 assoLoc=4532_08_43751 org=Chlamydomonas.reinhardtii.CC-4532	2110.47	2418.29	2302.24	2545.33	2972.08	2771.77	4267.29	2777.88	2583.95	1846.4	1392.44	1630.23	2277	2763.06	3209.71	1623.02	2520.03	2416.36	1.0429
Cre18.g749847	DLD1	16	Cre18.g749847_4532.1.p	Cre18.g749847_4532.1.p	pacid=52523079 transcript=Cre18.g749847_4532.1 locus=Cre18.g749847_4532 ID=Cre18.g749847_4532.1.v6.1 annot-version=v6.1 assoLoc=4532_09_45530 org=Chlamydomonas.reinhardtii.CC-4532	2143.04	2322.15	2219.95	2488.24	2510.98	2386.33	3340.07	2261.79	2465.96	1734.9	1853.99	1837.06	2228.38	2461.85	2689.27	1808.65	2345.11	2248.96	1.04275
Cre03.g207825		2	Cre03.g207825_4532.1.p	Cre03.g207825_4532.1.p	pacid=52508680 transcript=Cre03.g207825_4532.1 locus=Cre03.g207825_4532 ID=Cre03.g207825_4532.1.v6.1 annot-version=v6.1 assoLoc=4532_03_22176 org=Chlamydomonas.reinhardtii.CC-4532	177.738	212.485	146.574	219.573	265.014	134.962	169.435	180.49	193.902	197.894	180.805	186.437	178.932	206.516	181.276	188.379	192.724	184.827	1.04273
Cre02.g110350		7	Cre02.g110350_4532.1.p	Cre02.g110350_4532.1.p	pacid=52514344 transcript=Cre02.g110350_4532.1 locus=Cre02.g110350_4532 ID=Cre02.g110350_4532.1.v6.1 annot-version=v6.1 assoLoc=4532_02_10975 org=Chlamydomonas.reinhardtii.CC-4532	977.655	829.641	1599.64	1304.75	941.919	901.677	1173.84	860.663	768.349	868.979	1462.75	1152.12	1135.65	1049.45	934.284	1161.28	1092.55	1047.78	1.04272
Cre09.g414050	RVB1	7	Cre09.g414050_4532.2.p	Cre09.g414050_4532.2.p	pacid=52522051 transcript=Cre09.g414050_4532.2 locus=Cre09.g414050_4532 ID=Cre09.g414050_4532.2.v6.1 annot-version=v6.1 assoLoc=4532_09_49825 org=Chlamydomonas.reinhardtii.CC-4532	789.54	937.762	629.2	874.64	914.492	566.853	714.628	930.948	692.525	701.631	728.436	754.446	785.501	785.328	779.367	728.171	785.415	753.769	1.04198
Cre06.g279150	TSD2	7	Cre06.g279150_4532.1.p	Cre06.g279150_4532.1.p	pacid=52531878 transcript=Cre06.g279150_4532.1 locus=Cre06.g279150_4532 ID=Cre06.g279150_4532.1.v6.1 annot-version=v6.1 assoLoc=4532_06_32415 org=Chlamydomonas.reinhardtii.CC-4532	678.967	600.247	625.59	745.575	613.139	791.467	742.354	638.509	603.491	621.475	604.749	681.367	634.935	716.727	661.451	635.864	675.831	648.658	1.04189
Cre16.g656400	SQD1	10	Cre16.g656400_4532.1.p	Cre16.g656400_4532.1.p	pacid=52516990 transcript=Cre16.g656400_4532.1 locus=Cre16.g656400_4532 ID=Cre16.g656400_4532.1.v6.1 annot-version=v6.1 assoLoc=4532_16_80306 org=Chlamydomonas.reinhardtii.CC-4532	958.329	1124.9	1025.2	1341.76	1201.26	1117.68	1396.04	1019.27	1106.21	1014.84	942.074	1024.88	1036.14	1220.23	1173.84	993.931	1128.19	1083.89	1.04087
Cre16.g692751	PDI3	2	Cre16.g692751_4532.1.p	Cre16.g692751_4532.1.p	pacid=52516195 transcript=Cre16.g692751_4532.1 locus=Cre16.g692751_4532 ID=Cre16.g692751_4532.1.v6.1 annot-version=v6.1 assoLoc=4532_16_79091 org=Chlamydomonas.reinhardtii.CC-4532	226.352	166.557	409.111	323.57	214.442	405.801	371.187	248.538	215.029	237.742	296.053	309.118	267.34	314.604	278.251	280.971	290.972	279.611	1.04063
Cre03.g167600	FAP61	2	Cre03.g167600_4532.1.p	Cre03.g167600_4532.1.p	pacid=52509458 transcript=Cre03.g167600_4532.1 locus=Cre03.g167600_4532 ID=Cre03.g167600_4532.1.v6.1 annot-version=v6.1 assoLoc=4532_03_17141 org=Chlamydomonas.reinhardtii.CC-4532	42.4389	46.664	31.55	54.5976	53.3768	20.904	15.6355	27.3376	30.2461	54.019	46.2951	66.2738	40.2176	42.9595	24.4064	55.5293	41.5885	39.9678	1.04055
Cre03.g145127	DHC13	18	Cre03.g145127_4532.1.p	Cre03.g145127_4532.1.p	pacid=52511047 transcript=Cre03.g145127_4532.1 locus=Cre03.g145127_4532 ID=Cre03.g145127_4532.1.v6.1 annot-version=v6.1 assoLoc=4532_03_14585 org=Chlamydomonas.reinhardtii.CC-4532	1318.02	1421.17	1142.33	1453.38	1404.47	1219	1186.3	1245.7	1095.88	1340.63	1431.73	1354.88	1293.84	1358.95	1175.96	1375.75	1326.39	1275.85	1.03962
Cre09.g410250		3	Cre09.g410250_4532.1.p	Cre09.g410250_4532.1.p	pacid=52522671 transcript=Cre09.g410250_4532.1 locus=Cre09.g410250_4532 ID=Cre09.g410250_4532.1.v6.1 annot-version=v6.1 assoLoc=4532_09_49395 org=Chlamydomonas.reinhardtii.CC-4532	517.153	395.027	494.307	771.789	471.505	829.897	508.214	476.327	512.509	666.597	495.221	690.749	468.829	691.064	499.017	617.522	579.946	558.269	1.03883
Cre01.g014350	PRX5	3	Cre01.g014350_4532.1.p	Cre01.g014350_4532.1.p	pacid=52524770 transcript=Cre01.g014350_4532.1 locus=Cre01.g014350_4532 ID=Cre01.g014350_4532.1.v6.1 annot-version=v6.1 assoLoc=4532_01_01815 org=Chlamydomonas.reinhardtii.CC-4532	335.212	332.245	405.992	352.499	330.321	380.097	440.499	343.185	361.368	304.409	272.027	335.271	357.816	354.306	381.684	303.902	356.061	342.793	1.0387
Cre06.g300700		9	Cre06.g300700_4532.1.p	Cre06.g300700_4532.1.p	pacid=52532319 transcript=Cre06.g300700_4532.1 locus=Cre06.g300700_4532 ID=Cre06.g300700_4532.1.v6.1 annot-version=v6.1 assoLoc=4532_06_34906 org=Chlamydomonas.reinhardtii.CC-4532	758.136	1003.76	903.719	659.02	875.366	854.819	633.072	797.532	1023.14	850.268	640.935	922.27	888.538	796.402	817.915	804.491	842.47	811.203	1.03854
Cre16.g690500	NHP2	2	Cre16.g690500_4532.1.p	Cre16.g690500_4532.1.p	pacid=52516165 transcript=Cre16.g690500_4532.1 locus=Cre16.g690500_4532 ID=Cre16.g690500_4532.1.v6.1 annot-version=v6.1 assoLoc=4532_16_82081 org=Chlamydomonas.reinhardtii.CC-4532	113.008	109.739	114.795	118.652	109.567	195.811	133.211	146.86	120.573	108.884	110.822	113.5	112.514	141.343	133.548	111.069	126.929	122.308	1.03778
Cre09.g801069		2	Cre09.g801069_4532.1.p	Cre09.g801069_4532.1.p	pacid=52521840 transcript=Cre09.g801069_4532.1 locus=Cre09.g801069_4532 ID=Cre09.g801069_4532.1.v6.1 annot-version=v6.1 assoLoc=4532_09_49026 org=Chlamydomonas.reinhardtii.CC-4532	159.584	183.962	140.165	145.584	144.783	170.029	130.968	178.383	166.041	157.798	121.631	155.266	161.237	153.465	158.464	144.898	157.351	151.681	1.03738
Cre12.g523950		3	Cre12.g523950_4532.1.p	Cre12.g523950_4532.1.p	pacid=52538541 transcript=Cre12.g523950_4532.1 locus=Cre12.g523950_4532 ID=Cre12.g523950_4532.1.v6.1 annot-version=v6.1 assoLoc=4532_12_63740 org=Chlamydomonas.reinhardtii.CC-4532	215.97	173.927	203.251	162.834	146.269	154.781	143.103	139.186	131.664	185.145	233.401	187.743	197.716	154.628	137.984	202.096	176.172	170.04	1.03606
Cre12.g497350	PPR13	23	Cre12.g497350_4532.1.p	Cre12.g497350_4532.1.p	pacid=52538590 transcript=Cre12.g497350_4532.1 locus=Cre12.g497350_4532 ID=Cre12.g497350_4532.1.v6.1 annot-version=v6.1 assoLoc=4532_12_62381 org=Chlamydomonas.reinhardtii.CC-4532	2506.8	2415.74	3326.82	2123.43	2296.76	1976.51	2347.07	2560.02	2609.06	2071.59	2396.05	2156.17	2749.79	2132.23	2505.38	2207.94	2441.01	2356.66	1.03579
Cre12.g501200	SKP1	3	Cre12.g501200_4532.1.p	Cre12.g501200_4532.1.p	pacid=52538578 transcript=Cre12.g501200_4532.1 locus=Cre12.g501200_4532 ID=Cre12.g501200_4532.1.v6.1 annot-version=v6.1 assoLoc=4532_12_61971 org=Chlamydomonas.reinhardtii.CC-4532	233.423	204.959	275.718	219.455	224.646	296.485	279.23	254.313	258.478	202.412	203.876	206.995	238.033	246.862	264.007	204.428	242.448	234.217	1.03514
Cre16.g676314	EIF3H	9	Cre16.g676314_4532.1.p	Cre16.g676314_4532.1.p	pacid=52517052 transcript=Cre16.g676314_4532.1 locus=Cre16.g676314_4532 ID=Cre16.g676314_4532.1.v6.1 annot-version=v6.1 assoLoc=4532_16_81715 org=Chlamydomonas.reinhardtii.CC-4532	1067.72	1486.42	1070.27	1360.23	1587.64	703.104	1322.45	1108.98	1526.5	1024.9	1060.67	984.938	1208.14	1216.99	1319.31	1023.5	1212.56	1171.41	1.03513
Cre01.g004450	CPLD42	8	Cre01.g004450_4532.1.p	Cre01.g004450_4532.1.p	pacid=52523548 transcript=Cre01.g004450_4532.1 locus=Cre01.g004450_4532 ID=Cre01.g004450_4532.1.v6.1 annot-version=v6.1 assoLoc=4532_01_00490 org=Chlamydomonas.reinhardtii.CC-4532	1158.29	888.461	881.023	751.637	709.304	1292.19	761.848	984.054	848.953	1080.61	797.118	1016.25	975.925	917.71	864.952	964.659	946.817	914.806	1.03499
Cre12.g552200	PHOB1	14	Cre12.g552200_4532.1.p	Cre12.g552200_4532.1.p	pacid=52538864 transcript=Cre12.g552200_4532.1 locus=Cre12.g552200_4532 ID=Cre12.g552200_4532.1.v6.1 annot-version=v6.1 assoLoc=4532_12_66680 org=Chlamydomonas.reinhardtii.CC-4532	1350.41	1358.1	1693.53	1598.78	1509.24	1381.19	1746.71	1356.7	1572.43	1228.11	1211.28	1476.94	1467.35	1496.4	1558.61	1305.44	1481.88	1432.03	1.03481
Cre01.g047800	GRX6	4	Cre01.g047800_4532.1.p	Cre01.g047800_4532.1.p	pacid=52524709 transcript=Cre01.g047800_4532.1 locus=Cre01.g047800_4532 ID=Cre01.g047800_4532.1.v6.1 annot-version=v6.1 assoLoc=4532_01_05525 org=Chlamydomonas.reinhardtii.CC-4532	446.109	421.726	432.41	408.135	392.902	466.538	435.327	382.782	410.625	431.251	376.673	445.058	433.415	422.525	409.578	417.661	427.97	413.619	1.0347
Cre13.g592200	GLT1	5	Cre13.g592200_4532.1.p	Cre13.g592200_4532.1.p	pacid=52515898 transcript=Cre13.g592200_4532.1 locus=Cre13.g592200_4532 ID=Cre13.g592200_4532.1.v6.1 annot-version=v6.1 assoLoc=4532_13_71750 org=Chlamydomonas.reinhardtii.CC-4532	354.43	354.942	338.157	426.037	336.05	379.797	335.001	341.094	367.829	385.799	317.768	369.67	349.176	380.628	347.975	357.746	364.902	352.86	1.03413
Cre03.g144967		3	Cre03.g144967_4532.1.p	Cre03.g144967_4532.1.p	pacid=52509365 transcript=Cre03.g144967_4532.1 locus=Cre03.g144967_4532 ID=Cre03.g144967_4532.1.v6.1 annot-version=v6.1 assoLoc=4532_03_14556 org=Chlamydomonas.reinhardtii.CC-4532	72.6155	71.8105	70.3644	80.7722	56.13	79.5779	67.4771	57.2042	53.5621	81.574	89.5219	67.7161	71.5968	72.16	59.4145	79.604	71.8784	69.5092	1.03409
Cre12.g510550		4	Cre12.g510550_4532.1.p	Cre12.g510550_4532.1.p	pacid=52538271 transcript=Cre12.g510550_4532.1 locus=Cre12.g510550_4532 ID=Cre12.g510550_4532.1.v6.1 annot-version=v6.1 assoLoc=4532_12_60926 org=Chlamydomonas.reinhardtii.CC-4532	223.698	236.536	207.795	193.081	202.484	235.566	223.72	279.434	190.207	195.589	178.567	188.975	222.676	210.377	231.12	187.71	216.527	209.415	1.03396
Cre11.g474800	OTA1	3	Cre11.g474800_4532.1.p	Cre11.g474800_4532.1.p	pacid=52526432 transcript=Cre11.g474800_4532.1 locus=Cre11.g474800_4532 ID=Cre11.g474800_4532.1.v6.1 annot-version=v6.1 assoLoc=4532_11_58290 org=Chlamydomonas.reinhardtii.CC-4532	197.321	201.361	177.962	233.074	202.882	218.516	208.826	202.386	256.602	193.947	157.008	172.124	192.215	218.157	222.605	174.36	205.186	198.482	1.03378
Cre14.g612450	PRPL15	18	Cre14.g612450_4532.1.p	Cre14.g612450_4532.1.p	pacid=52519450 transcript=Cre14.g612450_4532.1 locus=Cre14.g612450_4532 ID=Cre14.g612450_4532.1.v6.1 annot-version=v6.1 assoLoc=4532_14_73025 org=Chlamydomonas.reinhardtii.CC-4532	4461.25	4161.7	4192.99	3797.53	3996.18	4504.79	3242.93	4720.82	5308.98	3975.67	3231.66	3844.06	4271.98	4099.5	4424.24	3683.8	4185.74	4054.02	1.03249
Cre06.g255100		16	Cre06.g255100_4532.1.p	Cre06.g255100_4532.1.p	pacid=52531634 transcript=Cre06.g255100_4532.1 locus=Cre06.g255100_4532 ID=Cre06.g255100_4532.1.v6.1 annot-version=v6.1 assoLoc=4532_06_28571 org=Chlamydomonas.reinhardtii.CC-4532	1802.46	1444.36	1564.97	1607.47	1451.4	1323.86	1334.18	1893.64	1693.63	1428.81	1270.78	1284.84	1603.93	1460.91	1640.48	1328.14	1532.42	1484.31	1.03241
Cre08.g382500	RPS25	14	Cre08.g382500_4532.1.p	Cre08.g382500_4532.1.p	pacid=52534991 transcript=Cre08.g382500_4532.1 locus=Cre08.g382500_4532 ID=Cre08.g382500_4532.1.v6.1 annot-version=v6.1 assoLoc=4532_08_44816 org=Chlamydomonas.reinhardtii.CC-4532	2071.67	2174.15	1700.07	1808.73	2203.57	1783.93	1847.72	2667.99	2364.36	1610.73	1373.15	1509.78	1981.96	1932.08	2293.36	1497.89	1957.02	1895.62	1.03239
Cre14.g625750		2	Cre14.g625750_4532.1.p	Cre14.g625750_4532.1.p	pacid=52519380 transcript=Cre14.g625750_4532.1 locus=Cre14.g625750_4532 ID=Cre14.g625750_4532.1.v6.1 annot-version=v6.1 assoLoc=4532_14_74640 org=Chlamydomonas.reinhardtii.CC-4532	122.857	99.1565	125.591	147.068	130.547	152.181	130.124	109.696	141.53	117.072	130.99	123.714	115.868	143.265	127.117	123.925	129.567	125.521	1.03223
Cre17.g705400	POA1	10	Cre17.g705400_4532.1.p	Cre17.g705400_4532.1.p	pacid=52527174 transcript=Cre17.g705400_4532.1 locus=Cre17.g705400_4532 ID=Cre17.g705400_4532.1.v6.1 annot-version=v6.1 assoLoc=4532_17_86565 org=Chlamydomonas.reinhardtii.CC-4532	1043.48	1094.38	1123.17	1273.13	1365.46	1272.15	1364.63	1239.22	1302.25	992.052	1048.59	1006.25	1087.01	1303.58	1302.03	1015.63	1195.3	1158.83	1.03146
Cre07.g349200		2	Cre07.g349200_4532.1.p	Cre07.g349200_4532.1.p	pacid=52529521 transcript=Cre07.g349200_4532.1 locus=Cre07.g349200_4532 ID=Cre07.g349200_4532.1.v6.1 annot-version=v6.1 assoLoc=4532_07_40595 org=Chlamydomonas.reinhardtii.CC-4532	105.918	95.5991	99.4131	82.1973	73.8788	84.5223	82.7225	89.3663	68.4646	89.7984	113.476	81.2246	100.31	80.1995	80.1845	94.833	90.2548	87.5087	1.03138
Cre02.g098250		6	Cre02.g098250_4532.1.p	Cre02.g098250_4532.1.p	pacid=52512330 transcript=Cre02.g098250_4532.1 locus=Cre02.g098250_4532 ID=Cre02.g098250_4532.1.v6.1 annot-version=v6.1 assoLoc=4532_02_09615 org=Chlamydomonas.reinhardtii.CC-4532	556.259	511.513	621.954	476.313	513.507	782.847	576.32	622.148	594.237	561.83	452.32	551.733	563.242	590.889	597.568	521.961	577.065	559.765	1.03091
Cre02.g142206		7	Cre02.g142206_4532.1.p	Cre02.g142206_4532.1.p	pacid=52535840 transcript=Cre02.g142206_4532.1 locus=Cre02.g142206_4532 ID=Cre02.g142206_4532.1.v6.1 annot-version=v6.1 assoLoc=4532_15_77020 org=Chlamydomonas.reinhardtii.CC-4532	767.949	798.388	1171.74	1208.92	896.771	1277.24	1711.97	840.657	857.812	667.597	973.897	891.514	912.692	1127.64	1136.81	844.336	1020.17	990.574	1.02987
Cre12.g508150		18	Cre12.g508150_4532.1.p	Cre12.g508150_4532.1.p	pacid=52536518 transcript=Cre12.g508150_4532.1 locus=Cre12.g508150_4532 ID=Cre12.g508150_4532.1.v6.1 annot-version=v6.1 assoLoc=4532_12_61195 org=Chlamydomonas.reinhardtii.CC-4532	2038.24	1833.21	2734.02	1956.31	1994.26	1999.31	2232.79	1947.86	2346.98	1812.83	1901.59	1949.46	2201.82	1983.29	2175.88	1887.96	2092.56	2031.92	1.02984
Cre06.g269450	EIF3G	10	Cre06.g269450_4532.1.p	Cre06.g269450_4532.1.p	pacid=52532796 transcript=Cre06.g269450_4532.1 locus=Cre06.g269450_4532 ID=Cre06.g269450_4532.1.v6.1 annot-version=v6.1 assoLoc=4532_06_30175 org=Chlamydomonas.reinhardtii.CC-4532	1153.97	1585.01	1167.52	1362.99	1651.36	956.796	1313.1	1141.09	1632.89	1197.34	1263.15	1102.17	1302.17	1323.72	1362.36	1187.55	1312.94	1274.96	1.02979
Cre03.g189950	HOP1	3	Cre03.g189950_4532.1.p	Cre03.g189950_4532.1.p	pacid=52510917 transcript=Cre03.g189950_4532.1 locus=Cre03.g189950_4532 ID=Cre03.g189950_4532.1.v6.1 annot-version=v6.1 assoLoc=4532_03_19645 org=Chlamydomonas.reinhardtii.CC-4532	269.768	262.151	239.502	327.661	324.056	311.807	319.254	294.702	273.584	278.38	244.418	274.447	257.14	321.175	295.847	265.748	289.158	280.798	1.02977
Cre02.g089450		3	Cre02.g089450_4532.1.p	Cre02.g089450_4532.1.p	pacid=52513790 transcript=Cre02.g089450_4532.1 locus=Cre02.g089450_4532 ID=Cre02.g089450_4532.1.v6.1 annot-version=v6.1 assoLoc=4532_02_08620 org=Chlamydomonas.reinhardtii.CC-4532	284.271	289.317	124.513	247.234	304.313	306.708	90.7205	302.346	540.238	305.969	81.4956	191.002	232.7	286.085	311.102	192.822	259.393	251.962	1.02949
Cre08.g385200		7	Cre08.g385200_4532.1.p	Cre08.g385200_4532.1.p	pacid=52535067 transcript=Cre08.g385200_4532.1 locus=Cre08.g385200_4532 ID=Cre08.g385200_4532.1.v6.1 annot-version=v6.1 assoLoc=4532_08_45160 org=Chlamydomonas.reinhardtii.CC-4532	279.485	236.704	256.652	227.81	243.307	316.408	258.235	274.454	249.606	252.615	206.234	274.667	257.614	262.508	260.765	244.505	260.061	252.635	1.0294
Cre01.g000900	CPLD20	9	Cre01.g000900_4532.1.p	Cre01.g000900_4532.1.p	pacid=52524397 transcript=Cre01.g000900_4532.1 locus=Cre01.g000900_4532 ID=Cre01.g000900_4532.1.v6.1 annot-version=v6.1 assoLoc=4532_01_00091 org=Chlamydomonas.reinhardtii.CC-4532	630.054	688.528	672.196	828.997	958.792	578.083	686.305	475.501	565.556	518.758	1413.49	572.859	663.593	788.624	575.787	835.036	726.108	705.411	1.02934
Cre17.g725350	GLC2B	2	Cre17.g725350_4532.1.p	Cre17.g725350_4532.1.p	pacid=52528144 transcript=Cre17.g725350_4532.1 locus=Cre17.g725350_4532 ID=Cre17.g725350_4532.1.v6.1 annot-version=v6.1 assoLoc=4532_17_88695 org=Chlamydomonas.reinhardtii.CC-4532	124.131	97.6603	160.861	118.265	100.963	159.153	130.535	98.836	88.9506	121.142	167.141	133.309	127.551	126.127	106.107	140.531	126.839	123.319	1.02854
Cre08.g372800		14	Cre08.g372800_4532.1.p	Cre08.g372800_4532.1.p	pacid=52535049 transcript=Cre08.g372800_4532.1 locus=Cre08.g372800_4532 ID=Cre08.g372800_4532.1.v6.1 annot-version=v6.1 assoLoc=4532_08_43735 org=Chlamydomonas.reinhardtii.CC-4532	1243.74	1192.56	1394.52	1158.62	1371.81	1098.36	1267.08	1221.63	1191.82	1123.73	1253.84	1196.8	1276.94	1209.6	1226.84	1191.46	1243.27	1209.15	1.02822
Cre13.g576400	ADCL1	4	Cre13.g576400_4532.1.p	Cre13.g576400_4532.1.p	pacid=52515416 transcript=Cre13.g576400_4532.1 locus=Cre13.g576400_4532 ID=Cre13.g576400_4532.1.v6.1 annot-version=v6.1 assoLoc=4532_13_70031 org=Chlamydomonas.reinhardtii.CC-4532	397.022	449.489	633.931	400.243	424.704	376.357	388.525	457.267	502.11	377.925	465.628	417.67	493.481	400.435	449.301	420.408	446.958	434.854	1.02783
Cre17.g706800		2	Cre17.g706800_4532.1.p	Cre17.g706800_4532.1.p	pacid=52528676 transcript=Cre17.g706800_4532.1 locus=Cre17.g706800_4532 ID=Cre17.g706800_4532.1.v6.1 annot-version=v6.1 assoLoc=4532_17_86711 org=Chlamydomonas.reinhardtii.CC-4532	54.8018	63.082	82.7995	65.4228	70.1633	74.0185	71.4924	70.7524	80.5576	61.4784	55.8719	59.0349	66.8944	69.8682	74.2675	58.7951	68.3813	66.5313	1.02781
Cre18.g750047	FMG1A	26	Cre18.g750047_4532.1.p	Cre18.g750047_4532.1.p	pacid=52522695 transcript=Cre18.g750047_4532.1 locus=Cre18.g750047_4532 ID=Cre18.g750047_4532.1.v6.1 annot-version=v6.1 assoLoc=4532_09_45516_EX org=Chlamydomonas.reinhardtii.CC-4532	3035.48	2648.49	1777.53	1390.55	1237.38	1885.58	1250.16	2242.38	1883.16	1972.53	1419.95	2884.96	2487.17	1504.5	1791.9	2092.48	1995.84	1942.19	1.02762
Cre12.g514450		3	Cre12.g514450_4532.1.p	Cre12.g514450_4532.1.p	pacid=52537335 transcript=Cre12.g514450_4532.1 locus=Cre12.g514450_4532 ID=Cre12.g514450_4532.1.v6.1 annot-version=v6.1 assoLoc=4532_12_62676 org=Chlamydomonas.reinhardtii.CC-4532	103.557	139.599	151.34	111.116	158.199	94.4255	123.44	119.688	168.818	101.019	114.702	110.226	131.499	121.247	137.315	108.649	126.373	122.982	1.02757
Cre09.g387800	FER1	6	Cre09.g387800_4532.1.p	Cre09.g387800_4532.1.p	pacid=52511672 transcript=Cre09.g387800_4532.1 locus=Cre09.g387800_4532 ID=Cre09.g387800_4532.1.v6.1 annot-version=v6.1 assoLoc=4532_02_12270 org=Chlamydomonas.reinhardtii.CC-4532	489.129	432.819	495.358	466.253	460.266	547.491	619.937	488.969	455.449	465.04	375.493	409.218	472.435	491.337	521.452	416.584	481.886	469.018	1.02744
Cre06.g293950	SHMT2	6	Cre06.g293950_4532.1.p	Cre06.g293950_4532.1.p	pacid=52533319 transcript=Cre06.g293950_4532.1 locus=Cre06.g293950_4532 ID=Cre06.g293950_4532.1.v6.1 annot-version=v6.1 assoLoc=4532_06_34155 org=Chlamydomonas.reinhardtii.CC-4532	397.005	399.203	352.182	843.774	532.147	572.663	806.584	448.991	454.328	394.428	406.883	503.516	382.797	649.528	569.968	434.942	516.162	502.455	1.02728
Cre02.g142352	TSH1	3	Cre02.g142352_4532.1.p	Cre02.g142352_4532.1.p	pacid=52512549 transcript=Cre02.g142352_4532.1 locus=Cre02.g142352_4532 ID=Cre02.g142352_4532.1.v6.1 annot-version=v6.1 assoLoc=4532_02_14085 org=Chlamydomonas.reinhardtii.CC-4532	104.588	89.453	85.9639	113.882	97.3282	85.4338	95.0236	99.7942	72.5362	109.341	93.6486	91.0772	93.335	98.8813	89.118	98.0223	96.1081	93.5701	1.02713
Cre04.g216950		2	Cre04.g216950_4532.1.p	Cre04.g216950_4532.1.p	pacid=52541006 transcript=Cre04.g216950_4532.1 locus=Cre04.g216950_4532 ID=Cre04.g216950_4532.1.v6.1 annot-version=v6.1 assoLoc=4532_04_22775 org=Chlamydomonas.reinhardtii.CC-4532	194.734	186.43	176.017	213.134	161.709	205.222	181.497	188.898	204.624	184.536	155.885	191.864	185.727	193.355	191.673	177.428	189.541	184.551	1.02704
Cre07.g356400	POC7	6	Cre07.g356400_4532.1.p	Cre07.g356400_4532.1.p	pacid=52529927 transcript=Cre07.g356400_4532.1 locus=Cre07.g356400_4532 ID=Cre07.g356400_4532.1.v6.1 annot-version=v6.1 assoLoc=4532_07_41471 org=Chlamydomonas.reinhardtii.CC-4532	704.313	690.194	747.652	886.421	658.24	991.151	894.409	737.534	830.331	676.038	680.939	737.203	714.053	845.271	820.758	698.06	779.662	759.409	1.02667
Cre06.g278125		20	Cre06.g278125_4532.1.p	Cre06.g278125_4532.1.p	pacid=52531653 transcript=Cre06.g278125_4532.1 locus=Cre06.g278125_4532 ID=Cre06.g278125_4532.1.v6.1 annot-version=v6.1 assoLoc=4532_06_31385 org=Chlamydomonas.reinhardtii.CC-4532	2183.55	2300.86	1933.36	2454.72	2515.13	1806.84	1996.76	2209.76	2173.1	2271.49	1880.49	2320.46	2139.26	2258.9	2126.54	2157.48	2199.08	2142.01	1.02664
Cre12.g500950	CLPP4	7	Cre12.g500950_4532.1.p	Cre12.g500950_4532.1.p	pacid=52537606 transcript=Cre12.g500950_4532.1 locus=Cre12.g500950_4532 ID=Cre12.g500950_4532.1.v6.1 annot-version=v6.1 assoLoc=4532_12_62000 org=Chlamydomonas.reinhardtii.CC-4532	612.844	519.426	866.209	651.448	617.782	788.364	807.852	607.899	779.918	533.576	585.201	636.438	666.16	685.865	731.89	585.072	676.012	658.481	1.02662
Cre16.g677765		19	Cre16.g677765_4532.1.p	Cre16.g677765_4532.1.p	pacid=52516526 transcript=Cre16.g677765_4532.1 locus=Cre16.g677765_4532 ID=Cre16.g677765_4532.1.v6.1 annot-version=v6.1 assoLoc=4532_16_84831 org=Chlamydomonas.reinhardtii.CC-4532	1350.49	1318.85	1082.17	1427.96	1422.81	1651.94	1453.75	1449.16	1243.89	1405.59	1230.82	1257.58	1250.5	1500.9	1382.27	1298	1375.7	1340.13	1.02654
Cre10.g421300		5	Cre10.g421300_4532.1.p	Cre10.g421300_4532.1.p	pacid=52519771 transcript=Cre10.g421300_4532.1 locus=Cre10.g421300_4532 ID=Cre10.g421300_4532.1.v6.1 annot-version=v6.1 assoLoc=4532_10_50620 org=Chlamydomonas.reinhardtii.CC-4532	377.299	359.539	406.7	319.685	322.947	413.393	425.171	323.257	292.422	360.269	358.388	383.587	381.179	352.008	346.95	367.415	366.594	357.182	1.02635
Cre17.g697450		7	Cre17.g697450_4532.1.p	Cre17.g697450_4532.1.p	pacid=52528635 transcript=Cre17.g697450_4532.1 locus=Cre17.g697450_4532 ID=Cre17.g697450_4532.1.v6.1 annot-version=v6.1 assoLoc=4532_17_85706 org=Chlamydomonas.reinhardtii.CC-4532	553.692	760.086	508.87	653.554	756.794	392.836	639.86	559.323	673.208	547.51	597.685	515.603	607.549	601.061	624.13	553.599	604.305	588.865	1.02622
Cre01.g013700	VDAC1	11	Cre01.g013700_4532.1.p	Cre01.g013700_4532.1.p	pacid=52525011 transcript=Cre01.g013700_4532.1 locus=Cre01.g013700_4532 ID=Cre01.g013700_4532.1.v6.1 annot-version=v6.1 assoLoc=4532_01_01741 org=Chlamydomonas.reinhardtii.CC-4532	1628.43	1600.11	1492.31	1602.6	1004.93	933.424	1154.67	941.95	798.632	1386.66	2306.23	1465.01	1573.62	1180.32	965.084	1719.3	1376.97	1342.19	1.02591
Cre05.g242350		2	Cre05.g242350_4532.1.p	Cre05.g242350_4532.1.p	pacid=52539890 transcript=Cre05.g242350_4532.1 locus=Cre05.g242350_4532 ID=Cre05.g242350_4532.1.v6.1 annot-version=v6.1 assoLoc=4532_05_25611 org=Chlamydomonas.reinhardtii.CC-4532	168.184	181.757	187.01	170.14	169.043	171.571	158.562	170.825	178.982	166.526	177.852	168.537	178.984	170.251	169.456	170.972	174.618	170.214	1.02587
CreCp.g802274	rpl2	17	CreCp.g802274_4532.1.p	CreCp.g802274_4532.1.p	pacid=52533936 transcript=CreCp.g802274_4532.1 locus=CreCp.g802274_4532 ID=CreCp.g802274_4532.1.v6.1 annot-version=v6.1 assoLoc=4532_Cp_91735 org=Chlamydomonas.reinhardtii.CC-4532	2704.16	2629.91	2671.42	2185.1	2446.31	2872.18	2030.43	2947	3085.22	2657.64	2074.21	2325.08	2668.5	2501.2	2687.55	2352.31	2584.85	2519.93	1.02576
Cre05.g234639	CCT4	14	Cre05.g234639_4532.1.p	Cre05.g234639_4532.1.p	pacid=52539792 transcript=Cre05.g234639_4532.1 locus=Cre05.g234639_4532 ID=Cre05.g234639_4532.1.v6.1 annot-version=v6.1 assoLoc=4532_05_26491 org=Chlamydomonas.reinhardtii.CC-4532	1135.88	1318.19	1124.5	1193.14	1317.65	1008.7	1181.05	1209.49	1122.25	1121.81	1153.18	1135.13	1192.86	1173.16	1170.93	1136.71	1183.01	1153.82	1.0253
Cre09.g405200	MRPL13	2	Cre09.g405200_4532.1.p	Cre09.g405200_4532.1.p	pacid=52522985 transcript=Cre09.g405200_4532.1 locus=Cre09.g405200_4532 ID=Cre09.g405200_4532.1.v6.1 annot-version=v6.1 assoLoc=4532_09_48835 org=Chlamydomonas.reinhardtii.CC-4532	103.509	132.747	88.1255	91.1376	111.809	86.0171	111.577	97.2359	106.131	89.8765	104.423	89.2635	108.127	96.3212	104.981	94.521	102.224	99.7511	1.02479
Cre14.g626200		2	Cre14.g626200_4532.1.p	Cre14.g626200_4532.1.p	pacid=52519400 transcript=Cre14.g626200_4532.1 locus=Cre14.g626200_4532 ID=Cre14.g626200_4532.1.v6.1 annot-version=v6.1 assoLoc=4532_14_74681 org=Chlamydomonas.reinhardtii.CC-4532	136.032	138.546	124.933	175.993	146.014	172.441	132.238	151.888	131.578	152.084	127.122	177.765	133.17	164.816	138.568	152.324	148.993	145.446	1.02439
Cre07.g356600		5	Cre07.g356600_4532.1.p	Cre07.g356600_4532.1.p	pacid=52529455 transcript=Cre07.g356600_4532.1 locus=Cre07.g356600_4532 ID=Cre07.g356600_4532.1.v6.1 annot-version=v6.1 assoLoc=4532_07_41495 org=Chlamydomonas.reinhardtii.CC-4532	505.511	404.572	572.559	560.443	581.878	734.134	639.002	534.662	397.405	663.947	501.379	542.743	494.214	625.485	523.69	569.356	559.85	546.523	1.02438
Cre01.g016050	PRP8	19	Cre01.g016050_4532.1.p	Cre01.g016050_4532.1.p	pacid=52525142 transcript=Cre01.g016050_4532.1 locus=Cre01.g016050_4532 ID=Cre01.g016050_4532.1.v6.1 annot-version=v6.1 assoLoc=4532_01_02011 org=Chlamydomonas.reinhardtii.CC-4532	2260.18	2290.83	2482.36	2036.04	2292.51	1761.4	2350.2	2356.59	2437.3	1839.53	1912.45	1915.05	2344.46	2029.98	2381.36	1889.01	2187.22	2135.19	1.02437
Cre12.g533550	PYK1	13	Cre12.g533550_4532.1.p	Cre12.g533550_4532.1.p	pacid=52538607 transcript=Cre12.g533550_4532.1 locus=Cre12.g533550_4532 ID=Cre12.g533550_4532.1.v6.1 annot-version=v6.1 assoLoc=4532_12_64805 org=Chlamydomonas.reinhardtii.CC-4532	1093.02	1105.22	939.613	1020.25	1257.24	970.023	1071.84	1041.36	1022.87	1056.93	940.88	1101.71	1045.95	1082.5	1045.36	1033.17	1064.23	1039.26	1.02402
Cre03.g174500	HDZ1	2	Cre03.g174500_4532.1.p	Cre03.g174500_4532.1.p	pacid=52509591 transcript=Cre03.g174500_4532.1 locus=Cre03.g174500_4532 ID=Cre03.g174500_4532.1.v6.1 annot-version=v6.1 assoLoc=4532_03_17916 org=Chlamydomonas.reinhardtii.CC-4532	111.938	103.01	118.732	115.625	104.853	136.433	101.225	125.847	120.177	107.681	103.905	115.688	111.227	118.97	115.75	109.091	115.099	112.421	1.02382
Cre05.g234637		19	Cre05.g234637_4532.1.p	Cre05.g234637_4532.1.p	pacid=52539282 transcript=Cre05.g234637_4532.1 locus=Cre05.g234637_4532 ID=Cre05.g234637_4532.1.v6.1 annot-version=v6.1 assoLoc=4532_05_26480 org=Chlamydomonas.reinhardtii.CC-4532	3206.41	3305.98	2851.36	2447.49	3189.85	2068.59	2828.24	3498.62	3438.28	2407.8	2309.97	2192.93	3121.25	2568.64	3255.05	2303.57	2844.95	2779.31	1.02362
Cre02.g088200	RB60	41	Cre02.g088200_4532.1.p	Cre02.g088200_4532.1.p	pacid=52512352 transcript=Cre02.g088200_4532.1 locus=Cre02.g088200_4532 ID=Cre02.g088200_4532.1.v6.1 annot-version=v6.1 assoLoc=4532_02_08481 org=Chlamydomonas.reinhardtii.CC-4532	4681.84	3749.62	4809.67	6540.17	4325.56	7851.84	7777.01	5261.09	5297.53	4056.06	3915.15	4917.03	4413.71	6239.19	6111.88	4296.08	5326.45	5203.98	1.02353
Cre06.g283200		2	Cre06.g283200_4532.1.p	Cre06.g283200_4532.1.p	pacid=52533711 transcript=Cre06.g283200_4532.1 locus=Cre06.g283200_4532 ID=Cre06.g283200_4532.1.v6.1 annot-version=v6.1 assoLoc=4532_06_32885 org=Chlamydomonas.reinhardtii.CC-4532	24.9547	25.2081	26.1283	28.6643	22.2159	32.0182	22.5863	22.6467	25.6576	30.8051	23.2897	30.5658	25.4304	27.6328	23.6302	28.2202	26.5316	25.9252	1.02339
Cre17.g710100		3	Cre17.g710100_4532.1.p	Cre17.g710100_4532.1.p	pacid=52527514 transcript=Cre17.g710100_4532.1 locus=Cre17.g710100_4532 ID=Cre17.g710100_4532.1.v6.1 annot-version=v6.1 assoLoc=4532_17_87075 org=Chlamydomonas.reinhardtii.CC-4532	357.963	314.633	316.259	258.011	282.871	280.43	271.263	385.961	318.301	270.723	251.2	272.746	329.618	273.771	325.175	264.89	301.695	295.032	1.02258
Cre10.g441450		2	Cre10.g441450_4532.1.p	Cre10.g441450_4532.1.p	pacid=52519926 transcript=Cre10.g441450_4532.1 locus=Cre10.g441450_4532 ID=Cre10.g441450_4532.1.v6.1 annot-version=v6.1 assoLoc=4532_10_52826 org=Chlamydomonas.reinhardtii.CC-4532	271.341	242.262	300.421	209.355	208.793	310.694	214.117	317.87	290.402	233.877	194.379	258.183	271.341	242.947	274.13	228.813	257.144	251.471	1.02256
Cre03.g156750	CCT5	18	Cre03.g156750_4532.1.p	Cre03.g156750_4532.1.p	pacid=52511012 transcript=Cre03.g156750_4532.1 locus=Cre03.g156750_4532 ID=Cre03.g156750_4532.1.v6.1 annot-version=v6.1 assoLoc=4532_03_15981 org=Chlamydomonas.reinhardtii.CC-4532	2331.81	2992.08	2102.37	2883.17	3483.66	1719.28	2676.12	2738.42	2394.18	2411.12	2443.1	2508.32	2475.42	2695.37	2602.91	2454.18	2585.39	2528.54	1.02248
Cre12.g553678		2	Cre12.g553678_4532.1.p	Cre12.g553678_4532.1.p	pacid=52538969 transcript=Cre12.g553678_4532.1 locus=Cre12.g553678_4532 ID=Cre12.g553678_4532.1.v6.1 annot-version=v6.1 assoLoc=4532_12_68241 org=Chlamydomonas.reinhardtii.CC-4532	299.876	217.808	386.333	248.526	179.604	286.37	196.136	177.889	164.922	362.944	360.326	320.967	301.339	238.167	179.649	348.079	269.753	263.864	1.02232
Cre03.g169400	UXS1	9	Cre03.g169400_4532.1.p	Cre03.g169400_4532.1.p	pacid=52510062 transcript=Cre03.g169400_4532.1 locus=Cre03.g169400_4532 ID=Cre03.g169400_4532.1.v6.1 annot-version=v6.1 assoLoc=4532_03_17351 org=Chlamydomonas.reinhardtii.CC-4532	688.993	633.486	781.158	673.103	736.333	792.438	755.589	638.49	650.862	740.585	583.256	843.269	701.212	733.958	681.647	722.37	717.585	702.008	1.02219
Cre12.g546000	MRPL54	3	Cre12.g546000_4532.1.p	Cre12.g546000_4532.1.p	pacid=52539169 transcript=Cre12.g546000_4532.1 locus=Cre12.g546000_4532 ID=Cre12.g546000_4532.1.v6.1 annot-version=v6.1 assoLoc=4532_12_67365 org=Chlamydomonas.reinhardtii.CC-4532	206.151	291.569	207.4	196.778	226.687	156.246	238.018	221.787	275.474	161.023	198.09	162.718	235.04	193.237	245.093	173.944	214.138	209.518	1.02205
Cre13.g590650		3	Cre13.g590650_4532.1.p	Cre13.g590650_4532.1.p	pacid=52515735 transcript=Cre13.g590650_4532.1 locus=Cre13.g590650_4532 ID=Cre13.g590650_4532.1.v6.1 annot-version=v6.1 assoLoc=4532_13_71570 org=Chlamydomonas.reinhardtii.CC-4532	223.063	181.541	254.336	222.61	205.485	279.437	200.24	212.647	241.214	249.889	211.516	222.256	219.647	235.844	218.034	227.887	227.745	222.96	1.02146
Cre09.g397549		5	Cre09.g397549_4532.1.p	Cre09.g397549_4532.1.p	pacid=52522447 transcript=Cre09.g397549_4532.1 locus=Cre09.g397549_4532 ID=Cre09.g397549_4532.1.v6.1 annot-version=v6.1 assoLoc=4532_09_48045 org=Chlamydomonas.reinhardtii.CC-4532	245.645	279.186	202.705	246.031	248.817	263.444	217.659	283.97	284.237	227.637	213.211	228.182	242.512	252.764	261.955	223.01	247.638	242.483	1.02126
Cre12.g494750	PRPS20	6	Cre12.g494750_4532.1.p	Cre12.g494750_4532.1.p	pacid=52536664 transcript=Cre12.g494750_4532.1 locus=Cre12.g494750_4532 ID=Cre12.g494750_4532.1.v6.1 annot-version=v6.1 assoLoc=4532_12_59646 org=Chlamydomonas.reinhardtii.CC-4532	869.356	1202.08	989.577	908.65	1028.76	777.999	938.614	982.642	1009.39	1052.56	869.668	804.695	1020.34	905.136	976.882	908.974	962.737	942.928	1.02101
Cre12.g541600		3	Cre12.g541600_4532.1.p	Cre12.g541600_4532.1.p	pacid=52538135 transcript=Cre12.g541600_4532.1 locus=Cre12.g541600_4532 ID=Cre12.g541600_4532.1.v6.1 annot-version=v6.1 assoLoc=4532_12_67846 org=Chlamydomonas.reinhardtii.CC-4532	304.459	285.441	250.949	366.622	261.242	279.84	286.372	256.866	260.873	323.887	258.045	326.809	280.283	302.568	268.037	302.914	291.425	285.475	1.02084
Cre11.g476750	FNR1	21	Cre11.g476750_4532.1.p	Cre11.g476750_4532.1.p	pacid=52526597 transcript=Cre11.g476750_4532.1 locus=Cre11.g476750_4532 ID=Cre11.g476750_4532.1.v6.1 annot-version=v6.1 assoLoc=4532_11_58496 org=Chlamydomonas.reinhardtii.CC-4532	3262.83	1845.75	3282.46	2536.25	1853.49	5700.6	3058.33	3122.05	2541.08	3128.52	2811.3	3443.54	2797.01	3363.45	2907.15	3127.79	3080.23	3017.47	1.0208
Cre09.g414200	VPS26	4	Cre09.g414200_4532.1.p	Cre09.g414200_4532.1.p	pacid=52521818 transcript=Cre09.g414200_4532.1 locus=Cre09.g414200_4532 ID=Cre09.g414200_4532.1.v6.1 annot-version=v6.1 assoLoc=4532_09_49840 org=Chlamydomonas.reinhardtii.CC-4532	598.458	628.172	558.364	723.41	723.411	539.577	671.456	650.78	611.822	582.796	574.353	604.356	594.998	662.133	644.686	587.168	628.565	615.927	1.02052
Cre13.g564250	EIF3A	9	Cre13.g564250_4532.1.p	Cre13.g564250_4532.1.p	pacid=52515754 transcript=Cre13.g564250_4532.1 locus=Cre13.g564250_4532 ID=Cre13.g564250_4532.1.v6.1 annot-version=v6.1 assoLoc=4532_13_68665 org=Chlamydomonas.reinhardtii.CC-4532	950.977	1239.32	946.956	1131.72	1366.21	927.72	1079.39	1019.12	1442.85	947.241	1014.32	928.482	1045.75	1141.88	1180.45	963.348	1093.82	1071.9	1.02045
Cre02.g077100	GSH1	4	Cre02.g077100_4532.1.p	Cre02.g077100_4532.1.p	pacid=52512985 transcript=Cre02.g077100_4532.1 locus=Cre02.g077100_4532 ID=Cre02.g077100_4532.1.v6.1 annot-version=v6.1 assoLoc=4532_02_07191 org=Chlamydomonas.reinhardtii.CC-4532	260.264	213.294	282.485	316.586	234.98	337.719	400.183	276.136	264.88	217.29	197.952	256.119	252.014	296.428	313.733	223.787	274.221	268.76	1.02032
Cre08.g368450		3	Cre08.g368450_4532.1.p	Cre08.g368450_4532.1.p	pacid=52534617 transcript=Cre08.g368450_4532.1 locus=Cre08.g368450_4532 ID=Cre08.g368450_4532.1.v6.1 annot-version=v6.1 assoLoc=4532_08_43240 org=Chlamydomonas.reinhardtii.CC-4532	255.122	204.923	232.842	201.434	189.947	243.667	196.06	195.502	213.738	208.403	265.035	223.103	230.962	211.683	201.767	232.18	221.323	216.974	1.02004
Cre17.g697300		4	Cre17.g697300_4532.1.p	Cre17.g697300_4532.1.p	pacid=52527303 transcript=Cre17.g697300_4532.1 locus=Cre17.g697300_4532 ID=Cre17.g697300_4532.1.v6.1 annot-version=v6.1 assoLoc=4532_17_85686 org=Chlamydomonas.reinhardtii.CC-4532	131.699	118.694	99.1476	132.204	133.341	153.77	97.0881	153.881	118.366	144.45	113.152	126.816	116.514	139.772	123.112	128.139	128.143	125.626	1.02004
Cre08.g360900	RPS15	11	Cre08.g360900_4532.1.p	Cre08.g360900_4532.1.p	pacid=52534723 transcript=Cre08.g360900_4532.1 locus=Cre08.g360900_4532 ID=Cre08.g360900_4532.1.v6.1 annot-version=v6.1 assoLoc=4532_08_42330 org=Chlamydomonas.reinhardtii.CC-4532	1495.36	1535.32	1145.41	1229.74	1620.5	945.682	1286.47	1330.65	1475.77	1416.07	1085.27	1222.08	1392.03	1265.31	1364.3	1241.14	1328.67	1302.72	1.01992
Cre16.g683793		9	Cre16.g683793_4532.1.p	Cre16.g683793_4532.1.p	pacid=52517054 transcript=Cre16.g683793_4532.1 locus=Cre16.g683793_4532 ID=Cre16.g683793_4532.1.v6.1 annot-version=v6.1 assoLoc=4532_16_81811 org=Chlamydomonas.reinhardtii.CC-4532	1396.61	1214.29	1241.06	909.151	1054.92	929.216	944.238	1313.01	1455.77	1014.89	898.349	987.658	1283.99	964.429	1237.67	966.966	1124.21	1102.32	1.01986
Cre12.g547700	TTL14	3	Cre12.g547700_4532.1.p	Cre12.g547700_4532.1.p	pacid=52537161 transcript=Cre12.g547700_4532.1 locus=Cre12.g547700_4532 ID=Cre12.g547700_4532.1.v6.1 annot-version=v6.1 assoLoc=4532_12_67181 org=Chlamydomonas.reinhardtii.CC-4532	289.823	341.622	276.738	254.67	334.54	233.606	283.283	359.164	432.665	202.059	233.971	186.18	302.728	274.272	358.371	207.403	288.5	282.887	1.01984
Cre15.g801811		2	Cre15.g801811_4532.1.p	Cre15.g801811_4532.1.p	pacid=52535258 transcript=Cre15.g801811_4532.1 locus=Cre15.g801811_4532 ID=Cre15.g801811_4532.1.v6.1 annot-version=v6.1 assoLoc=4532_15_77660 org=Chlamydomonas.reinhardtii.CC-4532	169.184	138.096	153.944	178.167	140.987	189.555	146.895	162.359	134.242	171.156	147.42	189.07	153.741	169.57	147.832	169.215	161.655	158.524	1.01976
Cre02.g073650	PRP19	4	Cre02.g073650_4532.1.p	Cre02.g073650_4532.1.p	pacid=52513486 transcript=Cre02.g073650_4532.1 locus=Cre02.g073650_4532 ID=Cre02.g073650_4532.1.v6.1 annot-version=v6.1 assoLoc=4532_02_06750 org=Chlamydomonas.reinhardtii.CC-4532	248.141	268.353	290.848	238.855	249.367	258.998	273.749	278.202	279.674	220.974	223.817	248.106	269.114	249.073	277.208	230.966	259.094	254.087	1.01971
Cre17.g731850		2	Cre17.g731850_4532.1.p	Cre17.g731850_4532.1.p	pacid=52528840 transcript=Cre17.g731850_4532.1 locus=Cre17.g731850_4532 ID=Cre17.g731850_4532.1.v6.1 annot-version=v6.1 assoLoc=4532_17_89460 org=Chlamydomonas.reinhardtii.CC-4532	188.347	110.822	162.962	117.522	132.826	224.345	167.866	163.966	265.551	106.751	110.714	103.907	154.044	158.231	199.128	107.124	156.137	153.126	1.01966
Cre09.g389430	TSF3	4	Cre09.g389430_4532.1.p	Cre09.g389430_4532.1.p	pacid=52511814 transcript=Cre09.g389430_4532.1 locus=Cre09.g389430_4532 ID=Cre09.g389430_4532.1.v6.1 annot-version=v6.1 assoLoc=4532_02_12861 org=Chlamydomonas.reinhardtii.CC-4532	359.757	367.219	374.753	437.098	362.699	458.16	439.205	417.297	342.232	383.595	317.319	415.032	367.243	419.319	399.578	371.982	393.281	385.78	1.01944
Cre04.g213250		2	Cre04.g213250_4532.1.p	Cre04.g213250_4532.1.p	pacid=52540336 transcript=Cre04.g213250_4532.1 locus=Cre04.g213250_4532 ID=Cre04.g213250_4532.1.v6.1 annot-version=v6.1 assoLoc=4532_04_23716 org=Chlamydomonas.reinhardtii.CC-4532	97.0082	79.27	95.9182	144.891	99.2776	152.882	159.827	108.904	127.257	84.4029	74.1941	101.899	90.7321	132.35	131.996	86.832	111.541	109.414	1.01944
Cre03.g165700	PDC3	2	Cre03.g165700_4532.1.p	Cre03.g165700_4532.1.p	pacid=52509451 transcript=Cre03.g165700_4532.1 locus=Cre03.g165700_4532 ID=Cre03.g165700_4532.1.v6.1 annot-version=v6.1 assoLoc=4532_03_16945 org=Chlamydomonas.reinhardtii.CC-4532	66.9648	128.94	111.274	164.444	220.598	62.9685	176.2	104.322	170.418	85.9232	103.347	100.833	102.393	149.337	150.313	96.7011	125.865	123.507	1.01909
Cre09.g416750	CCT2	16	Cre09.g416750_4532.1.p	Cre09.g416750_4532.1.p	pacid=52522028 transcript=Cre09.g416750_4532.1 locus=Cre09.g416750_4532 ID=Cre09.g416750_4532.1.v6.1 annot-version=v6.1 assoLoc=4532_09_50121 org=Chlamydomonas.reinhardtii.CC-4532	1770.87	2119.02	1719.4	2108.03	2339.07	1496.1	2289.59	1889.69	1725.83	1732.59	1859.79	1839.72	1869.76	1981.07	1968.37	1810.7	1925.41	1889.54	1.01899
Cre01.g055408	ACS2	4	Cre01.g055408_4532.1.p	Cre01.g055408_4532.1.p	pacid=52524716 transcript=Cre01.g055408_4532.1 locus=Cre01.g055408_4532 ID=Cre01.g055408_4532.1.v6.1 annot-version=v6.1 assoLoc=4532_01_06386 org=Chlamydomonas.reinhardtii.CC-4532	244.839	219.118	219.339	310.428	208.213	285.603	275.711	263.545	252.571	233.68	185.857	248.851	227.765	268.081	263.942	222.796	247.923	243.369	1.01871
Cre03.g189300	PLAP10	5	Cre03.g189300_4532.1.p	Cre03.g189300_4532.1.p	pacid=52510689 transcript=Cre03.g189300_4532.1 locus=Cre03.g189300_4532 ID=Cre03.g189300_4532.1.v6.1 annot-version=v6.1 assoLoc=4532_03_19570 org=Chlamydomonas.reinhardtii.CC-4532	626.234	625.764	722.016	829.198	717.838	544.921	781.778	506.14	561.47	586.935	922.427	632.583	658.005	697.319	616.463	713.982	677.662	665.222	1.0187
Cre03.g197350	CDC5	4	Cre03.g197350_4532.1.p	Cre03.g197350_4532.1.p	pacid=52509024 transcript=Cre03.g197350_4532.1 locus=Cre03.g197350_4532 ID=Cre03.g197350_4532.1.v6.1 annot-version=v6.1 assoLoc=4532_03_20506 org=Chlamydomonas.reinhardtii.CC-4532	206.414	192.743	179.649	169.395	178.464	162.579	153.418	195.397	201.025	172.033	149.605	197.908	192.935	170.146	183.28	173.182	181.541	178.231	1.01857
Cre12.g498900	RPS7	19	Cre12.g498900_4532.1.p	Cre12.g498900_4532.1.p	pacid=52538489 transcript=Cre12.g498900_4532.1 locus=Cre12.g498900_4532 ID=Cre12.g498900_4532.1.v6.1 annot-version=v6.1 assoLoc=4532_12_62215 org=Chlamydomonas.reinhardtii.CC-4532	2454.64	2253.83	2112.78	1914.67	2310.97	2315.02	2098.4	2934.55	2489.98	2010.83	1744.02	1843.02	2273.75	2180.22	2507.64	1865.96	2226.98	2186.8	1.01838
Cre12.g529950	EIF4G1	14	Cre12.g529950_4532.1.p	Cre12.g529950_4532.1.p	pacid=52537190 transcript=Cre12.g529950_4532.1 locus=Cre12.g529950_4532 ID=Cre12.g529950_4532.1.v6.1 annot-version=v6.1 assoLoc=4532_12_64375 org=Chlamydomonas.reinhardtii.CC-4532	1716.94	1935.32	1480.92	1813.23	2021.15	1380.7	1644.93	1646.29	1877.93	1668.05	1693.96	1631.26	1711.06	1738.36	1723.05	1664.42	1724.71	1693.74	1.01829
Cre16.g673700		7	Cre16.g673700_4532.1.p	Cre16.g673700_4532.1.p	pacid=52516610 transcript=Cre16.g673700_4532.1 locus=Cre16.g673700_4532 ID=Cre16.g673700_4532.1.v6.1 annot-version=v6.1 assoLoc=4532_16_84231 org=Chlamydomonas.reinhardtii.CC-4532	879.492	914.775	821.091	744.621	927.525	736.418	736.066	1001.87	1057.33	764.213	626.648	749.021	871.786	802.855	931.755	713.294	837.32	822.525	1.01799
Cre03.g179860		2	Cre03.g179860_4532.1.p	Cre03.g179860_4532.1.p	pacid=52508600 transcript=Cre03.g179860_4532.1 locus=Cre03.g179860_4532 ID=Cre03.g179860_4532.1.v6.1 annot-version=v6.1 assoLoc=4532_03_18535 org=Chlamydomonas.reinhardtii.CC-4532	67.0099	61.8906	65.3656	56.891	68.6019	64.0239	54.2811	68.8756	64.4421	69.7884	52.2489	67.5619	64.7554	63.1723	62.5329	63.1997	63.9638	62.8663	1.01746
Cre02.g079400		3	Cre02.g079400_4532.1.p	Cre02.g079400_4532.1.p	pacid=52512093 transcript=Cre02.g079400_4532.1 locus=Cre02.g079400_4532 ID=Cre02.g079400_4532.1.v6.1 annot-version=v6.1 assoLoc=4532_02_07545 org=Chlamydomonas.reinhardtii.CC-4532	211.7	129.038	201.318	150.05	144.281	274.06	165.189	186.56	156.417	231.918	152.057	199.409	180.685	189.464	169.389	194.461	185.075	181.925	1.01731
Cre10.g424400	PBB1	2	Cre10.g424400_4532.1.p	Cre10.g424400_4532.1.p	pacid=52519857 transcript=Cre10.g424400_4532.1 locus=Cre10.g424400_4532 ID=Cre10.g424400_4532.1.v6.1 annot-version=v6.1 assoLoc=4532_10_50955 org=Chlamydomonas.reinhardtii.CC-4532	102.885	97.2176	95.7404	107.823	126.071	82.4851	110.266	106.497	123.338	82.8996	84.2436	94.7425	98.6143	105.46	113.367	87.2952	102.037	100.331	1.017
Cre01.g052100	PRPL18	2	Cre01.g052100_4532.1.p	Cre01.g052100_4532.1.p	pacid=52524273 transcript=Cre01.g052100_4532.1 locus=Cre01.g052100_4532 ID=Cre01.g052100_4532.1.v6.1 annot-version=v6.1 assoLoc=4532_01_06050 org=Chlamydomonas.reinhardtii.CC-4532	663.368	519.226	550.702	438.197	529.502	569.383	512.935	636.919	782.959	510.458	327.078	445.561	577.765	512.361	644.271	427.699	545.063	535.985	1.01694
Cre03.g145867	MRPL113	6	Cre03.g145867_4532.1.p	Cre03.g145867_4532.1.p	pacid=52508573 transcript=Cre03.g145867_4532.1 locus=Cre03.g145867_4532 ID=Cre03.g145867_4532.1.v6.1 annot-version=v6.1 assoLoc=4532_03_14750 org=Chlamydomonas.reinhardtii.CC-4532	299.344	476.828	336.089	322.451	397.999	241.939	389.529	314.65	409.768	309.65	324.978	291.524	370.754	320.796	371.316	308.717	345.775	340.016	1.01694
Cre17.g705000	FAP223	14	Cre17.g705000_4532.1.p	Cre17.g705000_4532.1.p	pacid=52528392 transcript=Cre17.g705000_4532.1 locus=Cre17.g705000_4532 ID=Cre17.g705000_4532.1.v6.1 annot-version=v6.1 assoLoc=4532_17_86520 org=Chlamydomonas.reinhardtii.CC-4532	1240.78	1128.64	1183.94	1180.23	987.663	1148.45	969.886	1033.71	770.062	1308	1370.86	1306.63	1184.45	1105.45	924.553	1328.5	1144.95	1126.52	1.01636
Cre09.g388800	GDH1	4	Cre09.g388800_4532.1.p	Cre09.g388800_4532.1.p	pacid=52513533 transcript=Cre09.g388800_4532.1 locus=Cre09.g388800_4532 ID=Cre09.g388800_4532.1.v6.1 annot-version=v6.1 assoLoc=4532_02_12390 org=Chlamydomonas.reinhardtii.CC-4532	180.746	205.349	172.245	280.121	226.41	165.267	294.881	168.904	211.054	170.162	197.036	168.568	186.113	223.933	224.946	178.589	205.023	201.767	1.01614
Cre01.g027000	RPL11	11	Cre01.g027000_4532.1.p	Cre01.g027000_4532.1.p	pacid=52524822 transcript=Cre01.g027000_4532.1 locus=Cre01.g027000_4532 ID=Cre01.g027000_4532.1.v6.1 annot-version=v6.1 assoLoc=4532_01_03220 org=Chlamydomonas.reinhardtii.CC-4532	1495	1508.77	1520.69	1163.32	1480.59	1224.1	1188.11	1700.84	1905.71	1254.23	1041.22	1172.23	1508.15	1289.34	1598.22	1155.89	1398.74	1377.06	1.01575
Cre02.g146250	NIFS1	2	Cre02.g146250_4532.1.p	Cre02.g146250_4532.1.p	pacid=52513491 transcript=Cre02.g146250_4532.1 locus=Cre02.g146250_4532 ID=Cre02.g146250_4532.1.v6.1 annot-version=v6.1 assoLoc=4532_02_13555 org=Chlamydomonas.reinhardtii.CC-4532	53.4707	58.6026	42.5627	44.9484	55.9521	43.2317	72.9699	41.0668	60.6197	38.8314	42.3883	38.3206	51.5453	48.0441	58.2188	39.8468	49.7947	49.0328	1.01554
Cre10.g420100		2	Cre10.g420100_4532.1.p	Cre10.g420100_4532.1.p	pacid=52520756 transcript=Cre10.g420100_4532.1 locus=Cre10.g420100_4532 ID=Cre10.g420100_4532.1.v6.1 annot-version=v6.1 assoLoc=4532_10_50480 org=Chlamydomonas.reinhardtii.CC-4532	74.0024	61.2979	63.0715	68.303	65.3457	63.2702	70.3957	66.6782	53.4163	76.1675	62.5165	60.096	66.1239	65.6396	63.4967	66.26	65.8818	64.8784	1.01547
Cre12.g502750	PFD6	2	Cre12.g502750_4532.1.p	Cre12.g502750_4532.1.p	pacid=52536941 transcript=Cre12.g502750_4532.1 locus=Cre12.g502750_4532 ID=Cre12.g502750_4532.1.v6.1 annot-version=v6.1 assoLoc=4532_12_61791 org=Chlamydomonas.reinhardtii.CC-4532	235.367	171.668	246.838	229.714	188.561	337.038	278.797	213.118	214.452	209.386	197.086	274.931	217.958	251.771	235.456	227.134	234.864	231.295	1.01543
Cre26.g756797		5	Cre26.g756797_4532.1.p	Cre26.g756797_4532.1.p	pacid=52535322 transcript=Cre26.g756797_4532.1 locus=Cre26.g756797_4532 ID=Cre26.g756797_4532.1.v6.1 annot-version=v6.1 assoLoc=4532_15_78415 org=Chlamydomonas.reinhardtii.CC-4532	475.858	464.01	508.221	556.186	589.598	509.01	596.72	489.115	596.649	426.032	426.323	521.468	482.696	551.598	560.828	457.941	517.147	509.385	1.01524
Cre10.g461950	PBE1	2	Cre10.g461950_4532.1.p	Cre10.g461950_4532.1.p	pacid=52519862 transcript=Cre10.g461950_4532.1 locus=Cre10.g461950_4532 ID=Cre10.g461950_4532.1.v6.1 annot-version=v6.1 assoLoc=4532_10_55190 org=Chlamydomonas.reinhardtii.CC-4532	225.178	222.864	229.396	302.15	326.565	198.15	314.166	240.101	271.681	201.023	242.545	212.281	225.813	275.622	275.316	218.616	250.717	246.966	1.01519
Cre14.g624201		2	Cre14.g624201_4532.1.p	Cre14.g624201_4532.1.p	pacid=52519432 transcript=Cre14.g624201_4532.1 locus=Cre14.g624201_4532 ID=Cre14.g624201_4532.1.v6.1 annot-version=v6.1 assoLoc=4532_14_74481 org=Chlamydomonas.reinhardtii.CC-4532	128.08	143.762	162.209	149.326	144.525	174.333	176.989	146.667	140.277	138.213	149.898	136.853	144.684	156.061	154.644	141.655	150.373	148.149	1.01501
CreCp.g802311	rpoC2	80	CreCp.g802311_4532.1.p	CreCp.g802311_4532.1.p	pacid=52533939 transcript=CreCp.g802311_4532.1 locus=CreCp.g802311_4532 ID=CreCp.g802311_4532.1.v6.1 annot-version=v6.1 assoLoc=4532_Cp_91915 org=Chlamydomonas.reinhardtii.CC-4532	8984.11	9376.66	12574.5	7650.99	8218.19	6854.62	8849.58	10579.1	10106.1	7181.15	8635.21	7527.04	10311.8	7574.6	9844.93	7781.13	8943.18	8813.03	1.01477
Cre09.g387949		2	Cre09.g387949_4532.1.p	Cre09.g387949_4532.1.p	pacid=52514082 transcript=Cre09.g387949_4532.1 locus=Cre09.g387949_4532 ID=Cre09.g387949_4532.1.v6.1 annot-version=v6.1 assoLoc=4532_02_12665 org=Chlamydomonas.reinhardtii.CC-4532	99.5345	119.324	73.6914	120.325	132.747	146.071	131.145	143.954	121.208	102.386	93.5033	89.7416	97.5166	133.048	132.102	95.2103	115.282	113.656	1.0143
Cre17.g744147		22	Cre17.g744147_4532.1.p	Cre17.g744147_4532.1.p	pacid=52528639 transcript=Cre17.g744147_4532.1 locus=Cre17.g744147_4532 ID=Cre17.g744147_4532.1.v6.1 annot-version=v6.1 assoLoc=4532_17_90726 org=Chlamydomonas.reinhardtii.CC-4532	2185.12	2063.47	2443.46	2091.86	2298.54	1935.72	2238.14	2298.51	2483.01	1889.59	1972.16	1956.32	2230.68	2108.71	2339.89	1939.36	2169.69	2139.62	1.01406
Cre17.g703700	SCLB1	8	Cre17.g703700_4532.1.p	Cre17.g703700_4532.1.p	pacid=52527401 transcript=Cre17.g703700_4532.1 locus=Cre17.g703700_4532 ID=Cre17.g703700_4532.1.v6.1 annot-version=v6.1 assoLoc=4532_17_86386 org=Chlamydomonas.reinhardtii.CC-4532	680.743	567.703	699.133	965.782	589.462	708.337	1175.23	603.871	665.78	535.005	622.023	552.581	649.193	754.527	814.96	569.87	701.86	692.415	1.01364
Cre12.g505850	CPN23	10	Cre12.g505850_4532.1.p	Cre12.g505850_4532.1.p	pacid=52537224 transcript=Cre12.g505850_4532.1 locus=Cre12.g505850_4532 ID=Cre12.g505850_4532.1.v6.1 annot-version=v6.1 assoLoc=4532_12_61480 org=Chlamydomonas.reinhardtii.CC-4532	1039.95	1011.07	1184.85	1288.74	1062.76	1474.13	1560.85	1256.97	1236.87	884.708	927.336	1103.93	1078.62	1275.21	1351.56	971.991	1176.92	1161.78	1.01303
Cre07.g324550	LDH1	2	Cre07.g324550_4532.1.p	Cre07.g324550_4532.1.p	pacid=52530922 transcript=Cre07.g324550_4532.1 locus=Cre07.g324550_4532 ID=Cre07.g324550_4532.1.v6.1 annot-version=v6.1 assoLoc=4532_07_37490 org=Chlamydomonas.reinhardtii.CC-4532	128.249	103.798	117.435	250.722	125.034	168.514	221.84	127.689	144.367	134.97	110.096	143.492	116.494	181.423	164.632	129.519	148.959	147.076	1.0128
Cre14.g623000		3	Cre14.g623000_4532.1.p	Cre14.g623000_4532.1.p	pacid=52519156 transcript=Cre14.g623000_4532.1 locus=Cre14.g623000_4532 ID=Cre14.g623000_4532.1.v6.1 annot-version=v6.1 assoLoc=4532_14_74355 org=Chlamydomonas.reinhardtii.CC-4532	169.728	128.794	146.094	246.605	121.399	315.434	202.488	177.688	199.588	187.212	143.276	203.614	148.205	227.813	193.255	178.034	188.009	185.644	1.01274
Cre17.g728100		7	Cre17.g728100_4532.1.p	Cre17.g728100_4532.1.p	pacid=52527425 transcript=Cre17.g728100_4532.1 locus=Cre17.g728100_4532 ID=Cre17.g728100_4532.1.v6.1 annot-version=v6.1 assoLoc=4532_17_88996 org=Chlamydomonas.reinhardtii.CC-4532	1020.25	781.286	880.097	770.88	843.689	962.056	967.25	1002.77	680.235	887.175	707.717	947.488	893.878	858.875	883.418	847.46	876.376	865.439	1.01264
Cre07.g325722		3	Cre07.g325722_4532.1.p	Cre07.g325722_4532.1.p	pacid=52529447 transcript=Cre07.g325722_4532.1 locus=Cre07.g325722_4532 ID=Cre07.g325722_4532.1.v6.1 annot-version=v6.1 assoLoc=4532_07_37686 org=Chlamydomonas.reinhardtii.CC-4532	455.612	370.989	475.378	344.837	329.373	806.857	432.275	566.019	494.698	420.05	362.289	473.92	433.993	493.689	497.664	418.753	463.841	458.208	1.01229
Cre03.g154350	COX2A	2	Cre03.g154350_4532.1.p	Cre03.g154350_4532.1.p	pacid=52510798 transcript=Cre03.g154350_4532.1 locus=Cre03.g154350_4532 ID=Cre03.g154350_4532.1.v6.1 annot-version=v6.1 assoLoc=4532_03_15725 org=Chlamydomonas.reinhardtii.CC-4532	465.629	488.711	477.081	374.526	304.842	385.796	409.329	296.264	250.806	474.386	565.533	470.581	477.14	355.055	318.8	503.5	416.097	411.15	1.01203
Cre06.g254400	FUM1	6	Cre06.g254400_4532.1.p	Cre06.g254400_4532.1.p	pacid=52533509 transcript=Cre06.g254400_4532.1 locus=Cre06.g254400_4532 ID=Cre06.g254400_4532.1.v6.1 annot-version=v6.1 assoLoc=4532_06_28501 org=Chlamydomonas.reinhardtii.CC-4532	566.158	657.263	546.697	762.993	677.701	458.717	709.198	568.644	619.91	592.641	548.643	588.316	590.039	633.137	632.584	576.533	611.588	604.559	1.01163
Cre03.g172850	OASTL3	4	Cre03.g172850_4532.1.p	Cre03.g172850_4532.1.p	pacid=52510066 transcript=Cre03.g172850_4532.1 locus=Cre03.g172850_4532 ID=Cre03.g172850_4532.1.v6.1 annot-version=v6.1 assoLoc=4532_03_17730 org=Chlamydomonas.reinhardtii.CC-4532	188.599	192.405	217.415	209.06	175.035	255.33	229.571	183.875	191.657	196.751	204.676	217.367	199.473	213.142	201.701	206.265	206.307	203.983	1.0114
Cre12.g554350		4	Cre12.g554350_4532.1.p	Cre12.g554350_4532.1.p	pacid=52537447 transcript=Cre12.g554350_4532.1 locus=Cre12.g554350_4532 ID=Cre12.g554350_4532.1.v6.1 annot-version=v6.1 assoLoc=4532_12_66400 org=Chlamydomonas.reinhardtii.CC-4532	337.283	320.907	227.897	313.04	326.341	426.458	343.722	390.544	304.079	343.173	260.252	288.279	295.362	355.28	346.115	297.235	325.321	321.675	1.01133
Cre11.g481126		8	Cre11.g481126_4532.1.p	Cre11.g481126_4532.1.p	pacid=52526064 transcript=Cre11.g481126_4532.1 locus=Cre11.g481126_4532 ID=Cre11.g481126_4532.1.v6.1 annot-version=v6.1 assoLoc=4532_11_59010 org=Chlamydomonas.reinhardtii.CC-4532	960.606	833.883	1022.56	1447.05	836.625	1308.71	1266.14	933.569	754.181	1059.54	1205.58	1119.49	939.016	1197.46	984.63	1128.2	1068.24	1056.42	1.01119
Cre14.g619550	POA7	10	Cre14.g619550_4532.1.p	Cre14.g619550_4532.1.p	pacid=52518756 transcript=Cre14.g619550_4532.1 locus=Cre14.g619550_4532 ID=Cre14.g619550_4532.1.v6.1 annot-version=v6.1 assoLoc=4532_14_73970 org=Chlamydomonas.reinhardtii.CC-4532	1441.56	1404.45	1495.2	1697.34	1839.37	1274.45	1838.9	1482.12	1696.92	1257.57	1418.3	1358.11	1447.07	1603.72	1672.65	1344.66	1525.39	1508.65	1.0111
Cre06.g277200	BIO1	3	Cre06.g277200_4532.1.p	Cre06.g277200_4532.1.p	pacid=52532283 transcript=Cre06.g277200_4532.1 locus=Cre06.g277200_4532 ID=Cre06.g277200_4532.1.v6.1 annot-version=v6.1 assoLoc=4532_06_31081 org=Chlamydomonas.reinhardtii.CC-4532	187.535	223.648	146.136	310.482	216.152	168.816	200.621	193.854	274.784	201.25	174.983	193.571	185.773	231.817	223.086	189.935	208.795	206.51	1.01106
Cre03.g168450	CCT8	9	Cre03.g168450_4532.1.p	Cre03.g168450_4532.1.p	pacid=52511410 transcript=Cre03.g168450_4532.1 locus=Cre03.g168450_4532 ID=Cre03.g168450_4532.1.v6.1 annot-version=v6.1 assoLoc=4532_03_17246 org=Chlamydomonas.reinhardtii.CC-4532	1021.28	1176.85	928.527	1201.94	1325.8	704.981	1016.65	1055.13	1005.31	1053.12	1114.97	1044.84	1042.22	1077.57	1025.7	1070.98	1059.9	1048.34	1.01103
Cre17.g728800	IDH1	4	Cre17.g728800_4532.1.p	Cre17.g728800_4532.1.p	pacid=52527149 transcript=Cre17.g728800_4532.1 locus=Cre17.g728800_4532 ID=Cre17.g728800_4532.1.v6.1 annot-version=v6.1 assoLoc=4532_17_89070 org=Chlamydomonas.reinhardtii.CC-4532	310.622	358.867	284.571	381.508	326.917	313.785	298.638	326.525	305.036	344.943	341.541	338.059	318.02	340.737	310.066	341.514	329.378	325.79	1.01101
Cre07.g328150	PDI4	10	Cre07.g328150_4532.1.p	Cre07.g328150_4532.1.p	pacid=52529923 transcript=Cre07.g328150_4532.1 locus=Cre07.g328150_4532 ID=Cre07.g328150_4532.1.v6.1 annot-version=v6.1 assoLoc=4532_07_38140 org=Chlamydomonas.reinhardtii.CC-4532	537.785	780.13	568.625	696.788	962.249	427.474	716.635	732.168	743.659	570.657	566.69	600.857	628.847	695.504	730.821	579.401	662.175	655.111	1.01078
Cre16.g665364	GDAK1	5	Cre16.g665364_4532.1.p	Cre16.g665364_4532.1.p	pacid=52517673 transcript=Cre16.g665364_4532.1 locus=Cre16.g665364_4532 ID=Cre16.g665364_4532.1.v6.1 annot-version=v6.1 assoLoc=4532_16_81381 org=Chlamydomonas.reinhardtii.CC-4532	509.191	574.563	442.021	548.258	484.997	429.067	430.601	464.249	431.451	544.529	545.695	539.925	508.592	487.441	442.1	543.383	498.016	492.742	1.0107
Cre08.g378150	GLD2	4	Cre08.g378150_4532.1.p	Cre08.g378150_4532.1.p	pacid=52534610 transcript=Cre08.g378150_4532.1 locus=Cre08.g378150_4532 ID=Cre08.g378150_4532.1.v6.1 annot-version=v6.1 assoLoc=4532_08_44375 org=Chlamydomonas.reinhardtii.CC-4532	218.626	209.449	218.917	289.858	231.124	289.61	326.08	208.375	240.186	196.378	214.435	257.075	215.664	270.197	258.214	222.629	242.931	240.421	1.01044
Cre10.g427700		9	Cre10.g427700_4532.1.p	Cre10.g427700_4532.1.p	pacid=52520309 transcript=Cre10.g427700_4532.1 locus=Cre10.g427700_4532 ID=Cre10.g427700_4532.1.v6.1 annot-version=v6.1 assoLoc=4532_10_51290 org=Chlamydomonas.reinhardtii.CC-4532	815.083	863.615	708.375	835.052	864.971	585.894	804.375	857.02	731.441	723.074	761.982	748.321	795.691	761.972	797.612	744.459	778.832	771.035	1.01011
Cre02.g075700	RPL19	17	Cre02.g075700_4532.1.p	Cre02.g075700_4532.1.p	pacid=52512830 transcript=Cre02.g075700_4532.1 locus=Cre02.g075700_4532 ID=Cre02.g075700_4532.1.v6.1 annot-version=v6.1 assoLoc=4532_02_07015 org=Chlamydomonas.reinhardtii.CC-4532	3848.98	3425.16	3164.41	2731.2	3572.59	3378.41	2820.1	4546.4	4572.84	2933.38	2299.74	2750.58	3479.52	3227.4	3979.78	2661.23	3353.46	3320.51	1.00992
CreCp.g802268	rpl20	2	CreCp.g802268_4532.1.p	CreCp.g802268_4532.1.p	pacid=52533976 transcript=CreCp.g802268_4532.1 locus=CreCp.g802268_4532 ID=CreCp.g802268_4532.1.v6.1 annot-version=v6.1 assoLoc=4532_Cp_91706 org=Chlamydomonas.reinhardtii.CC-4532	267.849	239.471	256.809	236.591	244.761	282.031	222.554	281.259	333.341	241.034	208.074	226.481	254.71	254.461	279.051	225.196	254.585	252.124	1.00976
Cre04.g215850	IPA1	13	Cre04.g215850_4532.1.p	Cre04.g215850_4532.1.p	pacid=52540562 transcript=Cre04.g215850_4532.1 locus=Cre04.g215850_4532 ID=Cre04.g215850_4532.1.v6.1 annot-version=v6.1 assoLoc=4532_04_23415 org=Chlamydomonas.reinhardtii.CC-4532	1234.54	995.583	1483.25	861.835	950.626	962.635	1336.93	1245.1	1136.27	862.049	968.859	876.625	1237.79	925.032	1239.43	902.511	1081.41	1070.97	1.00975
Cre06.g263250		3	Cre06.g263250_4532.1.p	Cre06.g263250_4532.1.p	pacid=52531953 transcript=Cre06.g263250_4532.1 locus=Cre06.g263250_4532 ID=Cre06.g263250_4532.1.v6.1 annot-version=v6.1 assoLoc=4532_06_29456 org=Chlamydomonas.reinhardtii.CC-4532	102.073	134.007	106.448	152.506	119.986	92.5461	113.593	85.9494	127.36	119.369	139.048	115.49	114.176	121.679	108.967	124.636	117.928	116.802	1.00964
Cre03.g172950		4	Cre03.g172950_4532.1.p	Cre03.g172950_4532.1.p	pacid=52511122 transcript=Cre03.g172950_4532.1 locus=Cre03.g172950_4532 ID=Cre03.g172950_4532.1.v6.1 annot-version=v6.1 assoLoc=4532_03_17740 org=Chlamydomonas.reinhardtii.CC-4532	365.755	324.035	372.43	350.065	314.094	486.317	408.99	372.06	311.268	359.614	353.426	386.272	354.073	383.492	364.106	366.437	368.783	365.272	1.00961
Cre16.g657550		2	Cre16.g657550_4532.1.p	Cre16.g657550_4532.1.p	pacid=52515987 transcript=Cre16.g657550_4532.1 locus=Cre16.g657550_4532 ID=Cre16.g657550_4532.1.v6.1 annot-version=v6.1 assoLoc=4532_16_80420 org=Chlamydomonas.reinhardtii.CC-4532	168.054	175.468	150.584	205.677	193.942	143.666	151.231	175.806	169.345	162.687	188.59	180.081	164.702	181.095	165.461	177.119	172.899	171.29	1.00939
Cre13.g607500	KU70	2	Cre13.g607500_4532.1.p	Cre13.g607500_4532.1.p	pacid=52514892 transcript=Cre13.g607500_4532.1 locus=Cre13.g607500_4532 ID=Cre13.g607500_4532.1.v6.1 annot-version=v6.1 assoLoc=4532_13_72395 org=Chlamydomonas.reinhardtii.CC-4532	148.822	141.275	137.14	136.976	160.004	154.086	155.165	167.298	151.693	117.723	138.229	140.137	142.412	150.355	158.052	132.03	146.384	145.041	1.00926
Cre01.g047550	RAB6	2	Cre01.g047550_4532.1.p	Cre01.g047550_4532.1.p	pacid=52524747 transcript=Cre01.g047550_4532.1 locus=Cre01.g047550_4532 ID=Cre01.g047550_4532.1.v6.1 annot-version=v6.1 assoLoc=4532_01_05500 org=Chlamydomonas.reinhardtii.CC-4532	128.38	154.266	171.06	565.182	126.557	108.409	170.386	118.03	114.58	222.572	293.205	323.675	151.235	266.716	134.332	279.817	208.976	207.075	1.00918
Cre04.g227350	CCR4	2	Cre04.g227350_4532.1.p	Cre04.g227350_4532.1.p	pacid=52540328 transcript=Cre04.g227350_4532.1 locus=Cre04.g227350_4532 ID=Cre04.g227350_4532.1.v6.1 annot-version=v6.1 assoLoc=4532_04_24985 org=Chlamydomonas.reinhardtii.CC-4532	106.651	102.692	117.232	123.189	136.62	128.82	109.614	167.887	81.2271	110.193	133.077	106.736	108.858	129.543	119.576	116.669	119.201	118.122	1.00913
Cre12.g533050		5	Cre12.g533050_4532.1.p	Cre12.g533050_4532.1.p	pacid=52536592 transcript=Cre12.g533050_4532.1 locus=Cre12.g533050_4532 ID=Cre12.g533050_4532.1.v6.1 annot-version=v6.1 assoLoc=4532_12_64755 org=Chlamydomonas.reinhardtii.CC-4532	458.148	494.646	449.697	314.101	343.923	380.534	358.129	436.601	406.824	433.077	386.096	398.292	467.497	346.186	400.518	405.822	406.841	403.17	1.00911
Cre09.g393506	HCP3	7	Cre09.g393506_4532.1.p	Cre09.g393506_4532.1.p	pacid=52522335 transcript=Cre09.g393506_4532.1 locus=Cre09.g393506_4532 ID=Cre09.g393506_4532.1.v6.1 annot-version=v6.1 assoLoc=4532_09_47511 org=Chlamydomonas.reinhardtii.CC-4532	497.008	496.991	486.844	619.003	468.253	480.527	551.974	477.306	458.929	503.673	575.272	454.288	493.614	522.594	496.07	511.078	508.104	503.574	1.009
Cre01.g024150		7	Cre01.g024150_4532.1.p	Cre01.g024150_4532.1.p	pacid=52525720 transcript=Cre01.g024150_4532.1 locus=Cre01.g024150_4532 ID=Cre01.g024150_4532.1.v6.1 annot-version=v6.1 assoLoc=4532_01_02891 org=Chlamydomonas.reinhardtii.CC-4532	634.553	623.137	863.308	533.184	512.374	512.674	572.115	668.094	703.066	511.891	607.574	584.162	706.999	519.411	647.758	567.876	613.205	607.817	1.00886
Cre08.g384750	AMA3	12	Cre08.g384750_4532.1.p	Cre08.g384750_4532.1.p	pacid=52534082 transcript=Cre08.g384750_4532.1 locus=Cre08.g384750_4532 ID=Cre08.g384750_4532.1.v6.1 annot-version=v6.1 assoLoc=4532_08_45111 org=Chlamydomonas.reinhardtii.CC-4532	1038.87	1053.82	2140.38	918.383	934.286	1309.22	1725.7	1198.52	1083.4	925.874	1416.6	980.792	1411.02	1053.96	1335.87	1107.76	1232.49	1221.81	1.00874
Cre09.g391650	HCP4	2	Cre09.g391650_4532.1.p	Cre09.g391650_4532.1.p	pacid=52521766 transcript=Cre09.g391650_4532.1 locus=Cre09.g391650_4532 ID=Cre09.g391650_4532.1.v6.1 annot-version=v6.1 assoLoc=4532_09_47310 org=Chlamydomonas.reinhardtii.CC-4532	196.211	347.797	254.178	479.468	270.321	207.513	366.657	171.882	196.328	303.034	425.709	277.097	266.062	319.101	244.956	335.28	292.581	290.118	1.00849
Cre17.g741850	HNR1	2	Cre17.g741850_4532.1.p	Cre17.g741850_4532.1.p	pacid=52527883 transcript=Cre17.g741850_4532.1 locus=Cre17.g741850_4532 ID=Cre17.g741850_4532.1.v6.1 annot-version=v6.1 assoLoc=4532_17_90375 org=Chlamydomonas.reinhardtii.CC-4532	153.103	125.433	157.591	199.113	145.956	170.418	206.054	182.106	140.622	144.813	123.01	147.078	145.376	171.829	176.261	138.3	158.602	157.28	1.0084
Cre04.g221450		4	Cre04.g221450_4532.1.p	Cre04.g221450_4532.1.p	pacid=52540322 transcript=Cre04.g221450_4532.1 locus=Cre04.g221450_4532 ID=Cre04.g221450_4532.1.v6.1 annot-version=v6.1 assoLoc=4532_04_24351 org=Chlamydomonas.reinhardtii.CC-4532	285.033	238.72	276.374	261.136	243.407	491.458	253.471	309.067	228.413	335.566	292.57	362.182	266.709	332	263.65	330.106	299.355	296.878	1.00834
Cre07.g319100	TEF18	4	Cre07.g319100_4532.1.p	Cre07.g319100_4532.1.p	pacid=52530726 transcript=Cre07.g319100_4532.1 locus=Cre07.g319100_4532 ID=Cre07.g319100_4532.1.v6.1 annot-version=v6.1 assoLoc=4532_07_36920 org=Chlamydomonas.reinhardtii.CC-4532	244.878	252.14	225.1	252.96	212.898	215.084	192.595	272.095	195.171	246.968	273.827	211.744	240.706	226.981	219.954	244.18	233.843	232.067	1.00766
Cre02.g075150	RPB2	2	Cre02.g075150_4532.1.p	Cre02.g075150_4532.1.p	pacid=52513746 transcript=Cre02.g075150_4532.1 locus=Cre02.g075150_4532 ID=Cre02.g075150_4532.1.v6.1 annot-version=v6.1 assoLoc=4532_02_06956 org=Chlamydomonas.reinhardtii.CC-4532	119.633	105.16	129.932	115.223	112.032	126.427	103.962	119.136	120.957	121.947	105.734	131.426	118.242	117.894	114.685	119.702	118.068	117.194	1.00746
Cre06.g299000	PRPL21	5	Cre06.g299000_4532.1.p	Cre06.g299000_4532.1.p	pacid=52533232 transcript=Cre06.g299000_4532.1 locus=Cre06.g299000_4532 ID=Cre06.g299000_4532.1.v6.1 annot-version=v6.1 assoLoc=4532_06_34716 org=Chlamydomonas.reinhardtii.CC-4532	390.936	346.505	386.527	303.439	284.755	405.373	310.321	357.889	427.663	334.766	356.067	315.361	374.656	331.189	365.291	335.398	352.923	350.345	1.00736
Cre02.g087700	APX1	11	Cre02.g087700_4532.1.p	Cre02.g087700_4532.1.p	pacid=52511774 transcript=Cre02.g087700_4532.1 locus=Cre02.g087700_4532 ID=Cre02.g087700_4532.1.v6.1 annot-version=v6.1 assoLoc=4532_02_08430 org=Chlamydomonas.reinhardtii.CC-4532	673.14	557.305	786.905	724.329	520.646	987.079	800.624	699.807	787.602	635.544	570.424	724.618	672.45	744.018	762.678	643.529	708.234	703.103	1.0073
Cre09.g386735	DLA1	4	Cre09.g386735_4532.1.p	Cre09.g386735_4532.1.p	pacid=52523459 transcript=Cre09.g386735_4532.1 locus=Cre09.g386735_4532 ID=Cre09.g386735_4532.1.v6.1 annot-version=v6.1 assoLoc=4532_09_45396 org=Chlamydomonas.reinhardtii.CC-4532	389.736	691.682	498.16	676.149	642.14	334.922	706.292	416.854	506.738	439.142	680.507	459.924	526.526	551.07	543.295	526.524	538.798	534.909	1.00727
Cre12.g515650	EIF3K	8	Cre12.g515650_4532.1.p	Cre12.g515650_4532.1.p	pacid=52538360 transcript=Cre12.g515650_4532.1 locus=Cre12.g515650_4532 ID=Cre12.g515650_4532.1.v6.1 annot-version=v6.1 assoLoc=4532_12_62790 org=Chlamydomonas.reinhardtii.CC-4532	980.662	1197.22	1026.58	1060.22	1250.5	806.191	1015.15	1027.03	1159.91	1004.26	1106.26	963.929	1068.15	1038.97	1067.36	1024.82	1053.56	1046.09	1.00714
Cre17.g712600		5	Cre17.g712600_4532.1.p	Cre17.g712600_4532.1.p	pacid=52527474 transcript=Cre17.g712600_4532.1 locus=Cre17.g712600_4532 ID=Cre17.g712600_4532.1.v6.1 annot-version=v6.1 assoLoc=4532_17_87336 org=Chlamydomonas.reinhardtii.CC-4532	272.74	269.901	264.953	279.444	307.03	283.917	312.969	319.992	259.3	243.886	262.709	267.342	269.198	290.13	297.42	257.979	279.664	277.7	1.00708
Cre16.g677026	PDH1	10	Cre16.g677026_4532.1.p	Cre16.g677026_4532.1.p	pacid=52517498 transcript=Cre16.g677026_4532.1 locus=Cre16.g677026_4532 ID=Cre16.g677026_4532.1.v6.1 annot-version=v6.1 assoLoc=4532_16_81720 org=Chlamydomonas.reinhardtii.CC-4532	812.123	1125.52	958.138	1151.11	1236.14	730.326	1128.81	880.886	1063.38	969.075	1011.61	918.422	965.26	1039.19	1024.36	966.369	1002.23	995.364	1.0069
Cre14.g616700		15	Cre14.g616700_4532.1.p	Cre14.g616700_4532.1.p	pacid=52518469 transcript=Cre14.g616700_4532.1 locus=Cre14.g616700_4532 ID=Cre14.g616700_4532.1.v6.1 annot-version=v6.1 assoLoc=4532_14_73556 org=Chlamydomonas.reinhardtii.CC-4532	1987.73	1442.44	789.813	1123.49	1278.07	1597.99	688.497	2159.17	1511.06	1688.44	799.007	1320.8	1406.66	1333.18	1452.91	1269.42	1369.92	1361.16	1.00644
Cre09.g397200	CCT6	13	Cre09.g397200_4532.2.p	Cre09.g397200_4532.2.p	pacid=52521999 transcript=Cre09.g397200_4532.2 locus=Cre09.g397200_4532 ID=Cre09.g397200_4532.2.v6.1 annot-version=v6.1 assoLoc=4532_09_46666 org=Chlamydomonas.reinhardtii.CC-4532	1367.23	1574.13	1305.53	1678.92	1774.62	1135.53	1604.33	1458.69	1278.92	1426.86	1554.72	1456.3	1415.63	1529.69	1447.31	1479.29	1472.66	1463.3	1.00639
Cre02.g092400		7	Cre02.g092400_4532.1.p	Cre02.g092400_4532.1.p	pacid=52512592 transcript=Cre02.g092400_4532.1 locus=Cre02.g092400_4532 ID=Cre02.g092400_4532.1.v6.1 annot-version=v6.1 assoLoc=4532_02_08945 org=Chlamydomonas.reinhardtii.CC-4532	854.096	882.368	893.54	851.69	828.715	1024.93	899.094	859.172	911.017	953.25	788.138	891.083	876.668	901.778	889.761	877.49	889.223	883.626	1.00633
Cre03.g193800	TSN1	5	Cre03.g193800_4532.1.p	Cre03.g193800_4532.1.p	pacid=52510027 transcript=Cre03.g193800_4532.1 locus=Cre03.g193800_4532 ID=Cre03.g193800_4532.1.v6.1 annot-version=v6.1 assoLoc=4532_03_20100 org=Chlamydomonas.reinhardtii.CC-4532	657.775	630.77	725.213	952.266	751.027	811.697	936.281	720.733	827.91	650.362	620.435	744.852	671.253	838.33	828.308	671.883	754.791	750.095	1.00626
Cre12.g502300		5	Cre12.g502300_4532.1.p	Cre12.g502300_4532.1.p	pacid=52536452 transcript=Cre12.g502300_4532.1 locus=Cre12.g502300_4532 ID=Cre12.g502300_4532.1.v6.1 annot-version=v6.1 assoLoc=4532_12_61836 org=Chlamydomonas.reinhardtii.CC-4532	443.547	419.53	492.99	291.141	366.395	490.683	494.774	474.552	407.839	356.226	328.385	427.185	452.022	382.74	459.055	370.599	417.381	414.827	1.00616
Cre17.g734612		4	Cre17.g734612_4532.1.p	Cre17.g734612_4532.1.p	pacid=52535433 transcript=Cre17.g734612_4532.1 locus=Cre17.g734612_4532 ID=Cre17.g734612_4532.1.v6.1 annot-version=v6.1 assoLoc=4532_15_78226 org=Chlamydomonas.reinhardtii.CC-4532	237.068	253.397	274.138	242.559	237.683	245.33	213.474	225.145	274.296	249.156	262.658	256.356	254.868	241.857	237.638	256.057	248.363	246.847	1.00614
Cre06.g250100	HSP70B	41	Cre06.g250100_4532.1.p	Cre06.g250100_4532.1.p	pacid=52531907 transcript=Cre06.g250100_4532.1 locus=Cre06.g250100_4532 ID=Cre06.g250100_4532.1.v6.1 annot-version=v6.1 assoLoc=4532_06_28140 org=Chlamydomonas.reinhardtii.CC-4532	5626.53	5473.44	5662.1	5464.97	5925.72	5837.72	5948.43	5330.43	5319.47	5745.22	5400.52	6047.78	5587.36	5742.8	5532.78	5731.17	5665.08	5631.98	1.00588
Cre01.g015600		2	Cre01.g015600_4532.1.p	Cre01.g015600_4532.1.p	pacid=52525112 transcript=Cre01.g015600_4532.1 locus=Cre01.g015600_4532 ID=Cre01.g015600_4532.1.v6.1 annot-version=v6.1 assoLoc=4532_01_01951 org=Chlamydomonas.reinhardtii.CC-4532	35.3306	42.4883	31.4479	33.2026	32.1544	28.043	28.1785	28.7102	21.8104	47.0515	34.9765	40.7732	36.4223	31.1333	26.233	40.9337	33.7778	33.5834	1.00579
Cre03.g181500	DPE1	2	Cre03.g181500_4532.1.p	Cre03.g181500_4532.1.p	pacid=52511015 transcript=Cre03.g181500_4532.1 locus=Cre03.g181500_4532 ID=Cre03.g181500_4532.1.v6.1 annot-version=v6.1 assoLoc=4532_03_18725 org=Chlamydomonas.reinhardtii.CC-4532	214.048	269.978	207.587	325.042	275.837	271.311	265.427	248.553	370.045	201.284	206.767	262.932	230.538	290.73	294.675	223.661	260.634	259.168	1.00566
Cre12.g559250	FTT1	20	Cre12.g559250_4532.1.p	Cre12.g559250_4532.1.p	pacid=52538669 transcript=Cre12.g559250_4532.1 locus=Cre12.g559250_4532 ID=Cre12.g559250_4532.1.v6.1 annot-version=v6.1 assoLoc=4532_12_65905 org=Chlamydomonas.reinhardtii.CC-4532	2824.92	2422.81	2731.17	3635.4	2539.78	3610.42	3526.99	2944.48	2940.8	2947.55	2438.17	2869.76	2659.63	3261.87	3137.42	2751.83	2960.75	2944.62	1.00548
Cre16.g686850	PTA4	3	Cre16.g686850_4532.1.p	Cre16.g686850_4532.1.p	pacid=52517187 transcript=Cre16.g686850_4532.1 locus=Cre16.g686850_4532 ID=Cre16.g686850_4532.1.v6.1 annot-version=v6.1 assoLoc=4532_16_82720 org=Chlamydomonas.reinhardtii.CC-4532	256.161	882.445	1417.16	257.886	501.634	265.468	789.153	292.285	496.773	109.39	1461.63	412.1	851.922	341.663	526.07	661.04	596.792	593.555	1.00545
Cre12.g508250		3	Cre12.g508250_4532.1.p	Cre12.g508250_4532.1.p	pacid=52538766 transcript=Cre12.g508250_4532.1 locus=Cre12.g508250_4532 ID=Cre12.g508250_4532.1.v6.1 annot-version=v6.1 assoLoc=4532_12_61181 org=Chlamydomonas.reinhardtii.CC-4532	196.295	203.331	188.384	227.133	200.314	183.467	147.835	188.127	188.047	212.095	249.92	206.416	196.003	203.638	174.67	222.81	199.821	198.74	1.00544
Cre01.g012150	MSRA4	2	Cre01.g012150_4532.1.p	Cre01.g012150_4532.1.p	pacid=52524957 transcript=Cre01.g012150_4532.1 locus=Cre01.g012150_4532 ID=Cre01.g012150_4532.1.v6.1 annot-version=v6.1 assoLoc=4532_01_01576 org=Chlamydomonas.reinhardtii.CC-4532	236.413	248.329	267.682	255.07	254.397	241.664	322.377	241.551	265.294	166.09	249.143	251.185	250.808	250.377	276.407	222.139	250.592	249.273	1.00529
Cre09.g388467		6	Cre09.g388467_4532.1.p	Cre09.g388467_4532.1.p	pacid=52513250 transcript=Cre09.g388467_4532.1 locus=Cre09.g388467_4532 ID=Cre09.g388467_4532.1.v6.1 annot-version=v6.1 assoLoc=4532_02_12731 org=Chlamydomonas.reinhardtii.CC-4532	702.384	550.111	641.34	1012.73	698.017	825.712	919.979	657.582	710.035	701.17	616.111	802.347	631.278	845.486	762.532	706.543	738.382	734.537	1.00523
Cre02.g101850		3	Cre02.g101850_4532.1.p	Cre02.g101850_4532.1.p	pacid=52511746 transcript=Cre02.g101850_4532.1 locus=Cre02.g101850_4532 ID=Cre02.g101850_4532.1.v6.1 annot-version=v6.1 assoLoc=4532_02_10016 org=Chlamydomonas.reinhardtii.CC-4532	121.271	116.607	96.867	89.6871	99.3449	151.551	132.903	150.743	103.762	93.1932	86.2765	105.014	111.582	113.528	129.136	94.8279	112.555	111.982	1.00512
Cre03.g203450	RPS21	5	Cre03.g203450_4532.1.p	Cre03.g203450_4532.1.p	pacid=52510353 transcript=Cre03.g203450_4532.1 locus=Cre03.g203450_4532 ID=Cre03.g203450_4532.1.v6.1 annot-version=v6.1 assoLoc=4532_03_21326 org=Chlamydomonas.reinhardtii.CC-4532	665.548	637.769	611.013	543.342	646.335	638.082	537.488	707.232	726.941	579.639	551.601	620.701	638.11	609.253	657.22	583.98	623.682	620.6	1.00496
Cre12.g521050	MRPL119	4	Cre12.g521050_4532.1.p	Cre12.g521050_4532.1.p	pacid=52538978 transcript=Cre12.g521050_4532.1 locus=Cre12.g521050_4532 ID=Cre12.g521050_4532.1.v6.1 annot-version=v6.1 assoLoc=4532_12_63380 org=Chlamydomonas.reinhardtii.CC-4532	367.686	480.955	360.066	322.82	406.122	254.827	400.249	368.874	479.153	301.449	313.109	319.174	402.902	327.923	416.092	311.244	365.413	363.668	1.0048
Cre10.g418950	KIN10B	3	Cre10.g418950_4532.1.p	Cre10.g418950_4532.1.p	pacid=52520953 transcript=Cre10.g418950_4532.1 locus=Cre10.g418950_4532 ID=Cre10.g418950_4532.1.v6.1 annot-version=v6.1 assoLoc=4532_10_50340 org=Chlamydomonas.reinhardtii.CC-4532	173.612	152.193	158.023	145.402	154.573	167.479	144.056	152.785	133.994	188.861	141.589	185.585	161.276	155.818	143.612	172.012	158.547	157.812	1.00466
Cre13.g578750	TBA1	2	Cre13.g578750_4532.1.p	Cre13.g578750_4532.1.p	pacid=52514436 transcript=Cre13.g578750_4532.1 locus=Cre13.g578750_4532 ID=Cre13.g578750_4532.1.v6.1 annot-version=v6.1 assoLoc=4532_13_70286 org=Chlamydomonas.reinhardtii.CC-4532	75.7301	71.5299	72.7551	163.312	100.161	108.976	147.306	85.9629	106.264	65.7479	85.3494	99.123	73.3384	124.15	113.178	83.4068	98.744	98.2922	1.0046
CreCp.g802305	rpoB2	16	CreCp.g802305_4532.1.p	CreCp.g802305_4532.1.p	pacid=52533972 transcript=CreCp.g802305_4532.1 locus=CreCp.g802305_4532 ID=CreCp.g802305_4532.1.v6.1 annot-version=v6.1 assoLoc=4532_Cp_91886 org=Chlamydomonas.reinhardtii.CC-4532	1789.61	1924.06	2467.45	1544.04	1610.75	1306.59	1675.57	1946.58	2292.09	1475.52	1633.66	1572.85	2060.37	1487.13	1971.41	1560.68	1773.75	1766.05	1.00436
Cre16.g682300	RPS26	4	Cre16.g682300_4532.1.p	Cre16.g682300_4532.1.p	pacid=52516505 transcript=Cre16.g682300_4532.1 locus=Cre16.g682300_4532 ID=Cre16.g682300_4532.1.v6.1 annot-version=v6.1 assoLoc=4532_16_83276 org=Chlamydomonas.reinhardtii.CC-4532	417.01	423.892	410.286	309.591	360.692	394.885	333.128	440.457	438.401	379.894	355.935	358.501	417.063	355.056	403.995	364.777	386.059	384.386	1.00435
Cre16.g680900	RPB1	7	Cre16.g680900_4532.1.p	Cre16.g680900_4532.1.p	pacid=52517610 transcript=Cre16.g680900_4532.1 locus=Cre16.g680900_4532 ID=Cre16.g680900_4532.1.v6.1 annot-version=v6.1 assoLoc=4532_16_83440 org=Chlamydomonas.reinhardtii.CC-4532	225.401	201.334	200.651	224.821	233.18	188.665	202.909	226.176	215.16	250.226	164.2	210.495	209.129	215.555	214.748	208.307	212.342	211.528	1.00385
Cre12.g483950	MDH4	17	Cre12.g483950_4532.1.p	Cre12.g483950_4532.1.p	pacid=52538444 transcript=Cre12.g483950_4532.1 locus=Cre12.g483950_4532 ID=Cre12.g483950_4532.1.v6.1 annot-version=v6.1 assoLoc=4532_12_59321 org=Chlamydomonas.reinhardtii.CC-4532	1844.91	1528.11	1908.52	3573.16	1608.27	2638.63	3532.35	1924.58	2297.27	1599.44	1800.27	1898.65	1760.51	2606.69	2584.73	1766.12	2183.6	2175.43	1.00376
Cre02.g119550	NIP1	2	Cre02.g119550_4532.1.p	Cre02.g119550_4532.1.p	pacid=52513257 transcript=Cre02.g119550_4532.1 locus=Cre02.g119550_4532 ID=Cre02.g119550_4532.1.v6.1 annot-version=v6.1 assoLoc=4532_02_12015 org=Chlamydomonas.reinhardtii.CC-4532	367.125	352.212	405.176	452.601	282.1	412.95	437.32	295.113	323.581	381.757	422.548	403.775	374.838	382.55	352.005	402.693	378.694	377.349	1.00356
Cre07.g313302		2	Cre07.g313302_4532.1.p	Cre07.g313302_4532.1.p	pacid=52529247 transcript=Cre07.g313302_4532.1 locus=Cre07.g313302_4532 ID=Cre07.g313302_4532.1.v6.1 annot-version=v6.1 assoLoc=4532_07_36300 org=Chlamydomonas.reinhardtii.CC-4532	54.4492	51.6595	47.7842	46.9299	32.4111	38.9462	48.963	65.667	55.2481	34.4793	29.3526	37.5044	51.2976	39.4291	56.626	33.7788	45.3633	45.2024	1.00356
Cre06.g307600		2	Cre06.g307600_4532.1.p	Cre06.g307600_4532.1.p	pacid=52533873 transcript=Cre06.g307600_4532.1 locus=Cre06.g307600_4532 ID=Cre06.g307600_4532.1.v6.1 annot-version=v6.1 assoLoc=4532_06_35665 org=Chlamydomonas.reinhardtii.CC-4532	209.895	191.614	211.087	214.512	243.174	248.688	250.72	214.106	237.802	184.392	197.957	229.631	204.199	235.458	234.209	203.993	219.828	219.101	1.00332
Cre12.g524400		2	Cre12.g524400_4532.1.p	Cre12.g524400_4532.1.p	pacid=52538402 transcript=Cre12.g524400_4532.1 locus=Cre12.g524400_4532 ID=Cre12.g524400_4532.1.v6.1 annot-version=v6.1 assoLoc=4532_12_63785 org=Chlamydomonas.reinhardtii.CC-4532	146.404	119.793	151.873	170.739	104.525	218.867	194.789	124.345	133.342	140.576	154.21	162.036	139.357	164.71	150.825	152.274	152.034	151.55	1.00319
Cre05.g248500	TRXO1	3	Cre05.g248500_4532.1.p	Cre05.g248500_4532.1.p	pacid=52539727 transcript=Cre05.g248500_4532.1 locus=Cre05.g248500_4532 ID=Cre05.g248500_4532.1.v6.1 annot-version=v6.1 assoLoc=4532_05_26341 org=Chlamydomonas.reinhardtii.CC-4532	337.719	264.126	359.296	445.72	258.145	433.335	467.127	316.673	389.417	288.824	295.43	334.196	320.38	379.067	391.072	306.15	349.724	348.611	1.00319
Cre12.g554850	TRXH2	3	Cre12.g554850_4532.1.p	Cre12.g554850_4532.1.p	pacid=52537786 transcript=Cre12.g554850_4532.1 locus=Cre12.g554850_4532 ID=Cre12.g554850_4532.1.v6.1 annot-version=v6.1 assoLoc=4532_12_66355 org=Chlamydomonas.reinhardtii.CC-4532	189.388	152.44	195.746	229.515	163.169	268.821	280.153	178.807	207.866	164.509	160.831	203.335	179.191	220.502	222.275	176.225	199.846	199.25	1.00299
Cre03.g157700	COX5C	3	Cre03.g157700_4532.1.p	Cre03.g157700_4532.1.p	pacid=52508858 transcript=Cre03.g157700_4532.1 locus=Cre03.g157700_4532 ID=Cre03.g157700_4532.1.v6.1 annot-version=v6.1 assoLoc=4532_03_16090 org=Chlamydomonas.reinhardtii.CC-4532	585.608	448.777	541.226	443.923	405.44	491.24	441.495	409.784	368.081	600.504	563.333	524.48	525.204	446.868	406.453	562.772	486.036	484.613	1.00294
Cre01.g013600		3	Cre01.g013600_4532.1.p	Cre01.g013600_4532.1.p	pacid=52524087 transcript=Cre01.g013600_4532.1 locus=Cre01.g013600_4532 ID=Cre01.g013600_4532.1.v6.1 annot-version=v6.1 assoLoc=4532_01_01730 org=Chlamydomonas.reinhardtii.CC-4532	215.61	208.155	210.397	192.139	195.969	233.441	196.654	208.949	253.619	177.775	213.864	201.242	211.387	207.183	219.741	197.627	209.285	208.684	1.00288
Cre03.g204601	FAP278	9	Cre03.g204601_4532.1.p	Cre03.g204601_4532.1.p	pacid=52511023 transcript=Cre03.g204601_4532.1 locus=Cre03.g204601_4532 ID=Cre03.g204601_4532.1.v6.1 annot-version=v6.1 assoLoc=4532_03_21200 org=Chlamydomonas.reinhardtii.CC-4532	961.832	671.032	762.351	1018.92	930.401	1025.85	1012.12	977.289	919.902	894.529	606.778	944.579	798.405	991.724	969.77	815.295	895.064	892.533	1.00284
Cre08.g365400	PRPL31	3	Cre08.g365400_4532.1.p	Cre08.g365400_4532.1.p	pacid=52534423 transcript=Cre08.g365400_4532.1 locus=Cre08.g365400_4532 ID=Cre08.g365400_4532.1.v6.1 annot-version=v6.1 assoLoc=4532_08_42860 org=Chlamydomonas.reinhardtii.CC-4532	247.859	252.614	205.877	214.738	270.02	233.749	186.135	241.684	418.954	216.345	177.53	180.401	235.45	239.502	282.258	191.425	237.476	236.841	1.00268
Cre14.g619100	CLPR1	2	Cre14.g619100_4532.1.p	Cre14.g619100_4532.1.p	pacid=52518492 transcript=Cre14.g619100_4532.1 locus=Cre14.g619100_4532 ID=Cre14.g619100_4532.1.v6.1 annot-version=v6.1 assoLoc=4532_14_73916 org=Chlamydomonas.reinhardtii.CC-4532	228.622	193.006	218.916	196.833	182.8	222.725	268.689	224.34	199.167	177.46	192.492	177.753	213.515	200.786	230.732	182.568	207.15	206.65	1.00242
Cre12.g499350		2	Cre12.g499350_4532.1.p	Cre12.g499350_4532.1.p	pacid=52537211 transcript=Cre12.g499350_4532.1 locus=Cre12.g499350_4532 ID=Cre12.g499350_4532.1.v6.1 annot-version=v6.1 assoLoc=4532_12_62165 org=Chlamydomonas.reinhardtii.CC-4532	60.5102	64.0725	56.4734	73.3544	61.6683	61.2336	57.5828	55.7238	50.465	58.1494	85.8326	68.8302	60.352	65.4188	54.5905	70.9374	62.8854	62.764	1.00193
Cre17.g729200		2	Cre17.g729200_4532.1.p	Cre17.g729200_4532.1.p	pacid=52527132 transcript=Cre17.g729200_4532.1 locus=Cre17.g729200_4532 ID=Cre17.g729200_4532.1.v6.1 annot-version=v6.1 assoLoc=4532_17_89131 org=Chlamydomonas.reinhardtii.CC-4532	71.6434	64.8491	60.66	74.2173	49.4262	59.5258	45.9432	50.0086	38.4428	82.9944	85.0625	77.3159	65.7175	61.0564	44.7982	81.7909	63.387	63.2946	1.00146
Cre07.g332450		4	Cre07.g332450_4532.1.p	Cre07.g332450_4532.1.p	pacid=52530501 transcript=Cre07.g332450_4532.1 locus=Cre07.g332450_4532 ID=Cre07.g332450_4532.1.v6.1 annot-version=v6.1 assoLoc=4532_07_38610 org=Chlamydomonas.reinhardtii.CC-4532	186.214	150.272	179.642	341.083	144.191	235.325	300.644	174.162	206.565	167.936	168.173	217.548	172.043	240.2	227.124	184.552	206.121	205.838	1.00138
Cre08.g359750	RPS9	35	Cre08.g359750_4532.1.p	Cre08.g359750_4532.1.p	pacid=52534691 transcript=Cre08.g359750_4532.1 locus=Cre08.g359750_4532 ID=Cre08.g359750_4532.1.v6.1 annot-version=v6.1 assoLoc=4532_08_42195 org=Chlamydomonas.reinhardtii.CC-4532	5872.81	5865.9	4795.24	4972.91	5836.85	3888.44	4854.8	6518.02	6387.19	4689.81	4154.35	4606.8	5511.32	4899.4	5920	4483.65	5205.36	5201.83	1.00068
Cre11.g468300	SAR1	2	Cre11.g468300_4532.1.p	Cre11.g468300_4532.1.p	pacid=52526958 transcript=Cre11.g468300_4532.1 locus=Cre11.g468300_4532 ID=Cre11.g468300_4532.1.v6.1 annot-version=v6.1 assoLoc=4532_11_57115 org=Chlamydomonas.reinhardtii.CC-4532	176.244	167.378	189.184	208.02	195.735	139.809	236.231	184.924	115.312	173.256	190.631	175.407	177.602	181.188	178.822	179.765	179.395	179.293	1.00057
Cre02.g082250		3	Cre02.g082250_4532.1.p	Cre02.g082250_4532.1.p	pacid=52512355 transcript=Cre02.g082250_4532.1 locus=Cre02.g082250_4532 ID=Cre02.g082250_4532.1.v6.1 annot-version=v6.1 assoLoc=4532_02_07830 org=Chlamydomonas.reinhardtii.CC-4532	457.335	302.077	366.084	363.632	269.716	360.123	449.255	370.512	302.33	349.199	310.505	336.283	375.165	331.157	374.032	331.996	353.161	353.014	1.00042
Cre06.g282000	STA3/SSS3	9	Cre06.g282000_4532.1.p	Cre06.g282000_4532.1.p	pacid=52532705 transcript=Cre06.g282000_4532.1 locus=Cre06.g282000_4532 ID=Cre06.g282000_4532.1.v6.1 annot-version=v6.1 assoLoc=4532_06_32751 org=Chlamydomonas.reinhardtii.CC-4532	630.031	558.995	806.903	478.513	454.687	732.006	522.378	607.782	496.301	616.455	694.53	723.072	665.31	555.069	542.154	678.019	610.189	610.086	1.00017
Cre09.g386758	ALS1	7	Cre09.g386758_4532.1.p	Cre09.g386758_4532.1.p	pacid=52522304 transcript=Cre09.g386758_4532.1 locus=Cre09.g386758_4532 ID=Cre09.g386758_4532.1.v6.1 annot-version=v6.1 assoLoc=4532_09_45460 org=Chlamydomonas.reinhardtii.CC-4532	786.459	727.942	933.061	924.274	812.795	949.997	1097.14	812.02	758.751	754.537	810.654	901.266	815.821	895.689	889.304	822.152	855.755	855.728	1.00003
Cre03.g160500	TSK1	7	Cre03.g160500_4532.1.p	Cre03.g160500_4532.1.p	pacid=52509530 transcript=Cre03.g160500_4532.1 locus=Cre03.g160500_4532 ID=Cre03.g160500_4532.1.v6.1 annot-version=v6.1 assoLoc=4532_03_16381 org=Chlamydomonas.reinhardtii.CC-4532	720.542	544.208	583.125	753.45	555.455	817.938	649.433	663.723	580.598	739.116	551.505	790.294	615.958	708.948	631.251	693.638	662.453	662.445	1.00001
Cre12.g528000	FAP303	20	Cre12.g528000_4532.1.p	Cre12.g528000_4532.1.p	pacid=52537031 transcript=Cre12.g528000_4532.1 locus=Cre12.g528000_4532 ID=Cre12.g528000_4532.1.v6.1 annot-version=v6.1 assoLoc=4532_12_64166 org=Chlamydomonas.reinhardtii.CC-4532	2053.56	1926.34	2200.67	3430.09	1915.42	2438.16	3272.36	2173.33	2297.49	1891.18	2015.4	2318.48	2060.19	2594.56	2581.06	2075.02	2327.37	2328.04	0.999713
Cre09.g388350	MMP11	4	Cre09.g388350_4532.1.p	Cre09.g388350_4532.1.p	pacid=52511755 transcript=Cre09.g388350_4532.1 locus=Cre09.g388350_4532 ID=Cre09.g388350_4532.1.v6.1 annot-version=v6.1 assoLoc=4532_02_12340 org=Chlamydomonas.reinhardtii.CC-4532	433.028	385.503	1435.48	398.67	399.044	435.666	850.357	537.109	529.789	351.269	753.374	468.751	751.337	411.127	639.085	524.465	581.232	581.775	0.999066
Cre16.g691850	COX90	3	Cre16.g691850_4532.1.p	Cre16.g691850_4532.1.p	pacid=52517726 transcript=Cre16.g691850_4532.1 locus=Cre16.g691850_4532 ID=Cre16.g691850_4532.1.v6.1 annot-version=v6.1 assoLoc=4532_16_79186 org=Chlamydomonas.reinhardtii.CC-4532	266.556	193.337	314.61	153.435	114.461	321.502	241.425	200.352	141.241	239.668	252.159	290.687	258.168	196.466	194.339	260.838	227.317	227.589	0.998806
Cre13.g581450	RPN7	8	Cre13.g581450_4532.1.p	Cre13.g581450_4532.1.p	pacid=52515783 transcript=Cre13.g581450_4532.1 locus=Cre13.g581450_4532 ID=Cre13.g581450_4532.1.v6.1 annot-version=v6.1 assoLoc=4532_13_70576 org=Chlamydomonas.reinhardtii.CC-4532	1066	1217.65	1114.03	1209.99	1395.2	931.42	1262.86	1135.51	1093.02	1111.77	1241.31	1104.35	1132.56	1178.87	1163.8	1152.48	1155.72	1158.14	0.99791
Cre17.g722650		2	Cre17.g722650_4532.1.p	Cre17.g722650_4532.1.p	pacid=52528879 transcript=Cre17.g722650_4532.1 locus=Cre17.g722650_4532 ID=Cre17.g722650_4532.1.v6.1 annot-version=v6.1 assoLoc=4532_17_88400 org=Chlamydomonas.reinhardtii.CC-4532	30.9129	21.7677	26.566	33.41	20.524	34.7312	19.1941	29.6095	28.8766	37.9285	19.5615	33.1247	26.4155	29.5551	25.8934	30.2049	27.9853	28.0491	0.997722
Cre12.g527450		3	Cre12.g527450_4532.1.p	Cre12.g527450_4532.1.p	pacid=52536271 transcript=Cre12.g527450_4532.1 locus=Cre12.g527450_4532 ID=Cre12.g527450_4532.1.v6.1 annot-version=v6.1 assoLoc=4532_12_64106 org=Chlamydomonas.reinhardtii.CC-4532	229.721	191.743	211.102	213.458	212.682	277.385	195.231	227.448	194.609	238.435	226.976	256.464	210.855	234.508	205.763	240.625	222.682	223.194	0.997706
Cre12.g501050		3	Cre12.g501050_4532.1.p	Cre12.g501050_4532.1.p	pacid=52538096 transcript=Cre12.g501050_4532.1 locus=Cre12.g501050_4532 ID=Cre12.g501050_4532.1.v6.1 annot-version=v6.1 assoLoc=4532_12_61986 org=Chlamydomonas.reinhardtii.CC-4532	174.195	187.694	165.327	222.515	180.557	118.652	117.288	121.17	111.973	255.553	242.239	203.569	175.739	173.908	116.81	233.787	174.823	175.299	0.997286
Cre08.g362450	AMA2	11	Cre08.g362450_4532.1.p	Cre08.g362450_4532.1.p	pacid=52534363 transcript=Cre08.g362450_4532.1 locus=Cre08.g362450_4532 ID=Cre08.g362450_4532.1.v6.1 annot-version=v6.1 assoLoc=4532_08_42511 org=Chlamydomonas.reinhardtii.CC-4532	1451.71	1335.83	2090.76	1428.97	1385.03	1651.78	1747.95	1477.05	2103.93	1269.66	1266.65	1504.46	1626.1	1488.59	1776.31	1346.92	1557.35	1561.62	0.997266
Cre16.g674050		3	Cre16.g674050_4532.1.p	Cre16.g674050_4532.1.p	pacid=52517271 transcript=Cre16.g674050_4532.1 locus=Cre16.g674050_4532 ID=Cre16.g674050_4532.1.v6.1 annot-version=v6.1 assoLoc=4532_16_84201 org=Chlamydomonas.reinhardtii.CC-4532	119.781	98.833	104.676	89.0931	99.5596	136.95	126.786	119.44	90.2598	105.234	92.9756	115.987	107.763	108.534	112.162	104.732	108.149	108.447	0.997252
Cre12.g513500	XAB2	5	Cre12.g513500_4532.1.p	Cre12.g513500_4532.1.p	pacid=52536112 transcript=Cre12.g513500_4532.1 locus=Cre12.g513500_4532 ID=Cre12.g513500_4532.1.v6.1 annot-version=v6.1 assoLoc=4532_12_62575 org=Chlamydomonas.reinhardtii.CC-4532	292.651	266.373	281.848	250.803	254.556	200.051	218.08	243.616	284.494	273.461	275.632	255.47	280.291	235.137	248.73	268.188	257.714	258.459	0.997117
Cre12.g549852		4	Cre12.g549852_4532.1.p	Cre12.g549852_4532.1.p	pacid=52536332 transcript=Cre12.g549852_4532.1 locus=Cre12.g549852_4532 ID=Cre12.g549852_4532.1.v6.1 annot-version=v6.1 assoLoc=4532_12_68285 org=Chlamydomonas.reinhardtii.CC-4532	547.973	533.553	657.312	600.662	559.19	801.149	746.058	624.608	561.318	594.958	548.333	636.305	579.613	653.667	643.995	593.199	616.64	618.597	0.996836
CreCp.g802288	rps7	12	CreCp.g802288_4532.1.p	CreCp.g802288_4532.1.p	pacid=52533973 transcript=CreCp.g802288_4532.1 locus=CreCp.g802288_4532 ID=CreCp.g802288_4532.1.v6.1 annot-version=v6.1 assoLoc=4532_Cp_91796 org=Chlamydomonas.reinhardtii.CC-4532	3552.73	3772.63	2411.15	2466.48	2720.92	1263.32	2735.25	3154.94	2909.26	2665.77	2380.94	2402.15	3245.5	2150.24	2933.15	2482.95	2697.87	2708.05	0.99624
Cre06.g291850		2	Cre06.g291850_4532.1.p	Cre06.g291850_4532.1.p	pacid=52532561 transcript=Cre06.g291850_4532.1 locus=Cre06.g291850_4532 ID=Cre06.g291850_4532.1.v6.1 annot-version=v6.1 assoLoc=4532_06_33886 org=Chlamydomonas.reinhardtii.CC-4532	60.8762	51.5938	42.8117	55.7773	51.6516	39.6452	37.6764	61.0691	49.8287	59.5634	39.1234	56.2487	51.7606	49.0247	49.5247	51.6452	50.3926	50.5849	0.996197
Cre11.g476550		10	Cre11.g476550_4532.1.p	Cre11.g476550_4532.1.p	pacid=52526442 transcript=Cre11.g476550_4532.1 locus=Cre11.g476550_4532 ID=Cre11.g476550_4532.1.v6.1 annot-version=v6.1 assoLoc=4532_11_58475 org=Chlamydomonas.reinhardtii.CC-4532	1070.71	838.213	1153.75	1191.36	874.65	1213.44	1611.49	1216.97	832.933	829.188	807.993	1070.04	1020.89	1093.15	1220.46	902.407	1057.02	1061.44	0.995842
Cre10.g439100	CCT1	11	Cre10.g439100_4532.1.p	Cre10.g439100_4532.1.p	pacid=52520001 transcript=Cre10.g439100_4532.1 locus=Cre10.g439100_4532 ID=Cre10.g439100_4532.1.v6.1 annot-version=v6.1 assoLoc=4532_10_52585 org=Chlamydomonas.reinhardtii.CC-4532	1394.36	1662	1212.68	1562.94	1719.76	975.277	1420.69	1351.51	1361.34	1476.18	1550.8	1407.01	1423.01	1419.33	1377.85	1478	1421.17	1427.92	0.995271
Cre55.g802245		2	Cre55.g802245_4532.1.p	Cre55.g802245_4532.1.p	pacid=52535183 transcript=Cre55.g802245_4532.1 locus=Cre55.g802245_4532 ID=Cre55.g802245_4532.1.v6.1 annot-version=v6.1 assoLoc=4532_55_91651 org=Chlamydomonas.reinhardtii.CC-4532	170.845	262.569	169.25	199.938	216.982	120.576	208.573	196.75	231.673	182.679	178.524	147.719	200.888	179.165	212.332	169.641	190.027	190.986	0.994975
Cre02.g113400	PACRG1	2	Cre02.g113400_4532.1.p	Cre02.g113400_4532.1.p	pacid=52512504 transcript=Cre02.g113400_4532.1 locus=Cre02.g113400_4532 ID=Cre02.g113400_4532.1.v6.1 annot-version=v6.1 assoLoc=4532_02_11291 org=Chlamydomonas.reinhardtii.CC-4532	50.2439	44.5797	30.2887	74.1244	48.3495	25.6651	33.6202	44.4293	39.3194	60.7683	34.1154	62.4502	41.7041	49.3797	39.123	52.4446	45.5419	45.7838	0.994717
Cre16.g652550	PRPL24	8	Cre16.g652550_4532.1.p	Cre16.g652550_4532.1.p	pacid=52516585 transcript=Cre16.g652550_4532.1 locus=Cre16.g652550_4532 ID=Cre16.g652550_4532.1.v6.1 annot-version=v6.1 assoLoc=4532_16_79880 org=Chlamydomonas.reinhardtii.CC-4532	1560.98	1519.92	1548.79	1259.31	1411.37	1861.55	1291.02	1740.66	2188.44	1404.21	1226.49	1360.24	1543.23	1510.74	1740.04	1330.31	1526.99	1535.18	0.994664
Cre05.g244236		2	Cre05.g244236_4532.1.p	Cre05.g244236_4532.1.p	pacid=52540087 transcript=Cre05.g244236_4532.1 locus=Cre05.g244236_4532 ID=Cre05.g244236_4532.1.v6.1 annot-version=v6.1 assoLoc=4532_05_25860 org=Chlamydomonas.reinhardtii.CC-4532	163.846	107.32	125.145	103.354	104.757	135.755	116.354	140.286	149.689	133.121	75.7722	129.258	132.104	114.622	135.443	112.717	123.363	124.08	0.994219
Cre09.g410700	MDH5	9	Cre09.g410700_4532.1.p	Cre09.g410700_4532.1.p	pacid=52522997 transcript=Cre09.g410700_4532.1 locus=Cre09.g410700_4532 ID=Cre09.g410700_4532.1.v6.1 annot-version=v6.1 assoLoc=4532_09_49436 org=Chlamydomonas.reinhardtii.CC-4532	845.786	733.288	846.954	773.098	676.939	942.711	888.969	795.147	819.453	747.322	715.64	881.483	808.676	797.583	834.523	781.482	803.129	808.002	0.99397
Cre06.g249250	RPL7AE	5	Cre06.g249250_4532.1.p	Cre06.g249250_4532.1.p	pacid=52531917 transcript=Cre06.g249250_4532.1 locus=Cre06.g249250_4532 ID=Cre06.g249250_4532.1.v6.1 annot-version=v6.1 assoLoc=4532_06_28056 org=Chlamydomonas.reinhardtii.CC-4532	313.338	319.567	341.756	284.221	293.531	346.053	289.335	366.455	344.807	349.283	253.57	306.887	324.887	307.935	333.532	303.247	316.411	318.389	0.993786
Cre10.g423300		11	Cre10.g423300_4532.1.p	Cre10.g423300_4532.1.p	pacid=52521024 transcript=Cre10.g423300_4532.1 locus=Cre10.g423300_4532 ID=Cre10.g423300_4532.1.v6.1 annot-version=v6.1 assoLoc=4532_10_50841 org=Chlamydomonas.reinhardtii.CC-4532	769.367	689.666	794.203	821.365	652.588	957.448	871.314	814.024	691.899	796.523	720.926	819.536	751.079	810.467	792.412	778.995	780.773	785.704	0.993724
Cre10.g439900	HSP70G	18	Cre10.g439900_4532.1.p	Cre10.g439900_4532.1.p	pacid=52520085 transcript=Cre10.g439900_4532.1 locus=Cre10.g439900_4532 ID=Cre10.g439900_4532.1.v6.1 annot-version=v6.1 assoLoc=4532_10_52665 org=Chlamydomonas.reinhardtii.CC-4532	1750.92	1931.2	1540.35	1924.69	2471.6	1918.76	1692.34	1966.41	1873.65	2109.64	1782.81	2187.3	1740.82	2105.02	1844.13	2026.58	1922.92	1935.36	0.993575
Cre12.g549100	UAF3	2	Cre12.g549100_4532.1.p	Cre12.g549100_4532.1.p	pacid=52538471 transcript=Cre12.g549100_4532.1 locus=Cre12.g549100_4532 ID=Cre12.g549100_4532.1.v6.1 annot-version=v6.1 assoLoc=4532_12_67041 org=Chlamydomonas.reinhardtii.CC-4532	177.053	224.304	172.903	199.358	244.002	121.792	199.075	197.507	188.572	177.655	194.359	189.821	191.42	188.384	195.051	187.278	189.902	191.165	0.993394
Cre02.g097400	EIF5A	9	Cre02.g097400_4532.1.p	Cre02.g097400_4532.1.p	pacid=52511870 transcript=Cre02.g097400_4532.1 locus=Cre02.g097400_4532 ID=Cre02.g097400_4532.1.v6.1 annot-version=v6.1 assoLoc=4532_02_09540 org=Chlamydomonas.reinhardtii.CC-4532	1730.6	1738.07	1738.43	2225.75	1721.17	2154.87	2465.05	1992.93	1930.72	1607.68	1726.78	1661.83	1735.7	2033.93	2129.57	1665.43	1884.82	1897.5	0.993317
Cre04.g218700	TIF1	3	Cre04.g218700_4532.1.p	Cre04.g218700_4532.1.p	pacid=52540789 transcript=Cre04.g218700_4532.1 locus=Cre04.g218700_4532 ID=Cre04.g218700_4532.1.v6.1 annot-version=v6.1 assoLoc=4532_04_24020 org=Chlamydomonas.reinhardtii.CC-4532	421.443	409.16	377.412	374.751	392.678	390.801	403.916	399.368	312.869	456.584	407.596	402.049	402.672	386.077	372.051	422.076	394.374	397.064	0.993227
Cre06.g280950	PYK2	10	Cre06.g280950_4532.1.p	Cre06.g280950_4532.1.p	pacid=52531622 transcript=Cre06.g280950_4532.1 locus=Cre06.g280950_4532 ID=Cre06.g280950_4532.1.v6.1 annot-version=v6.1 assoLoc=4532_06_32626 org=Chlamydomonas.reinhardtii.CC-4532	539.961	612.914	519.287	559.238	616.644	510.719	569.694	659.66	572.056	543.364	516.766	520.654	557.387	562.2	600.47	526.928	559.794	563.699	0.993072
Cre06.g252550	DLA3	2	Cre06.g252550_4532.1.p	Cre06.g252550_4532.1.p	pacid=52532955 transcript=Cre06.g252550_4532.1 locus=Cre06.g252550_4532 ID=Cre06.g252550_4532.1.v6.1 annot-version=v6.1 assoLoc=4532_06_28456 org=Chlamydomonas.reinhardtii.CC-4532	139.365	203.109	145.477	188.183	149.967	108.588	188.063	130.73	140.159	160.624	177.625	144.124	162.65	148.913	152.984	160.791	155.781	156.888	0.992951
Cre12.g514500	RPS11	14	Cre12.g514500_4532.1.p	Cre12.g514500_4532.1.p	pacid=52537123 transcript=Cre12.g514500_4532.1 locus=Cre12.g514500_4532 ID=Cre12.g514500_4532.1.v6.1 annot-version=v6.1 assoLoc=4532_12_62681 org=Chlamydomonas.reinhardtii.CC-4532	4446.35	4481.29	4390.52	3596.41	5686.09	2943.37	3617.41	5490.38	6201.59	3859.65	3061.24	3496.97	4439.39	4075.29	5103.13	3472.62	4257.34	4287.87	0.99288
Cre10.g437950		4	Cre10.g437950_4532.1.p	Cre10.g437950_4532.1.p	pacid=52521409 transcript=Cre10.g437950_4532.1 locus=Cre10.g437950_4532 ID=Cre10.g437950_4532.1.v6.1 annot-version=v6.1 assoLoc=4532_10_52456 org=Chlamydomonas.reinhardtii.CC-4532	280.063	248.882	201.357	255.372	226.934	231.481	183.642	216.773	183.167	316.874	259.088	295.166	243.434	237.929	194.527	290.376	240.681	242.452	0.992699
Cre08.g364800		8	Cre08.g364800_4532.1.p	Cre08.g364800_4532.1.p	pacid=52534059 transcript=Cre08.g364800_4532.1 locus=Cre08.g364800_4532 ID=Cre08.g364800_4532.1.v6.1 annot-version=v6.1 assoLoc=4532_08_42785 org=Chlamydomonas.reinhardtii.CC-4532	717.555	647.368	779.817	1085.48	649.159	862.303	1082.43	670.635	815.395	730.619	708.67	769.787	714.913	865.647	856.153	736.359	790.28	796.256	0.992495
Cre09.g397697	RPL4	43	Cre09.g397697_4532.1.p	Cre09.g397697_4532.1.p	pacid=52522769 transcript=Cre09.g397697_4532.1 locus=Cre09.g397697_4532 ID=Cre09.g397697_4532.1.v6.1 annot-version=v6.1 assoLoc=4532_09_48066 org=Chlamydomonas.reinhardtii.CC-4532	5981.98	5915.28	4867.81	4816.06	5797.82	4256.36	4942.83	6998.13	6625.02	4838.13	3890.33	4585.08	5588.36	4956.75	6188.66	4437.85	5272.55	5313.25	0.99234
Cre09.g400627		5	Cre09.g400627_4532.1.p	Cre09.g400627_4532.1.p	pacid=52522099 transcript=Cre09.g400627_4532.1 locus=Cre09.g400627_4532 ID=Cre09.g400627_4532.1.v6.1 annot-version=v6.1 assoLoc=4532_09_48465 org=Chlamydomonas.reinhardtii.CC-4532	372.82	361.298	454.948	309.141	325.963	325.973	352.007	401.042	391.679	336.833	359.055	326.285	396.355	320.359	381.576	340.724	358.357	361.15	0.992266
Cre16.g676800		5	Cre16.g676800_4532.1.p	Cre16.g676800_4532.1.p	pacid=52516765 transcript=Cre16.g676800_4532.1 locus=Cre16.g676800_4532 ID=Cre16.g676800_4532.1.v6.1 annot-version=v6.1 assoLoc=4532_16_83880 org=Chlamydomonas.reinhardtii.CC-4532	295.159	207.563	256.46	172.075	197.027	365.594	399.713	284.327	193.903	187.036	213.049	227.594	253.061	244.899	292.648	209.226	248.98	250.937	0.9922
Cre17.g728950	RFD2	2	Cre17.g728950_4532.1.p	Cre17.g728950_4532.1.p	pacid=52527724 transcript=Cre17.g728950_4532.1 locus=Cre17.g728950_4532 ID=Cre17.g728950_4532.1.v6.1 annot-version=v6.1 assoLoc=4532_17_89090 org=Chlamydomonas.reinhardtii.CC-4532	76.1521	83.1936	95.3686	78.4431	90.57	84.8874	74.4138	91.5895	91.7531	93.349	84.4485	77.2386	84.9048	84.6335	85.9188	85.012	84.7691	85.4654	0.991852
Cre09.g394102		2	Cre09.g394102_4532.1.p	Cre09.g394102_4532.1.p	pacid=52522159 transcript=Cre09.g394102_4532.1 locus=Cre09.g394102_4532 ID=Cre09.g394102_4532.1.v6.1 annot-version=v6.1 assoLoc=4532_09_47591 org=Chlamydomonas.reinhardtii.CC-4532	108.666	110.113	102.791	96.2563	104.205	67.1283	78.8616	99.4667	72.5299	114.299	106.417	122.477	107.19	89.1965	83.6194	114.398	98.1933	99.0085	0.991765
Cre14.g618050	PLAP3	2	Cre14.g618050_4532.1.p	Cre14.g618050_4532.1.p	pacid=52519377 transcript=Cre14.g618050_4532.1 locus=Cre14.g618050_4532 ID=Cre14.g618050_4532.1.v6.1 annot-version=v6.1 assoLoc=4532_14_73775 org=Chlamydomonas.reinhardtii.CC-4532	216.006	185.556	295.719	169.693	169.381	272.109	206.239	178.359	191.944	191.003	329.224	222.936	232.427	203.728	192.181	247.721	218.077	219.951	0.991482
Cre12.g561500		2	Cre12.g561500_4532.1.p	Cre12.g561500_4532.1.p	pacid=52536096 transcript=Cre12.g561500_4532.1 locus=Cre12.g561500_4532 ID=Cre12.g561500_4532.1.v6.1 annot-version=v6.1 assoLoc=4532_12_65660 org=Chlamydomonas.reinhardtii.CC-4532	74.1802	90.7549	121.507	74.6912	75.4477	100.063	85.8803	77.8769	95.4605	81.0469	107.714	93.3328	95.4807	83.4006	86.4059	94.0312	89.4407	90.2186	0.991376
Cre10.g418100	POA3	5	Cre10.g418100_4532.1.p	Cre10.g418100_4532.1.p	pacid=52521489 transcript=Cre10.g418100_4532.1 locus=Cre10.g418100_4532 ID=Cre10.g418100_4532.1.v6.1 annot-version=v6.1 assoLoc=4532_10_50256 org=Chlamydomonas.reinhardtii.CC-4532	644.292	684.515	713.864	823.512	932.416	627.114	929.504	775.45	822.655	612.317	703.037	622.626	680.89	794.347	842.536	645.993	737.619	744.265	0.991071
Cre12.g494850	ADK3	7	Cre12.g494850_4532.1.p	Cre12.g494850_4532.1.p	pacid=52536906 transcript=Cre12.g494850_4532.1 locus=Cre12.g494850_4532 ID=Cre12.g494850_4532.1.v6.1 annot-version=v6.1 assoLoc=4532_12_59635 org=Chlamydomonas.reinhardtii.CC-4532	824.008	773.709	740.103	869.123	778.182	736.873	922.319	752.68	859.172	694.378	708.732	827.433	779.273	794.726	844.724	743.514	787	794.119	0.991035
Cre18.g749447	AHD1	11	Cre18.g749447_4532.1.p	Cre18.g749447_4532.1.p	pacid=52522592 transcript=Cre18.g749447_4532.1 locus=Cre18.g749447_4532 ID=Cre18.g749447_4532.1.v6.1 annot-version=v6.1 assoLoc=4532_09_45575 org=Chlamydomonas.reinhardtii.CC-4532	880.348	890.853	1036.81	953.324	997.489	1077.08	1068.57	922.482	1022.5	883.596	894.856	1097.29	936.004	1009.3	1004.52	958.581	972.651	981.549	0.990934
Cre07.g332300	GWD2	3	Cre07.g332300_4532.1.p	Cre07.g332300_4532.1.p	pacid=52531055 transcript=Cre07.g332300_4532.1 locus=Cre07.g332300_4532 ID=Cre07.g332300_4532.1.v6.1 annot-version=v6.1 assoLoc=4532_07_38601 org=Chlamydomonas.reinhardtii.CC-4532	203.629	161.531	154.357	126.761	140.748	275.643	147.095	222.479	151.999	212.079	149.883	188.914	173.172	181.051	173.858	183.625	177.111	178.741	0.99088
Cre07.g339150	CPN60B2	31	Cre07.g339150_4532.1.p	Cre07.g339150_4532.1.p	pacid=52530276 transcript=Cre07.g339150_4532.1 locus=Cre07.g339150_4532 ID=Cre07.g339150_4532.1.v6.1 annot-version=v6.1 assoLoc=4532_07_39440 org=Chlamydomonas.reinhardtii.CC-4532	4897.53	4829.47	4312	4929.04	5916.43	3343.22	4062.72	5021.18	4333.25	5300.84	4587.72	5185.48	4679.67	4729.56	4472.38	5024.68	4704.61	4748.53	0.990751
Cre17.g737250	EFG5	17	Cre17.g737250_4532.1.p	Cre17.g737250_4532.1.p	pacid=52528915 transcript=Cre17.g737250_4532.1 locus=Cre17.g737250_4532 ID=Cre17.g737250_4532.1.v6.1 annot-version=v6.1 assoLoc=4532_17_89870 org=Chlamydomonas.reinhardtii.CC-4532	1694.73	1639.55	1746.33	1531.79	1540.21	1396.05	1670.1	1714.03	1557.7	1531.72	1554.46	1609.94	1693.54	1489.35	1647.28	1565.37	1591.44	1606.33	0.990737
Cre04.g229300	RCA1	28	Cre04.g229300_4532.1.p	Cre04.g229300_4532.1.p	pacid=52540928 transcript=Cre04.g229300_4532.1 locus=Cre04.g229300_4532 ID=Cre04.g229300_4532.1.v6.1 annot-version=v6.1 assoLoc=4532_04_25231 org=Chlamydomonas.reinhardtii.CC-4532	3769.18	4121.62	3745.39	4915.33	3265.95	3086.61	1893.67	2101.49	2200.18	5448.29	6145.36	5332.25	3878.73	3755.96	2065.11	5641.97	3817.35	3853.54	0.990607
Cre03.g800338		4	Cre03.g800338_4532.1.p	Cre03.g800338_4532.1.p	pacid=52510680 transcript=Cre03.g800338_4532.1 locus=Cre03.g800338_4532 ID=Cre03.g800338_4532.1.v6.1 annot-version=v6.1 assoLoc=4532_03_18365 org=Chlamydomonas.reinhardtii.CC-4532	354.532	294.723	409.929	280.218	225.355	442.352	320.177	340.921	290.233	388.621	326.339	359.942	353.061	315.975	317.11	358.301	334.518	337.706	0.990561
CreCp.g802332	psaC	5	CreCp.g802332_4532.1.p	CreCp.g802332_4532.1.p	pacid=52533996 transcript=CreCp.g802332_4532.1 locus=CreCp.g802332_4532 ID=CreCp.g802332_4532.1.v6.1 annot-version=v6.1 assoLoc=4532_Cp_92025 org=Chlamydomonas.reinhardtii.CC-4532	1245.36	552.165	897.805	474.868	454.945	732.728	645.992	676.513	724.972	817.266	691.588	844.346	898.443	554.18	682.492	784.4	726.312	733.446	0.990271
Cre11.g467751		3	Cre11.g467751_4532.1.p	Cre11.g467751_4532.1.p	pacid=52527010 transcript=Cre11.g467751_4532.1 locus=Cre11.g467751_4532 ID=Cre11.g467751_4532.1.v6.1 annot-version=v6.1 assoLoc=4532_11_57476 org=Chlamydomonas.reinhardtii.CC-4532	71.7773	78.2625	81.6957	67.4554	80.0252	88.7419	65.1853	91.4228	70.5654	86.0152	76.3579	83.1732	77.2452	78.7408	75.7245	81.8488	77.993	78.7866	0.989926
Cre10.g451400	CNX1E	4	Cre10.g451400_4532.1.p	Cre10.g451400_4532.1.p	pacid=52520806 transcript=Cre10.g451400_4532.1 locus=Cre10.g451400_4532 ID=Cre10.g451400_4532.1.v6.1 annot-version=v6.1 assoLoc=4532_10_54025 org=Chlamydomonas.reinhardtii.CC-4532	138.972	121.145	142.717	152.818	133.528	176.904	177.594	147.099	151.115	133.59	114.467	151.165	134.278	154.417	158.603	133.074	144.347	145.838	0.989776
Cre11.g467770	PGK1	33	Cre11.g467770_4532.1.p	Cre11.g467770_4532.1.p	pacid=52526598 transcript=Cre11.g467770_4532.1 locus=Cre11.g467770_4532 ID=Cre11.g467770_4532.1.v6.1 annot-version=v6.1 assoLoc=4532_11_57385 org=Chlamydomonas.reinhardtii.CC-4532	3215.07	2806.93	3587.18	7477.13	3309.54	5911.06	8595	3686.02	3476.65	3327.95	3413.77	4085.55	3203.06	5565.91	5252.56	3609.09	4384.48	4430.82	0.989542
Cre15.g635600	EGD2	10	Cre15.g635600_4532.1.p	Cre15.g635600_4532.1.p	pacid=52535825 transcript=Cre15.g635600_4532.1 locus=Cre15.g635600_4532 ID=Cre15.g635600_4532.1.v6.1 annot-version=v6.1 assoLoc=4532_15_75966 org=Chlamydomonas.reinhardtii.CC-4532	767.956	907.063	1008.06	898.741	891.203	874.2	1186.5	839.52	872.467	799.652	975.178	733.348	894.36	888.048	966.162	836.059	891.204	901.111	0.989006
Cre17.g701650	RPL27	11	Cre17.g701650_4532.1.p	Cre17.g701650_4532.1.p	pacid=52527861 transcript=Cre17.g701650_4532.1 locus=Cre17.g701650_4532 ID=Cre17.g701650_4532.1.v6.1 annot-version=v6.1 assoLoc=4532_17_86195 org=Chlamydomonas.reinhardtii.CC-4532	1759.36	1936.9	1587.24	1725.31	1939.38	1239.73	1623.04	2406.91	2062.91	1483.05	1315.71	1410.48	1761.17	1634.81	2030.95	1403.08	1697.99	1717.02	0.988917
CreCp.g802310	rps3	30	CreCp.g802310_4532.1.p	CreCp.g802310_4532.1.p	pacid=52533948 transcript=CreCp.g802310_4532.1 locus=CreCp.g802310_4532 ID=CreCp.g802310_4532.1.v6.1 annot-version=v6.1 assoLoc=4532_Cp_91911 org=Chlamydomonas.reinhardtii.CC-4532	5760.12	8143.34	6397.11	6398.48	6917.4	4339.46	6041.85	6921.74	6638.17	6860.62	6427.46	5525.8	6766.86	5885.11	6533.92	6271.29	6325.99	6402.61	0.988032
Cre09.g407700		11	Cre09.g407700_4532.1.p	Cre09.g407700_4532.1.p	pacid=52521926 transcript=Cre09.g407700_4532.1 locus=Cre09.g407700_4532 ID=Cre09.g407700_4532.1.v6.1 annot-version=v6.1 assoLoc=4532_09_49111 org=Chlamydomonas.reinhardtii.CC-4532	1126.25	828.972	939.383	880.271	813.886	1376.67	660.467	1109.14	1110.48	1142.84	839.813	1174.96	964.868	1023.61	960.029	1052.54	994.239	1006.28	0.988031
Cre17.g734450	PRPL19	9	Cre17.g734450_4532.1.p	Cre17.g734450_4532.1.p	pacid=52535611 transcript=Cre17.g734450_4532.1 locus=Cre17.g734450_4532 ID=Cre17.g734450_4532.1.v6.1 annot-version=v6.1 assoLoc=4532_15_78261 org=Chlamydomonas.reinhardtii.CC-4532	1167.49	1169.21	1194.98	1021.51	1045.33	1080.82	969.126	1157.77	1325.49	1186.9	1087.66	1033.85	1177.23	1049.22	1150.8	1102.8	1113.22	1126.8	0.987951
Cre16.g681126		2	Cre16.g681126_4532.1.p	Cre16.g681126_4532.1.p	pacid=52518156 transcript=Cre16.g681126_4532.1 locus=Cre16.g681126_4532 ID=Cre16.g681126_4532.1.v6.1 annot-version=v6.1 assoLoc=4532_16_85006 org=Chlamydomonas.reinhardtii.CC-4532	180.954	222.036	227.723	254.203	261.369	151.928	247.275	213.676	211.358	191.932	250.05	201.165	210.238	222.5	224.103	214.382	216.369	219.243	0.986893
CreCp.g802306	rpoB1	29	CreCp.g802306_4532.1.p	CreCp.g802306_4532.1.p	pacid=52533944 transcript=CreCp.g802306_4532.1 locus=CreCp.g802306_4532 ID=CreCp.g802306_4532.1.v6.1 annot-version=v6.1 assoLoc=4532_Cp_91890 org=Chlamydomonas.reinhardtii.CC-4532	3650.53	3827.93	5242.96	3215.75	3281.92	2802.01	3726.97	4406.7	4329.51	3031.16	3543.12	3289.24	4240.47	3099.89	4154.39	3287.84	3670.18	3721.12	0.986312
Cre11.g478156	AP1B1	11	Cre11.g478156_4532.1.p	Cre11.g478156_4532.1.p	pacid=52526172 transcript=Cre11.g478156_4532.1 locus=Cre11.g478156_4532 ID=Cre11.g478156_4532.1.v6.1 annot-version=v6.1 assoLoc=4532_11_58666 org=Chlamydomonas.reinhardtii.CC-4532	713.46	796.533	730.639	792.585	752.981	701.059	681.288	659.615	621.728	796.517	985.651	805.187	746.877	748.875	654.21	862.452	747.876	758.331	0.986213
Cre09.g411100	RPS10	9	Cre09.g411100_4532.1.p	Cre09.g411100_4532.1.p	pacid=52521819 transcript=Cre09.g411100_4532.1 locus=Cre09.g411100_4532 ID=Cre09.g411100_4532.1.v6.1 annot-version=v6.1 assoLoc=4532_09_49481 org=Chlamydomonas.reinhardtii.CC-4532	1296.22	1291.97	1179.94	1139.05	1313.94	1151.77	1328.05	1578.58	1443.26	1056.77	1012.97	1056.52	1256.04	1201.59	1449.96	1042.09	1228.82	1246.03	0.986188
Cre12.g489153	RPL31	11	Cre12.g489153_4532.1.p	Cre12.g489153_4532.1.p	pacid=52538917 transcript=Cre12.g489153_4532.1 locus=Cre12.g489153_4532 ID=Cre12.g489153_4532.1.v6.1 annot-version=v6.1 assoLoc=4532_12_60340 org=Chlamydomonas.reinhardtii.CC-4532	1445.44	1433.34	1168.85	1211.16	1355.91	1049.56	1102.01	1709.7	1745.87	1174.5	949.322	1090.52	1349.21	1205.54	1519.19	1071.45	1277.38	1295.32	0.986148
Cre03.g199900	EIF4E	7	Cre03.g199900_4532.1.p	Cre03.g199900_4532.1.p	pacid=52509390 transcript=Cre03.g199900_4532.1 locus=Cre03.g199900_4532 ID=Cre03.g199900_4532.1.v6.1 annot-version=v6.1 assoLoc=4532_03_21721 org=Chlamydomonas.reinhardtii.CC-4532	929.444	1157.78	827.929	1084.22	1193.56	876.438	955.459	917.845	1119.52	1002.97	1141.61	1018.68	971.718	1051.41	997.608	1054.42	1011.56	1026.01	0.985914
CreCp.g802300	rps18	11	CreCp.g802300_4532.1.p	CreCp.g802300_4532.1.p	pacid=52533999 transcript=CreCp.g802300_4532.1 locus=CreCp.g802300_4532 ID=CreCp.g802300_4532.1.v6.1 annot-version=v6.1 assoLoc=4532_Cp_91860 org=Chlamydomonas.reinhardtii.CC-4532	1791.28	2440.45	2172.82	1917.24	2103.2	1249.03	1884.48	2099.99	2624.71	1933.01	1691.48	1607.4	2134.85	1756.49	2203.06	1743.96	1945.67	1973.51	0.985892
Cre02.g088850	RFS2	3	Cre02.g088850_4532.1.p	Cre02.g088850_4532.1.p	pacid=52513297 transcript=Cre02.g088850_4532.1 locus=Cre02.g088850_4532 ID=Cre02.g088850_4532.1.v6.1 annot-version=v6.1 assoLoc=4532_02_08551 org=Chlamydomonas.reinhardtii.CC-4532	220.967	207.609	222.254	232.354	197.763	258.29	315.581	229.105	207.062	209.044	196.396	201.464	216.943	229.469	250.583	202.301	223.206	226.442	0.98571
Cre11.g478800		11	Cre11.g478800_4532.1.p	Cre11.g478800_4532.1.p	pacid=52527077 transcript=Cre11.g478800_4532.1 locus=Cre11.g478800_4532 ID=Cre11.g478800_4532.1.v6.1 annot-version=v6.1 assoLoc=4532_11_58741 org=Chlamydomonas.reinhardtii.CC-4532	1503.72	1592.59	1297.81	1674.62	2098.96	1353	1675.82	1475.77	1295.91	1831.8	1483.66	1897.58	1464.71	1708.86	1482.5	1737.68	1586.78	1610.09	0.985526
Cre02.g090850	CLPB3	3	Cre02.g090850_4532.1.p	Cre02.g090850_4532.1.p	pacid=52513925 transcript=Cre02.g090850_4532.1 locus=Cre02.g090850_4532 ID=Cre02.g090850_4532.1.v6.1 annot-version=v6.1 assoLoc=4532_02_08775 org=Chlamydomonas.reinhardtii.CC-4532	236.551	232.768	246.382	309.079	237.099	245.618	296.153	264.866	223.335	238.837	233.704	272.944	238.567	263.932	261.451	248.495	251.25	254.973	0.985395
Cre04.g217921	COPB1	27	Cre04.g217921_4532.1.p	Cre04.g217921_4532.1.p	pacid=52540563 transcript=Cre04.g217921_4532.1 locus=Cre04.g217921_4532 ID=Cre04.g217921_4532.1.v6.1 annot-version=v6.1 assoLoc=4532_04_23010 org=Chlamydomonas.reinhardtii.CC-4532	2173.82	2384.87	2563.78	2494.06	2840.79	1968.97	2711.67	2353.08	2187.49	2220.61	2808.26	2362.29	2374.16	2434.61	2417.41	2463.72	2404.38	2440.57	0.985174
Cre01.g032700	GLK1	7	Cre01.g032700_4532.1.p	Cre01.g032700_4532.1.p	pacid=52525900 transcript=Cre01.g032700_4532.1 locus=Cre01.g032700_4532 ID=Cre01.g032700_4532.1.v6.1 annot-version=v6.1 assoLoc=4532_01_03825 org=Chlamydomonas.reinhardtii.CC-4532	336.422	341.651	394.739	471.621	356.114	399.897	561.014	382.278	399.982	314.615	334.323	343.18	357.604	409.211	447.758	330.706	383.407	389.232	0.985035
Cre06.g279700		5	Cre06.g279700_4532.1.p	Cre06.g279700_4532.1.p	pacid=52533401 transcript=Cre06.g279700_4532.1 locus=Cre06.g279700_4532 ID=Cre06.g279700_4532.1.v6.1 annot-version=v6.1 assoLoc=4532_06_32485 org=Chlamydomonas.reinhardtii.CC-4532	369.763	382.461	333.19	359.841	356.57	359.739	337.426	371.553	315.254	391.886	397.574	381.138	361.805	358.717	341.411	390.199	360.261	365.805	0.984843
Cre11.g468356	TPR7	5	Cre11.g468356_4532.1.p	Cre11.g468356_4532.1.p	pacid=52525994 transcript=Cre11.g468356_4532.1 locus=Cre11.g468356_4532 ID=Cre11.g468356_4532.1.v6.1 annot-version=v6.1 assoLoc=4532_11_57095 org=Chlamydomonas.reinhardtii.CC-4532	471.119	419.776	425.638	466.348	550.785	432.875	484.461	473.595	469.811	474.325	421.544	487.12	438.844	483.336	475.956	460.996	461.09	468.476	0.984234
Cre09.g406200	PRORS1	2	Cre09.g406200_4532.1.p	Cre09.g406200_4532.1.p	pacid=52521719 transcript=Cre09.g406200_4532.1 locus=Cre09.g406200_4532 ID=Cre09.g406200_4532.1.v6.1 annot-version=v6.1 assoLoc=4532_09_48935 org=Chlamydomonas.reinhardtii.CC-4532	125.443	120.074	153.894	174.03	123.127	131.879	188.099	132.444	119.595	122.66	141.222	137.931	133.137	143.012	146.713	133.938	138.075	140.325	0.983962
CreCp.g802335	rpoC1	48	CreCp.g802335_4532.1.p	CreCp.g802335_4532.1.p	pacid=52533984 transcript=CreCp.g802335_4532.1 locus=CreCp.g802335_4532 ID=CreCp.g802335_4532.1.v6.1 annot-version=v6.1 assoLoc=4532_Cp_92040 org=Chlamydomonas.reinhardtii.CC-4532	4768.5	4926.02	6892.62	4053.67	4185.03	3606.06	4813.64	5707.78	4858.09	4080.51	5166.44	4276.1	5529.05	3948.25	5126.5	4507.68	4738.65	4817.09	0.983715
Cre09.g386750	HSP90A	13	Cre09.g386750_4532.1.p	Cre09.g386750_4532.1.p	pacid=52522172 transcript=Cre09.g386750_4532.1 locus=Cre09.g386750_4532 ID=Cre09.g386750_4532.1.v6.1 annot-version=v6.1 assoLoc=4532_09_45471 org=Chlamydomonas.reinhardtii.CC-4532	2128.77	2282.93	2026.68	2738.98	2496.22	1898.58	1997.63	2111.15	2016.02	2652.95	2308.75	2710.94	2146.13	2377.93	2041.6	2557.55	2262.03	2299.57	0.983672
Cre12.g494450	PRPS16	8	Cre12.g494450_4532.1.p	Cre12.g494450_4532.1.p	pacid=52536186 transcript=Cre12.g494450_4532.1 locus=Cre12.g494450_4532 ID=Cre12.g494450_4532.1.v6.1 annot-version=v6.1 assoLoc=4532_12_59681 org=Chlamydomonas.reinhardtii.CC-4532	1561.3	1809.67	1650.28	1457.8	1526.26	1585.77	1501.83	1651.83	2105.1	1646.44	1438.46	1407.67	1673.75	1523.28	1752.92	1497.52	1598.51	1625.22	0.983567
Cre10.g441200		4	Cre10.g441200_4532.1.p	Cre10.g441200_4532.1.p	pacid=52521346 transcript=Cre10.g441200_4532.1 locus=Cre10.g441200_4532 ID=Cre10.g441200_4532.1.v6.1 annot-version=v6.1 assoLoc=4532_10_52800 org=Chlamydomonas.reinhardtii.CC-4532	329.924	326.239	322.086	308.223	332.685	365.293	282.746	410.081	415.184	319.27	281.536	309.102	326.083	335.4	369.337	303.303	330.742	336.32	0.983414
Cre09.g403800	DHC14	9	Cre09.g403800_4532.1.p	Cre09.g403800_4532.1.p	pacid=52522665 transcript=Cre09.g403800_4532.1 locus=Cre09.g403800_4532 ID=Cre09.g403800_4532.1.v6.1 annot-version=v6.1 assoLoc=4532_09_45870 org=Chlamydomonas.reinhardtii.CC-4532	257.51	255.426	228.525	248.462	238.418	260.272	175.269	221.27	178.969	312.619	331.95	293.712	247.154	249.051	191.836	312.76	248.102	252.298	0.98337
Cre16.g673852		9	Cre16.g673852_4532.1.p	Cre16.g673852_4532.1.p	pacid=52518320 transcript=Cre16.g673852_4532.1 locus=Cre16.g673852_4532 ID=Cre16.g673852_4532.1.v6.1 annot-version=v6.1 assoLoc=4532_16_84226 org=Chlamydomonas.reinhardtii.CC-4532	750.976	888.055	736.173	769.272	786.814	646.253	873.148	757.72	821.401	741.073	740.955	721.614	791.735	734.113	817.423	734.547	762.924	775.985	0.983168
Cre06.g293150		4	Cre06.g293150_4532.1.p	Cre06.g293150_4532.1.p	pacid=52531896 transcript=Cre06.g293150_4532.1 locus=Cre06.g293150_4532 ID=Cre06.g293150_4532.1.v6.1 annot-version=v6.1 assoLoc=4532_06_34076 org=Chlamydomonas.reinhardtii.CC-4532	437.931	391.225	478.032	642.6	386.575	604.514	589.546	420.91	511.661	443.3	512.037	514.358	435.729	544.563	507.372	489.898	490.146	498.635	0.982975
Cre17.g722200	MRPL11	3	Cre17.g722200_4532.1.p	Cre17.g722200_4532.1.p	pacid=52527542 transcript=Cre17.g722200_4532.1 locus=Cre17.g722200_4532 ID=Cre17.g722200_4532.1.v6.1 annot-version=v6.1 assoLoc=4532_17_88351 org=Chlamydomonas.reinhardtii.CC-4532	344.808	465.413	458.511	316.308	422.682	315.174	493.884	366.628	414.892	246.749	519.098	323.867	422.911	351.388	425.135	363.238	387.149	394.186	0.982148
Cre06.g262900	PFK1	3	Cre06.g262900_4532.1.p	Cre06.g262900_4532.1.p	pacid=52533091 transcript=Cre06.g262900_4532.1 locus=Cre06.g262900_4532 ID=Cre06.g262900_4532.1.v6.1 annot-version=v6.1 assoLoc=4532_06_29416 org=Chlamydomonas.reinhardtii.CC-4532	151.063	143.035	170.943	137.113	144.516	134.295	203.648	143.219	144.527	118.399	135.571	151.623	155.014	138.641	163.798	135.198	146.827	149.498	0.982137
Cre01.g055453	ALS2	5	Cre01.g055453_4532.1.p	Cre01.g055453_4532.1.p	pacid=52525092 transcript=Cre01.g055453_4532.1 locus=Cre01.g055453_4532 ID=Cre01.g055453_4532.1.v6.1 annot-version=v6.1 assoLoc=4532_01_06441 org=Chlamydomonas.reinhardtii.CC-4532	475.939	438.462	487.033	494.851	474.644	360.646	516.266	456.776	382.082	418.417	410.925	596.949	467.145	443.38	451.708	475.43	455.263	463.569	0.982081
Cre12.g522350	TSW1	2	Cre12.g522350_4532.1.p	Cre12.g522350_4532.1.p	pacid=52538140 transcript=Cre12.g522350_4532.1 locus=Cre12.g522350_4532 ID=Cre12.g522350_4532.1.v6.1 annot-version=v6.1 assoLoc=4532_12_63511 org=Chlamydomonas.reinhardtii.CC-4532	141.219	107.291	106.959	131.503	122.121	133.929	140.534	132.744	108.204	135.827	105.41	134.134	118.49	129.184	127.161	125.124	123.837	126.142	0.981726
Cre03.g179901	MRPL116	3	Cre03.g179901_4532.1.p	Cre03.g179901_4532.1.p	pacid=52509350 transcript=Cre03.g179901_4532.1 locus=Cre03.g179901_4532 ID=Cre03.g179901_4532.1.v6.1 annot-version=v6.1 assoLoc=4532_03_18545 org=Chlamydomonas.reinhardtii.CC-4532	92.5036	127.652	103.241	99.8409	115.904	106.814	117.325	107.955	126.361	92.5444	97.3204	116.559	107.799	107.52	117.214	102.141	107.659	109.677	0.981598
Cre01.g031100	TEF30	6	Cre01.g031100_4532.1.p	Cre01.g031100_4532.1.p	pacid=52523890 transcript=Cre01.g031100_4532.1 locus=Cre01.g031100_4532 ID=Cre01.g031100_4532.1.v6.1 annot-version=v6.1 assoLoc=4532_01_03666 org=Chlamydomonas.reinhardtii.CC-4532	858.249	791.229	845.003	774.794	752.708	747.322	527.784	696.469	639.1	1059.66	958.627	978.361	831.494	758.275	621.118	998.883	794.884	810	0.981338
Cre01.g011000	RPL6	21	Cre01.g011000_4532.1.p	Cre01.g011000_4532.1.p	pacid=52523785 transcript=Cre01.g011000_4532.1 locus=Cre01.g011000_4532 ID=Cre01.g011000_4532.1.v6.1 annot-version=v6.1 assoLoc=4532_01_01446 org=Chlamydomonas.reinhardtii.CC-4532	3012.23	3127.49	2216.96	2374	2569.02	2175.61	2399.99	3938.13	2648.69	2598.08	1923.73	2266.2	2785.56	2372.88	2995.6	2262.67	2579.22	2629.14	0.981014
Cre08.g370450	MGE1	4	Cre08.g370450_4532.1.p	Cre08.g370450_4532.1.p	pacid=52534215 transcript=Cre08.g370450_4532.1 locus=Cre08.g370450_4532 ID=Cre08.g370450_4532.1.v6.1 annot-version=v6.1 assoLoc=4532_08_43480 org=Chlamydomonas.reinhardtii.CC-4532	452.907	386.758	357.753	466.167	372.813	412.76	427.669	447.436	428.12	422.4	360.834	414.845	399.139	417.247	434.408	399.36	408.193	416.884	0.979152
Cre13.g573351		16	Cre13.g573351_4532.1.p	Cre13.g573351_4532.1.p	pacid=52514893 transcript=Cre13.g573351_4532.1 locus=Cre13.g573351_4532 ID=Cre13.g573351_4532.1.v6.1 annot-version=v6.1 assoLoc=4532_13_69711 org=Chlamydomonas.reinhardtii.CC-4532	2947.25	3211.38	2836.59	2594.58	3277.54	2002.15	2604.86	3568.36	4124.72	2505.85	2168.58	2257.18	2998.41	2624.76	3432.65	2310.54	2811.58	2871.59	0.979103
Cre11.g479500	PRPL4	17	Cre11.g479500_4532.1.p	Cre11.g479500_4532.1.p	pacid=52526233 transcript=Cre11.g479500_4532.1 locus=Cre11.g479500_4532 ID=Cre11.g479500_4532.1.v6.1 annot-version=v6.1 assoLoc=4532_11_58810 org=Chlamydomonas.reinhardtii.CC-4532	2405.73	2532.71	2561.34	2098.33	2458.66	2402.1	1987.16	2898.85	3429.3	2458.73	1927.15	2072.17	2499.93	2319.7	2771.77	2152.68	2409.81	2462.23	0.978712
Cre08.g379800		6	Cre08.g379800_4532.1.p	Cre08.g379800_4532.1.p	pacid=52534715 transcript=Cre08.g379800_4532.1 locus=Cre08.g379800_4532 ID=Cre08.g379800_4532.1.v6.1 annot-version=v6.1 assoLoc=4532_08_44545 org=Chlamydomonas.reinhardtii.CC-4532	399.832	251.703	271.155	287.846	232.647	410.894	202.551	384.261	278.162	403.998	260.691	365.154	307.563	310.462	288.325	343.281	309.013	315.803	0.9785
Cre11.g478240		2	Cre11.g478240_4532.1.p	Cre11.g478240_4532.1.p	pacid=52526999 transcript=Cre11.g478240_4532.1 locus=Cre11.g478240_4532 ID=Cre11.g478240_4532.1.v6.1 annot-version=v6.1 assoLoc=4532_11_58676 org=Chlamydomonas.reinhardtii.CC-4532	233.751	271.106	292.307	235.437	253.623	221.926	238.059	243.283	212.906	289.043	251.775	306.731	265.721	236.995	231.416	282.516	251.358	256.966	0.978176
Cre05.g241300		2	Cre05.g241300_4532.1.p	Cre05.g241300_4532.1.p	pacid=52539468 transcript=Cre05.g241300_4532.1 locus=Cre05.g241300_4532 ID=Cre05.g241300_4532.1.v6.1 annot-version=v6.1 assoLoc=4532_05_27460 org=Chlamydomonas.reinhardtii.CC-4532	166.671	155.364	224.879	163.482	146.027	163.889	194.7	161.068	249.394	128.489	153.478	156.437	182.305	157.799	201.721	146.135	170.052	173.928	0.977718
Cre09.g393358	VIG1	11	Cre09.g393358_4532.1.p	Cre09.g393358_4532.1.p	pacid=52522073 transcript=Cre09.g393358_4532.1 locus=Cre09.g393358_4532 ID=Cre09.g393358_4532.1.v6.1 annot-version=v6.1 assoLoc=4532_09_47491 org=Chlamydomonas.reinhardtii.CC-4532	2618.28	2097.01	1895.09	1639.53	1710.61	2299.04	1761.39	2915.65	2994.9	1841.15	1279.36	1751.51	2203.46	1883.06	2557.31	1624.01	2043.26	2090.66	0.977328
Cre01.g033300		2	Cre01.g033300_4532.1.p	Cre01.g033300_4532.1.p	pacid=52524067 transcript=Cre01.g033300_4532.1 locus=Cre01.g033300_4532 ID=Cre01.g033300_4532.1.v6.1 annot-version=v6.1 assoLoc=4532_01_03935 org=Chlamydomonas.reinhardtii.CC-4532	202.556	142.925	117.434	108.351	116.764	175.49	109.197	184.838	162.103	148.258	125.958	153.204	154.305	133.535	152.046	142.473	143.92	147.26	0.977322
Cre04.g214150	THI4	3	Cre04.g214150_4532.1.p	Cre04.g214150_4532.1.p	pacid=52540371 transcript=Cre04.g214150_4532.1 locus=Cre04.g214150_4532 ID=Cre04.g214150_4532.1.v6.1 annot-version=v6.1 assoLoc=4532_04_23621 org=Chlamydomonas.reinhardtii.CC-4532	121.519	121.684	119.627	193.256	170.18	125.806	206.56	134.943	212.146	115.239	83.7936	119.396	120.943	163.081	184.55	106.143	142.012	145.346	0.977058
Cre09.g391097	RPL24	15	Cre09.g391097_4532.1.p	Cre09.g391097_4532.1.p	pacid=52513729 transcript=Cre09.g391097_4532.1 locus=Cre09.g391097_4532 ID=Cre09.g391097_4532.1.v6.1 annot-version=v6.1 assoLoc=4532_02_13081 org=Chlamydomonas.reinhardtii.CC-4532	2410.5	2524.57	2136.82	1908.08	2548.43	1900.35	2068.23	3043.89	3259.14	2031.03	1569.25	1777.36	2357.3	2118.95	2790.42	1792.55	2238.12	2291.48	0.976715
Cre07.g357900		4	Cre07.g357900_4532.1.p	Cre07.g357900_4532.1.p	pacid=52530112 transcript=Cre07.g357900_4532.1 locus=Cre07.g357900_4532 ID=Cre07.g357900_4532.1.v6.1 annot-version=v6.1 assoLoc=4532_07_41671 org=Chlamydomonas.reinhardtii.CC-4532	247.986	215.355	229.191	206.5	164.488	320.106	180.997	180.113	160.974	302.941	305.314	286.72	230.844	230.365	174.028	298.325	230.604	236.177	0.976407
Cre07.g340350	ASA1	23	Cre07.g340350_4532.1.p	Cre07.g340350_4532.1.p	pacid=52529592 transcript=Cre07.g340350_4532.1 locus=Cre07.g340350_4532 ID=Cre07.g340350_4532.1.v6.1 annot-version=v6.1 assoLoc=4532_07_39565 org=Chlamydomonas.reinhardtii.CC-4532	3111.9	3149.91	3623.75	3216.86	2261.71	2908.64	2642.78	2149.35	1814.45	3545.12	5150.51	3413.11	3295.19	2795.74	2202.19	4036.25	3045.46	3119.22	0.976353
Cre17.g697650		2	Cre17.g697650_4532.1.p	Cre17.g697650_4532.1.p	pacid=52528945 transcript=Cre17.g697650_4532.1 locus=Cre17.g697650_4532 ID=Cre17.g697650_4532.1.v6.1 annot-version=v6.1 assoLoc=4532_17_85731 org=Chlamydomonas.reinhardtii.CC-4532	230.263	261.106	209.849	260.461	215.557	248.564	266.574	189.436	177.57	258.797	290.903	277.457	233.739	241.527	211.193	275.719	237.633	243.456	0.976083
Cre06.g300800	PRPL27	6	Cre06.g300800_4532.1.p	Cre06.g300800_4532.1.p	pacid=52531173 transcript=Cre06.g300800_4532.1 locus=Cre06.g300800_4532 ID=Cre06.g300800_4532.1.v6.1 annot-version=v6.1 assoLoc=4532_06_34915 org=Chlamydomonas.reinhardtii.CC-4532	1164.21	1338.15	1189.92	1129.94	1306.92	1202.87	1166.67	1435.64	1518.31	1158.34	1085.83	1146.97	1230.76	1213.24	1373.54	1130.38	1222	1251.96	0.97607
Cre10.g456750		2	Cre10.g456750_4532.1.p	Cre10.g456750_4532.1.p	pacid=52521222 transcript=Cre10.g456750_4532.1 locus=Cre10.g456750_4532 ID=Cre10.g456750_4532.1.v6.1 annot-version=v6.1 assoLoc=4532_10_54605 org=Chlamydomonas.reinhardtii.CC-4532	64.6698	50.2739	123.676	63.9269	56.6367	68.3635	91.181	58.2152	88.4919	60.6271	62.7463	76.869	79.5399	62.9757	79.296	66.7475	71.2578	73.0217	0.975845
Cre16.g692901		7	Cre16.g692901_4532.1.p	Cre16.g692901_4532.1.p	pacid=52516052 transcript=Cre16.g692901_4532.1 locus=Cre16.g692901_4532 ID=Cre16.g692901_4532.1.v6.1 annot-version=v6.1 assoLoc=4532_16_79066 org=Chlamydomonas.reinhardtii.CC-4532	521.453	485.807	509.114	369.175	410.041	451.393	407.863	494.519	437.212	507.768	454.668	513.196	505.458	410.203	446.531	491.877	457.831	469.204	0.975759
Cre02.g080700	BIP1	28	Cre02.g080700_4532.1.p	Cre02.g080700_4532.1.p	pacid=52512271 transcript=Cre02.g080700_4532.1 locus=Cre02.g080700_4532 ID=Cre02.g080700_4532.1.v6.1 annot-version=v6.1 assoLoc=4532_02_07671 org=Chlamydomonas.reinhardtii.CC-4532	3914.82	4296.59	3920.29	4658.82	4656.07	4373.92	5097.3	4280.21	4030.88	4140.75	4285.22	4628.66	4043.9	4562.94	4469.46	4351.54	4303.42	4410.5	0.975721
Cre07.g313700	TSX2	2	Cre07.g313700_4532.1.p	Cre07.g313700_4532.1.p	pacid=52530815 transcript=Cre07.g313700_4532.1 locus=Cre07.g313700_4532 ID=Cre07.g313700_4532.1.v6.1 annot-version=v6.1 assoLoc=4532_07_36340 org=Chlamydomonas.reinhardtii.CC-4532	143.759	108.493	119.773	107.329	99.021	126.256	101.792	119.812	90.7165	148.447	117.105	144.32	124.008	110.869	104.107	136.624	117.439	120.365	0.975684
Cre09.g402775	VTC4	12	Cre09.g402775_4532.1.p	Cre09.g402775_4532.1.p	pacid=52522094 transcript=Cre09.g402775_4532.1 locus=Cre09.g402775_4532 ID=Cre09.g402775_4532.1.v6.1 annot-version=v6.1 assoLoc=4532_09_48746 org=Chlamydomonas.reinhardtii.CC-4532	1050.32	1057.66	1337.55	945.554	853.149	913.572	893.745	749.948	738.693	1120.35	1673.64	1137.3	1148.51	904.092	794.129	1310.43	1026.3	1052.28	0.97531
Cre06.g278224	MRPL16	2	Cre06.g278224_4532.1.p	Cre06.g278224_4532.1.p	pacid=52533854 transcript=Cre06.g278224_4532.1 locus=Cre06.g278224_4532 ID=Cre06.g278224_4532.1.v6.1 annot-version=v6.1 assoLoc=4532_06_31886 org=Chlamydomonas.reinhardtii.CC-4532	143.537	262.844	162.924	212.156	240.855	77.1346	232.746	165.416	260.339	138.871	195.288	134.742	189.768	176.715	219.5	156.3	183.242	187.9	0.975208
Cre06.g299650	CLPR6	5	Cre06.g299650_4532.1.p	Cre06.g299650_4532.1.p	pacid=52532230 transcript=Cre06.g299650_4532.1 locus=Cre06.g299650_4532 ID=Cre06.g299650_4532.1.v6.1 annot-version=v6.1 assoLoc=4532_06_34791 org=Chlamydomonas.reinhardtii.CC-4532	191.429	183.206	215.316	199.043	209.922	193.342	283.315	219.196	176.384	168.338	185.631	189.866	196.65	200.769	226.298	181.278	198.71	203.788	0.975078
Cre08.g365692	SIR2	12	Cre08.g365692_4532.1.p	Cre08.g365692_4532.1.p	pacid=52535104 transcript=Cre08.g365692_4532.1 locus=Cre08.g365692_4532 ID=Cre08.g365692_4532.1.v6.1 annot-version=v6.1 assoLoc=4532_08_42895 org=Chlamydomonas.reinhardtii.CC-4532	1354.79	1129.74	1293.84	1832.59	1332.43	1889.65	1514.96	1445.89	1812.79	1481.6	1265.33	1538.36	1259.46	1684.89	1591.21	1428.43	1472.17	1509.82	0.975064
Cre16.g683050	RNJ1	2	Cre16.g683050_4532.1.p	Cre16.g683050_4532.1.p	pacid=52517520 transcript=Cre16.g683050_4532.1 locus=Cre16.g683050_4532 ID=Cre16.g683050_4532.1.v6.1 annot-version=v6.1 assoLoc=4532_16_83195 org=Chlamydomonas.reinhardtii.CC-4532	298.235	270.245	308.805	276.292	261.001	260.237	256.133	260.013	254.001	333.629	301.343	312.736	292.428	265.843	256.716	315.903	279.136	286.309	0.974946
Cre12.g532100		4	Cre12.g532100_4532.1.p	Cre12.g532100_4532.1.p	pacid=52537409 transcript=Cre12.g532100_4532.1 locus=Cre12.g532100_4532 ID=Cre12.g532100_4532.1.v6.1 annot-version=v6.1 assoLoc=4532_12_64645 org=Chlamydomonas.reinhardtii.CC-4532	342.859	338.141	333.261	314.137	305.821	354.879	274.309	340.281	308.106	351.372	445.061	322.776	338.087	324.946	307.565	373.07	331.516	340.317	0.974139
Cre02.g113200	GLN1	13	Cre02.g113200_4532.1.p	Cre02.g113200_4532.1.p	pacid=52513620 transcript=Cre02.g113200_4532.1 locus=Cre02.g113200_4532 ID=Cre02.g113200_4532.1.v6.1 annot-version=v6.1 assoLoc=4532_02_11271 org=Chlamydomonas.reinhardtii.CC-4532	1476.44	1840.76	1535.69	2107.65	1925.77	1130.14	1921.34	1566.18	1821.1	1610.46	1745.57	1620.01	1617.63	1721.19	1769.54	1658.68	1669.41	1714.11	0.973921
Cre07.g357850	RPL22	20	Cre07.g357850_4532.1.p	Cre07.g357850_4532.1.p	pacid=52530297 transcript=Cre07.g357850_4532.1 locus=Cre07.g357850_4532 ID=Cre07.g357850_4532.1.v6.1 annot-version=v6.1 assoLoc=4532_07_41666 org=Chlamydomonas.reinhardtii.CC-4532	4223.77	5103.86	3783.29	3796.11	4700.62	3125.23	3560.48	5702.05	6275.67	3632.73	2950.98	3281.36	4370.31	3873.99	5179.4	3288.36	4122.15	4233.88	0.97361
Cre08.g368400	NTR1	3	Cre08.g368400_4532.1.p	Cre08.g368400_4532.1.p	pacid=52534978 transcript=Cre08.g368400_4532.1 locus=Cre08.g368400_4532 ID=Cre08.g368400_4532.1.v6.1 annot-version=v6.1 assoLoc=4532_08_43185 org=Chlamydomonas.reinhardtii.CC-4532	303.906	295.197	277.283	333.014	304.249	303.998	331.353	343.996	351.997	304.542	247.342	287.687	292.129	313.754	342.449	279.857	302.941	311.153	0.973609
Cre16.g693500	FAP40	4	Cre16.g693500_4532.1.p	Cre16.g693500_4532.1.p	pacid=52517367 transcript=Cre16.g693500_4532.1 locus=Cre16.g693500_4532 ID=Cre16.g693500_4532.1.v6.1 annot-version=v6.1 assoLoc=4532_16_78995 org=Chlamydomonas.reinhardtii.CC-4532	288.987	239.889	667.633	312.008	294.134	682.118	729.977	376.208	225.359	305.191	555.768	359.872	398.836	429.42	443.848	406.944	414.128	425.396	0.973514
Cre02.g092900	GUA1	12	Cre02.g092900_4532.1.p	Cre02.g092900_4532.1.p	pacid=52514024 transcript=Cre02.g092900_4532.1 locus=Cre02.g092900_4532 ID=Cre02.g092900_4532.1.v6.1 annot-version=v6.1 assoLoc=4532_02_08996 org=Chlamydomonas.reinhardtii.CC-4532	1149.48	1213.68	1131.58	1469.95	1342.54	1357.63	1247.44	1329.52	1360.74	1392.79	1095.31	1452.13	1164.91	1390.04	1312.57	1313.41	1277.48	1312.99	0.972955
Cre02.g105500	AOD1	4	Cre02.g105500_4532.1.p	Cre02.g105500_4532.1.p	pacid=52513084 transcript=Cre02.g105500_4532.1 locus=Cre02.g105500_4532 ID=Cre02.g105500_4532.1.v6.1 annot-version=v6.1 assoLoc=4532_02_10420 org=Chlamydomonas.reinhardtii.CC-4532	640.959	650.442	592.368	769.335	591.917	732.511	613.63	738.572	677.045	719.838	627.951	711.67	627.923	697.921	676.416	686.486	662.922	681.451	0.97281
Cre05.g234050		10	Cre05.g234050_4532.1.p	Cre05.g234050_4532.1.p	pacid=52539426 transcript=Cre05.g234050_4532.1 locus=Cre05.g234050_4532 ID=Cre05.g234050_4532.1.v6.1 annot-version=v6.1 assoLoc=4532_05_27940 org=Chlamydomonas.reinhardtii.CC-4532	774.919	747.699	960.424	647.784	671.11	673.232	722.542	795.369	916.448	696.137	756.827	713.644	827.681	664.042	811.453	722.203	745.861	766.828	0.972658
Cre16.g677000	HSP70E	11	Cre16.g677000_4532.1.p	Cre16.g677000_4532.1.p	pacid=52517808 transcript=Cre16.g677000_4532.1 locus=Cre16.g677000_4532 ID=Cre16.g677000_4532.1.v6.1 annot-version=v6.1 assoLoc=4532_16_83860 org=Chlamydomonas.reinhardtii.CC-4532	1483.51	1389.98	1504.76	1561.45	1574.25	1415.66	1522.86	1624.84	1495.97	1586.01	1258.62	1692.37	1459.42	1517.12	1547.89	1512.33	1488.27	1530.11	0.972653
Cre04.g217932	PRPL35	3	Cre04.g217932_4532.1.p	Cre04.g217932_4532.1.p	pacid=52540443 transcript=Cre04.g217932_4532.1 locus=Cre04.g217932_4532 ID=Cre04.g217932_4532.1.v6.1 annot-version=v6.1 assoLoc=4532_04_23060 org=Chlamydomonas.reinhardtii.CC-4532	511.589	572.365	541.477	412.918	509.529	458.402	365.269	591.627	730.903	533.785	439.933	430.103	541.81	460.283	562.6	467.94	501.047	515.27	0.972396
Cre07.g329700	RPT2	7	Cre07.g329700_4532.1.p	Cre07.g329700_4532.1.p	pacid=52529225 transcript=Cre07.g329700_4532.1 locus=Cre07.g329700_4532 ID=Cre07.g329700_4532.1.v6.1 annot-version=v6.1 assoLoc=4532_07_38310 org=Chlamydomonas.reinhardtii.CC-4532	901.221	1069.17	1024.58	1103.32	1184.34	774.359	1068.97	851.223	849.344	1047.78	1300.58	1111.51	998.324	1020.67	923.179	1153.29	1009.5	1038.23	0.972324
Cre13.g565850	COPA1	23	Cre13.g565850_4532.1.p	Cre13.g565850_4532.1.p	pacid=52515158 transcript=Cre13.g565850_4532.1 locus=Cre13.g565850_4532 ID=Cre13.g565850_4532.1.v6.1 annot-version=v6.1 assoLoc=4532_13_68866 org=Chlamydomonas.reinhardtii.CC-4532	2561.22	3089.85	3601.8	3319.62	3817.57	1948.4	3841.19	2890.57	3062.22	2581.16	3615.82	2883.78	3084.29	3028.53	3264.66	3026.92	3056.41	3145.79	0.971587
Cre04.g214500	IDH3	20	Cre04.g214500_4532.1.p	Cre04.g214500_4532.1.p	pacid=52540291 transcript=Cre04.g214500_4532.1 locus=Cre04.g214500_4532 ID=Cre04.g214500_4532.1.v6.1 annot-version=v6.1 assoLoc=4532_04_23576 org=Chlamydomonas.reinhardtii.CC-4532	2488.86	2061.23	1898.53	2980.38	2229.24	2214.41	2242.29	2218.06	2488.05	2923.06	1768.07	2643.17	2149.54	2474.68	2316.13	2444.77	2312.11	2380.45	0.971291
Cre11.g480150	RPS14	19	Cre11.g480150_4532.1.p	Cre11.g480150_4532.1.p	pacid=52526545 transcript=Cre11.g480150_4532.1 locus=Cre11.g480150_4532 ID=Cre11.g480150_4532.1.v6.1 annot-version=v6.1 assoLoc=4532_11_58890 org=Chlamydomonas.reinhardtii.CC-4532	2787.01	2956.49	2332.73	2276.01	2861.11	1695.14	2447.35	3092.63	2960.54	2487.55	2239.45	2124.44	2692.08	2277.42	2833.51	2283.81	2484.75	2558.66	0.971113
Cre14.g633650	PRP6	4	Cre14.g633650_4532.1.p	Cre14.g633650_4532.1.p	pacid=52518860 transcript=Cre14.g633650_4532.1 locus=Cre14.g633650_4532 ID=Cre14.g633650_4532.1.v6.1 annot-version=v6.1 assoLoc=4532_14_75646 org=Chlamydomonas.reinhardtii.CC-4532	350.365	386.309	449.292	395.395	372.415	384.286	485.08	369.98	371.189	353.842	431.075	396.642	395.322	384.032	408.75	393.853	389.677	401.301	0.971033
Cre06.g258733	LEU2	59	Cre06.g258733_4532.1.p	Cre06.g258733_4532.1.p	pacid=52532770 transcript=Cre06.g258733_4532.1 locus=Cre06.g258733_4532 ID=Cre06.g258733_4532.1.v6.1 annot-version=v6.1 assoLoc=4532_06_29005 org=Chlamydomonas.reinhardtii.CC-4532	8157.72	6961.99	10434.1	6611.38	8458.87	7021.86	10933	9190.81	9147.56	6332.11	7571.93	5903.09	8517.94	7364.04	9757.12	6602.38	7940.99	8179.75	0.970811
Cre15.g643600	SUFB1	2	Cre15.g643600_4532.1.p	Cre15.g643600_4532.1.p	pacid=52535809 transcript=Cre15.g643600_4532.1 locus=Cre15.g643600_4532 ID=Cre15.g643600_4532.1.v6.1 annot-version=v6.1 assoLoc=4532_15_77320 org=Chlamydomonas.reinhardtii.CC-4532	88.358	85.5252	98.483	88.6365	77.7084	116.808	98.6997	105.667	81.8887	91.3423	84.5168	110.122	90.7887	94.3843	95.4185	95.327	92.5865	95.3728	0.970786
Cre10.g435300	AAP1	6	Cre10.g435300_4532.2.p	Cre10.g435300_4532.2.p	pacid=52521260 transcript=Cre10.g435300_4532.2 locus=Cre10.g435300_4532 ID=Cre10.g435300_4532.2.v6.1 annot-version=v6.1 assoLoc=4532_10_52171 org=Chlamydomonas.reinhardtii.CC-4532	347.792	295.073	317.084	325.814	310.307	326.589	293.471	324.737	343.22	343.764	314.561	361.487	319.983	320.903	320.476	339.937	320.443	330.207	0.970432
Cre14.g632775		17	Cre14.g632775_4532.1.p	Cre14.g632775_4532.1.p	pacid=52518540 transcript=Cre14.g632775_4532.1 locus=Cre14.g632775_4532 ID=Cre14.g632775_4532.1.v6.1 annot-version=v6.1 assoLoc=4532_14_75510 org=Chlamydomonas.reinhardtii.CC-4532	1857.48	1905.63	1845.23	1893.21	2171.09	1670.56	1942.18	1788.33	1656.01	2020.92	2174.75	2107.06	1869.45	1911.62	1795.51	2100.91	1890.53	1948.21	0.970395
Cre03.g200250		7	Cre03.g200250_4532.1.p	Cre03.g200250_4532.1.p	pacid=52509724 transcript=Cre03.g200250_4532.1 locus=Cre03.g200250_4532 ID=Cre03.g200250_4532.1.v6.1 annot-version=v6.1 assoLoc=4532_03_21686 org=Chlamydomonas.reinhardtii.CC-4532	511.776	448.884	533.441	602.657	388.344	685.989	586.648	540.012	481.354	564.128	499.482	596.391	498.034	558.997	536.005	553.334	528.515	544.669	0.970342
Cre03.g190500	GLC2A	3	Cre03.g190500_4532.1.p	Cre03.g190500_4532.1.p	pacid=52511355 transcript=Cre03.g190500_4532.1 locus=Cre03.g190500_4532 ID=Cre03.g190500_4532.1.v6.1 annot-version=v6.1 assoLoc=4532_03_19700 org=Chlamydomonas.reinhardtii.CC-4532	152.167	111.026	144.806	144.748	150.685	194.644	172.58	128.214	127.281	149.653	175.779	172.346	136	163.359	142.692	165.926	149.679	154.309	0.97
Cre10.g447300	DDI1	2	Cre10.g447300_4532.1.p	Cre10.g447300_4532.1.p	pacid=52520870 transcript=Cre10.g447300_4532.1 locus=Cre10.g447300_4532 ID=Cre10.g447300_4532.1.v6.1 annot-version=v6.1 assoLoc=4532_10_53586 org=Chlamydomonas.reinhardtii.CC-4532	177.241	161.171	144.297	163.583	165.752	168.748	160.789	212.595	151.456	193.43	137.548	155.725	160.903	166.028	174.947	162.234	163.465	168.591	0.969599
Cre12.g529400	RPS27E1	4	Cre12.g529400_4532.1.p	Cre12.g529400_4532.1.p	pacid=52536923 transcript=Cre12.g529400_4532.1 locus=Cre12.g529400_4532 ID=Cre12.g529400_4532.1.v6.1 annot-version=v6.1 assoLoc=4532_12_64320 org=Chlamydomonas.reinhardtii.CC-4532	302.273	314.998	271.086	249.364	301.419	222.3	275.458	342.867	309.495	283.73	233.277	269.394	296.119	257.694	309.273	262.134	276.907	285.704	0.96921
Cre12.g507700		2	Cre12.g507700_4532.1.p	Cre12.g507700_4532.1.p	pacid=52538954 transcript=Cre12.g507700_4532.1 locus=Cre12.g507700_4532 ID=Cre12.g507700_4532.1.v6.1 annot-version=v6.1 assoLoc=4532_12_61250 org=Chlamydomonas.reinhardtii.CC-4532	66.6788	51.3479	64.4092	50.4706	60.5832	56.46	54.9824	43.6517	49.2604	63.5523	82.4239	67.2013	60.812	55.8379	49.2982	71.0592	58.325	60.1787	0.969197
Cre03.g145507	PGC2	8	Cre03.g145507_4532.1.p	Cre03.g145507_4532.1.p	pacid=52509248 transcript=Cre03.g145507_4532.1 locus=Cre03.g145507_4532 ID=Cre03.g145507_4532.1.v6.1 annot-version=v6.1 assoLoc=4532_03_14671 org=Chlamydomonas.reinhardtii.CC-4532	637.49	663.397	803.755	797.625	903.976	1158.91	691.714	664.408	598.647	1054.23	1136.41	977.55	701.547	953.504	651.59	1056.06	827.526	853.827	0.969196
Cre02.g081050	FAP24	23	Cre02.g081050_4532.1.p	Cre02.g081050_4532.1.p	pacid=52511809 transcript=Cre02.g081050_4532.1 locus=Cre02.g081050_4532 ID=Cre02.g081050_4532.1.v6.1 annot-version=v6.1 assoLoc=4532_02_07705 org=Chlamydomonas.reinhardtii.CC-4532	2729.46	2160.42	1382.62	2402.82	1916.29	2214.6	1429.58	2285.32	2005.99	3124.68	1429.36	2938.49	2090.83	2177.9	1906.96	2497.51	2134.37	2202.24	0.969182
Cre10.g442700	RVB2	14	Cre10.g442700_4532.1.p	Cre10.g442700_4532.1.p	pacid=52520647 transcript=Cre10.g442700_4532.1 locus=Cre10.g442700_4532 ID=Cre10.g442700_4532.1.v6.1 annot-version=v6.1 assoLoc=4532_10_52951 org=Chlamydomonas.reinhardtii.CC-4532	1348.82	1604.16	1171.62	1427.15	1451.39	1088.59	1128.06	1191.82	1233.32	1597.56	1653.24	1545.67	1374.87	1322.38	1184.4	1598.82	1348.62	1391.61	0.969109
Cre15.g638500	CYT1	7	Cre15.g638500_4532.1.p	Cre15.g638500_4532.1.p	pacid=52535892 transcript=Cre15.g638500_4532.1 locus=Cre15.g638500_4532 ID=Cre15.g638500_4532.1.v6.1 annot-version=v6.1 assoLoc=4532_15_76525 org=Chlamydomonas.reinhardtii.CC-4532	559.118	480.958	540.795	443.799	415.659	530.896	468.507	484.25	452.62	533.774	586.989	540.479	526.957	463.451	468.459	553.747	495.204	511.103	0.968893
Cre02.g101800	ARFB1	2	Cre02.g101800_4532.1.p	Cre02.g101800_4532.1.p	pacid=52513026 transcript=Cre02.g101800_4532.1 locus=Cre02.g101800_4532 ID=Cre02.g101800_4532.1.v6.1 annot-version=v6.1 assoLoc=4532_02_10011 org=Chlamydomonas.reinhardtii.CC-4532	348.64	286.76	359.54	231.521	326.542	397.016	347.787	388.309	357.175	337.53	286.997	298.408	331.647	318.36	364.424	307.645	325.003	336.034	0.967173
Cre16.g675550	FKB16B	2	Cre16.g675550_4532.1.p	Cre16.g675550_4532.1.p	pacid=52516000 transcript=Cre16.g675550_4532.1 locus=Cre16.g675550_4532 ID=Cre16.g675550_4532.1.v6.1 annot-version=v6.1 assoLoc=4532_16_84026 org=Chlamydomonas.reinhardtii.CC-4532	292.554	180.057	237.081	446.048	181.246	442.674	355.537	274.88	316.794	320.387	218.099	354.382	236.564	356.656	315.737	297.623	296.61	306.68	0.967164
Cre12.g494100		11	Cre12.g494100_4532.1.p	Cre12.g494100_4532.1.p	pacid=52538447 transcript=Cre12.g494100_4532.1 locus=Cre12.g494100_4532 ID=Cre12.g494100_4532.1.v6.1 annot-version=v6.1 assoLoc=4532_12_59730 org=Chlamydomonas.reinhardtii.CC-4532	661.283	666.451	771.553	583.309	727.986	599.057	667.215	659.203	671.469	671.239	759.326	718.517	699.762	636.784	665.962	716.361	668.273	691.162	0.966885
CreCp.g802319	rps11	4	CreCp.g802319_4532.1.p	CreCp.g802319_4532.1.p	pacid=52533938 transcript=CreCp.g802319_4532.1 locus=CreCp.g802319_4532 ID=CreCp.g802319_4532.1.v6.1 annot-version=v6.1 assoLoc=4532_Cp_91955 org=Chlamydomonas.reinhardtii.CC-4532	566.397	781.227	557.102	630.461	684.306	326.557	561.877	596.237	715.175	599.604	693.444	501.428	634.909	547.108	624.43	598.159	591.008	611.294	0.966815
Cre01.g028101		2	Cre01.g028101_4532.1.p	Cre01.g028101_4532.1.p	pacid=52524132 transcript=Cre01.g028101_4532.1 locus=Cre01.g028101_4532 ID=Cre01.g028101_4532.1.v6.1 annot-version=v6.1 assoLoc=4532_01_03336 org=Chlamydomonas.reinhardtii.CC-4532	124.557	114.211	107.131	107.889	96.4535	136.458	89.343	104.592	104.409	143.573	152.206	116.439	115.3	113.6	99.448	137.406	114.45	118.427	0.966417
Cre02.g106600	RPS19	18	Cre02.g106600_4532.1.p	Cre02.g106600_4532.1.p	pacid=52512735 transcript=Cre02.g106600_4532.1 locus=Cre02.g106600_4532 ID=Cre02.g106600_4532.1.v6.1 annot-version=v6.1 assoLoc=4532_02_10536 org=Chlamydomonas.reinhardtii.CC-4532	1946.58	2152.71	1754.06	1636.08	2149.54	1286.9	1678.49	2555.24	2586.56	1573.25	1349.29	1565.22	1951.12	1690.84	2273.43	1495.92	1820.98	1884.67	0.966202
Cre13.g581600	ASA4	15	Cre13.g581600_4532.1.p	Cre13.g581600_4532.1.p	pacid=52514583 transcript=Cre13.g581600_4532.1 locus=Cre13.g581600_4532 ID=Cre13.g581600_4532.1.v6.1 annot-version=v6.1 assoLoc=4532_13_70591 org=Chlamydomonas.reinhardtii.CC-4532	2040.65	2019.62	2670.01	2171.62	1718.71	2149.21	1979.66	1632.89	1462.39	2485.31	3272.5	2388.14	2243.43	2013.18	1691.65	2715.32	2128.3	2203.48	0.965882
Cre03.g197650		3	Cre03.g197650_4532.1.p	Cre03.g197650_4532.1.p	pacid=52511285 transcript=Cre03.g197650_4532.1 locus=Cre03.g197650_4532 ID=Cre03.g197650_4532.1.v6.1 annot-version=v6.1 assoLoc=4532_03_20540 org=Chlamydomonas.reinhardtii.CC-4532	88.5633	113.248	118.107	104.493	83.9405	123.737	103.201	110.183	73.5283	94.004	159.344	114.287	106.639	104.057	95.6374	122.545	105.348	109.091	0.96569
Cre16.g685550	OASTL4	7	Cre16.g685550_4532.1.p	Cre16.g685550_4532.1.p	pacid=52516491 transcript=Cre16.g685550_4532.1 locus=Cre16.g685550_4532 ID=Cre16.g685550_4532.1.v6.1 annot-version=v6.1 assoLoc=4532_16_82866 org=Chlamydomonas.reinhardtii.CC-4532	400.681	349.002	473.169	515.593	353.187	483.079	547.762	398.793	360.995	429.033	430.204	500.212	407.617	450.62	435.85	453.15	429.118	444.5	0.965397
CreCp.g802279	rps8	6	CreCp.g802279_4532.1.p	CreCp.g802279_4532.1.p	pacid=52533961 transcript=CreCp.g802279_4532.1 locus=CreCp.g802279_4532 ID=CreCp.g802279_4532.1.v6.1 annot-version=v6.1 assoLoc=4532_Cp_91761 org=Chlamydomonas.reinhardtii.CC-4532	912.637	1294.46	1012.12	1027.48	1029.38	707.632	964.569	1046.7	1332.74	1036.37	857.032	961.981	1073.07	921.497	1114.67	951.794	997.285	1033.23	0.965208
Cre09.g416150	ASA7	4	Cre09.g416150_4532.3.p	Cre09.g416150_4532.3.p	pacid=52522360 transcript=Cre09.g416150_4532.3 locus=Cre09.g416150_4532 ID=Cre09.g416150_4532.3.v6.1 annot-version=v6.1 assoLoc=4532_09_50045 org=Chlamydomonas.reinhardtii.CC-4532	309.962	308.762	477.525	376.864	257.754	248.752	300.024	219.725	245.467	366.739	573.635	345.636	365.416	294.457	255.072	428.67	329.936	341.871	0.965091
Cre10.g455000		7	Cre10.g455000_4532.1.p	Cre10.g455000_4532.1.p	pacid=52520501 transcript=Cre10.g455000_4532.1 locus=Cre10.g455000_4532 ID=Cre10.g455000_4532.1.v6.1 annot-version=v6.1 assoLoc=4532_10_54395 org=Chlamydomonas.reinhardtii.CC-4532	440.233	387.46	521.909	409.117	423.652	437.552	537.883	442.357	509.279	386.839	376.457	462.339	449.867	423.44	496.506	408.545	436.654	452.526	0.964926
Cre12.g518900		3	Cre12.g518900_4532.1.p	Cre12.g518900_4532.1.p	pacid=52537450 transcript=Cre12.g518900_4532.1 locus=Cre12.g518900_4532 ID=Cre12.g518900_4532.1.v6.1 annot-version=v6.1 assoLoc=4532_12_63165 org=Chlamydomonas.reinhardtii.CC-4532	272.282	271.019	414.458	245.818	228.049	312.161	462.542	325.356	242.991	260.041	247.833	268.446	319.253	262.009	343.63	258.773	290.631	301.202	0.964905
Cre03.g149950		2	Cre03.g149950_4532.1.p	Cre03.g149950_4532.1.p	pacid=52508705 transcript=Cre03.g149950_4532.1 locus=Cre03.g149950_4532 ID=Cre03.g149950_4532.1.v6.1 annot-version=v6.1 assoLoc=4532_03_15226 org=Chlamydomonas.reinhardtii.CC-4532	26.3394	25.3723	38.697	39.798	22.2624	32.2287	28.8626	25.4096	30.5025	35.7347	34.8729	36.1138	30.1362	31.4297	28.2582	35.5738	30.783	31.916	0.964498
Cre01.g021251	ARG7	5	Cre01.g021251_4532.1.p	Cre01.g021251_4532.1.p	pacid=52524891 transcript=Cre01.g021251_4532.1 locus=Cre01.g021251_4532 ID=Cre01.g021251_4532.1.v6.1 annot-version=v6.1 assoLoc=4532_01_02581 org=Chlamydomonas.reinhardtii.CC-4532	332.576	325.22	367.058	386.726	314.79	390.594	453.082	352.838	374.67	324.831	337.603	352.083	341.618	364.037	393.53	338.172	352.827	365.851	0.964401
Cre02.g077550		3	Cre02.g077550_4532.1.p	Cre02.g077550_4532.1.p	pacid=52512870 transcript=Cre02.g077550_4532.1 locus=Cre02.g077550_4532 ID=Cre02.g077550_4532.1.v6.1 annot-version=v6.1 assoLoc=4532_02_07241 org=Chlamydomonas.reinhardtii.CC-4532	130.893	111.111	107.799	90.276	80.959	136.381	107.944	137.841	87.1739	129.098	104.387	115.472	116.601	102.539	110.986	116.319	109.57	113.653	0.964077
Cre02.g097900	AST3	12	Cre02.g097900_4532.1.p	Cre02.g097900_4532.1.p	pacid=52511740 transcript=Cre02.g097900_4532.1 locus=Cre02.g097900_4532 ID=Cre02.g097900_4532.1.v6.1 annot-version=v6.1 assoLoc=4532_02_09581 org=Chlamydomonas.reinhardtii.CC-4532	1014.04	987.106	1175.42	1579.43	939.99	1449.14	1905.4	1061.2	1169.88	1040.21	1035.13	1200.61	1058.86	1322.85	1378.83	1091.98	1190.85	1235.41	0.96394
Cre02.g091100	RPL15	15	Cre02.g091100_4532.1.p	Cre02.g091100_4532.1.p	pacid=52512094 transcript=Cre02.g091100_4532.1 locus=Cre02.g091100_4532 ID=Cre02.g091100_4532.1.v6.1 annot-version=v6.1 assoLoc=4532_02_08801 org=Chlamydomonas.reinhardtii.CC-4532	2148.77	1994.91	1758.06	1554.96	2024.57	1457.59	1483.48	2269.09	3296.69	1517.27	1283.19	1498.54	1967.25	1679.04	2349.75	1433	1823.14	1891.38	0.963923
Cre17.g802021		2	Cre17.g802021_4532.1.p	Cre17.g802021_4532.1.p	pacid=52527888 transcript=Cre17.g802021_4532.1 locus=Cre17.g802021_4532 ID=Cre17.g802021_4532.1.v6.1 annot-version=v6.1 assoLoc=4532_17_85670 org=Chlamydomonas.reinhardtii.CC-4532	110.11	96.1259	106.611	93.7216	95.0414	170.913	99.1935	113.239	111.018	128.62	108.681	136.958	104.282	119.892	107.817	124.753	112.087	116.285	0.963899
Cre12.g498250	RPS17	27	Cre12.g498250_4532.1.p	Cre12.g498250_4532.1.p	pacid=52536167 transcript=Cre12.g498250_4532.1 locus=Cre12.g498250_4532 ID=Cre12.g498250_4532.1.v6.1 annot-version=v6.1 assoLoc=4532_12_62285 org=Chlamydomonas.reinhardtii.CC-4532	3882.08	3908.44	3521.73	3175.44	3804.42	2481.04	3211.58	4450.9	4357.22	3300.46	2954.86	3278.03	3770.75	3153.63	4006.57	3177.78	3462.19	3592.18	0.963815
Cre03.g156600	GTRBP1	5	Cre03.g156600_4532.1.p	Cre03.g156600_4532.1.p	pacid=52510722 transcript=Cre03.g156600_4532.1 locus=Cre03.g156600_4532 ID=Cre03.g156600_4532.1.v6.1 annot-version=v6.1 assoLoc=4532_03_15965 org=Chlamydomonas.reinhardtii.CC-4532	229.389	198.201	185.788	167.595	174.225	228.955	181.712	238.548	219.044	206.234	191.828	191.488	204.459	190.258	213.101	196.517	197.359	204.809	0.963624
Cre02.g102250	RPS3	28	Cre02.g102250_4532.1.p	Cre02.g102250_4532.1.p	pacid=52512416 transcript=Cre02.g102250_4532.1 locus=Cre02.g102250_4532 ID=Cre02.g102250_4532.1.v6.1 annot-version=v6.1 assoLoc=4532_02_10050 org=Chlamydomonas.reinhardtii.CC-4532	6799.38	7976.52	6325.01	5895.02	7843.42	3815.89	6165.09	8342.47	8905.29	5794.85	5392.01	5527.7	7033.64	5851.44	7804.28	5571.52	6442.54	6687.9	0.963313
Cre06.g308500	CMP2	6	Cre06.g308500_4532.1.p	Cre06.g308500_4532.1.p	pacid=52531689 transcript=Cre06.g308500_4532.1 locus=Cre06.g308500_4532 ID=Cre06.g308500_4532.1.v6.1 annot-version=v6.1 assoLoc=4532_06_35761 org=Chlamydomonas.reinhardtii.CC-4532	646.852	638.066	558.871	807.712	544.176	616.524	711.326	605.242	671.499	668.358	618.949	682.421	614.596	656.137	662.689	656.576	635.367	659.632	0.963214
Cre03.g177200	CRB3	3	Cre03.g177200_4532.1.p	Cre03.g177200_4532.1.p	pacid=52509437 transcript=Cre03.g177200_4532.1 locus=Cre03.g177200_4532 ID=Cre03.g177200_4532.1.v6.1 annot-version=v6.1 assoLoc=4532_03_18221 org=Chlamydomonas.reinhardtii.CC-4532	170.773	153.919	161.806	214.981	148.063	208.405	181.387	218.141	178.69	168.172	162.727	189.654	162.166	190.483	192.739	173.518	176.325	183.129	0.962847
Cre05.g233305		6	Cre05.g233305_4532.1.p	Cre05.g233305_4532.1.p	pacid=52539325 transcript=Cre05.g233305_4532.1 locus=Cre05.g233305_4532 ID=Cre05.g233305_4532.1.v6.1 annot-version=v6.1 assoLoc=4532_05_27846 org=Chlamydomonas.reinhardtii.CC-4532	332.713	371.258	341.887	384.207	306.482	318.893	337.466	296.869	254.316	380.999	485.676	380.053	348.619	336.527	296.217	415.576	342.573	355.897	0.962565
Cre05.g234700	PYK3	2	Cre05.g234700_4532.1.p	Cre05.g234700_4532.1.p	pacid=52539992 transcript=Cre05.g234700_4532.1 locus=Cre05.g234700_4532 ID=Cre05.g234700_4532.1.v6.1 annot-version=v6.1 assoLoc=4532_05_26626 org=Chlamydomonas.reinhardtii.CC-4532	48.813	66.5262	42.1468	69.0913	62.1845	29.3229	31.7863	36.679	46.9896	76.6115	82.7891	55.6381	52.4953	53.5329	38.485	71.6796	53.0141	55.0823	0.962454
Cre16.g680700		5	Cre16.g680700_4532.1.p	Cre16.g680700_4532.1.p	pacid=52516316 transcript=Cre16.g680700_4532.1 locus=Cre16.g680700_4532 ID=Cre16.g680700_4532.1.v6.1 annot-version=v6.1 assoLoc=4532_16_83460 org=Chlamydomonas.reinhardtii.CC-4532	376.703	353.878	359.017	356.773	330.676	367.481	359.699	410.165	395.489	377.701	294.8	391.632	363.199	351.643	388.451	354.711	357.421	371.581	0.961893
Cre10.g423650	PRPL11	7	Cre10.g423650_4532.1.p	Cre10.g423650_4532.1.p	pacid=52520099 transcript=Cre10.g423650_4532.1 locus=Cre10.g423650_4532 ID=Cre10.g423650_4532.1.v6.1 annot-version=v6.1 assoLoc=4532_10_50880 org=Chlamydomonas.reinhardtii.CC-4532	1110.15	1173.74	1226.89	958.53	1067.15	1062.27	968.565	1267.86	1404.46	1148.1	984.431	1088.02	1170.26	1029.32	1213.63	1073.52	1099.79	1143.57	0.961712
Cre03.g156250	FAP186	6	Cre03.g156250_4532.1.p	Cre03.g156250_4532.1.p	pacid=52510958 transcript=Cre03.g156250_4532.1 locus=Cre03.g156250_4532 ID=Cre03.g156250_4532.1.v6.1 annot-version=v6.1 assoLoc=4532_03_15930 org=Chlamydomonas.reinhardtii.CC-4532	583.115	531.651	565.845	613.265	556.581	492.617	894.617	533.645	398.944	444.958	643.493	560.723	560.204	554.154	609.069	549.725	557.179	579.397	0.961654
Cre09.g386400	UBA1	31	Cre09.g386400_4532.1.p	Cre09.g386400_4532.1.p	pacid=52521696 transcript=Cre09.g386400_4532.1 locus=Cre09.g386400_4532 ID=Cre09.g386400_4532.1.v6.1 annot-version=v6.1 assoLoc=4532_09_45340 org=Chlamydomonas.reinhardtii.CC-4532	3023.92	2736.12	2902.73	3207.1	3481.72	2705.12	4369.32	2935.25	3181.35	2538.49	2975.98	2778.94	2887.59	3131.31	3495.31	2764.47	3009.45	3129.89	0.961521
Cre07.g331900	RPS13	24	Cre07.g331900_4532.1.p	Cre07.g331900_4532.1.p	pacid=52530180 transcript=Cre07.g331900_4532.1 locus=Cre07.g331900_4532 ID=Cre07.g331900_4532.1.v6.1 annot-version=v6.1 assoLoc=4532_07_38560 org=Chlamydomonas.reinhardtii.CC-4532	3209.66	3571.76	3091.64	2947.38	3556.07	2288.74	3013.71	4016.55	4247.82	2815.38	2526.79	2793.76	3291.02	2930.73	3759.36	2711.98	3110.88	3235.67	0.961431
Cre01.g030850	POA4	3	Cre01.g030850_4532.1.p	Cre01.g030850_4532.1.p	pacid=52524712 transcript=Cre01.g030850_4532.1 locus=Cre01.g030850_4532 ID=Cre01.g030850_4532.1.v6.1 annot-version=v6.1 assoLoc=4532_01_03635 org=Chlamydomonas.reinhardtii.CC-4532	583.913	507.624	642.967	732.366	698.152	514.587	691.963	489.059	513.185	669.675	733.224	730.872	578.168	648.368	564.736	711.257	613.268	637.996	0.961241
Cre05.g234652	ZNG2	2	Cre05.g234652_4532.1.p	Cre05.g234652_4532.1.p	pacid=52539798 transcript=Cre05.g234652_4532.1 locus=Cre05.g234652_4532 ID=Cre05.g234652_4532.1.v6.1 annot-version=v6.1 assoLoc=4532_05_26545 org=Chlamydomonas.reinhardtii.CC-4532	166.363	155.008	143.289	128.471	128.921	162.483	133.85	181.434	138.614	171.688	142.266	152.483	154.887	139.958	151.299	155.479	147.423	153.389	0.9611
Cre13.g605150	MSD2	6	Cre13.g605150_4532.2.p	Cre13.g605150_4532.2.p	pacid=52514457 transcript=Cre13.g605150_4532.2 locus=Cre13.g605150_4532 ID=Cre13.g605150_4532.2.v6.1 annot-version=v6.1 assoLoc=4532_13_72151 org=Chlamydomonas.reinhardtii.CC-4532	430.408	417.202	442.234	511.283	432.148	418.216	550.89	417.381	436.914	472.925	450.525	430.819	429.948	453.882	468.395	451.423	441.915	459.909	0.960875
Cre06.g278222	RACK1	30	Cre06.g278222_4532.1.p	Cre06.g278222_4532.1.p	pacid=52531929 transcript=Cre06.g278222_4532.1 locus=Cre06.g278222_4532 ID=Cre06.g278222_4532.1.v6.1 annot-version=v6.1 assoLoc=4532_06_31875 org=Chlamydomonas.reinhardtii.CC-4532	4118.83	4324.46	3639.47	3424.28	4111.18	2836.22	3651.8	4729.93	4640.65	3726.81	3323.39	3305.5	4027.59	3457.23	4340.79	3451.9	3742.41	3896.35	0.960492
Cre02.g089100	COPD1	14	Cre02.g089100_4532.2.p	Cre02.g089100_4532.2.p	pacid=52512227 transcript=Cre02.g089100_4532.2 locus=Cre02.g089100_4532 ID=Cre02.g089100_4532.2.v6.1 annot-version=v6.1 assoLoc=4532_02_08575 org=Chlamydomonas.reinhardtii.CC-4532	1187.74	1506.26	1673.01	1492.8	1707.63	807.052	1789.72	1377.84	1349.67	1213.37	1657.33	1332.09	1455.67	1335.83	1505.74	1400.93	1395.75	1453.34	0.960377
Cre12.g520600	PRPS6	2	Cre12.g520600_4532.1.p	Cre12.g520600_4532.1.p	pacid=52536940 transcript=Cre12.g520600_4532.1 locus=Cre12.g520600_4532 ID=Cre12.g520600_4532.1.v6.1 annot-version=v6.1 assoLoc=4532_12_63336 org=Chlamydomonas.reinhardtii.CC-4532	188.385	281.456	262.664	246.432	260.226	136.903	225.254	193.837	302.072	272.292	228.492	211.353	244.168	214.52	240.388	237.379	229.344	238.883	0.960068
Cre09.g398808		4	Cre09.g398808_4532.1.p	Cre09.g398808_4532.1.p	pacid=52522834 transcript=Cre09.g398808_4532.1 locus=Cre09.g398808_4532 ID=Cre09.g398808_4532.1.v6.1 annot-version=v6.1 assoLoc=4532_09_48206 org=Chlamydomonas.reinhardtii.CC-4532	189.431	181	214.288	204.583	226.402	176.492	200.132	210.441	187.062	219.975	232.897	191.402	194.906	202.492	199.212	214.758	198.699	206.985	0.95997
Cre11.g467767	NUO13	3	Cre11.g467767_4532.1.p	Cre11.g467767_4532.1.p	pacid=52526121 transcript=Cre11.g467767_4532.1 locus=Cre11.g467767_4532 ID=Cre11.g467767_4532.1.v6.1 annot-version=v6.1 assoLoc=4532_11_57401 org=Chlamydomonas.reinhardtii.CC-4532	258.828	391.565	289.343	343.101	422.781	163.373	316.599	313.552	325.272	295.23	373.451	322.834	313.245	309.752	318.474	330.505	311.499	324.49	0.959964
CreCp.g802276	rpl16	10	CreCp.g802276_4532.1.p	CreCp.g802276_4532.1.p	pacid=52533968 transcript=CreCp.g802276_4532.1 locus=CreCp.g802276_4532 ID=CreCp.g802276_4532.1.v6.1 annot-version=v6.1 assoLoc=4532_Cp_91745 org=Chlamydomonas.reinhardtii.CC-4532	741.439	742.81	757.523	628.78	682.626	860.585	656.347	865.531	1066.57	773.14	592.158	645.214	747.257	723.997	862.816	670.171	735.627	766.493	0.95973
Cre08.g358556	RPS29	3	Cre08.g358556_4532.1.p	Cre08.g358556_4532.1.p	pacid=52534877 transcript=Cre08.g358556_4532.1 locus=Cre08.g358556_4532 ID=Cre08.g358556_4532.1.v6.1 annot-version=v6.1 assoLoc=4532_08_41911 org=Chlamydomonas.reinhardtii.CC-4532	1387.42	1522.45	1200.29	1175.79	1548.31	1012.18	1291	1760.68	1883.09	1202.26	1008.22	1030.65	1370.05	1245.43	1644.92	1080.38	1307.74	1362.65	0.959705
Cre06.g272950	RPS18	15	Cre06.g272950_4532.1.p	Cre06.g272950_4532.1.p	pacid=52531877 transcript=Cre06.g272950_4532.1 locus=Cre06.g272950_4532 ID=Cre06.g272950_4532.1.v6.1 annot-version=v6.1 assoLoc=4532_06_30561 org=Chlamydomonas.reinhardtii.CC-4532	2764.19	2848.11	2366.78	2243.9	2809.65	1499.81	2272.23	3086.74	3217.05	2244.57	2089.72	2233.34	2659.69	2184.45	2858.67	2189.21	2422.07	2523.94	0.959639
Cre16.g673729	CPN11	3	Cre16.g673729_4532.1.p	Cre16.g673729_4532.1.p	pacid=52517398 transcript=Cre16.g673729_4532.1 locus=Cre16.g673729_4532 ID=Cre16.g673729_4532.1.v6.1 annot-version=v6.1 assoLoc=4532_16_84651 org=Chlamydomonas.reinhardtii.CC-4532	412.21	377.365	410.128	482.241	424.601	424.799	597.539	375.555	469.372	396.882	404.156	394.599	399.901	443.88	480.822	398.546	421.891	439.684	0.959532
Cre13.g568650	RPS3A	34	Cre13.g568650_4532.1.p	Cre13.g568650_4532.1.p	pacid=52515478 transcript=Cre13.g568650_4532.1 locus=Cre13.g568650_4532 ID=Cre13.g568650_4532.1.v6.1 annot-version=v6.1 assoLoc=4532_13_69170 org=Chlamydomonas.reinhardtii.CC-4532	5934.16	6015.66	5196	4684.66	5838.34	4205.58	4887	7022.03	7427.86	4946.11	3993.68	4943.07	5715.27	4909.53	6445.63	4627.62	5312.4	5536.62	0.959502
Cre07.g335400		10	Cre07.g335400_4532.1.p	Cre07.g335400_4532.1.p	pacid=52530259 transcript=Cre07.g335400_4532.1 locus=Cre07.g335400_4532 ID=Cre07.g335400_4532.1.v6.1 annot-version=v6.1 assoLoc=4532_07_39001 org=Chlamydomonas.reinhardtii.CC-4532	625.761	582.33	667.714	500.885	472.608	542.921	490.031	538.37	599.564	652.285	623.511	632.003	625.268	505.471	542.655	635.933	565.37	589.294	0.959402
CreCp.g802277	rpl14	12	CreCp.g802277_4532.1.p	CreCp.g802277_4532.1.p	pacid=52533962 transcript=CreCp.g802277_4532.1 locus=CreCp.g802277_4532 ID=CreCp.g802277_4532.1.v6.1 annot-version=v6.1 assoLoc=4532_Cp_91751 org=Chlamydomonas.reinhardtii.CC-4532	1474.35	1512.12	1605.64	1253.45	1377.62	1297.43	1202.42	1546.21	1716.56	1598.77	1373.86	1443.76	1530.7	1309.5	1488.4	1472.13	1420.1	1480.26	0.959358
Cre09.g387393		6	Cre09.g387393_4532.1.p	Cre09.g387393_4532.1.p	pacid=52512366 transcript=Cre09.g387393_4532.1 locus=Cre09.g387393_4532 ID=Cre09.g387393_4532.1.v6.1 annot-version=v6.1 assoLoc=4532_02_12586 org=Chlamydomonas.reinhardtii.CC-4532	529.863	511.643	571.309	534.25	517.801	469.066	482.835	499.584	442.944	592.324	630.459	618.631	537.605	507.039	475.121	613.805	522.322	544.463	0.959335
Cre12.g529651	RPL7A	28	Cre12.g529651_4532.1.p	Cre12.g529651_4532.1.p	pacid=52536548 transcript=Cre12.g529651_4532.1 locus=Cre12.g529651_4532 ID=Cre12.g529651_4532.1.v6.1 annot-version=v6.1 assoLoc=4532_12_64345 org=Chlamydomonas.reinhardtii.CC-4532	6264.25	6168.07	5582.6	4993.37	6039.28	4673.45	5554.49	7409.58	7642	5224.35	4324.51	4999.25	6004.97	5235.37	6868.69	4849.37	5620.17	5859.03	0.959232
Cre02.g077650		2	Cre02.g077650_4532.1.p	Cre02.g077650_4532.1.p	pacid=52511527 transcript=Cre02.g077650_4532.1 locus=Cre02.g077650_4532 ID=Cre02.g077650_4532.1.v6.1 annot-version=v6.1 assoLoc=4532_02_07251 org=Chlamydomonas.reinhardtii.CC-4532	67.095	54.4727	64.8032	65.1486	56.658	57.8682	58.0431	55.0935	57.0134	68.0842	72.9627	70.5542	62.1236	59.8916	56.7167	70.5337	61.0076	63.6252	0.95886
Cre12.g510450	RPS28	8	Cre12.g510450_4532.1.p	Cre12.g510450_4532.1.p	pacid=52537656 transcript=Cre12.g510450_4532.1 locus=Cre12.g510450_4532 ID=Cre12.g510450_4532.1.v6.1 annot-version=v6.1 assoLoc=4532_12_60935 org=Chlamydomonas.reinhardtii.CC-4532	1480.17	1529.53	1280.35	1227.36	1530.93	815.439	1286.02	1898.23	1647.56	1211.58	990.42	1168.25	1430.02	1191.24	1610.6	1123.42	1310.63	1367.01	0.958755
Cre06.g304800		2	Cre06.g304800_4532.1.p	Cre06.g304800_4532.1.p	pacid=52533928 transcript=Cre06.g304800_4532.1 locus=Cre06.g304800_4532 ID=Cre06.g304800_4532.1.v6.1 annot-version=v6.1 assoLoc=4532_06_35350 org=Chlamydomonas.reinhardtii.CC-4532	178.675	189.122	226.578	213.968	235.273	198.566	277.779	166.614	202.075	211.642	231.523	206.202	198.125	215.936	215.489	216.456	207.03	215.972	0.958595
Cre12.g498950		2	Cre12.g498950_4532.1.p	Cre12.g498950_4532.1.p	pacid=52536620 transcript=Cre12.g498950_4532.1 locus=Cre12.g498950_4532 ID=Cre12.g498950_4532.1.v6.1 annot-version=v6.1 assoLoc=4532_12_62211 org=Chlamydomonas.reinhardtii.CC-4532	135.001	127.841	158.158	136.036	116.509	142.852	138.268	137.285	99.942	132.913	194.293	149.061	140.333	131.799	125.165	158.756	136.066	141.96	0.95848
Cre09.g410600		3	Cre09.g410600_4532.1.p	Cre09.g410600_4532.1.p	pacid=52522228 transcript=Cre09.g410600_4532.1 locus=Cre09.g410600_4532 ID=Cre09.g410600_4532.1.v6.1 annot-version=v6.1 assoLoc=4532_09_49430 org=Chlamydomonas.reinhardtii.CC-4532	853.041	838.931	707.883	949.206	814.636	744.17	721.575	796.475	708.805	928.899	878.72	1086.02	799.952	836.004	742.285	964.546	817.978	853.416	0.958475
Cre01.g049132		2	Cre01.g049132_4532.1.p	Cre01.g049132_4532.1.p	pacid=52525148 transcript=Cre01.g049132_4532.1 locus=Cre01.g049132_4532 ID=Cre01.g049132_4532.1.v6.1 annot-version=v6.1 assoLoc=4532_01_05665 org=Chlamydomonas.reinhardtii.CC-4532	102.212	111.889	107.768	88.2379	97.3629	129.237	91.7108	119.724	109.053	133.234	94.5768	116.006	107.29	104.946	106.829	114.606	106.118	110.717	0.958455
Cre02.g095069		3	Cre02.g095069_4532.1.p	Cre02.g095069_4532.1.p	pacid=52526915 transcript=Cre02.g095069_4532.1 locus=Cre02.g095069_4532 ID=Cre02.g095069_4532.1.v6.1 annot-version=v6.1 assoLoc=4532_11_57975 org=Chlamydomonas.reinhardtii.CC-4532	449.708	401.961	516.324	562.688	464.257	521.644	488.18	398.48	580.01	555.893	483.095	537.935	455.998	516.196	488.89	525.641	486.097	507.265	0.958269
Cre06.g273413		7	Cre06.g273413_4532.1.p	Cre06.g273413_4532.1.p	pacid=52532025 transcript=Cre06.g273413_4532.1 locus=Cre06.g273413_4532 ID=Cre06.g273413_4532.1.v6.1 annot-version=v6.1 assoLoc=4532_06_30611 org=Chlamydomonas.reinhardtii.CC-4532	479.293	449.241	375.451	422.39	381.546	359.571	384.858	489.155	427.457	492.964	361.213	419.301	434.662	387.836	433.823	424.493	411.249	429.158	0.958269
Cre01.g024350		5	Cre01.g024350_4532.1.p	Cre01.g024350_4532.1.p	pacid=52525501 transcript=Cre01.g024350_4532.1 locus=Cre01.g024350_4532 ID=Cre01.g024350_4532.1.v6.1 annot-version=v6.1 assoLoc=4532_01_02920 org=Chlamydomonas.reinhardtii.CC-4532	707.432	631.405	876.728	571.949	467.374	552.447	571.051	433.614	430.393	786.622	943.419	808.327	738.522	530.59	478.353	846.123	634.556	662.238	0.9582
Cre04.g211800	RPL23	12	Cre04.g211800_4532.1.p	Cre04.g211800_4532.1.p	pacid=52540298 transcript=Cre04.g211800_4532.1 locus=Cre04.g211800_4532 ID=Cre04.g211800_4532.1.v6.1 annot-version=v6.1 assoLoc=4532_04_23836 org=Chlamydomonas.reinhardtii.CC-4532	1769.6	1796.27	1542.46	1387.78	1784.34	1065.55	1301.15	2191.22	2419.62	1441.38	1146.54	1255.58	1702.78	1412.56	1970.66	1281.17	1557.67	1625.91	0.958024
Cre03.g194850	MDH1	18	Cre03.g194850_4532.1.p	Cre03.g194850_4532.1.p	pacid=52509483 transcript=Cre03.g194850_4532.1 locus=Cre03.g194850_4532 ID=Cre03.g194850_4532.1.v6.1 annot-version=v6.1 assoLoc=4532_03_20241 org=Chlamydomonas.reinhardtii.CC-4532	2347.56	2024.03	2747.12	3266.27	1896.64	2916.59	4816.08	2226.66	2825.4	1864.87	2188.55	1947.07	2372.9	2693.17	3289.38	2000.16	2533.03	2644.77	0.957751
Cre03.g192850		5	Cre03.g192850_4532.1.p	Cre03.g192850_4532.1.p	pacid=52509398 transcript=Cre03.g192850_4532.1 locus=Cre03.g192850_4532 ID=Cre03.g192850_4532.1.v6.1 annot-version=v6.1 assoLoc=4532_03_20000 org=Chlamydomonas.reinhardtii.CC-4532	211.817	193.01	197.665	180.61	152.483	194.442	164.594	192.011	182.47	223.266	184.828	233.892	200.831	175.845	179.692	213.995	188.338	196.844	0.956789
Cre13.g565450	PURB1	8	Cre13.g565450_4532.1.p	Cre13.g565450_4532.1.p	pacid=52514574 transcript=Cre13.g565450_4532.1 locus=Cre13.g565450_4532 ID=Cre13.g565450_4532.1.v6.1 annot-version=v6.1 assoLoc=4532_13_68816 org=Chlamydomonas.reinhardtii.CC-4532	807.983	899.773	855.384	999.705	850.935	848.554	865.901	793.063	853.442	1064.82	913.596	1011.01	854.38	899.731	837.469	996.475	877.056	916.972	0.956469
Cre01.g029650	VPS35	10	Cre01.g029650_4532.1.p	Cre01.g029650_4532.1.p	pacid=52525769 transcript=Cre01.g029650_4532.1 locus=Cre01.g029650_4532 ID=Cre01.g029650_4532.1.v6.1 annot-version=v6.1 assoLoc=4532_01_03496 org=Chlamydomonas.reinhardtii.CC-4532	742.023	803.203	718.276	775.784	805.174	641.467	736.373	761.55	636.367	778.057	999.637	778.169	754.501	740.808	711.43	851.954	747.655	781.692	0.956456
Cre05.g242000	CHLD1	3	Cre05.g242000_4532.1.p	Cre05.g242000_4532.1.p	pacid=52540057 transcript=Cre05.g242000_4532.1 locus=Cre05.g242000_4532 ID=Cre05.g242000_4532.1.v6.1 annot-version=v6.1 assoLoc=4532_05_25570 org=Chlamydomonas.reinhardtii.CC-4532	231.086	197.85	172.472	217.633	178.358	162.419	216.195	218.782	189.343	190.981	184.09	213.265	200.469	186.137	208.107	196.112	193.303	202.109	0.956428
Cre10.g456200	RPS24	10	Cre10.g456200_4532.1.p	Cre10.g456200_4532.1.p	pacid=52519831 transcript=Cre10.g456200_4532.1 locus=Cre10.g456200_4532 ID=Cre10.g456200_4532.1.v6.1 annot-version=v6.1 assoLoc=4532_10_54535 org=Chlamydomonas.reinhardtii.CC-4532	1785.68	1987.18	1643.26	1591.35	1976.97	1189.83	1661.75	2235.47	2120.91	1669.35	1465.39	1486.13	1805.37	1586.05	2006.04	1540.29	1695.71	1773.17	0.95632
Cre06.g264300	PRPS15	6	Cre06.g264300_4532.1.p	Cre06.g264300_4532.1.p	pacid=52531272 transcript=Cre06.g264300_4532.1 locus=Cre06.g264300_4532 ID=Cre06.g264300_4532.1.v6.1 annot-version=v6.1 assoLoc=4532_06_29570 org=Chlamydomonas.reinhardtii.CC-4532	943.299	1214.94	1159.21	925.528	1052.8	649.301	864.133	1006.57	1358.35	1092.58	938.939	956.789	1105.82	875.876	1076.35	996.103	990.846	1036.23	0.956206
Cre06.g250902	METH1	5	Cre06.g250902_4532.1.p	Cre06.g250902_4532.1.p	pacid=52533288 transcript=Cre06.g250902_4532.1 locus=Cre06.g250902_4532 ID=Cre06.g250902_4532.1.v6.1 annot-version=v6.1 assoLoc=4532_06_28226 org=Chlamydomonas.reinhardtii.CC-4532	873.944	849.546	698.93	730.284	695.008	799.54	654.551	847.055	734.197	841.473	937.258	845.804	807.473	741.611	745.268	874.845	774.542	810.056	0.956158
Cre03.g173350		3	Cre03.g173350_4532.1.p	Cre03.g173350_4532.1.p	pacid=52511384 transcript=Cre03.g173350_4532.1 locus=Cre03.g173350_4532 ID=Cre03.g173350_4532.1.v6.1 annot-version=v6.1 assoLoc=4532_03_17781 org=Chlamydomonas.reinhardtii.CC-4532	238.395	198.701	242.041	207.444	161.989	218.724	176.747	185.855	217.48	210.01	291.454	244.05	226.379	196.052	193.361	248.505	211.216	220.933	0.956018
Cre08.g373250	POA2	5	Cre08.g373250_4532.1.p	Cre08.g373250_4532.1.p	pacid=52534710 transcript=Cre08.g373250_4532.1 locus=Cre08.g373250_4532 ID=Cre08.g373250_4532.1.v6.1 annot-version=v6.1 assoLoc=4532_08_43781 org=Chlamydomonas.reinhardtii.CC-4532	397.847	388.365	400.249	461.429	528.29	461.167	595.26	565.204	400.272	371.776	426.478	400.145	395.487	483.629	520.245	399.466	439.558	459.856	0.95586
Cre11.g483200		5	Cre11.g483200_4532.1.p	Cre11.g483200_4532.1.p	pacid=52526062 transcript=Cre11.g483200_4532.1 locus=Cre11.g483200_4532 ID=Cre11.g483200_4532.1.v6.1 annot-version=v6.1 assoLoc=4532_11_59235 org=Chlamydomonas.reinhardtii.CC-4532	367.855	402.113	360.591	370.788	388.498	361.217	435.247	418.501	496.201	308.85	341.595	355.275	376.853	373.501	449.983	335.24	375.177	392.611	0.955594
Cre16.g677950	QOR1	6	Cre16.g677950_4532.1.p	Cre16.g677950_4532.1.p	pacid=52516875 transcript=Cre16.g677950_4532.1 locus=Cre16.g677950_4532 ID=Cre16.g677950_4532.1.v6.1 annot-version=v6.1 assoLoc=4532_16_83755 org=Chlamydomonas.reinhardtii.CC-4532	299.446	264.493	351.284	262.743	257.65	329.697	417.569	379.569	330.407	218.359	267.692	234.056	305.074	283.363	375.848	240.036	294.219	307.942	0.955437
Cre13.g607050	TSU1	2	Cre13.g607050_4532.1.p	Cre13.g607050_4532.1.p	pacid=52515346 transcript=Cre13.g607050_4532.1 locus=Cre13.g607050_4532 ID=Cre13.g607050_4532.1.v6.1 annot-version=v6.1 assoLoc=4532_13_72351 org=Chlamydomonas.reinhardtii.CC-4532	171.758	137.002	160.101	156.584	142.022	161.283	159.943	138.726	143.163	186.502	158.381	185.633	156.287	153.296	147.277	176.839	154.792	162.058	0.955161
Cre01.g005050		7	Cre01.g005050_4532.1.p	Cre01.g005050_4532.1.p	pacid=52525807 transcript=Cre01.g005050_4532.1 locus=Cre01.g005050_4532 ID=Cre01.g005050_4532.1.v6.1 annot-version=v6.1 assoLoc=4532_01_00560 org=Chlamydomonas.reinhardtii.CC-4532	771.958	708.975	1041.64	659.944	600.863	956.425	746.295	559.533	532.954	879.644	1281.9	963.786	840.858	739.077	612.927	1041.78	789.967	827.352	0.954814
Cre17.g739300		2	Cre17.g739300_4532.1.p	Cre17.g739300_4532.1.p	pacid=52527141 transcript=Cre17.g739300_4532.1 locus=Cre17.g739300_4532 ID=Cre17.g739300_4532.1.v6.1 annot-version=v6.1 assoLoc=4532_17_90086 org=Chlamydomonas.reinhardtii.CC-4532	207.33	278.214	373.376	231.232	344.947	203.304	636.744	199.418	281.026	128.617	262.924	207.694	286.307	259.828	372.396	199.745	273.067	286.07	0.954547
Cre03.g199000	PHOT1	5	Cre03.g199000_4532.1.p	Cre03.g199000_4532.1.p	pacid=52509673 transcript=Cre03.g199000_4532.1 locus=Cre03.g199000_4532 ID=Cre03.g199000_4532.1.v6.1 annot-version=v6.1 assoLoc=4532_03_21816 org=Chlamydomonas.reinhardtii.CC-4532	542.144	577.382	422.388	573.564	324.946	397.418	374.642	363.957	293.158	678.889	652.928	609.569	513.971	431.976	343.919	647.129	472.974	495.524	0.954492
Cre07.g352850	PRPL32	3	Cre07.g352850_4532.1.p	Cre07.g352850_4532.1.p	pacid=52529227 transcript=Cre07.g352850_4532.1 locus=Cre07.g352850_4532 ID=Cre07.g352850_4532.1.v6.1 annot-version=v6.1 assoLoc=4532_07_41020 org=Chlamydomonas.reinhardtii.CC-4532	189.038	189.254	211.329	140.035	155.82	245.567	159.172	217.59	331.21	165.267	139.567	172.795	196.54	180.474	235.991	159.21	188.507	197.6	0.953984
Cre12.g503350		5	Cre12.g503350_4532.1.p	Cre12.g503350_4532.1.p	pacid=52538497 transcript=Cre12.g503350_4532.1 locus=Cre12.g503350_4532 ID=Cre12.g503350_4532.1.v6.1 annot-version=v6.1 assoLoc=4532_12_61730 org=Chlamydomonas.reinhardtii.CC-4532	254.955	261.17	387.708	267.111	264.824	283.68	281.623	258.187	210.054	242.994	506.88	303.675	301.278	271.872	249.955	351.183	286.575	300.569	0.953441
Cre06.g278185	UGD2	6	Cre06.g278185_4532.1.p	Cre06.g278185_4532.1.p	pacid=52531876 transcript=Cre06.g278185_4532.1 locus=Cre06.g278185_4532 ID=Cre06.g278185_4532.1.v6.1 annot-version=v6.1 assoLoc=4532_06_31686 org=Chlamydomonas.reinhardtii.CC-4532	423.609	475.466	418.779	505.78	508.736	355.995	536.737	449.865	391.387	469.992	543.713	428.576	439.285	456.837	459.33	480.76	448.061	470.045	0.953229
Cre13.g568900	RPL17	12	Cre13.g568900_4532.1.p	Cre13.g568900_4532.1.p	pacid=52515682 transcript=Cre13.g568900_4532.1 locus=Cre13.g568900_4532 ID=Cre13.g568900_4532.1.v6.1 annot-version=v6.1 assoLoc=4532_13_69195 org=Chlamydomonas.reinhardtii.CC-4532	1587.68	1858.73	1432.92	1348.08	1736.18	1081.21	1360.3	2231.13	1922.86	1492.26	1201.61	1290.32	1626.44	1388.49	1838.1	1328.06	1507.47	1583.08	0.952238
Cre09.g393765		3	Cre09.g393765_4532.1.p	Cre09.g393765_4532.1.p	pacid=52521623 transcript=Cre09.g393765_4532.1 locus=Cre09.g393765_4532 ID=Cre09.g393765_4532.1.v6.1 annot-version=v6.1 assoLoc=4532_09_47546 org=Chlamydomonas.reinhardtii.CC-4532	334.755	338.576	366.031	333.918	358.204	308.377	314.799	291.504	293.081	417.242	446.371	379.595	346.454	333.5	299.795	414.403	339.977	357.099	0.952053
Cre06.g261700		6	Cre06.g261700_4532.1.p	Cre06.g261700_4532.1.p	pacid=52532091 transcript=Cre06.g261700_4532.1 locus=Cre06.g261700_4532 ID=Cre06.g261700_4532.1.v6.1 annot-version=v6.1 assoLoc=4532_06_29301 org=Chlamydomonas.reinhardtii.CC-4532	733.681	591.62	582.507	458.293	510.162	651.81	498.116	780.481	684.078	644.406	472.927	626.769	635.936	540.088	654.225	581.367	588.012	617.796	0.95179
Cre06.g307450		3	Cre06.g307450_4532.1.p	Cre06.g307450_4532.1.p	pacid=52532986 transcript=Cre06.g307450_4532.1 locus=Cre06.g307450_4532 ID=Cre06.g307450_4532.1.v6.1 annot-version=v6.1 assoLoc=4532_06_35651 org=Chlamydomonas.reinhardtii.CC-4532	181.229	165.478	183.416	147.32	209.475	122.104	146.924	142.615	129.595	175.717	268.497	197.369	176.708	159.633	139.711	213.861	168.17	176.786	0.951266
Cre12.g516200	EFG2	58	Cre12.g516200_4532.1.p	Cre12.g516200_4532.1.p	pacid=52537317 transcript=Cre12.g516200_4532.1 locus=Cre12.g516200_4532 ID=Cre12.g516200_4532.1.v6.1 annot-version=v6.1 assoLoc=4532_12_62851 org=Chlamydomonas.reinhardtii.CC-4532	7885.15	8850.87	7866	9326.04	8475.87	6627.74	11134.2	8776.63	8519.71	7425.04	8007.58	7682.2	8200.67	8143.22	9476.85	7704.94	8171.95	8590.89	0.951233
Cre14.g630847	TAL2	21	Cre14.g630847_4532.1.p	Cre14.g630847_4532.1.p	pacid=52519492 transcript=Cre14.g630847_4532.1 locus=Cre14.g630847_4532 ID=Cre14.g630847_4532.1.v6.1 annot-version=v6.1 assoLoc=4532_14_75260 org=Chlamydomonas.reinhardtii.CC-4532	2190.93	2720.05	1707.31	2845.86	3582.46	1715.66	2251.18	2670.2	3143.14	2653.18	2017.29	2784.77	2206.1	2714.66	2688.17	2485.08	2460.38	2586.63	0.951192
Cre02.g094100	NRX1	3	Cre02.g094100_4532.1.p	Cre02.g094100_4532.1.p	pacid=52513443 transcript=Cre02.g094100_4532.1 locus=Cre02.g094100_4532 ID=Cre02.g094100_4532.1.v6.1 annot-version=v6.1 assoLoc=4532_02_09175 org=Chlamydomonas.reinhardtii.CC-4532	163.365	172.161	160.776	222.907	168.16	183.9	253.5	168.714	195.346	168.671	167.209	172.968	165.434	191.656	205.853	169.616	178.545	187.735	0.951049
Cre13.g566700		7	Cre13.g566700_4532.1.p	Cre13.g566700_4532.1.p	pacid=52514580 transcript=Cre13.g566700_4532.1 locus=Cre13.g566700_4532 ID=Cre13.g566700_4532.1.v6.1 annot-version=v6.1 assoLoc=4532_13_68951 org=Chlamydomonas.reinhardtii.CC-4532	653.761	570.683	703.53	556.671	574.847	743.845	673.703	695.5	909.627	588.623	502.029	630.431	642.658	625.121	759.61	573.694	633.889	666.652	0.950855
Cre09.g416350		8	Cre09.g416350_4532.1.p	Cre09.g416350_4532.1.p	pacid=52523380 transcript=Cre09.g416350_4532.1 locus=Cre09.g416350_4532 ID=Cre09.g416350_4532.1.v6.1 annot-version=v6.1 assoLoc=4532_09_50081 org=Chlamydomonas.reinhardtii.CC-4532	955.258	847.474	884.817	907.327	886.679	912.626	861.951	854.257	898.126	1043.17	991.391	1026.26	895.85	902.211	871.445	1020.27	899.03	945.859	0.95049
Cre16.g676197	RPN1	8	Cre16.g676197_4532.1.p	Cre16.g676197_4532.1.p	pacid=52517482 transcript=Cre16.g676197_4532.1 locus=Cre16.g676197_4532 ID=Cre16.g676197_4532.1.v6.1 annot-version=v6.1 assoLoc=4532_16_84766 org=Chlamydomonas.reinhardtii.CC-4532	431.507	443.787	407.679	504.123	496.159	390.349	506.959	451.278	406.973	467.381	536.154	444.221	427.658	463.544	455.07	482.585	445.601	468.828	0.950457
Cre04.g218150	PPH1	2	Cre04.g218150_4532.1.p	Cre04.g218150_4532.1.p	pacid=52540884 transcript=Cre04.g218150_4532.1 locus=Cre04.g218150_4532 ID=Cre04.g218150_4532.1.v6.1 annot-version=v6.1 assoLoc=4532_04_23961 org=Chlamydomonas.reinhardtii.CC-4532	308.356	254.689	331.161	336.683	255.17	290.71	308.466	277.134	290.135	359.044	294.462	340.67	298.069	294.188	291.912	331.392	296.128	311.652	0.950188
Cre09.g396100	PHC15	9	Cre09.g396100_4532.1.p	Cre09.g396100_4532.1.p	pacid=52521882 transcript=Cre09.g396100_4532.1 locus=Cre09.g396100_4532 ID=Cre09.g396100_4532.1.v6.1 annot-version=v6.1 assoLoc=4532_09_46791 org=Chlamydomonas.reinhardtii.CC-4532	1276.75	693.949	1411.89	698.247	645.295	2996.48	3142.22	1169.05	619.353	797.98	1230.8	1168.12	1127.53	1446.67	1643.54	1065.63	1287.1	1354.59	0.95018
Cre10.g457700		5	Cre10.g457700_4532.1.p	Cre10.g457700_4532.1.p	pacid=52520810 transcript=Cre10.g457700_4532.1 locus=Cre10.g457700_4532 ID=Cre10.g457700_4532.1.v6.1 annot-version=v6.1 assoLoc=4532_10_54720 org=Chlamydomonas.reinhardtii.CC-4532	621.257	619.146	638.411	696.238	561.222	550.601	849.591	612.223	582.035	542.398	621.613	672.994	626.271	602.687	681.283	612.335	614.479	646.809	0.950017
Cre01.g034400	PGL1	7	Cre01.g034400_4532.1.p	Cre01.g034400_4532.1.p	pacid=52523668 transcript=Cre01.g034400_4532.1 locus=Cre01.g034400_4532 ID=Cre01.g034400_4532.1.v6.1 annot-version=v6.1 assoLoc=4532_01_04050 org=Chlamydomonas.reinhardtii.CC-4532	511.269	438.418	446.23	584.819	562.65	571.051	579.597	512.533	608.176	583.851	449.736	544.84	465.306	572.84	566.769	526.142	519.073	546.456	0.94989
Cre04.g214503		5	Cre04.g214503_4532.1.p	Cre04.g214503_4532.1.p	pacid=52540277 transcript=Cre04.g214503_4532.1 locus=Cre04.g214503_4532 ID=Cre04.g214503_4532.1.v6.1 annot-version=v6.1 assoLoc=4532_04_23591 org=Chlamydomonas.reinhardtii.CC-4532	358.332	351.612	554.636	293.484	379.13	394.42	322.264	415.931	742.879	319.06	300.027	354.793	421.527	355.678	493.691	324.627	388.602	409.159	0.949759
Cre10.g428050		5	Cre10.g428050_4532.1.p	Cre10.g428050_4532.1.p	pacid=52521490 transcript=Cre10.g428050_4532.1 locus=Cre10.g428050_4532 ID=Cre10.g428050_4532.1.v6.1 annot-version=v6.1 assoLoc=4532_10_51330 org=Chlamydomonas.reinhardtii.CC-4532	274.439	246.993	335.696	258.598	278.616	307.64	381.274	321.143	319.452	242.965	264.111	263.219	285.709	281.618	340.623	256.765	283.664	298.694	0.949681
Cre13.g567800		4	Cre13.g567800_4532.1.p	Cre13.g567800_4532.1.p	pacid=52514679 transcript=Cre13.g567800_4532.1 locus=Cre13.g567800_4532 ID=Cre13.g567800_4532.1.v6.1 annot-version=v6.1 assoLoc=4532_13_69071 org=Chlamydomonas.reinhardtii.CC-4532	259.451	264.616	257.403	272.936	253.249	202.445	291.871	261.113	221.857	244.6	288.148	282.801	260.49	242.877	258.28	271.85	251.683	265.065	0.949515
Cre48.g761197	PRPL3	15	Cre48.g761197_4532.1.p	Cre48.g761197_4532.1.p	pacid=52535993 transcript=Cre48.g761197_4532.1 locus=Cre48.g761197_4532 ID=Cre48.g761197_4532.1.v6.1 annot-version=v6.1 assoLoc=4532_15_77291 org=Chlamydomonas.reinhardtii.CC-4532	1795.5	2082.07	1760.78	1535.62	1667.09	1716.15	1536.12	2116.28	2429.32	1929.78	1527.36	1583.29	1879.45	1639.62	2027.24	1680.14	1759.54	1853.69	0.949206
Cre10.g443250	CCT3	16	Cre10.g443250_4532.2.p	Cre10.g443250_4532.2.p	pacid=52520422 transcript=Cre10.g443250_4532.2 locus=Cre10.g443250_4532 ID=Cre10.g443250_4532.2.v6.1 annot-version=v6.1 assoLoc=4532_10_53006 org=Chlamydomonas.reinhardtii.CC-4532	1778.33	1979.49	1508.44	1735.98	2102.15	1080.25	1802.62	1956.13	1696.08	1790.34	1923.32	1561.29	1755.42	1639.46	1818.28	1758.32	1697.44	1788.3	0.949194
Cre06.g263450	EEF1A3	68	Cre06.g263450_4532.1.p	Cre06.g263450_4532.1.p	pacid=52533577 transcript=Cre06.g263450_4532.1 locus=Cre06.g263450_4532 ID=Cre06.g263450_4532.1.v6.1 annot-version=v6.1 assoLoc=4532_06_29481 org=Chlamydomonas.reinhardtii.CC-4532	11510.4	11203.8	9645.42	13429.7	11590.7	9722.92	14361	13004.1	13295.9	10658.3	8425.77	10992.8	10786.5	11581.1	13553.7	10025.6	11183.8	11789.6	0.948614
Cre06.g303500		2	Cre06.g303500_4532.1.p	Cre06.g303500_4532.1.p	pacid=52533309 transcript=Cre06.g303500_4532.1 locus=Cre06.g303500_4532 ID=Cre06.g303500_4532.1.v6.1 annot-version=v6.1 assoLoc=4532_06_35216 org=Chlamydomonas.reinhardtii.CC-4532	71.454	55.9498	87.3634	56.0523	51.0714	65.8343	87.3479	72.324	50.3861	60.3688	58.3076	80.0322	71.5891	57.6527	70.0193	66.2362	64.6209	68.1278	0.948525
Cre07.g357200	UGD1	22	Cre07.g357200_4532.1.p	Cre07.g357200_4532.1.p	pacid=52530952 transcript=Cre07.g357200_4532.1 locus=Cre07.g357200_4532 ID=Cre07.g357200_4532.1.v6.1 annot-version=v6.1 assoLoc=4532_07_41585 org=Chlamydomonas.reinhardtii.CC-4532	2087.24	2490.89	2163.4	3048.21	2963.07	1454.55	2691.05	1996.5	1972.86	2720.06	3137.02	2468.25	2247.18	2488.61	2220.14	2775.11	2367.89	2497.62	0.948059
Cre08.g384864		2	Cre08.g384864_4532.1.p	Cre08.g384864_4532.1.p	pacid=52534393 transcript=Cre08.g384864_4532.1 locus=Cre08.g384864_4532 ID=Cre08.g384864_4532.1.v6.1 annot-version=v6.1 assoLoc=4532_08_45126 org=Chlamydomonas.reinhardtii.CC-4532	84.7474	117.101	114.572	125.255	136.102	78.0457	147.682	116.474	126.42	83.8015	129.542	87.8779	105.473	113.134	130.192	100.407	109.304	115.3	0.947998
Cre12.g497300	CAS1/TEF2	15	Cre12.g497300_4532.1.p	Cre12.g497300_4532.1.p	pacid=52536829 transcript=Cre12.g497300_4532.1 locus=Cre12.g497300_4532 ID=Cre12.g497300_4532.1.v6.1 annot-version=v6.1 assoLoc=4532_12_62385 org=Chlamydomonas.reinhardtii.CC-4532	2082.12	1742.81	3257.21	932.758	983.474	1173.25	1071.71	838.051	752.661	2777.34	3056.28	2233.64	2360.71	1029.83	887.474	2689.09	1695.27	1788.28	0.947986
Cre11.g479250	RANGAP1	4	Cre11.g479250_4532.1.p	Cre11.g479250_4532.1.p	pacid=52526952 transcript=Cre11.g479250_4532.1 locus=Cre11.g479250_4532 ID=Cre11.g479250_4532.1.v6.1 annot-version=v6.1 assoLoc=4532_11_58786 org=Chlamydomonas.reinhardtii.CC-4532	217.145	200.526	194.947	198.574	189.15	201.866	213.588	222.405	207.93	207.676	206.86	210.107	204.206	196.53	214.641	208.214	200.368	211.428	0.94769
Cre07.g325400	LEU3	7	Cre07.g325400_4532.1.p	Cre07.g325400_4532.1.p	pacid=52530569 transcript=Cre07.g325400_4532.1 locus=Cre07.g325400_4532 ID=Cre07.g325400_4532.1.v6.1 annot-version=v6.1 assoLoc=4532_07_37590 org=Chlamydomonas.reinhardtii.CC-4532	678.838	621.182	734.852	879.908	603.709	790.214	1039.08	659.799	740.123	668.222	671.917	768.468	678.291	757.944	813.001	702.869	718.117	757.935	0.947465
Cre01.g026600	UBC11	3	Cre01.g026600_4532.1.p	Cre01.g026600_4532.1.p	pacid=52524811 transcript=Cre01.g026600_4532.1 locus=Cre01.g026600_4532 ID=Cre01.g026600_4532.1.v6.1 annot-version=v6.1 assoLoc=4532_01_03166 org=Chlamydomonas.reinhardtii.CC-4532	156.946	140.007	164.364	125.283	122.79	127.432	126.054	136.707	116.249	155.576	175.424	173.246	153.772	125.168	126.337	168.082	139.47	147.209	0.94743
Cre09.g400650	RPS6	21	Cre09.g400650_4532.1.p	Cre09.g400650_4532.1.p	pacid=52522354 transcript=Cre09.g400650_4532.1 locus=Cre09.g400650_4532 ID=Cre09.g400650_4532.1.v6.1 annot-version=v6.1 assoLoc=4532_09_46230 org=Chlamydomonas.reinhardtii.CC-4532	3006.36	3060.94	2666.17	2484.81	3015.27	1867.83	2514.81	3675.82	4183.54	2382.95	1937.19	2308.73	2911.16	2455.97	3458.06	2209.62	2683.56	2833.84	0.946972
Cre03.g194400	EIF3I	8	Cre03.g194400_4532.1.p	Cre03.g194400_4532.1.p	pacid=52509664 transcript=Cre03.g194400_4532.1 locus=Cre03.g194400_4532 ID=Cre03.g194400_4532.1.v6.1 annot-version=v6.1 assoLoc=4532_03_20170 org=Chlamydomonas.reinhardtii.CC-4532	629.557	824.286	584.855	750.728	813.12	478.609	624.305	610.552	820.136	688.713	719.194	847.497	679.566	680.819	684.998	751.801	680.192	718.399	0.946817
Cre01.g047950	IFT27	5	Cre01.g047950_4532.1.p	Cre01.g047950_4532.1.p	pacid=52523715 transcript=Cre01.g047950_4532.1 locus=Cre01.g047950_4532 ID=Cre01.g047950_4532.1.v6.1 annot-version=v6.1 assoLoc=4532_01_05541 org=Chlamydomonas.reinhardtii.CC-4532	1247.04	1461.5	1151.96	1136.22	1227.61	833.396	1097.44	1551.18	1448.15	1175.99	1042.64	1139.36	1286.83	1065.74	1365.59	1119.33	1176.29	1242.46	0.946741
Cre16.g672800	GMP1	10	Cre16.g672800_4532.1.p	Cre16.g672800_4532.1.p	pacid=52518086 transcript=Cre16.g672800_4532.1 locus=Cre16.g672800_4532 ID=Cre16.g672800_4532.1.v6.1 annot-version=v6.1 assoLoc=4532_16_84385 org=Chlamydomonas.reinhardtii.CC-4532	1039.8	1063.55	1013.61	1299.78	1362.22	947.465	1056.85	1191.1	1263.48	1257.91	1005.6	1330.69	1038.99	1203.15	1170.48	1198.07	1121.07	1184.27	0.946635
Cre07.g314100		4	Cre07.g314100_4532.1.p	Cre07.g314100_4532.1.p	pacid=52529975 transcript=Cre07.g314100_4532.1 locus=Cre07.g314100_4532 ID=Cre07.g314100_4532.1.v6.1 annot-version=v6.1 assoLoc=4532_07_36380 org=Chlamydomonas.reinhardtii.CC-4532	373.451	318.376	308.809	281.508	271.4	292.283	294.673	354.532	351.706	315.756	298.91	335.523	333.545	281.73	333.637	316.73	307.638	325.183	0.946044
Cre02.g101350	RPL10A	24	Cre02.g101350_4532.1.p	Cre02.g101350_4532.1.p	pacid=52511884 transcript=Cre02.g101350_4532.1 locus=Cre02.g101350_4532 ID=Cre02.g101350_4532.1.v6.1 annot-version=v6.1 assoLoc=4532_02_09966 org=Chlamydomonas.reinhardtii.CC-4532	4938.38	5074.22	4334.35	3981.82	4521.22	3205.19	4096.77	5887.3	5695.57	4311.04	3643.64	3910.49	4782.32	3902.74	5226.55	3955.06	4342.53	4590.8	0.945919
Cre02.g077300	NOP1	10	Cre02.g077300_4532.1.p	Cre02.g077300_4532.1.p	pacid=52511989 transcript=Cre02.g077300_4532.1 locus=Cre02.g077300_4532 ID=Cre02.g077300_4532.1.v6.1 annot-version=v6.1 assoLoc=4532_02_07210 org=Chlamydomonas.reinhardtii.CC-4532	1429.76	1184.76	1154.07	1140.91	901.213	979.054	1197.2	1401.86	1253.33	1134.68	968.319	1222.7	1256.2	1007.06	1284.13	1108.57	1131.63	1196.35	0.945902
Cre04.g214502	UGE1	5	Cre04.g214502_4532.1.p	Cre04.g214502_4532.1.p	pacid=52540528 transcript=Cre04.g214502_4532.1 locus=Cre04.g214502_4532 ID=Cre04.g214502_4532.1.v6.1 annot-version=v6.1 assoLoc=4532_04_23586 org=Chlamydomonas.reinhardtii.CC-4532	425.689	532.922	452.259	666.753	503.046	625.111	691.284	639.593	680.231	414.681	368.692	594.898	470.29	598.303	670.369	459.424	534.297	564.897	0.945831
Cre03.g149650		3	Cre03.g149650_4532.1.p	Cre03.g149650_4532.1.p	pacid=52509274 transcript=Cre03.g149650_4532.1 locus=Cre03.g149650_4532 ID=Cre03.g149650_4532.1.v6.1 annot-version=v6.1 assoLoc=4532_03_15196 org=Chlamydomonas.reinhardtii.CC-4532	220.321	196.798	257.483	185.44	148.188	214.694	197.898	189.132	157.356	252.115	271.252	225.328	224.867	182.774	181.462	249.565	203.821	215.513	0.945745
Cre02.g079550		3	Cre02.g079550_4532.1.p	Cre02.g079550_4532.1.p	pacid=52512105 transcript=Cre02.g079550_4532.1 locus=Cre02.g079550_4532 ID=Cre02.g079550_4532.1.v6.1 annot-version=v6.1 assoLoc=4532_02_07561 org=Chlamydomonas.reinhardtii.CC-4532	344.429	541.991	468.834	463.846	436.951	279.598	550.939	408.759	335.902	423.414	574.986	387.166	451.751	393.465	431.867	461.855	422.608	446.861	0.945726
Cre12.g535900		2	Cre12.g535900_4532.1.p	Cre12.g535900_4532.1.p	pacid=52537185 transcript=Cre12.g535900_4532.1 locus=Cre12.g535900_4532 ID=Cre12.g535900_4532.1.v6.1 annot-version=v6.1 assoLoc=4532_12_65106 org=Chlamydomonas.reinhardtii.CC-4532	236.236	194.371	199.921	253.561	183.847	174.833	256.416	190.468	193.178	217.881	231.462	224.751	210.176	204.08	213.354	224.698	207.128	219.026	0.945677
Cre16.g654500	EIF3F	8	Cre16.g654500_4532.1.p	Cre16.g654500_4532.1.p	pacid=52517137 transcript=Cre16.g654500_4532.1 locus=Cre16.g654500_4532 ID=Cre16.g654500_4532.1.v6.1 annot-version=v6.1 assoLoc=4532_16_80076 org=Chlamydomonas.reinhardtii.CC-4532	657.03	673.999	603.451	627.601	752.573	468.58	593.995	661.388	770.082	664.088	691.128	621.061	644.827	616.251	675.155	658.759	630.539	666.957	0.945397
Cre01.g033550	PDI2	16	Cre01.g033550_4532.1.p	Cre01.g033550_4532.1.p	pacid=52523881 transcript=Cre01.g033550_4532.1 locus=Cre01.g033550_4532 ID=Cre01.g033550_4532.1.v6.1 annot-version=v6.1 assoLoc=4532_01_03965 org=Chlamydomonas.reinhardtii.CC-4532	1687.57	1273.64	1857.1	2077.82	1410.66	2250.67	2238.04	1778.51	1607.47	1730.13	1820.91	1992.29	1606.1	1913.05	1874.67	1847.78	1759.58	1861.22	0.945386
Cre16.g650550	FAP103	9	Cre16.g650550_4532.1.p	Cre16.g650550_4532.1.p	pacid=52516351 transcript=Cre16.g650550_4532.1 locus=Cre16.g650550_4532 ID=Cre16.g650550_4532.1.v6.1 annot-version=v6.1 assoLoc=4532_16_79665 org=Chlamydomonas.reinhardtii.CC-4532	985.689	770.454	917.881	1746.11	838.473	1423.79	1880.28	1037.57	1180.28	956.283	842.673	1173.29	891.341	1336.12	1366.04	990.749	1113.73	1178.4	0.945127
Cre12.g528750	RPL12	8	Cre12.g528750_4532.1.p	Cre12.g528750_4532.1.p	pacid=52537183 transcript=Cre12.g528750_4532.1 locus=Cre12.g528750_4532 ID=Cre12.g528750_4532.1.v6.1 annot-version=v6.1 assoLoc=4532_12_64245 org=Chlamydomonas.reinhardtii.CC-4532	816.466	920.422	873.476	730.975	811.506	741.324	778.775	954.609	1095.79	798.285	731.975	818.972	870.121	761.268	943.058	783.077	815.695	863.068	0.945111
Cre06.g272850	MRPL10	21	Cre06.g272850_4532.1.p	Cre06.g272850_4532.1.p	pacid=52531181 transcript=Cre06.g272850_4532.1 locus=Cre06.g272850_4532 ID=Cre06.g272850_4532.1.v6.1 annot-version=v6.1 assoLoc=4532_06_30551 org=Chlamydomonas.reinhardtii.CC-4532	2803.58	3428.65	3212.2	2926.63	3447.46	3042.46	2960.64	3458.78	4627.57	3201.92	2924.05	2784.02	3148.14	3138.85	3682.33	2970	3143.5	3326.16	0.945082
Cre12.g484050	RPL36	11	Cre12.g484050_4532.1.p	Cre12.g484050_4532.1.p	pacid=52538393 transcript=Cre12.g484050_4532.1 locus=Cre12.g484050_4532 ID=Cre12.g484050_4532.1.v6.1 annot-version=v6.1 assoLoc=4532_12_59330 org=Chlamydomonas.reinhardtii.CC-4532	2842.55	2797.96	2280.89	2493.55	3014.37	2028.25	2647.85	3739.5	3285.47	2429.24	2036.25	2217.69	2640.47	2512.06	3224.27	2227.73	2576.26	2726	0.945069
Cre01.g054800		6	Cre01.g054800_4532.1.p	Cre01.g054800_4532.1.p	pacid=52524995 transcript=Cre01.g054800_4532.1 locus=Cre01.g054800_4532 ID=Cre01.g054800_4532.1.v6.1 annot-version=v6.1 assoLoc=4532_01_06310 org=Chlamydomonas.reinhardtii.CC-4532	602.019	655.621	557.34	606.147	562.531	529.331	569.118	486.188	528.796	673.986	848.932	613.526	604.993	566.003	528.034	712.148	585.498	620.091	0.944213
Cre16.g677450		5	Cre16.g677450_4532.1.p	Cre16.g677450_4532.1.p	pacid=52516745 transcript=Cre16.g677450_4532.1 locus=Cre16.g677450_4532 ID=Cre16.g677450_4532.1.v6.1 annot-version=v6.1 assoLoc=4532_16_83811 org=Chlamydomonas.reinhardtii.CC-4532	465.975	400.016	500.443	580.06	389.555	604.607	707.74	515.819	436.095	497.154	395.954	561.783	455.478	524.741	553.218	484.964	490.109	519.091	0.944169
Cre12.g489700	OTC1	3	Cre12.g489700_4532.1.p	Cre12.g489700_4532.1.p	pacid=52537783 transcript=Cre12.g489700_4532.1 locus=Cre12.g489700_4532 ID=Cre12.g489700_4532.1.v6.1 annot-version=v6.1 assoLoc=4532_12_60280 org=Chlamydomonas.reinhardtii.CC-4532	195.523	179.041	232.452	329.642	229.881	349.64	286.348	236.253	259.855	274.271	217.506	331.612	202.339	303.054	260.819	274.463	252.696	267.641	0.944164
Cre17.g738300	RPLP1	3	Cre17.g738300_4532.1.p	Cre17.g738300_4532.1.p	pacid=52527608 transcript=Cre17.g738300_4532.1 locus=Cre17.g738300_4532 ID=Cre17.g738300_4532.1.v6.1 annot-version=v6.1 assoLoc=4532_17_89976 org=Chlamydomonas.reinhardtii.CC-4532	223.277	219.227	197.629	187.79	212.407	181.823	166.087	306.685	203.945	233.82	159.666	225.156	213.378	194.007	225.572	206.214	203.692	215.893	0.943486
Cre03.g198950	CGL30	2	Cre03.g198950_4532.1.p	Cre03.g198950_4532.1.p	pacid=52509704 transcript=Cre03.g198950_4532.1 locus=Cre03.g198950_4532 ID=Cre03.g198950_4532.1.v6.1 annot-version=v6.1 assoLoc=4532_03_21821 org=Chlamydomonas.reinhardtii.CC-4532	131.614	135.186	146.073	212.091	114.871	165.008	242.193	160.595	119.226	131.38	149.307	156.468	137.624	163.99	174.005	145.718	150.807	159.862	0.943361
Cre01.g015000	NAGK1	3	Cre01.g015000_4532.1.p	Cre01.g015000_4532.1.p	pacid=52523527 transcript=Cre01.g015000_4532.1 locus=Cre01.g015000_4532 ID=Cre01.g015000_4532.1.v6.1 annot-version=v6.1 assoLoc=4532_01_01885 org=Chlamydomonas.reinhardtii.CC-4532	244.995	232.594	268.186	261.957	240.761	275.684	322.729	240.475	216.732	255.115	300.062	281.084	248.592	259.467	259.979	278.754	254.029	269.366	0.943064
Cre06.g290950	RPS5	14	Cre06.g290950_4532.1.p	Cre06.g290950_4532.1.p	pacid=52532062 transcript=Cre06.g290950_4532.1 locus=Cre06.g290950_4532 ID=Cre06.g290950_4532.1.v6.1 annot-version=v6.1 assoLoc=4532_06_33801 org=Chlamydomonas.reinhardtii.CC-4532	2392.91	2482.01	2219.99	1986.65	2395.95	1787.79	2038.96	2870.75	3218.7	2111.08	1780.31	2048.18	2364.97	2056.8	2709.47	1979.86	2210.88	2344.66	0.942942
Cre14.g625400	RPT1	8	Cre14.g625400_4532.1.p	Cre14.g625400_4532.1.p	pacid=52518589 transcript=Cre14.g625400_4532.1 locus=Cre14.g625400_4532 ID=Cre14.g625400_4532.1.v6.1 annot-version=v6.1 assoLoc=4532_14_74601 org=Chlamydomonas.reinhardtii.CC-4532	1257.71	1414.47	1329.33	1280.91	1471.25	900.882	1454.6	1226.32	1239.68	1286.72	1560.35	1351.66	1333.84	1217.68	1306.87	1399.58	1275.76	1353.22	0.942757
Cre03.g180800		8	Cre03.g180800_4532.1.p	Cre03.g180800_4532.1.p	pacid=52509972 transcript=Cre03.g180800_4532.1 locus=Cre03.g180800_4532 ID=Cre03.g180800_4532.1.v6.1 annot-version=v6.1 assoLoc=4532_03_18656 org=Chlamydomonas.reinhardtii.CC-4532	462.453	470.778	418.985	484.975	437.187	353.226	374.832	402.914	369.594	487.499	636.291	517.454	450.739	425.129	382.447	547.081	437.934	464.764	0.942272
Cre06.g800642		6	Cre06.g800642_4532.1.p	Cre06.g800642_4532.1.p	pacid=52531333 transcript=Cre06.g800642_4532.1 locus=Cre06.g800642_4532 ID=Cre06.g800642_4532.1.v6.1 annot-version=v6.1 assoLoc=4532_06_30181 org=Chlamydomonas.reinhardtii.CC-4532	187.814	173.622	209.322	146.041	155.302	133.708	175.723	207.619	205.661	151.378	158.154	168.961	190.253	145.017	196.334	159.498	167.635	177.916	0.942213
Cre06.g296400		2	Cre06.g296400_4532.1.p	Cre06.g296400_4532.1.p	pacid=52532255 transcript=Cre06.g296400_4532.1 locus=Cre06.g296400_4532 ID=Cre06.g296400_4532.1.v6.1 annot-version=v6.1 assoLoc=4532_06_34420 org=Chlamydomonas.reinhardtii.CC-4532	72.1794	62.3328	68.8491	67.8956	54.3758	78.1206	86.8459	72.173	80.9322	68.9877	61.5581	58.0377	67.7871	66.7973	79.9837	62.8612	67.2922	71.4224	0.942172
Cre06.g252350	CGL70	2	Cre06.g252350_4532.1.p	Cre06.g252350_4532.1.p	pacid=52531187 transcript=Cre06.g252350_4532.1 locus=Cre06.g252350_4532 ID=Cre06.g252350_4532.1.v6.1 annot-version=v6.1 assoLoc=4532_06_28401 org=Chlamydomonas.reinhardtii.CC-4532	85.383	63.4995	86.537	70.5449	69.9098	108.129	105.236	93.3004	82.3297	79.133	77.1483	76.755	78.4732	82.8612	93.622	77.6788	80.6672	85.6504	0.94182
Cre17.g708800	GSH2	2	Cre17.g708800_4532.1.p	Cre17.g708800_4532.1.p	pacid=52528048 transcript=Cre17.g708800_4532.1 locus=Cre17.g708800_4532 ID=Cre17.g708800_4532.1.v6.1 annot-version=v6.1 assoLoc=4532_17_86940 org=Chlamydomonas.reinhardtii.CC-4532	60.2197	55.751	56.743	80.9026	48.0472	67.2716	81.3986	60.6632	65.702	58.2483	65.7158	60.0412	57.5712	65.4071	69.2546	61.3351	61.4892	65.2948	0.941716
Cre17.g719000	UAP56	12	Cre17.g719000_4532.1.p	Cre17.g719000_4532.1.p	pacid=52527396 transcript=Cre17.g719000_4532.1 locus=Cre17.g719000_4532 ID=Cre17.g719000_4532.1.v6.1 annot-version=v6.1 assoLoc=4532_17_88021 org=Chlamydomonas.reinhardtii.CC-4532	978.698	952.613	929.677	1009.46	928.47	967.253	971.281	1117.39	985.977	1082.63	779.067	1186.89	953.663	968.394	1024.88	1016.2	961.029	1020.54	0.941688
CreCp.g802278	rpl5	19	CreCp.g802278_4532.1.p	CreCp.g802278_4532.1.p	pacid=52533955 transcript=CreCp.g802278_4532.1 locus=CreCp.g802278_4532 ID=CreCp.g802278_4532.1.v6.1 annot-version=v6.1 assoLoc=4532_Cp_91755 org=Chlamydomonas.reinhardtii.CC-4532	3451.49	3734.9	3423.37	3239.35	3468.89	2780.93	3111.19	3934.69	4896.73	3438.13	2925.12	3038.53	3536.59	3163.06	3980.87	3133.93	3349.82	3557.4	0.941649
Cre01.g052000	ZNG1	2	Cre01.g052000_4532.1.p	Cre01.g052000_4532.1.p	pacid=52525423 transcript=Cre01.g052000_4532.1 locus=Cre01.g052000_4532 ID=Cre01.g052000_4532.1.v6.1 annot-version=v6.1 assoLoc=4532_01_06041 org=Chlamydomonas.reinhardtii.CC-4532	76.3262	71.3159	64.7254	71.941	73.2323	66.7838	64.3415	80.5578	78.4226	73.3373	70.3915	83.5768	70.7892	70.6524	74.4406	75.7685	70.7208	75.1046	0.94163
[truncated: 677 more rows]

## Sheet: One Hit Wonders
						Summed S/N, Column Normalized
						SE_5	SE_7	SE_26	SE_1	SE_3	SE_28	SE_9	SE_11	SE_24	SE_13	SE_16	SE_18
[truncated: 775 more rows]
