# Supplementary material for: Proteomic analysis of the pyrenoid-traversing membranes of Chlamydomonas reinhardtii reveals novel components
Source: bioRxiv. 2025 Aug 12:2024.10.28.620638. Originally published 2024 Oct 31. Preprint. [Version 2] doi: 10.1101/2024.10.28.620638 (PMC11565738; doi:10.1101/2024.10.28.620638)
Supplement: Supplement 5 [file media-5.xlsx]

## Sheet: Sheet1
Locus	Gene name	Identified Proteins	Accession Number	Alternate ID	Molecular Weight	Protein Grouping Ambiguity	LCI16-Venus-3xFLAG-1	LCI16-Venus-3xFLAG-2	Venus-3xFLAG-1	Venus-3xFLAG-2	LCI16_mean	Venus_mean
Cre13.g592500		pacid=52515583 transcript=Cre13.g592500_4532.1 locus=Cre13.g592500_4532 ID=Cre13.g592500_4532.1.v6.1 annot-version=v6.1 assoLoc=4532_13_71780 org=Chlamydomonas.reinhardtii.CC-4532	Cre13.g592500_4532.1.p	Cre13.g592500	61 kDa		77	21	26	16	49	21
Cre12.g551050		pacid=52538056 transcript=Cre12.g551050_4532.1 locus=Cre12.g551050_4532 ID=Cre12.g551050_4532.1.v6.1 annot-version=v6.1 assoLoc=4532_12_66810 org=Chlamydomonas.reinhardtii.CC-4532	Cre12.g551050_4532.1.p	Cre12.g551050	42 kDa		36	40	31	19	38	25
Cre16.g651750	TSI	pacid=52516816 transcript=Cre16.g651750_4532.2 locus=Cre16.g651750_4532 ID=Cre16.g651750_4532.2.v6.1 annot-version=v6.1 assoLoc=4532_16_79791 org=Chlamydomonas.reinhardtii.CC-4532	Cre16.g651750_4532.2.p	Cre16.g651750	130 kDa		48	14	14	0	31	7
Venus-FLAG		Venus-FLAG	Venus-FLAG	Venus-FLAG	31 kDa		35	22	41	72	28.5	56.5
Cre06.g258800	CWP2,GP2	pacid=52531343 transcript=Cre06.g258800_4532.1 locus=Cre06.g258800_4532 ID=Cre06.g258800_4532.1.v6.1 annot-version=v6.1 assoLoc=4532_06_29011 org=Chlamydomonas.reinhardtii.CC-4532	Cre06.g258800_4532.1.p	Cre06.g258800	131 kDa		31	21	20	18	26	19
Cre06.g263450	EEF1A3	pacid=52533579 transcript=Cre06.g263450_4532.3 locus=Cre06.g263450_4532 ID=Cre06.g263450_4532.3.v6.1 annot-version=v6.1 assoLoc=4532_06_29481 org=Chlamydomonas.reinhardtii.CC-4532	Cre06.g263450_4532.3.p	Cre06.g263450	51 kDa		40	11	10	9	25.5	9.5
Cre06.g307500	LCIC	pacid=52531217 transcript=Cre06.g307500_4532.1 locus=Cre06.g307500_4532 ID=Cre06.g307500_4532.1.v6.1 annot-version=v6.1 assoLoc=4532_06_35656 org=Chlamydomonas.reinhardtii.CC-4532	Cre06.g307500_4532.1.p	Cre06.g307500	48 kDa		35	7	6	8	21	7
Cre11.g467547		pacid=52527046 transcript=Cre11.g467547_4532.1 locus=Cre11.g467547_4532 ID=Cre11.g467547_4532.1.v6.1 annot-version=v6.1 assoLoc=4532_11_55925 org=Chlamydomonas.reinhardtii.CC-4532	Cre11.g467547_4532.1.p	Cre11.g467547	88 kDa		35	7	2	3	21	2.5
Cre05.g234550	FBA3	pacid=52539307 transcript=Cre05.g234550_4532.2 locus=Cre05.g234550_4532 ID=Cre05.g234550_4532.2.v6.1 annot-version=v6.1 assoLoc=4532_05_26460 org=Chlamydomonas.reinhardtii.CC-4532	Cre05.g234550_4532.2.p	Cre05.g234550	41 kDa		29	12	12	7	20.5	9.5
Cre01.g010900	GAP3	pacid=52523801 transcript=Cre01.g010900_4532.1 locus=Cre01.g010900_4532 ID=Cre01.g010900_4532.1.v6.1 annot-version=v6.1 assoLoc=4532_01_01430 org=Chlamydomonas.reinhardtii.CC-4532	Cre01.g010900_4532.1.p	Cre01.g010900	40 kDa		30	8	10	6	19	8
Cre12.g483700	RB38	pacid=52537102 transcript=Cre12.g483700_4532.3 locus=Cre12.g483700_4532 ID=Cre12.g483700_4532.3.v6.1 annot-version=v6.1 assoLoc=4532_12_59291 org=Chlamydomonas.reinhardtii.CC-4532	Cre12.g483700_4532.3.p	Cre12.g483700	41 kDa		17	20	5	7	18.5	6
Cre06.g250100	HSP70B	pacid=52531908 transcript=Cre06.g250100_4532.2 locus=Cre06.g250100_4532 ID=Cre06.g250100_4532.2.v6.1 annot-version=v6.1 assoLoc=4532_06_28140 org=Chlamydomonas.reinhardtii.CC-4532	Cre06.g250100_4532.2.p	Cre06.g250100	66 kDa	TRUE	30	5	3	3	17.5	3
Cre09.g394200	FAP102	pacid=52522459 transcript=Cre09.g394200_4532.1 locus=Cre09.g394200_4532 ID=Cre09.g394200_4532.1.v6.1 annot-version=v6.1 assoLoc=4532_09_47020 org=Chlamydomonas.reinhardtii.CC-4532	Cre09.g394200_4532.1.p (+4)	Cre09.g394200	156 kDa	TRUE	27	8	10	8	17.5	9
Cre10.g452250	PME1	pacid=52520358 transcript=Cre10.g452250_4532.1 locus=Cre10.g452250_4532 ID=Cre10.g452250_4532.1.v6.1 annot-version=v6.1 assoLoc=4532_10_54106 org=Chlamydomonas.reinhardtii.CC-4532	Cre10.g452250_4532.1.p	Cre10.g452250	68 kDa		27	6	0	0	16.5	0
Cre09.g416850	RBMP2	pacid=52522338 transcript=Cre09.g416850_4532.1 locus=Cre09.g416850_4532 ID=Cre09.g416850_4532.1.v6.1 annot-version=v6.1 assoLoc=4532_09_50131 org=Chlamydomonas.reinhardtii.CC-4532	Cre09.g416850_4532.1.p	Cre09.g416850	165 kDa		27	1	0	0	14	0
Cre03.g204250	SAH1	pacid=52509190 transcript=Cre03.g204250_4532.2 locus=Cre03.g204250_4532 ID=Cre03.g204250_4532.2.v6.1 annot-version=v6.1 assoLoc=4532_03_21240 org=Chlamydomonas.reinhardtii.CC-4532	Cre03.g204250_4532.2.p	Cre03.g204250	53 kDa		26	2	4	4	14	4
CreCp.g802313		pacid=52533986 transcript=CreCp.g802313_4532.1 locus=CreCp.g802313_4532 ID=CreCp.g802313_4532.1.v6.1 annot-version=v6.1 assoLoc=4532_Cp_91926 org=Chlamydomonas.reinhardtii.CC-4532	CreCp.g802313_4532.1.p	CreCp.g802313	53 kDa		22	6	13	4	14	8.5
Cre10.g452800	LCIB	pacid=52520716 transcript=Cre10.g452800_4532.1 locus=Cre10.g452800_4532 ID=Cre10.g452800_4532.1.v6.1 annot-version=v6.1 assoLoc=4532_10_54165 org=Chlamydomonas.reinhardtii.CC-4532	Cre10.g452800_4532.1.p	Cre10.g452800	48 kDa		23	4	3	4	13.5	3.5
Cre11.g467770	PGK1	pacid=52526598 transcript=Cre11.g467770_4532.1 locus=Cre11.g467770_4532 ID=Cre11.g467770_4532.1.v6.1 annot-version=v6.1 assoLoc=4532_11_57385 org=Chlamydomonas.reinhardtii.CC-4532	Cre11.g467770_4532.1.p	Cre11.g467770	49 kDa		25	0	2	1	12.5	1.5
Cre08.g359300		pacid=52534197 transcript=Cre08.g359300_4532.1 locus=Cre08.g359300_4532 ID=Cre08.g359300_4532.1.v6.1 annot-version=v6.1 assoLoc=4532_08_42146 org=Chlamydomonas.reinhardtii.CC-4532	Cre08.g359300_4532.1.p	Cre08.g359300	63 kDa		25	0	11	0	12.5	5.5
Cre12.g508150		pacid=52536518 transcript=Cre12.g508150_4532.1 locus=Cre12.g508150_4532 ID=Cre12.g508150_4532.1.v6.1 annot-version=v6.1 assoLoc=4532_12_61195 org=Chlamydomonas.reinhardtii.CC-4532	Cre12.g508150_4532.1.p	Cre12.g508150	124 kDa		25	0	1	0	12.5	0.5
Cre02.g087950	TSM1	pacid=52513090 transcript=Cre02.g087950_4532.1 locus=Cre02.g087950_4532 ID=Cre02.g087950_4532.1.v6.1 annot-version=v6.1 assoLoc=4532_02_08456 org=Chlamydomonas.reinhardtii.CC-4532	Cre02.g087950_4532.1.p (+1)	Cre02.g087950	105 kDa		23	2	0	0	12.5	0
Cre03.g180750	METE,MES1,MEtH	pacid=52511255 transcript=Cre03.g180750_4532.1 locus=Cre03.g180750_4532 ID=Cre03.g180750_4532.1.v6.1 annot-version=v6.1 assoLoc=4532_03_18650 org=Chlamydomonas.reinhardtii.CC-4532	Cre03.g180750_4532.1.p (+5)	Cre03.g180750	95 kDa		22	3	2	2	12.5	2
Cre08.g358580	CMP1	pacid=52534253 transcript=Cre08.g358580_4532.1 locus=Cre08.g358580_4532 ID=Cre08.g358580_4532.1.v6.1 annot-version=v6.1 assoLoc=4532_08_42025 org=Chlamydomonas.reinhardtii.CC-4532	Cre08.g358580_4532.1.p	Cre08.g358580	128 kDa		24	0	1	0	12	0.5
Cre10.g437450		pacid=52520268 transcript=Cre10.g437450_4532.1 locus=Cre10.g437450_4532 ID=Cre10.g437450_4532.1.v6.1 annot-version=v6.1 assoLoc=4532_10_52406 org=Chlamydomonas.reinhardtii.CC-4532	Cre10.g437450_4532.1.p	Cre10.g437450	54 kDa		19	5	3	0	12	1.5
Cre02.g143550	ELI4/LCI16	pacid=52513878 transcript=Cre02.g143550_4532.2 locus=Cre02.g143550_4532 ID=Cre02.g143550_4532.2.v6.1 annot-version=v6.1 assoLoc=4532_02_13901 org=Chlamydomonas.reinhardtii.CC-4532	Cre02.g143550_4532.2.p	Cre02.g143550	30 kDa		17	6	0	0	11.5	0
Cre06.g250200	SAS1,METM	pacid=52531933 transcript=Cre06.g250200_4532.3 locus=Cre06.g250200_4532 ID=Cre06.g250200_4532.3.v6.1 annot-version=v6.1 assoLoc=4532_06_28145 org=Chlamydomonas.reinhardtii.CC-4532	Cre06.g250200_4532.3.p	Cre06.g250200	43 kDa		17	5	4	4	11	4
Cre08.g372100	HSP70A	pacid=52535098 transcript=Cre08.g372100_4532.2 locus=Cre08.g372100_4532 ID=Cre08.g372100_4532.2.v6.1 annot-version=v6.1 assoLoc=4532_08_43656 org=Chlamydomonas.reinhardtii.CC-4532	Cre08.g372100_4532.2.p	Cre08.g372100	71 kDa	TRUE	20	0	3	0	10	1.5
Cre02.g080200	TRK1	pacid=52511673 transcript=Cre02.g080200_4532.1 locus=Cre02.g080200_4532 ID=Cre02.g080200_4532.1.v6.1 annot-version=v6.1 assoLoc=4532_02_07620 org=Chlamydomonas.reinhardtii.CC-4532	Cre02.g080200_4532.1.p	Cre02.g080200	78 kDa		20	0	2	0	10	1
CreCp.g802323		pacid=52533969 transcript=CreCp.g802323_4532.1 locus=CreCp.g802323_4532 ID=CreCp.g802323_4532.1.v6.1 annot-version=v6.1 assoLoc=4532_Cp_91976 org=Chlamydomonas.reinhardtii.CC-4532	CreCp.g802323_4532.1.p	CreCp.g802323	52 kDa	TRUE	19	1	1	1	10	1
Cre07.g353450	ACS3	pacid=52530701 transcript=Cre07.g353450_4532.1 locus=Cre07.g353450_4532 ID=Cre07.g353450_4532.1.v6.1 annot-version=v6.1 assoLoc=4532_07_41151 org=Chlamydomonas.reinhardtii.CC-4532	Cre07.g353450_4532.1.p (+2)	Cre07.g353450	75 kDa		18	2	3	2	10	2.5
Cre11.g476750	FNR1	pacid=52526597 transcript=Cre11.g476750_4532.1 locus=Cre11.g476750_4532 ID=Cre11.g476750_4532.1.v6.1 annot-version=v6.1 assoLoc=4532_11_58496 org=Chlamydomonas.reinhardtii.CC-4532	Cre11.g476750_4532.1.p	Cre11.g476750	38 kDa		16	4	2	4	10	3
CreCp.g802314		pacid=52533947 transcript=CreCp.g802314_4532.1 locus=CreCp.g802314_4532 ID=CreCp.g802314_4532.1.v6.1 annot-version=v6.1 assoLoc=4532_Cp_91931 org=Chlamydomonas.reinhardtii.CC-4532	CreCp.g802314_4532.1.p	CreCp.g802314	55 kDa	TRUE	16	4	4	2	10	3
Cre14.g629300		pacid=52518641 transcript=Cre14.g629300_4532.1 locus=Cre14.g629300_4532 ID=Cre14.g629300_4532.1.v6.1 annot-version=v6.1 assoLoc=4532_14_75061 org=Chlamydomonas.reinhardtii.CC-4532	Cre14.g629300_4532.1.p	Cre14.g629300	124 kDa	TRUE	15	5	1	2	10	1.5
Cre09.g404900		pacid=52521795 transcript=Cre09.g404900_4532.1 locus=Cre09.g404900_4532 ID=Cre09.g404900_4532.1.v6.1 annot-version=v6.1 assoLoc=4532_09_45740 org=Chlamydomonas.reinhardtii.CC-4532	Cre09.g404900_4532.1.p	Cre09.g404900	42 kDa		19	0	5	4	9.5	4.5
Cre08.g359350	CARB1,CMP2	pacid=52534394 transcript=Cre08.g359350_4532.1 locus=Cre08.g359350_4532 ID=Cre08.g359350_4532.1.v6.1 annot-version=v6.1 assoLoc=4532_08_42150 org=Chlamydomonas.reinhardtii.CC-4532	Cre08.g359350_4532.1.p	Cre08.g359350	56 kDa	TRUE	18	1	1	1	9.5	1
Cre03.g145967		pacid=52510187 transcript=Cre03.g145967_4532.1 locus=Cre03.g145967_4532 ID=Cre03.g145967_4532.1.v6.1 annot-version=v6.1 assoLoc=4532_03_14776 org=Chlamydomonas.reinhardtii.CC-4532	Cre03.g145967_4532.1.p	Cre03.g145967	46 kDa		13	6	0	3	9.5	1.5
Cre05.g248450	CAH5	pacid=52539315 transcript=Cre05.g248450_4532.1 locus=Cre05.g248450_4532 ID=Cre05.g248450_4532.1.v6.1 annot-version=v6.1 assoLoc=4532_05_26335 org=Chlamydomonas.reinhardtii.CC-4532	Cre05.g248450_4532.1.p	Cre05.g248450	28 kDa		11	8	0	6	9.5	3
Cre08.g800885		pacid=52534979 transcript=Cre08.g800885_4532.1 locus=Cre08.g800885_4532 ID=Cre08.g800885_4532.1.v6.1 annot-version=v6.1 assoLoc=4532_08_41885 org=Chlamydomonas.reinhardtii.CC-4532	Cre08.g800885_4532.1.p	Cre08.g800885	39 kDa		10	9	4	11	9.5	7.5
Cre12.g516200	EFG2	pacid=52537318 transcript=Cre12.g516200_4532.3 locus=Cre12.g516200_4532 ID=Cre12.g516200_4532.3.v6.1 annot-version=v6.1 assoLoc=4532_12_62851 org=Chlamydomonas.reinhardtii.CC-4532	Cre12.g516200_4532.3.p	Cre12.g516200	94 kDa	TRUE	17	1	0	1	9	0.5
Cre01.g044800	PFL1	pacid=52524976 transcript=Cre01.g044800_4532.5 locus=Cre01.g044800_4532 ID=Cre01.g044800_4532.5.v6.1 annot-version=v6.1 assoLoc=4532_01_05165 org=Chlamydomonas.reinhardtii.CC-4532	Cre01.g044800_4532.5.p	Cre01.g044800	75 kDa		16	2	3	1	9	2
Cre01.g016514	DLD2	pacid=52523731 transcript=Cre01.g016514_4532.1 locus=Cre01.g016514_4532 ID=Cre01.g016514_4532.1.v6.1 annot-version=v6.1 assoLoc=4532_01_02058_EX org=Chlamydomonas.reinhardtii.CC-4532	Cre01.g016514_4532.1.p	Cre01.g016514	61 kDa		15	3	0	0	9	0
Cre04.g223100	CAH1	pacid=52540368 transcript=Cre04.g223100_4532.1 locus=Cre04.g223100_4532 ID=Cre04.g223100_4532.1.v6.1 annot-version=v6.1 assoLoc=4532_04_24520 org=Chlamydomonas.reinhardtii.CC-4532	Cre04.g223100_4532.1.p	Cre04.g223100	42 kDa		11	7	6	5	9	5.5
Cre09.g389150		pacid=52513514 transcript=Cre09.g389150_4532.1 locus=Cre09.g389150_4532 ID=Cre09.g389150_4532.1.v6.1 annot-version=v6.1 assoLoc=4532_02_12436 org=Chlamydomonas.reinhardtii.CC-4532	Cre09.g389150_4532.1.p	Cre09.g389150	138 kDa		14	2	5	0	8	2.5
Cre03.g158900	DLA2	pacid=52508698 transcript=Cre03.g158900_4532.1 locus=Cre03.g158900_4532 ID=Cre03.g158900_4532.1.v6.1 annot-version=v6.1 assoLoc=4532_03_16221 org=Chlamydomonas.reinhardtii.CC-4532	Cre03.g158900_4532.1.p	Cre03.g158900	50 kDa		13	3	4	3	8	3.5
Cre09.g397697	RPL4	pacid=52522769 transcript=Cre09.g397697_4532.1 locus=Cre09.g397697_4532 ID=Cre09.g397697_4532.1.v6.1 annot-version=v6.1 assoLoc=4532_09_48066 org=Chlamydomonas.reinhardtii.CC-4532	Cre09.g397697_4532.1.p	Cre09.g397697	50 kDa		9	7	1	6	8	3.5
Cre17.g698000	ATP2	pacid=52528279 transcript=Cre17.g698000_4532.3 locus=Cre17.g698000_4532 ID=Cre17.g698000_4532.3.v6.1 annot-version=v6.1 assoLoc=4532_17_85766 org=Chlamydomonas.reinhardtii.CC-4532	Cre17.g698000_4532.3.p	Cre17.g698000	62 kDa	TRUE	14	1	2	0	7.5	1
Cre01.g042750	ACH1	pacid=52523652 transcript=Cre01.g042750_4532.4 locus=Cre01.g042750_4532 ID=Cre01.g042750_4532.4.v6.1 annot-version=v6.1 assoLoc=4532_01_04945 org=Chlamydomonas.reinhardtii.CC-4532	Cre01.g042750_4532.4.p	Cre01.g042750	86 kDa		14	1	1	1	7.5	1
Cre10.g435800	CSP41b,SNE11	pacid=52519724 transcript=Cre10.g435800_4532.1 locus=Cre10.g435800_4532 ID=Cre10.g435800_4532.1.v6.1 annot-version=v6.1 assoLoc=4532_10_52226 org=Chlamydomonas.reinhardtii.CC-4532	Cre10.g435800_4532.1.p	Cre10.g435800	45 kDa		13	2	3	4	7.5	3.5
Cre12.g542250		pacid=52538709 transcript=Cre12.g542250_4532.3 locus=Cre12.g542250_4532 ID=Cre12.g542250_4532.3.v6.1 annot-version=v6.1 assoLoc=4532_12_67771 org=Chlamydomonas.reinhardtii.CC-4532	Cre12.g542250_4532.3.p	Cre12.g542250	50 kDa		11	4	3	2	7.5	2.5
Cre07.g331550	PST1	pacid=52530487 transcript=Cre07.g331550_4532.1 locus=Cre07.g331550_4532 ID=Cre07.g331550_4532.1.v6.1 annot-version=v6.1 assoLoc=4532_07_38526 org=Chlamydomonas.reinhardtii.CC-4532	Cre07.g331550_4532.1.p	Cre07.g331550	40 kDa		10	5	0	0	7.5	0
Cre02.g088900	PRPL1	pacid=52514277 transcript=Cre02.g088900_4532.1 locus=Cre02.g088900_4532 ID=Cre02.g088900_4532.1.v6.1 annot-version=v6.1 assoLoc=4532_02_08555 org=Chlamydomonas.reinhardtii.CC-4532	Cre02.g088900_4532.1.p	Cre02.g088900	36 kDa		9	6	2	3	7.5	2.5
Cre17.g718500	GLE1,MMP1	pacid=52527791 transcript=Cre17.g718500_4532.1 locus=Cre17.g718500_4532 ID=Cre17.g718500_4532.1.v6.1 annot-version=v6.1 assoLoc=4532_17_87965 org=Chlamydomonas.reinhardtii.CC-4532	Cre17.g718500_4532.1.p	Cre17.g718500	70 kDa	TRUE	14	0	2	0	7	1
Cre09.g393450	FAP233	pacid=52523092 transcript=Cre09.g393450_4532.1 locus=Cre09.g393450_4532 ID=Cre09.g393450_4532.1.v6.1 annot-version=v6.1 assoLoc=4532_09_47096 org=Chlamydomonas.reinhardtii.CC-4532	Cre09.g393450_4532.1.p (+4)	Cre09.g393450	159 kDa	TRUE	14	0	0	0	7	0
Cre06.g800642		pacid=52531333 transcript=Cre06.g800642_4532.1 locus=Cre06.g800642_4532 ID=Cre06.g800642_4532.1.v6.1 annot-version=v6.1 assoLoc=4532_06_30181 org=Chlamydomonas.reinhardtii.CC-4532	Cre06.g800642_4532.1.p	Cre06.g800642	159 kDa		14	0	0	0	7	0
Cre06.g282800	ICL1	pacid=52531856 transcript=Cre06.g282800_4532.3 locus=Cre06.g282800_4532 ID=Cre06.g282800_4532.3.v6.1 annot-version=v6.1 assoLoc=4532_06_32841 org=Chlamydomonas.reinhardtii.CC-4532	Cre06.g282800_4532.3.p	Cre06.g282800	46 kDa		13	1	3	4	7	3.5
Cre01.g050950		pacid=52525463 transcript=Cre01.g050950_4532.3 locus=Cre01.g050950_4532 ID=Cre01.g050950_4532.3.v6.1 annot-version=v6.1 assoLoc=4532_01_05860 org=Chlamydomonas.reinhardtii.CC-4532	Cre01.g050950_4532.3.p	Cre01.g050950	59 kDa		12	2	0	0	7	0
Cre16.g672300		pacid=52518065 transcript=Cre16.g672300_4532.1 locus=Cre16.g672300_4532 ID=Cre16.g672300_4532.1.v6.1 annot-version=v6.1 assoLoc=4532_16_84431 org=Chlamydomonas.reinhardtii.CC-4532	Cre16.g672300_4532.1.p	Cre16.g672300	23 kDa		6	8	7	2	7	4.5
Cre09.g392867	FMG2/FMG1-B	pacid=52522188 transcript=Cre09.g392867_4532.11 locus=Cre09.g392867_4532 ID=Cre09.g392867_4532.11.v6.1 annot-version=v6.1 assoLoc=4532_09_45476 org=Chlamydomonas.reinhardtii.CC-4532	Cre09.g392867_4532.11.p	Cre09.g392867	447 kDa	TRUE	13	0	7	2	6.5	4.5
Cre17.g746997	ADH1	pacid=52528219 transcript=Cre17.g746997_4532.3 locus=Cre17.g746997_4532 ID=Cre17.g746997_4532.3.v6.1 annot-version=v6.1 assoLoc=4532_17_91016 org=Chlamydomonas.reinhardtii.CC-4532	Cre17.g746997_4532.3.p	Cre17.g746997	102 kDa		13	0	1	0	6.5	0.5
Cre02.g143307	CLPC1	pacid=52535694 transcript=Cre02.g143307_4532.2 locus=Cre02.g143307_4532 ID=Cre02.g143307_4532.2.v6.1 annot-version=v6.1 assoLoc=4532_15_78461 org=Chlamydomonas.reinhardtii.CC-4532	Cre02.g143307_4532.2.p	Cre02.g143307	101 kDa	TRUE	13	0	0	0	6.5	0
Cre08.g368500		pacid=52534728 transcript=Cre08.g368500_4532.1 locus=Cre08.g368500_4532 ID=Cre08.g368500_4532.1.v6.1 annot-version=v6.1 assoLoc=4532_08_43246 org=Chlamydomonas.reinhardtii.CC-4532	Cre08.g368500_4532.1.p	Cre08.g368500	21 kDa		8	5	3	6	6.5	4.5
Cre09.g400650	RPS6	pacid=52522355 transcript=Cre09.g400650_4532.2 locus=Cre09.g400650_4532 ID=Cre09.g400650_4532.2.v6.1 annot-version=v6.1 assoLoc=4532_09_46230 org=Chlamydomonas.reinhardtii.CC-4532	Cre09.g400650_4532.2.p	Cre09.g400650	28 kDa		6	7	0	7	6.5	3.5
Cre07.g344400		pacid=52530693 transcript=Cre07.g344400_4532.1 locus=Cre07.g344400_4532 ID=Cre07.g344400_4532.1.v6.1 annot-version=v6.1 assoLoc=4532_07_40041 org=Chlamydomonas.reinhardtii.CC-4532	Cre07.g344400_4532.1.p	Cre07.g344400	54 kDa	TRUE	12	0	1	1	6	1
Cre12.g530650	GLN2	pacid=52537678 transcript=Cre12.g530650_4532.1 locus=Cre12.g530650_4532 ID=Cre12.g530650_4532.1.v6.1 annot-version=v6.1 assoLoc=4532_12_64485 org=Chlamydomonas.reinhardtii.CC-4532	Cre12.g530650_4532.1.p	Cre12.g530650	41 kDa		12	0	0	1	6	0.5
CreCp.g802267		pacid=52533971 transcript=CreCp.g802267_4532.1 locus=CreCp.g802267_4532 ID=CreCp.g802267_4532.1.v6.1 annot-version=v6.1 assoLoc=4532_Cp_91701 org=Chlamydomonas.reinhardtii.CC-4532	CreCp.g802267_4532.1.p	CreCp.g802267	46 kDa		11	1	0	1	6	0.5
Cre03.g190950		pacid=52511183 transcript=Cre03.g190950_4532.1 locus=Cre03.g190950_4532 ID=Cre03.g190950_4532.1.v6.1 annot-version=v6.1 assoLoc=4532_03_19745 org=Chlamydomonas.reinhardtii.CC-4532	Cre03.g190950_4532.1.p (+1)	Cre03.g190950	50 kDa		11	1	0	2	6	1
Cre03.g194850	MDY1,MDH1	pacid=52509484 transcript=Cre03.g194850_4532.4 locus=Cre03.g194850_4532 ID=Cre03.g194850_4532.4.v6.1 annot-version=v6.1 assoLoc=4532_03_20241 org=Chlamydomonas.reinhardtii.CC-4532	Cre03.g194850_4532.4.p	Cre03.g194850	37 kDa		10	2	4	2	6	3
Cre14.g630100	RPL13	pacid=52519045 transcript=Cre14.g630100_4532.3 locus=Cre14.g630100_4532 ID=Cre14.g630100_4532.3.v6.1 annot-version=v6.1 assoLoc=4532_14_75146 org=Chlamydomonas.reinhardtii.CC-4532	Cre14.g630100_4532.3.p	Cre14.g630100	24 kDa		4	8	1	4	6	2.5
Cre12.g552200	STA4,PHO3,PHOB	pacid=52538864 transcript=Cre12.g552200_4532.1 locus=Cre12.g552200_4532 ID=Cre12.g552200_4532.1.v6.1 annot-version=v6.1 assoLoc=4532_12_66680 org=Chlamydomonas.reinhardtii.CC-4532	Cre12.g552200_4532.1.p	Cre12.g552200	114 kDa		11	0	0	1	5.5	0.5
Cre02.g080700	BIP1	pacid=52512271 transcript=Cre02.g080700_4532.1 locus=Cre02.g080700_4532 ID=Cre02.g080700_4532.1.v6.1 annot-version=v6.1 assoLoc=4532_02_07671 org=Chlamydomonas.reinhardtii.CC-4532	Cre02.g080700_4532.1.p	Cre02.g080700	72 kDa	TRUE	10	0	3	4	5	3.5
Cre13.g603700	ACT1,NSG4	pacid=52515174 transcript=Cre13.g603700_4532.1 locus=Cre13.g603700_4532 ID=Cre13.g603700_4532.1.v6.1 annot-version=v6.1 assoLoc=4532_13_72005 org=Chlamydomonas.reinhardtii.CC-4532	Cre13.g603700_4532.1.p	Cre13.g603700	42 kDa		9	1	4	1	5	2.5
Cre12.g513150		pacid=52536807 transcript=Cre12.g513150_4532.1 locus=Cre12.g513150_4532 ID=Cre12.g513150_4532.1.v6.1 annot-version=v6.1 assoLoc=4532_12_62536 org=Chlamydomonas.reinhardtii.CC-4532	Cre12.g513150_4532.1.p	Cre12.g513150	54 kDa		9	1	0	0	5	0
Cre09.g396213	PSBO	pacid=52522853 transcript=Cre09.g396213_4532.1 locus=Cre09.g396213_4532 ID=Cre09.g396213_4532.1.v6.1 annot-version=v6.1 assoLoc=4532_09_47861 org=Chlamydomonas.reinhardtii.CC-4532	Cre09.g396213_4532.1.p	Cre09.g396213	31 kDa		8	2	2	2	5	2
Cre04.g232104	LHCBM3	pacid=52540399 transcript=Cre04.g232104_4532.1 locus=Cre04.g232104_4532 ID=Cre04.g232104_4532.1.v6.1 annot-version=v6.1 assoLoc=4532_04_25405 org=Chlamydomonas.reinhardtii.CC-4532	Cre04.g232104_4532.1.p	Cre04.g232104	27 kDa	TRUE	6	4	4	5	5	4.5
Cre02.g116750	ATP1A	pacid=52513244 transcript=Cre02.g116750_4532.2 locus=Cre02.g116750_4532 ID=Cre02.g116750_4532.2.v6.1 annot-version=v6.1 assoLoc=4532_02_11680 org=Chlamydomonas.reinhardtii.CC-4532	Cre02.g116750_4532.2.p	Cre02.g116750	62 kDa	TRUE	6	4	0	1	5	0.5
Cre06.g258700	PYC1	pacid=52532519 transcript=Cre06.g258700_4532.3 locus=Cre06.g258700_4532 ID=Cre06.g258700_4532.3.v6.1 annot-version=v6.1 assoLoc=4532_06_29000 org=Chlamydomonas.reinhardtii.CC-4532	Cre06.g258700_4532.3.p	Cre06.g258700	137 kDa	TRUE	9	0	3	0	4.5	1.5
Cre06.g296100		pacid=52533652 transcript=Cre06.g296100_4532.1 locus=Cre06.g296100_4532 ID=Cre06.g296100_4532.1.v6.1 annot-version=v6.1 assoLoc=4532_06_34390 org=Chlamydomonas.reinhardtii.CC-4532	Cre06.g296100_4532.1.p	Cre06.g296100	56 kDa		9	0	0	0	4.5	0
Cre07.g339150	CPN60B2	pacid=52530282 transcript=Cre07.g339150_4532.4 locus=Cre07.g339150_4532 ID=Cre07.g339150_4532.4.v6.1 annot-version=v6.1 assoLoc=4532_07_39440 org=Chlamydomonas.reinhardtii.CC-4532	Cre07.g339150_4532.4.p	Cre07.g339150	62 kDa	TRUE	9	0	0	1	4.5	0.5
Cre17.g741450	CPN60B1	pacid=52528701 transcript=Cre17.g741450_4532.1 locus=Cre17.g741450_4532 ID=Cre17.g741450_4532.1.v6.1 annot-version=v6.1 assoLoc=4532_17_90326 org=Chlamydomonas.reinhardtii.CC-4532	Cre17.g741450_4532.1.p	Cre17.g741450	62 kDa	TRUE	9	0	0	0	4.5	0
Cre06.g298650	HEL30	pacid=52533231 transcript=Cre06.g298650_4532.3 locus=Cre06.g298650_4532 ID=Cre06.g298650_4532.3.v6.1 annot-version=v6.1 assoLoc=4532_06_34675 org=Chlamydomonas.reinhardtii.CC-4532	Cre06.g298650_4532.3.p	Cre06.g298650	47 kDa		8	1	2	0	4.5	1
Cre12.g513200	PGH1	pacid=52536560 transcript=Cre12.g513200_4532.1 locus=Cre12.g513200_4532 ID=Cre12.g513200_4532.1.v6.1 annot-version=v6.1 assoLoc=4532_12_62541 org=Chlamydomonas.reinhardtii.CC-4532	Cre12.g513200_4532.1.p	Cre12.g513200	52 kDa		8	1	2	3	4.5	2.5
Cre10.g434750	AAI1	pacid=52520302 transcript=Cre10.g434750_4532.1 locus=Cre10.g434750_4532 ID=Cre10.g434750_4532.1.v6.1 annot-version=v6.1 assoLoc=4532_10_52115 org=Chlamydomonas.reinhardtii.CC-4532	Cre10.g434750_4532.1.p	Cre10.g434750	60 kDa		8	1	1	0	4.5	0.5
Cre10.g417700	RPL3	pacid=52520487 transcript=Cre10.g417700_4532.1 locus=Cre10.g417700_4532 ID=Cre10.g417700_4532.1.v6.1 annot-version=v6.1 assoLoc=4532_10_50220 org=Chlamydomonas.reinhardtii.CC-4532	Cre10.g417700_4532.1.p	Cre10.g417700	46 kDa		4	5	0	2	4.5	1
Cre06.g272800	RPS8	pacid=52533330 transcript=Cre06.g272800_4532.2 locus=Cre06.g272800_4532 ID=Cre06.g272800_4532.2.v6.1 annot-version=v6.1 assoLoc=4532_06_30546 org=Chlamydomonas.reinhardtii.CC-4532	Cre06.g272800_4532.2.p (+1)	Cre06.g272800	24 kDa		4	5	0	0	4.5	0
Cre04.g216700		pacid=52540491 transcript=Cre04.g216700_4532.1 locus=Cre04.g216700_4532 ID=Cre04.g216700_4532.1.v6.1 annot-version=v6.1 assoLoc=4532_04_22731 org=Chlamydomonas.reinhardtii.CC-4532	Cre04.g216700_4532.1.p	Cre04.g216700	159 kDa		8	0	4	0	4	2
Cre12.g485150	GAP1	pacid=52536459 transcript=Cre12.g485150_4532.1 locus=Cre12.g485150_4532 ID=Cre12.g485150_4532.1.v6.1 annot-version=v6.1 assoLoc=4532_12_59440 org=Chlamydomonas.reinhardtii.CC-4532	Cre12.g485150_4532.1.p	Cre12.g485150	40 kDa		8	0	6	1	4	3.5
Cre09.g386400	FAP124,UBA1	pacid=52521696 transcript=Cre09.g386400_4532.1 locus=Cre09.g386400_4532 ID=Cre09.g386400_4532.1.v6.1 annot-version=v6.1 assoLoc=4532_09_45340 org=Chlamydomonas.reinhardtii.CC-4532	Cre09.g386400_4532.1.p	Cre09.g386400	114 kDa		8	0	1	0	4	0.5
Cre10.g461050	ATPVA1,ATPvA1	pacid=52519757 transcript=Cre10.g461050_4532.1 locus=Cre10.g461050_4532 ID=Cre10.g461050_4532.1.v6.1 annot-version=v6.1 assoLoc=4532_10_55071 org=Chlamydomonas.reinhardtii.CC-4532	Cre10.g461050_4532.1.p (+1)	Cre10.g461050	68 kDa		8	0	0	0	4	0
Cre07.g336950	PHO2,PHOA	pacid=52530212 transcript=Cre07.g336950_4532.2 locus=Cre07.g336950_4532 ID=Cre07.g336950_4532.2.v6.1 annot-version=v6.1 assoLoc=4532_07_39176 org=Chlamydomonas.reinhardtii.CC-4532	Cre07.g336950_4532.2.p	Cre07.g336950	96 kDa		8	0	0	0	4	0
Cre07.g344550		pacid=52530295 transcript=Cre07.g344550_4532.2 locus=Cre07.g344550_4532 ID=Cre07.g344550_4532.2.v6.1 annot-version=v6.1 assoLoc=4532_07_40056 org=Chlamydomonas.reinhardtii.CC-4532	Cre07.g344550_4532.2.p	Cre07.g344550	53 kDa	TRUE	8	0	0	0	4	0
Cre16.g665800	SSS4	pacid=52516258 transcript=Cre16.g665800_4532.1 locus=Cre16.g665800_4532 ID=Cre16.g665800_4532.1.v6.1 annot-version=v6.1 assoLoc=4532_16_81425 org=Chlamydomonas.reinhardtii.CC-4532	Cre16.g665800_4532.1.p (+1)	Cre16.g665800	71 kDa	TRUE	8	0	0	0	4	0
Cre17.g723650	ATO1	pacid=52528544 transcript=Cre17.g723650_4532.2 locus=Cre17.g723650_4532 ID=Cre17.g723650_4532.2.v6.1 annot-version=v6.1 assoLoc=4532_17_88506 org=Chlamydomonas.reinhardtii.CC-4532	Cre17.g723650_4532.2.p (+2)	Cre17.g723650	47 kDa		7	1	2	2	4	2
Cre02.g077800		pacid=52513843 transcript=Cre02.g077800_4532.1 locus=Cre02.g077800_4532 ID=Cre02.g077800_4532.1.v6.1 annot-version=v6.1 assoLoc=4532_02_07266 org=Chlamydomonas.reinhardtii.CC-4532	Cre02.g077800_4532.1.p	Cre02.g077800	86 kDa		7	1	4	1	4	2.5
Cre06.g259900	ATPC	pacid=52532761 transcript=Cre06.g259900_4532.2 locus=Cre06.g259900_4532 ID=Cre06.g259900_4532.2.v6.1 annot-version=v6.1 assoLoc=4532_06_29126 org=Chlamydomonas.reinhardtii.CC-4532	Cre06.g259900_4532.2.p	Cre06.g259900	39 kDa		7	1	0	1	4	0.5
Cre10.g436550	EPYC1	pacid=52520986 transcript=Cre10.g436550_4532.2 locus=Cre10.g436550_4532 ID=Cre10.g436550_4532.2.v6.1 annot-version=v6.1 assoLoc=4532_10_52301 org=Chlamydomonas.reinhardtii.CC-4532	Cre10.g436550_4532.2.p	Cre10.g436550	31 kDa		6	2	4	7	4	5.5
Cre02.g114600	PRX2	pacid=52514119 transcript=Cre02.g114600_4532.1 locus=Cre02.g114600_4532 ID=Cre02.g114600_4532.1.v6.1 annot-version=v6.1 assoLoc=4532_02_11450 org=Chlamydomonas.reinhardtii.CC-4532	Cre02.g114600_4532.1.p	Cre02.g114600	22 kDa		6	2	1	2	4	1.5
Cre12.g520500	RPP0	pacid=52536789 transcript=Cre12.g520500_4532.1 locus=Cre12.g520500_4532 ID=Cre12.g520500_4532.1.v6.1 annot-version=v6.1 assoLoc=4532_12_63325 org=Chlamydomonas.reinhardtii.CC-4532	Cre12.g520500_4532.1.p	Cre12.g520500	35 kDa		6	2	3	2	4	2.5
Cre17.g720250	LHCB4,CP29	pacid=52528484 transcript=Cre17.g720250_4532.1 locus=Cre17.g720250_4532 ID=Cre17.g720250_4532.1.v6.1 annot-version=v6.1 assoLoc=4532_17_88156 org=Chlamydomonas.reinhardtii.CC-4532	Cre17.g720250_4532.1.p	Cre17.g720250	30 kDa		5	3	4	7	4	5.5
Cre14.g612450	PRPL15	pacid=52519450 transcript=Cre14.g612450_4532.1 locus=Cre14.g612450_4532 ID=Cre14.g612450_4532.1.v6.1 annot-version=v6.1 assoLoc=4532_14_73025 org=Chlamydomonas.reinhardtii.CC-4532	Cre14.g612450_4532.1.p	Cre14.g612450	26 kDa		4	4	0	1	4	0.5
Cre09.g396100	EZY16,PHC15	pacid=52521882 transcript=Cre09.g396100_4532.1 locus=Cre09.g396100_4532 ID=Cre09.g396100_4532.1.v6.1 annot-version=v6.1 assoLoc=4532_09_46791 org=Chlamydomonas.reinhardtii.CC-4532	Cre09.g396100_4532.1.p	Cre09.g396100	21 kDa		4	4	4	1	4	2.5
Cre04.g229300	RCA1	pacid=52540928 transcript=Cre04.g229300_4532.1 locus=Cre04.g229300_4532 ID=Cre04.g229300_4532.1.v6.1 annot-version=v6.1 assoLoc=4532_04_25231 org=Chlamydomonas.reinhardtii.CC-4532	Cre04.g229300_4532.1.p	Cre04.g229300	45 kDa		7	0	0	1	3.5	0.5
Cre02.g088200	RB60	pacid=52512352 transcript=Cre02.g088200_4532.1 locus=Cre02.g088200_4532 ID=Cre02.g088200_4532.1.v6.1 annot-version=v6.1 assoLoc=4532_02_08481 org=Chlamydomonas.reinhardtii.CC-4532	Cre02.g088200_4532.1.p (+2)	Cre02.g088200	59 kDa		7	0	0	0	3.5	0
Cre16.g664550	SHMT1	pacid=52518296 transcript=Cre16.g664550_4532.1 locus=Cre16.g664550_4532 ID=Cre16.g664550_4532.1.v6.1 annot-version=v6.1 assoLoc=4532_16_81306 org=Chlamydomonas.reinhardtii.CC-4532	Cre16.g664550_4532.1.p	Cre16.g664550	57 kDa		7	0	0	1	3.5	0.5
Cre09.g415550	ASA2	pacid=52522870 transcript=Cre09.g415550_4532.1 locus=Cre09.g415550_4532 ID=Cre09.g415550_4532.1.v6.1 annot-version=v6.1 assoLoc=4532_09_49985 org=Chlamydomonas.reinhardtii.CC-4532	Cre09.g415550_4532.1.p (+1)	Cre09.g415550	48 kDa		7	0	4	1	3.5	2.5
CreCp.g802310		pacid=52533948 transcript=CreCp.g802310_4532.1 locus=CreCp.g802310_4532 ID=CreCp.g802310_4532.1.v6.1 annot-version=v6.1 assoLoc=4532_Cp_91911 org=Chlamydomonas.reinhardtii.CC-4532	CreCp.g802310_4532.1.p	CreCp.g802310	82 kDa		7	0	0	3	3.5	1.5
Cre16.g659950	PRPS5	pacid=52517296 transcript=Cre16.g659950_4532.1 locus=Cre16.g659950_4532 ID=Cre16.g659950_4532.1.v6.1 annot-version=v6.1 assoLoc=4532_16_80721 org=Chlamydomonas.reinhardtii.CC-4532	Cre16.g659950_4532.1.p	Cre16.g659950	72 kDa		7	0	0	0	3.5	0
Cre09.g396438		pacid=52521789 transcript=Cre09.g396438_4532.3 locus=Cre09.g396438_4532 ID=Cre09.g396438_4532.3.v6.1 annot-version=v6.1 assoLoc=4532_09_47890 org=Chlamydomonas.reinhardtii.CC-4532	Cre09.g396438_4532.3.p	Cre09.g396438	180 kDa		7	0	0	0	3.5	0
Cre03.g176651		pacid=52508629 transcript=Cre03.g176651_4532.1 locus=Cre03.g176651_4532 ID=Cre03.g176651_4532.1.v6.1 annot-version=v6.1 assoLoc=4532_03_18156 org=Chlamydomonas.reinhardtii.CC-4532	Cre03.g176651_4532.1.p	Cre03.g176651	114 kDa		7	0	0	0	3.5	0
Cre03.g144564	MMP13	pacid=52508591 transcript=Cre03.g144564_4532.1 locus=Cre03.g144564_4532 ID=Cre03.g144564_4532.1.v6.1 annot-version=v6.1 assoLoc=4532_03_14456 org=Chlamydomonas.reinhardtii.CC-4532	Cre03.g144564_4532.1.p	Cre03.g144564	81 kDa		7	0	1	0	3.5	0.5
Cre13.g567950	STA1,AGP1	pacid=52514619 transcript=Cre13.g567950_4532.1 locus=Cre13.g567950_4532 ID=Cre13.g567950_4532.1.v6.1 annot-version=v6.1 assoLoc=4532_13_69085 org=Chlamydomonas.reinhardtii.CC-4532	Cre13.g567950_4532.1.p	Cre13.g567950	56 kDa		7	0	0	0	3.5	0
Cre14.g620600	PHC2	pacid=52519344 transcript=Cre14.g620600_4532.1 locus=Cre14.g620600_4532 ID=Cre14.g620600_4532.1.v6.1 annot-version=v6.1 assoLoc=4532_14_74090 org=Chlamydomonas.reinhardtii.CC-4532	Cre14.g620600_4532.1.p	Cre14.g620600	85 kDa	TRUE	6	1	3	0	3.5	1.5
CreCp.g802263		pacid=52533963 transcript=CreCp.g802263_4532.1 locus=CreCp.g802263_4532 ID=CreCp.g802263_4532.1.v6.1 annot-version=v6.1 assoLoc=4532_Cp_91681 org=Chlamydomonas.reinhardtii.CC-4532	CreCp.g802263_4532.1.p	CreCp.g802263	34 kDa		6	1	1	1	3.5	1
Cre14.g630847	TAL2	pacid=52519492 transcript=Cre14.g630847_4532.1 locus=Cre14.g630847_4532 ID=Cre14.g630847_4532.1.v6.1 annot-version=v6.1 assoLoc=4532_14_75260 org=Chlamydomonas.reinhardtii.CC-4532	Cre14.g630847_4532.1.p (+1)	Cre14.g630847	42 kDa		6	1	2	2	3.5	2
Cre10.g432800	RPSA,RPSa	pacid=52520433 transcript=Cre10.g432800_4532.3 locus=Cre10.g432800_4532 ID=Cre10.g432800_4532.3.v6.1 annot-version=v6.1 assoLoc=4532_10_51910 org=Chlamydomonas.reinhardtii.CC-4532	Cre10.g432800_4532.3.p (+4)	Cre10.g432800	29 kDa		5	2	0	1	3.5	0.5
Cre05.g238650	PHC5	pacid=52539718 transcript=Cre05.g238650_4532.1 locus=Cre05.g238650_4532 ID=Cre05.g238650_4532.1.v6.1 annot-version=v6.1 assoLoc=4532_05_27140 org=Chlamydomonas.reinhardtii.CC-4532	Cre05.g238650_4532.1.p (+1)	Cre05.g238650	59 kDa		5	2	1	2	3.5	1.5
Cre09.g388726		pacid=52511674 transcript=Cre09.g388726_4532.1 locus=Cre09.g388726_4532 ID=Cre09.g388726_4532.1.v6.1 annot-version=v6.1 assoLoc=4532_02_12765 org=Chlamydomonas.reinhardtii.CC-4532	Cre09.g388726_4532.1.p	Cre09.g388726	44 kDa		3	4	2	0	3.5	1
Cre48.g761197		pacid=52535993 transcript=Cre48.g761197_4532.1 locus=Cre48.g761197_4532 ID=Cre48.g761197_4532.1.v6.1 annot-version=v6.1 assoLoc=4532_15_77291 org=Chlamydomonas.reinhardtii.CC-4532	Cre48.g761197_4532.1.p	Cre48.g761197	28 kDa		2	5	0	2	3.5	1
Cre13.g568650	RPS3A,RPS3a	pacid=52515478 transcript=Cre13.g568650_4532.1 locus=Cre13.g568650_4532 ID=Cre13.g568650_4532.1.v6.1 annot-version=v6.1 assoLoc=4532_13_69170 org=Chlamydomonas.reinhardtii.CC-4532	Cre13.g568650_4532.1.p	Cre13.g568650	29 kDa		2	5	0	3	3.5	1.5
Cre12.g556050	PRPL9	pacid=52538165 transcript=Cre12.g556050_4532.2 locus=Cre12.g556050_4532 ID=Cre12.g556050_4532.2.v6.1 annot-version=v6.1 assoLoc=4532_12_66235 org=Chlamydomonas.reinhardtii.CC-4532	Cre12.g556050_4532.2.p (+1)	Cre12.g556050	22 kDa		2	5	1	3	3.5	2
Cre09.g393200	HSP70C	pacid=52522211 transcript=Cre09.g393200_4532.1 locus=Cre09.g393200_4532 ID=Cre09.g393200_4532.1.v6.1 annot-version=v6.1 assoLoc=4532_09_47120 org=Chlamydomonas.reinhardtii.CC-4532	Cre09.g393200_4532.1.p	Cre09.g393200	71 kDa	TRUE	6	0	0	0	3	0
Cre09.g405701		pacid=52522636 transcript=Cre09.g405701_4532.1 locus=Cre09.g405701_4532 ID=Cre09.g405701_4532.1.v6.1 annot-version=v6.1 assoLoc=4532_09_48885 org=Chlamydomonas.reinhardtii.CC-4532	Cre09.g405701_4532.1.p	Cre09.g405701	108 kDa		6	0	1	0	3	0.5
Cre09.g417150	CAT1	pacid=52522510 transcript=Cre09.g417150_4532.1 locus=Cre09.g417150_4532 ID=Cre09.g417150_4532.1.v6.1 annot-version=v6.1 assoLoc=4532_09_50171 org=Chlamydomonas.reinhardtii.CC-4532	Cre09.g417150_4532.1.p (+1)	Cre09.g417150	56 kDa		6	0	1	1	3	1
Cre10.g440050	CSP41A,CSP41a,SNE12	pacid=52520739 transcript=Cre10.g440050_4532.1 locus=Cre10.g440050_4532 ID=Cre10.g440050_4532.1.v6.1 annot-version=v6.1 assoLoc=4532_10_52681 org=Chlamydomonas.reinhardtii.CC-4532	Cre10.g440050_4532.1.p	Cre10.g440050	48 kDa		6	0	3	1	3	2
Cre03.g174500		pacid=52509591 transcript=Cre03.g174500_4532.1 locus=Cre03.g174500_4532 ID=Cre03.g174500_4532.1.v6.1 annot-version=v6.1 assoLoc=4532_03_17916 org=Chlamydomonas.reinhardtii.CC-4532	Cre03.g174500_4532.1.p	Cre03.g174500	189 kDa		6	0	3	0	3	1.5
Cre06.g278170	FAP237,FAS7	pacid=52533410 transcript=Cre06.g278170_4532.1 locus=Cre06.g278170_4532 ID=Cre06.g278170_4532.1.v6.1 annot-version=v6.1 assoLoc=4532_06_31610 org=Chlamydomonas.reinhardtii.CC-4532	Cre06.g278170_4532.1.p (+1)	Cre06.g278170	133 kDa		6	0	3	1	3	2
Cre12.g528000		pacid=52537031 transcript=Cre12.g528000_4532.1 locus=Cre12.g528000_4532 ID=Cre12.g528000_4532.1.v6.1 annot-version=v6.1 assoLoc=4532_12_64166 org=Chlamydomonas.reinhardtii.CC-4532	Cre12.g528000_4532.1.p	Cre12.g528000	44 kDa		6	0	1	2	3	1.5
Cre04.g231222	CPN60A	pacid=52540432 transcript=Cre04.g231222_4532.3 locus=Cre04.g231222_4532 ID=Cre04.g231222_4532.3.v6.1 annot-version=v6.1 assoLoc=4532_04_25366 org=Chlamydomonas.reinhardtii.CC-4532	Cre04.g231222_4532.3.p	Cre04.g231222	62 kDa	TRUE	6	0	0	0	3	0
Cre12.g554800	PRK1	pacid=52538461 transcript=Cre12.g554800_4532.1 locus=Cre12.g554800_4532 ID=Cre12.g554800_4532.1.v6.1 annot-version=v6.1 assoLoc=4532_12_66360 org=Chlamydomonas.reinhardtii.CC-4532	Cre12.g554800_4532.1.p	Cre12.g554800	42 kDa		6	0	0	0	3	0
Cre14.g619133		pacid=52518882 transcript=Cre14.g619133_4532.1 locus=Cre14.g619133_4532 ID=Cre14.g619133_4532.1.v6.1 annot-version=v6.1 assoLoc=4532_14_73921 org=Chlamydomonas.reinhardtii.CC-4532	Cre14.g619133_4532.1.p	Cre14.g619133	69 kDa		6	0	0	0	3	0
Cre06.g270750		pacid=52532196 transcript=Cre06.g270750_4532.1 locus=Cre06.g270750_4532 ID=Cre06.g270750_4532.1.v6.1 annot-version=v6.1 assoLoc=4532_06_30316 org=Chlamydomonas.reinhardtii.CC-4532	Cre06.g270750_4532.1.p	Cre06.g270750	91 kDa		6	0	4	0	3	2
Cre09.g393700	MMP3	pacid=52522946 transcript=Cre09.g393700_4532.3 locus=Cre09.g393700_4532 ID=Cre09.g393700_4532.3.v6.1 annot-version=v6.1 assoLoc=4532_09_47071 org=Chlamydomonas.reinhardtii.CC-4532	Cre09.g393700_4532.3.p	Cre09.g393700	55 kDa	TRUE	6	0	0	0	3	0
Cre11.g467723	KAS1	pacid=52526342 transcript=Cre11.g467723_4532.1 locus=Cre11.g467723_4532 ID=Cre11.g467723_4532.1.v6.1 annot-version=v6.1 assoLoc=4532_11_57576 org=Chlamydomonas.reinhardtii.CC-4532	Cre11.g467723_4532.1.p	Cre11.g467723	49 kDa		6	0	0	0	3	0
Cre06.g258733	LEU2	pacid=52532770 transcript=Cre06.g258733_4532.1 locus=Cre06.g258733_4532 ID=Cre06.g258733_4532.1.v6.1 annot-version=v6.1 assoLoc=4532_06_29005 org=Chlamydomonas.reinhardtii.CC-4532	Cre06.g258733_4532.1.p	Cre06.g258733	67 kDa		6	0	0	0	3	0
Cre05.g233800	TSG1	pacid=52540133 transcript=Cre05.g233800_4532.2 locus=Cre05.g233800_4532 ID=Cre05.g233800_4532.2.v6.1 annot-version=v6.1 assoLoc=4532_05_27920 org=Chlamydomonas.reinhardtii.CC-4532	Cre05.g233800_4532.2.p	Cre05.g233800	76 kDa		6	0	0	0	3	0
Cre07.g321400	FAP113	pacid=52529492 transcript=Cre07.g321400_4532.5 locus=Cre07.g321400_4532 ID=Cre07.g321400_4532.5.v6.1 annot-version=v6.1 assoLoc=4532_07_37166 org=Chlamydomonas.reinhardtii.CC-4532	Cre07.g321400_4532.5.p	Cre07.g321400	175 kDa		5	1	2	1	3	1.5
Cre05.g238332	PSAD	pacid=52540033 transcript=Cre05.g238332_4532.3 locus=Cre05.g238332_4532 ID=Cre05.g238332_4532.3.v6.1 annot-version=v6.1 assoLoc=4532_05_27080 org=Chlamydomonas.reinhardtii.CC-4532	Cre05.g238332_4532.3.p	Cre05.g238332	21 kDa		5	1	2	3	3	2.5
Cre02.g099850	PDC2	pacid=52512364 transcript=Cre02.g099850_4532.2 locus=Cre02.g099850_4532 ID=Cre02.g099850_4532.2.v6.1 annot-version=v6.1 assoLoc=4532_02_09785 org=Chlamydomonas.reinhardtii.CC-4532	Cre02.g099850_4532.2.p	Cre02.g099850	44 kDa		5	1	0	0	3	0
Cre10.g424100		pacid=52520583 transcript=Cre10.g424100_4532.1 locus=Cre10.g424100_4532 ID=Cre10.g424100_4532.1.v6.1 annot-version=v6.1 assoLoc=4532_10_50926 org=Chlamydomonas.reinhardtii.CC-4532	Cre10.g424100_4532.1.p	Cre10.g424100	31 kDa		4	2	0	3	3	1.5
CreCp.g802299		pacid=52533982 transcript=CreCp.g802299_4532.1 locus=CreCp.g802299_4532 ID=CreCp.g802299_4532.1.v6.1 annot-version=v6.1 assoLoc=4532_Cp_91856 org=Chlamydomonas.reinhardtii.CC-4532	CreCp.g802299_4532.1.p	CreCp.g802299	103 kDa		4	2	0	3	3	1.5
Cre09.g410700	MDY5,MDH5	pacid=52522999 transcript=Cre09.g410700_4532.3 locus=Cre09.g410700_4532 ID=Cre09.g410700_4532.3.v6.1 annot-version=v6.1 assoLoc=4532_09_49436 org=Chlamydomonas.reinhardtii.CC-4532	Cre09.g410700_4532.3.p	Cre09.g410700	45 kDa		4	2	0	1	3	0.5
Cre09.g398900		pacid=52521781 transcript=Cre09.g398900_4532.1 locus=Cre09.g398900_4532 ID=Cre09.g398900_4532.1.v6.1 annot-version=v6.1 assoLoc=4532_09_46451 org=Chlamydomonas.reinhardtii.CC-4532	Cre09.g398900_4532.1.p (+1)	Cre09.g398900	54 kDa		3	3	4	4	3	4
Cre12.g537800	RPL7	pacid=52538023 transcript=Cre12.g537800_4532.2 locus=Cre12.g537800_4532 ID=Cre12.g537800_4532.2.v6.1 annot-version=v6.1 assoLoc=4532_12_65371 org=Chlamydomonas.reinhardtii.CC-4532	Cre12.g537800_4532.2.p	Cre12.g537800	28 kDa		2	4	0	2	3	1
Cre15.g635650		pacid=52535987 transcript=Cre15.g635650_4532.1 locus=Cre15.g635650_4532 ID=Cre15.g635650_4532.1.v6.1 annot-version=v6.1 assoLoc=4532_15_75971 org=Chlamydomonas.reinhardtii.CC-4532	Cre15.g635650_4532.1.p	Cre15.g635650	280 kDa	TRUE	1	5	3	0	3	1.5
Cre03.g149100	CIS2	pacid=52508528 transcript=Cre03.g149100_4532.1 locus=Cre03.g149100_4532 ID=Cre03.g149100_4532.1.v6.1 annot-version=v6.1 assoLoc=4532_03_15140 org=Chlamydomonas.reinhardtii.CC-4532	Cre03.g149100_4532.1.p	Cre03.g149100	55 kDa		5	0	0	2	2.5	1
Cre06.g257601	PRX1	pacid=52531528 transcript=Cre06.g257601_4532.2 locus=Cre06.g257601_4532 ID=Cre06.g257601_4532.2.v6.1 annot-version=v6.1 assoLoc=4532_06_28885 org=Chlamydomonas.reinhardtii.CC-4532	Cre06.g257601_4532.2.p	Cre06.g257601	26 kDa		5	0	2	1	2.5	1.5
Cre02.g081250		pacid=52513804 transcript=Cre02.g081250_4532.1 locus=Cre02.g081250_4532 ID=Cre02.g081250_4532.1.v6.1 annot-version=v6.1 assoLoc=4532_02_07730 org=Chlamydomonas.reinhardtii.CC-4532	Cre02.g081250_4532.1.p (+1)	Cre02.g081250	80 kDa		5	0	0	1	2.5	0.5
Cre06.g306300	CHLI1	pacid=52531606 transcript=Cre06.g306300_4532.2 locus=Cre06.g306300_4532 ID=Cre06.g306300_4532.2.v6.1 annot-version=v6.1 assoLoc=4532_06_35536 org=Chlamydomonas.reinhardtii.CC-4532	Cre06.g306300_4532.2.p	Cre06.g306300	30 kDa		5	0	0	1	2.5	0.5
Cre02.g076350	ATPVB,ATPvB	pacid=52513170 transcript=Cre02.g076350_4532.1 locus=Cre02.g076350_4532 ID=Cre02.g076350_4532.1.v6.1 annot-version=v6.1 assoLoc=4532_02_07090 org=Chlamydomonas.reinhardtii.CC-4532	Cre02.g076350_4532.1.p	Cre02.g076350	56 kDa		5	0	1	0	2.5	0.5
Cre18.g749447	AHD1	pacid=52522594 transcript=Cre18.g749447_4532.3 locus=Cre18.g749447_4532 ID=Cre18.g749447_4532.3.v6.1 annot-version=v6.1 assoLoc=4532_09_45575 org=Chlamydomonas.reinhardtii.CC-4532	Cre18.g749447_4532.3.p	Cre18.g749447	88 kDa		5	0	0	2	2.5	1
Cre03.g144807	MAS1	pacid=52508822 transcript=Cre03.g144807_4532.3 locus=Cre03.g144807_4532 ID=Cre03.g144807_4532.3.v6.1 annot-version=v6.1 assoLoc=4532_03_14516 org=Chlamydomonas.reinhardtii.CC-4532	Cre03.g144807_4532.3.p	Cre03.g144807	66 kDa		5	0	0	0	2.5	0
Cre01.g039300	RB47	pacid=52524107 transcript=Cre01.g039300_4532.1 locus=Cre01.g039300_4532 ID=Cre01.g039300_4532.1.v6.1 annot-version=v6.1 assoLoc=4532_01_04551 org=Chlamydomonas.reinhardtii.CC-4532	Cre01.g039300_4532.1.p	Cre01.g039300	70 kDa		5	0	0	1	2.5	0.5
Cre17.g734200	DPA1	pacid=52535835 transcript=Cre17.g734200_4532.1 locus=Cre17.g734200_4532 ID=Cre17.g734200_4532.1.v6.1 annot-version=v6.1 assoLoc=4532_15_78285 org=Chlamydomonas.reinhardtii.CC-4532	Cre17.g734200_4532.1.p (+1)	Cre17.g734200	50 kDa		5	0	0	0	2.5	0
Cre10.g433600		pacid=52520600 transcript=Cre10.g433600_4532.1 locus=Cre10.g433600_4532 ID=Cre10.g433600_4532.1.v6.1 annot-version=v6.1 assoLoc=4532_10_51996 org=Chlamydomonas.reinhardtii.CC-4532	Cre10.g433600_4532.1.p (+1)	Cre10.g433600	66 kDa		5	0	1	0	2.5	0.5
Cre03.g193800		pacid=52510027 transcript=Cre03.g193800_4532.1 locus=Cre03.g193800_4532 ID=Cre03.g193800_4532.1.v6.1 annot-version=v6.1 assoLoc=4532_03_20100 org=Chlamydomonas.reinhardtii.CC-4532	Cre03.g193800_4532.1.p	Cre03.g193800	72 kDa		5	0	0	0	2.5	0
Cre03.g175400	PGI1	pacid=52509399 transcript=Cre03.g175400_4532.1 locus=Cre03.g175400_4532 ID=Cre03.g175400_4532.1.v6.1 annot-version=v6.1 assoLoc=4532_03_18006 org=Chlamydomonas.reinhardtii.CC-4532	Cre03.g175400_4532.1.p (+1)	Cre03.g175400	72 kDa		5	0	0	0	2.5	0
Cre03.g206600	AAD1	pacid=52510869 transcript=Cre03.g206600_4532.1 locus=Cre03.g206600_4532 ID=Cre03.g206600_4532.1.v6.1 annot-version=v6.1 assoLoc=4532_03_20965 org=Chlamydomonas.reinhardtii.CC-4532	Cre03.g206600_4532.1.p	Cre03.g206600	64 kDa		5	0	1	0	2.5	0.5
Cre16.g677000		pacid=52517808 transcript=Cre16.g677000_4532.1 locus=Cre16.g677000_4532 ID=Cre16.g677000_4532.1.v6.1 annot-version=v6.1 assoLoc=4532_16_83860 org=Chlamydomonas.reinhardtii.CC-4532	Cre16.g677000_4532.1.p	Cre16.g677000	87 kDa		5	0	1	0	2.5	0.5
Cre03.g158000	GSA1	pacid=52510222 transcript=Cre03.g158000_4532.1 locus=Cre03.g158000_4532 ID=Cre03.g158000_4532.1.v6.1 annot-version=v6.1 assoLoc=4532_03_16121 org=Chlamydomonas.reinhardtii.CC-4532	Cre03.g158000_4532.1.p	Cre03.g158000	49 kDa		5	0	0	0	2.5	0
Cre12.g503300		pacid=52538580 transcript=Cre12.g503300_4532.1 locus=Cre12.g503300_4532 ID=Cre12.g503300_4532.1.v6.1 annot-version=v6.1 assoLoc=4532_12_61735 org=Chlamydomonas.reinhardtii.CC-4532	Cre12.g503300_4532.1.p	Cre12.g503300	68 kDa		5	0	0	0	2.5	0
Cre12.g490350	HDS1	pacid=52537636 transcript=Cre12.g490350_4532.2 locus=Cre12.g490350_4532 ID=Cre12.g490350_4532.2.v6.1 annot-version=v6.1 assoLoc=4532_12_60210 org=Chlamydomonas.reinhardtii.CC-4532	Cre12.g490350_4532.2.p	Cre12.g490350	75 kDa		5	0	0	0	2.5	0
Cre12.g559250	FTT1	pacid=52538670 transcript=Cre12.g559250_4532.2 locus=Cre12.g559250_4532 ID=Cre12.g559250_4532.2.v6.1 annot-version=v6.1 assoLoc=4532_12_65905 org=Chlamydomonas.reinhardtii.CC-4532	Cre12.g559250_4532.2.p	Cre12.g559250	30 kDa		4	1	1	0	2.5	0.5
Cre06.g294950	ENR1	pacid=52531304 transcript=Cre06.g294950_4532.1 locus=Cre06.g294950_4532 ID=Cre06.g294950_4532.1.v6.1 annot-version=v6.1 assoLoc=4532_06_34271 org=Chlamydomonas.reinhardtii.CC-4532	Cre06.g294950_4532.1.p	Cre06.g294950	39 kDa		4	1	0	0	2.5	0
Cre06.g257500	FTT2	pacid=52531835 transcript=Cre06.g257500_4532.1 locus=Cre06.g257500_4532 ID=Cre06.g257500_4532.1.v6.1 annot-version=v6.1 assoLoc=4532_06_28865 org=Chlamydomonas.reinhardtii.CC-4532	Cre06.g257500_4532.1.p	Cre06.g257500	28 kDa		3	2	3	3	2.5	3
Cre12.g529651	RPL7A	pacid=52536548 transcript=Cre12.g529651_4532.1 locus=Cre12.g529651_4532 ID=Cre12.g529651_4532.1.v6.1 annot-version=v6.1 assoLoc=4532_12_64345 org=Chlamydomonas.reinhardtii.CC-4532	Cre12.g529651_4532.1.p	Cre12.g529651	29 kDa		3	2	1	4	2.5	2.5
Cre10.g423650	PRPL11	pacid=52520099 transcript=Cre10.g423650_4532.1 locus=Cre10.g423650_4532 ID=Cre10.g423650_4532.1.v6.1 annot-version=v6.1 assoLoc=4532_10_50880 org=Chlamydomonas.reinhardtii.CC-4532	Cre10.g423650_4532.1.p	Cre10.g423650	19 kDa		3	2	0	1	2.5	0.5
Cre24.g755997		pacid=52539592 transcript=Cre24.g755997_4532.1 locus=Cre24.g755997_4532 ID=Cre24.g755997_4532.1.v6.1 annot-version=v6.1 assoLoc=4532_05_27665 org=Chlamydomonas.reinhardtii.CC-4532	Cre24.g755997_4532.1.p	Cre24.g755997	63 kDa		3	2	0	0	2.5	0
Cre01.g047750	RPL18A,RPL18a	pacid=52524595 transcript=Cre01.g047750_4532.1 locus=Cre01.g047750_4532 ID=Cre01.g047750_4532.1.v6.1 annot-version=v6.1 assoLoc=4532_01_05521 org=Chlamydomonas.reinhardtii.CC-4532	Cre01.g047750_4532.1.p	Cre01.g047750	21 kDa		2	3	1	2	2.5	1.5
Cre10.g444500		pacid=52521113 transcript=Cre10.g444500_4532.1 locus=Cre10.g444500_4532 ID=Cre10.g444500_4532.1.v6.1 annot-version=v6.1 assoLoc=4532_10_53136 org=Chlamydomonas.reinhardtii.CC-4532	Cre10.g444500_4532.1.p	Cre10.g444500	16 kDa		2	3	0	5	2.5	2.5
Cre01.g011000	RPL6	pacid=52523785 transcript=Cre01.g011000_4532.1 locus=Cre01.g011000_4532 ID=Cre01.g011000_4532.1.v6.1 annot-version=v6.1 assoLoc=4532_01_01446 org=Chlamydomonas.reinhardtii.CC-4532	Cre01.g011000_4532.1.p	Cre01.g011000	24 kDa		2	3	0	1	2.5	0.5
Cre12.g498900	RPS7	pacid=52538489 transcript=Cre12.g498900_4532.1 locus=Cre12.g498900_4532 ID=Cre12.g498900_4532.1.v6.1 annot-version=v6.1 assoLoc=4532_12_62215 org=Chlamydomonas.reinhardtii.CC-4532	Cre12.g498900_4532.1.p	Cre12.g498900	22 kDa		2	3	0	2	2.5	1
Cre14.g617900	RPL35	pacid=52519096 transcript=Cre14.g617900_4532.1 locus=Cre14.g617900_4532 ID=Cre14.g617900_4532.1.v6.1 annot-version=v6.1 assoLoc=4532_14_73761 org=Chlamydomonas.reinhardtii.CC-4532	Cre14.g617900_4532.1.p	Cre14.g617900	19 kDa		2	3	0	1	2.5	0.5
Cre06.g264350	PRPL13	pacid=52533618 transcript=Cre06.g264350_4532.1 locus=Cre06.g264350_4532 ID=Cre06.g264350_4532.1.v6.1 annot-version=v6.1 assoLoc=4532_06_29575 org=Chlamydomonas.reinhardtii.CC-4532	Cre06.g264350_4532.1.p	Cre06.g264350	25 kDa		1	4	1	2	2.5	1.5
Cre04.g222800	LCID	pacid=52540514 transcript=Cre04.g222800_4532.1 locus=Cre04.g222800_4532 ID=Cre04.g222800_4532.1.v6.1 annot-version=v6.1 assoLoc=4532_04_24495 org=Chlamydomonas.reinhardtii.CC-4532	Cre04.g222800_4532.1.p	Cre04.g222800	50 kDa		4	0	0	0	2	0
Cre04.g222700	ABC4	pacid=52540499 transcript=Cre04.g222700_4532.1 locus=Cre04.g222700_4532 ID=Cre04.g222700_4532.1.v6.1 annot-version=v6.1 assoLoc=4532_04_24476 org=Chlamydomonas.reinhardtii.CC-4532	Cre04.g222700_4532.1.p	Cre04.g222700	115 kDa		4	0	0	0	2	0
Cre09.g389689	ASD1	pacid=52513930 transcript=Cre09.g389689_4532.1 locus=Cre09.g389689_4532 ID=Cre09.g389689_4532.1.v6.1 annot-version=v6.1 assoLoc=4532_02_12896 org=Chlamydomonas.reinhardtii.CC-4532	Cre09.g389689_4532.1.p	Cre09.g389689	40 kDa		4	0	0	4	2	2
Cre10.g444700	SBE3	pacid=52521331 transcript=Cre10.g444700_4532.4 locus=Cre10.g444700_4532 ID=Cre10.g444700_4532.4.v6.1 annot-version=v6.1 assoLoc=4532_10_53156 org=Chlamydomonas.reinhardtii.CC-4532	Cre10.g444700_4532.4.p	Cre10.g444700	98 kDa		4	0	0	0	2	0
Cre16.g695050	HCD1	pacid=52516183 transcript=Cre16.g695050_4532.1 locus=Cre16.g695050_4532 ID=Cre16.g695050_4532.1.v6.1 annot-version=v6.1 assoLoc=4532_16_78791 org=Chlamydomonas.reinhardtii.CC-4532	Cre16.g695050_4532.1.p	Cre16.g695050	77 kDa		4	0	0	0	2	0
Cre06.g282000	STA3/SSS3	pacid=52532707 transcript=Cre06.g282000_4532.4 locus=Cre06.g282000_4532 ID=Cre06.g282000_4532.4.v6.1 annot-version=v6.1 assoLoc=4532_06_32751 org=Chlamydomonas.reinhardtii.CC-4532	Cre06.g282000_4532.4.p (+1)	Cre06.g282000	138 kDa		4	0	0	0	2	0
Cre17.g734100		pacid=52535542 transcript=Cre17.g734100_4532.1 locus=Cre17.g734100_4532 ID=Cre17.g734100_4532.1.v6.1 annot-version=v6.1 assoLoc=4532_15_78300 org=Chlamydomonas.reinhardtii.CC-4532	Cre17.g734100_4532.1.p	Cre17.g734100	50 kDa		4	0	0	0	2	0
Cre12.g514050	GSF1	pacid=52536198 transcript=Cre12.g514050_4532.1 locus=Cre12.g514050_4532 ID=Cre12.g514050_4532.1.v6.1 annot-version=v6.1 assoLoc=4532_12_62636 org=Chlamydomonas.reinhardtii.CC-4532	Cre12.g514050_4532.1.p	Cre12.g514050	175 kDa		4	0	0	0	2	0
Cre12.g547700		pacid=52537161 transcript=Cre12.g547700_4532.1 locus=Cre12.g547700_4532 ID=Cre12.g547700_4532.1.v6.1 annot-version=v6.1 assoLoc=4532_12_67181 org=Chlamydomonas.reinhardtii.CC-4532	Cre12.g547700_4532.1.p	Cre12.g547700	77 kDa		4	0	0	0	2	0
Cre16.g692901		pacid=52516052 transcript=Cre16.g692901_4532.1 locus=Cre16.g692901_4532 ID=Cre16.g692901_4532.1.v6.1 annot-version=v6.1 assoLoc=4532_16_79066 org=Chlamydomonas.reinhardtii.CC-4532	Cre16.g692901_4532.1.p	Cre16.g692901	57 kDa		4	0	0	0	2	0
Cre12.g517150	APR1,MET16	pacid=52536127 transcript=Cre12.g517150_4532.1 locus=Cre12.g517150_4532 ID=Cre12.g517150_4532.1.v6.1 annot-version=v6.1 assoLoc=4532_12_62971 org=Chlamydomonas.reinhardtii.CC-4532	Cre12.g517150_4532.1.p	Cre12.g517150	46 kDa		4	0	0	0	2	0
Cre12.g534800	GCSP	pacid=52536946 transcript=Cre12.g534800_4532.1 locus=Cre12.g534800_4532 ID=Cre12.g534800_4532.1.v6.1 annot-version=v6.1 assoLoc=4532_12_64985 org=Chlamydomonas.reinhardtii.CC-4532	Cre12.g534800_4532.1.p	Cre12.g534800	111 kDa		4	0	0	0	2	0
Cre13.g566000	FTL1	pacid=52515360 transcript=Cre13.g566000_4532.1 locus=Cre13.g566000_4532 ID=Cre13.g566000_4532.1.v6.1 annot-version=v6.1 assoLoc=4532_13_68880 org=Chlamydomonas.reinhardtii.CC-4532	Cre13.g566000_4532.1.p	Cre13.g566000	68 kDa		4	0	0	0	2	0
Cre11.g467684		pacid=52526701 transcript=Cre11.g467684_4532.2 locus=Cre11.g467684_4532 ID=Cre11.g467684_4532.2.v6.1 annot-version=v6.1 assoLoc=4532_11_56646 org=Chlamydomonas.reinhardtii.CC-4532	Cre11.g467684_4532.2.p	Cre11.g467684	72 kDa		3	1	0	2	2	1
Cre17.g719000	NSG12,UAP56	pacid=52527396 transcript=Cre17.g719000_4532.1 locus=Cre17.g719000_4532 ID=Cre17.g719000_4532.1.v6.1 annot-version=v6.1 assoLoc=4532_17_88021 org=Chlamydomonas.reinhardtii.CC-4532	Cre17.g719000_4532.1.p	Cre17.g719000	49 kDa		3	1	2	1	2	1.5
Cre06.g279750	MAP1A	pacid=52531897 transcript=Cre06.g279750_4532.1 locus=Cre06.g279750_4532 ID=Cre06.g279750_4532.1.v6.1 annot-version=v6.1 assoLoc=4532_06_32490 org=Chlamydomonas.reinhardtii.CC-4532	Cre06.g279750_4532.1.p	Cre06.g279750	43 kDa		3	1	0	0	2	0
Cre03.g194200	PDH2	pacid=52509011 transcript=Cre03.g194200_4532.1 locus=Cre03.g194200_4532 ID=Cre03.g194200_4532.1.v6.1 annot-version=v6.1 assoLoc=4532_03_20151 org=Chlamydomonas.reinhardtii.CC-4532	Cre03.g194200_4532.1.p (+2)	Cre03.g194200	40 kDa		3	1	1	1	2	1
Cre06.g285401		pacid=52532312 transcript=Cre06.g285401_4532.1 locus=Cre06.g285401_4532 ID=Cre06.g285401_4532.1.v6.1 annot-version=v6.1 assoLoc=4532_06_33120 org=Chlamydomonas.reinhardtii.CC-4532	Cre06.g285401_4532.1.p	Cre06.g285401	18 kDa		3	1	1	0	2	0.5
Cre03.g185550	SEBP1,SBP1	pacid=52509335 transcript=Cre03.g185550_4532.5 locus=Cre03.g185550_4532 ID=Cre03.g185550_4532.5.v6.1 annot-version=v6.1 assoLoc=4532_03_19140 org=Chlamydomonas.reinhardtii.CC-4532	Cre03.g185550_4532.5.p	Cre03.g185550	42 kDa		3	1	0	0	2	0
Cre17.g701200	RPL14	pacid=52527155 transcript=Cre17.g701200_4532.1 locus=Cre17.g701200_4532 ID=Cre17.g701200_4532.1.v6.1 annot-version=v6.1 assoLoc=4532_17_86156 org=Chlamydomonas.reinhardtii.CC-4532	Cre17.g701200_4532.1.p	Cre17.g701200	15 kDa		2	2	0	4	2	2
Cre09.g415950	PRPL6	pacid=52522235 transcript=Cre09.g415950_4532.1 locus=Cre09.g415950_4532 ID=Cre09.g415950_4532.1.v6.1 annot-version=v6.1 assoLoc=4532_09_50026 org=Chlamydomonas.reinhardtii.CC-4532	Cre09.g415950_4532.1.p	Cre09.g415950	22 kDa		2	2	0	0	2	0
CreCp.g802274		pacid=52533936 transcript=CreCp.g802274_4532.1 locus=CreCp.g802274_4532 ID=CreCp.g802274_4532.1.v6.1 annot-version=v6.1 assoLoc=4532_Cp_91735 org=Chlamydomonas.reinhardtii.CC-4532	CreCp.g802274_4532.1.p	CreCp.g802274	31 kDa		2	2	0	0	2	0
Cre06.g308250	RPS4	pacid=52532887 transcript=Cre06.g308250_4532.4 locus=Cre06.g308250_4532 ID=Cre06.g308250_4532.4.v6.1 annot-version=v6.1 assoLoc=4532_06_35736 org=Chlamydomonas.reinhardtii.CC-4532	Cre06.g308250_4532.4.p	Cre06.g308250	29 kDa		2	2	0	2	2	1
Cre09.g412100	PSAF	pacid=52522897 transcript=Cre09.g412100_4532.3 locus=Cre09.g412100_4532 ID=Cre09.g412100_4532.3.v6.1 annot-version=v6.1 assoLoc=4532_09_49590 org=Chlamydomonas.reinhardtii.CC-4532	Cre09.g412100_4532.3.p	Cre09.g412100	24 kDa		2	2	2	6	2	4
Cre08.g382500	RPS25	pacid=52534991 transcript=Cre08.g382500_4532.1 locus=Cre08.g382500_4532 ID=Cre08.g382500_4532.1.v6.1 annot-version=v6.1 assoLoc=4532_08_44816 org=Chlamydomonas.reinhardtii.CC-4532	Cre08.g382500_4532.1.p	Cre08.g382500	12 kDa		1	3	2	1	2	1.5
Cre02.g108850	PRPL17	pacid=52514120 transcript=Cre02.g108850_4532.1 locus=Cre02.g108850_4532 ID=Cre02.g108850_4532.1.v6.1 annot-version=v6.1 assoLoc=4532_02_10826 org=Chlamydomonas.reinhardtii.CC-4532	Cre02.g108850_4532.1.p	Cre02.g108850	19 kDa		1	3	0	2	2	1
Cre01.g039250	RPS2	pacid=52524017 transcript=Cre01.g039250_4532.2 locus=Cre01.g039250_4532 ID=Cre01.g039250_4532.2.v6.1 annot-version=v6.1 assoLoc=4532_01_04545 org=Chlamydomonas.reinhardtii.CC-4532	Cre01.g039250_4532.2.p	Cre01.g039250	30 kDa		0	4	0	0	2	0
Cre11.g480150	RPS14	pacid=52526545 transcript=Cre11.g480150_4532.1 locus=Cre11.g480150_4532 ID=Cre11.g480150_4532.1.v6.1 annot-version=v6.1 assoLoc=4532_11_58890 org=Chlamydomonas.reinhardtii.CC-4532	Cre11.g480150_4532.1.p (+1)	Cre11.g480150	19 kDa		0	4	0	3	2	1.5
Cre12.g530600	GLN3	pacid=52537153 transcript=Cre12.g530600_4532.5 locus=Cre12.g530600_4532 ID=Cre12.g530600_4532.5.v6.1 annot-version=v6.1 assoLoc=4532_12_64480 org=Chlamydomonas.reinhardtii.CC-4532	Cre12.g530600_4532.5.p	Cre12.g530600	41 kDa		0	4	0	0	2	0
CreCp.g802300		pacid=52533999 transcript=CreCp.g802300_4532.1 locus=CreCp.g802300_4532 ID=CreCp.g802300_4532.1.v6.1 annot-version=v6.1 assoLoc=4532_Cp_91860 org=Chlamydomonas.reinhardtii.CC-4532	CreCp.g802300_4532.1.p	CreCp.g802300	16 kDa		0	4	0	0	2	0
Cre06.g275100		pacid=52532480 transcript=Cre06.g275100_4532.1 locus=Cre06.g275100_4532 ID=Cre06.g275100_4532.1.v6.1 annot-version=v6.1 assoLoc=4532_06_30795 org=Chlamydomonas.reinhardtii.CC-4532	Cre06.g275100_4532.1.p (+1)	Cre06.g275100	54 kDa		3	0	0	5	1.5	2.5
Cre11.g467617		pacid=52526444 transcript=Cre11.g467617_4532.1 locus=Cre11.g467617_4532 ID=Cre11.g467617_4532.1.v6.1 annot-version=v6.1 assoLoc=4532_11_56295 org=Chlamydomonas.reinhardtii.CC-4532	Cre11.g467617_4532.1.p	Cre11.g467617	30 kDa		3	0	0	2	1.5	1
Cre12.g550850	PSBP1	pacid=52537904 transcript=Cre12.g550850_4532.2 locus=Cre12.g550850_4532 ID=Cre12.g550850_4532.2.v6.1 annot-version=v6.1 assoLoc=4532_12_66831 org=Chlamydomonas.reinhardtii.CC-4532	Cre12.g550850_4532.2.p	Cre12.g550850	26 kDa		3	0	0	1	1.5	0.5
Cre12.g497300	CAS1/TEF2	pacid=52536829 transcript=Cre12.g497300_4532.1 locus=Cre12.g497300_4532 ID=Cre12.g497300_4532.1.v6.1 annot-version=v6.1 assoLoc=4532_12_62385 org=Chlamydomonas.reinhardtii.CC-4532	Cre12.g497300_4532.1.p	Cre12.g497300	39 kDa		3	0	0	0	1.5	0
Cre03.g145687		pacid=52511508 transcript=Cre03.g145687_4532.1 locus=Cre03.g145687_4532 ID=Cre03.g145687_4532.1.v6.1 annot-version=v6.1 assoLoc=4532_03_14711 org=Chlamydomonas.reinhardtii.CC-4532	Cre03.g145687_4532.1.p	Cre03.g145687	44 kDa		3	0	0	1	1.5	0.5
Cre02.g081050	FAP24	pacid=52511809 transcript=Cre02.g081050_4532.1 locus=Cre02.g081050_4532 ID=Cre02.g081050_4532.1.v6.1 annot-version=v6.1 assoLoc=4532_02_07705 org=Chlamydomonas.reinhardtii.CC-4532	Cre02.g081050_4532.1.p	Cre02.g081050	56 kDa		3	0	0	1	1.5	0.5
Cre12.g484000	BCX1,ACX1	pacid=52537474 transcript=Cre12.g484000_4532.2 locus=Cre12.g484000_4532 ID=Cre12.g484000_4532.2.v6.1 annot-version=v6.1 assoLoc=4532_12_59326 org=Chlamydomonas.reinhardtii.CC-4532	Cre12.g484000_4532.2.p (+1)	Cre12.g484000	48 kDa		3	0	0	2	1.5	1
Cre09.g393358		pacid=52522073 transcript=Cre09.g393358_4532.1 locus=Cre09.g393358_4532 ID=Cre09.g393358_4532.1.v6.1 annot-version=v6.1 assoLoc=4532_09_47491 org=Chlamydomonas.reinhardtii.CC-4532	Cre09.g393358_4532.1.p	Cre09.g393358	38 kDa		3	0	0	2	1.5	1
Cre13.g604650		pacid=52514781 transcript=Cre13.g604650_4532.1 locus=Cre13.g604650_4532 ID=Cre13.g604650_4532.1.v6.1 annot-version=v6.1 assoLoc=4532_13_72096 org=Chlamydomonas.reinhardtii.CC-4532	Cre13.g604650_4532.1.p	Cre13.g604650	41 kDa		3	0	1	1	1.5	1
Cre02.g085450	CPX1	pacid=52511781 transcript=Cre02.g085450_4532.1 locus=Cre02.g085450_4532 ID=Cre02.g085450_4532.1.v6.1 annot-version=v6.1 assoLoc=4532_02_08181 org=Chlamydomonas.reinhardtii.CC-4532	Cre02.g085450_4532.1.p	Cre02.g085450	41 kDa		3	0	0	0	1.5	0
Cre03.g200250	ICL3	pacid=52509724 transcript=Cre03.g200250_4532.1 locus=Cre03.g200250_4532 ID=Cre03.g200250_4532.1.v6.1 annot-version=v6.1 assoLoc=4532_03_21686 org=Chlamydomonas.reinhardtii.CC-4532	Cre03.g200250_4532.1.p	Cre03.g200250	37 kDa		3	0	0	0	1.5	0
Cre09.g386750	HSP90A	pacid=52522173 transcript=Cre09.g386750_4532.2 locus=Cre09.g386750_4532 ID=Cre09.g386750_4532.2.v6.1 annot-version=v6.1 assoLoc=4532_09_45471 org=Chlamydomonas.reinhardtii.CC-4532	Cre09.g386750_4532.2.p	Cre09.g386750	81 kDa	TRUE	3	0	1	1	1.5	1
Cre17.g734548		pacid=52535559 transcript=Cre17.g734548_4532.2 locus=Cre17.g734548_4532 ID=Cre17.g734548_4532.2.v6.1 annot-version=v6.1 assoLoc=4532_15_78240 org=Chlamydomonas.reinhardtii.CC-4532	Cre17.g734548_4532.2.p	Cre17.g734548	94 kDa		3	0	0	0	1.5	0
Cre06.g278185	UGD2	pacid=52531876 transcript=Cre06.g278185_4532.1 locus=Cre06.g278185_4532 ID=Cre06.g278185_4532.1.v6.1 annot-version=v6.1 assoLoc=4532_06_31686 org=Chlamydomonas.reinhardtii.CC-4532	Cre06.g278185_4532.1.p	Cre06.g278185	53 kDa		3	0	0	0	1.5	0
Cre09.g416050	AGS1	pacid=52522573 transcript=Cre09.g416050_4532.1 locus=Cre09.g416050_4532 ID=Cre09.g416050_4532.1.v6.1 annot-version=v6.1 assoLoc=4532_09_50035 org=Chlamydomonas.reinhardtii.CC-4532	Cre09.g416050_4532.1.p	Cre09.g416050	49 kDa		3	0	0	0	1.5	0
Cre06.g269050	YCF39-2	pacid=52531243 transcript=Cre06.g269050_4532.1 locus=Cre06.g269050_4532 ID=Cre06.g269050_4532.1.v6.1 annot-version=v6.1 assoLoc=4532_06_30136 org=Chlamydomonas.reinhardtii.CC-4532	Cre06.g269050_4532.1.p	Cre06.g269050	91 kDa		3	0	0	0	1.5	0
Cre09.g387726		pacid=52511608 transcript=Cre09.g387726_4532.2 locus=Cre09.g387726_4532 ID=Cre09.g387726_4532.2.v6.1 annot-version=v6.1 assoLoc=4532_02_12636 org=Chlamydomonas.reinhardtii.CC-4532	Cre09.g387726_4532.2.p	Cre09.g387726	47 kDa		3	0	1	0	1.5	0.5
Cre07.g340350	ASA1	pacid=52529593 transcript=Cre07.g340350_4532.2 locus=Cre07.g340350_4532 ID=Cre07.g340350_4532.2.v6.1 annot-version=v6.1 assoLoc=4532_07_39565 org=Chlamydomonas.reinhardtii.CC-4532	Cre07.g340350_4532.2.p	Cre07.g340350	63 kDa		3	0	2	0	1.5	1
Cre06.g293950		pacid=52533319 transcript=Cre06.g293950_4532.1 locus=Cre06.g293950_4532 ID=Cre06.g293950_4532.1.v6.1 annot-version=v6.1 assoLoc=4532_06_34155 org=Chlamydomonas.reinhardtii.CC-4532	Cre06.g293950_4532.1.p (+1)	Cre06.g293950	53 kDa		3	0	0	1	1.5	0.5
Cre08.g372950	IDS1	pacid=52534106 transcript=Cre08.g372950_4532.2 locus=Cre08.g372950_4532 ID=Cre08.g372950_4532.2.v6.1 annot-version=v6.1 assoLoc=4532_08_43751 org=Chlamydomonas.reinhardtii.CC-4532	Cre08.g372950_4532.2.p (+2)	Cre08.g372950	51 kDa		3	0	0	0	1.5	0
Cre10.g423500	HMOX1	pacid=52519636 transcript=Cre10.g423500_4532.1 locus=Cre10.g423500_4532 ID=Cre10.g423500_4532.1.v6.1 annot-version=v6.1 assoLoc=4532_10_50866 org=Chlamydomonas.reinhardtii.CC-4532	Cre10.g423500_4532.1.p	Cre10.g423500	29 kDa		3	0	0	0	1.5	0
Cre13.g585000		pacid=52515238 transcript=Cre13.g585000_4532.3 locus=Cre13.g585000_4532 ID=Cre13.g585000_4532.3.v6.1 annot-version=v6.1 assoLoc=4532_13_70926 org=Chlamydomonas.reinhardtii.CC-4532	Cre13.g585000_4532.3.p	Cre13.g585000	46 kDa		3	0	1	0	1.5	0.5
Cre12.g519180		pacid=52537024 transcript=Cre12.g519180_4532.1 locus=Cre12.g519180_4532 ID=Cre12.g519180_4532.1.v6.1 annot-version=v6.1 assoLoc=4532_12_63196 org=Chlamydomonas.reinhardtii.CC-4532	Cre12.g519180_4532.1.p	Cre12.g519180	109 kDa		3	0	0	0	1.5	0
Cre09.g396252	GSR2	pacid=52521763 transcript=Cre09.g396252_4532.1 locus=Cre09.g396252_4532 ID=Cre09.g396252_4532.1.v6.1 annot-version=v6.1 assoLoc=4532_09_47865 org=Chlamydomonas.reinhardtii.CC-4532	Cre09.g396252_4532.1.p (+1)	Cre09.g396252	62 kDa		3	0	0	0	1.5	0
Cre09.g413900		pacid=52522961 transcript=Cre09.g413900_4532.1 locus=Cre09.g413900_4532 ID=Cre09.g413900_4532.1.v6.1 annot-version=v6.1 assoLoc=4532_09_49805 org=Chlamydomonas.reinhardtii.CC-4532	Cre09.g413900_4532.1.p	Cre09.g413900	49 kDa		3	0	0	0	1.5	0
Cre08.g365692		pacid=52535104 transcript=Cre08.g365692_4532.1 locus=Cre08.g365692_4532 ID=Cre08.g365692_4532.1.v6.1 annot-version=v6.1 assoLoc=4532_08_42895 org=Chlamydomonas.reinhardtii.CC-4532	Cre08.g365692_4532.1.p	Cre08.g365692	72 kDa		3	0	0	0	1.5	0
Cre12.g537581		pacid=52539202 transcript=Cre12.g537581_4532.1 locus=Cre12.g537581_4532 ID=Cre12.g537581_4532.1.v6.1 annot-version=v6.1 assoLoc=4532_12_65340 org=Chlamydomonas.reinhardtii.CC-4532	Cre12.g537581_4532.1.p	Cre12.g537581	65 kDa		3	0	0	0	1.5	0
Cre12.g533050		pacid=52536592 transcript=Cre12.g533050_4532.1 locus=Cre12.g533050_4532 ID=Cre12.g533050_4532.1.v6.1 annot-version=v6.1 assoLoc=4532_12_64755 org=Chlamydomonas.reinhardtii.CC-4532	Cre12.g533050_4532.1.p	Cre12.g533050	73 kDa		3	0	0	0	1.5	0
Cre02.g102250	RPS3	pacid=52512416 transcript=Cre02.g102250_4532.1 locus=Cre02.g102250_4532 ID=Cre02.g102250_4532.1.v6.1 annot-version=v6.1 assoLoc=4532_02_10050 org=Chlamydomonas.reinhardtii.CC-4532	Cre02.g102250_4532.1.p	Cre02.g102250	26 kDa		2	1	0	2	1.5	1
Cre11.g479500	PRPL4	pacid=52526233 transcript=Cre11.g479500_4532.1 locus=Cre11.g479500_4532 ID=Cre11.g479500_4532.1.v6.1 annot-version=v6.1 assoLoc=4532_11_58810 org=Chlamydomonas.reinhardtii.CC-4532	Cre11.g479500_4532.1.p	Cre11.g479500	26 kDa		2	1	0	1	1.5	0.5
Cre06.g263250		pacid=52531953 transcript=Cre06.g263250_4532.1 locus=Cre06.g263250_4532 ID=Cre06.g263250_4532.1.v6.1 annot-version=v6.1 assoLoc=4532_06_29456 org=Chlamydomonas.reinhardtii.CC-4532	Cre06.g263250_4532.1.p	Cre06.g263250	367 kDa		2	1	0	0	1.5	0
Cre05.g241350		pacid=52539790 transcript=Cre05.g241350_4532.3 locus=Cre05.g241350_4532 ID=Cre05.g241350_4532.3.v6.1 annot-version=v6.1 assoLoc=4532_05_27466 org=Chlamydomonas.reinhardtii.CC-4532	Cre05.g241350_4532.3.p	Cre05.g241350	118 kDa		2	1	1	1	1.5	1
Cre07.g357850	RPL22	pacid=52530299 transcript=Cre07.g357850_4532.3 locus=Cre07.g357850_4532 ID=Cre07.g357850_4532.3.v6.1 annot-version=v6.1 assoLoc=4532_07_41666 org=Chlamydomonas.reinhardtii.CC-4532	Cre07.g357850_4532.3.p	Cre07.g357850	10 kDa		2	1	0	1	1.5	0.5
Cre08.g372450	PSBQ	pacid=52535117 transcript=Cre08.g372450_4532.2 locus=Cre08.g372450_4532 ID=Cre08.g372450_4532.2.v6.1 annot-version=v6.1 assoLoc=4532_08_43690 org=Chlamydomonas.reinhardtii.CC-4532	Cre08.g372450_4532.2.p	Cre08.g372450	20 kDa		2	1	1	0	1.5	0.5
Cre02.g142206		pacid=52535842 transcript=Cre02.g142206_4532.2 locus=Cre02.g142206_4532 ID=Cre02.g142206_4532.2.v6.1 annot-version=v6.1 assoLoc=4532_15_77020 org=Chlamydomonas.reinhardtii.CC-4532	Cre02.g142206_4532.2.p	Cre02.g142206	32 kDa		2	1	1	0	1.5	0.5
Cre10.g420750	RPL30	pacid=52520561 transcript=Cre10.g420750_4532.1 locus=Cre10.g420750_4532 ID=Cre10.g420750_4532.1.v6.1 annot-version=v6.1 assoLoc=4532_10_50550 org=Chlamydomonas.reinhardtii.CC-4532	Cre10.g420750_4532.1.p (+5)	Cre10.g420750	14 kDa		2	1	0	1	1.5	0.5
Cre10.g459250	RPL35A,RPL35a	pacid=52520572 transcript=Cre10.g459250_4532.1 locus=Cre10.g459250_4532 ID=Cre10.g459250_4532.1.v6.1 annot-version=v6.1 assoLoc=4532_10_54886 org=Chlamydomonas.reinhardtii.CC-4532	Cre10.g459250_4532.1.p	Cre10.g459250	12 kDa		2	1	1	2	1.5	1.5
Cre12.g535851	RPL8	pacid=52537453 transcript=Cre12.g535851_4532.1 locus=Cre12.g535851_4532 ID=Cre12.g535851_4532.1.v6.1 annot-version=v6.1 assoLoc=4532_12_65101 org=Chlamydomonas.reinhardtii.CC-4532	Cre12.g535851_4532.1.p	Cre12.g535851	28 kDa		1	2	0	3	1.5	1.5
Cre03.g199000	PHOT1,PHT1,PHOT	pacid=52509677 transcript=Cre03.g199000_4532.4 locus=Cre03.g199000_4532 ID=Cre03.g199000_4532.4.v6.1 annot-version=v6.1 assoLoc=4532_03_21816 org=Chlamydomonas.reinhardtii.CC-4532	Cre03.g199000_4532.4.p (+1)	Cre03.g199000	77 kDa		1	2	2	1	1.5	1.5
Cre06.g265800	PRPL28	pacid=52531671 transcript=Cre06.g265800_4532.1 locus=Cre06.g265800_4532 ID=Cre06.g265800_4532.1.v6.1 annot-version=v6.1 assoLoc=4532_06_29721 org=Chlamydomonas.reinhardtii.CC-4532	Cre06.g265800_4532.1.p	Cre06.g265800	22 kDa		1	2	0	2	1.5	1
Cre12.g497350		pacid=52538590 transcript=Cre12.g497350_4532.1 locus=Cre12.g497350_4532 ID=Cre12.g497350_4532.1.v6.1 annot-version=v6.1 assoLoc=4532_12_62381 org=Chlamydomonas.reinhardtii.CC-4532	Cre12.g497350_4532.1.p	Cre12.g497350	191 kDa		1	2	0	0	1.5	0
Cre11.g468359		pacid=52526283 transcript=Cre11.g468359_4532.1 locus=Cre11.g468359_4532 ID=Cre11.g468359_4532.1.v6.1 annot-version=v6.1 assoLoc=4532_11_57091 org=Chlamydomonas.reinhardtii.CC-4532	Cre11.g468359_4532.1.p	Cre11.g468359	73 kDa		1	2	0	1	1.5	0.5
Cre17.g734450	PRPL19	pacid=52535611 transcript=Cre17.g734450_4532.1 locus=Cre17.g734450_4532 ID=Cre17.g734450_4532.1.v6.1 annot-version=v6.1 assoLoc=4532_15_78261 org=Chlamydomonas.reinhardtii.CC-4532	Cre17.g734450_4532.1.p (+1)	Cre17.g734450	17 kDa		1	2	0	2	1.5	1
Cre09.g388200	RPL10	pacid=52513426 transcript=Cre09.g388200_4532.1 locus=Cre09.g388200_4532 ID=Cre09.g388200_4532.1.v6.1 annot-version=v6.1 assoLoc=4532_02_12315 org=Chlamydomonas.reinhardtii.CC-4532	Cre09.g388200_4532.1.p	Cre09.g388200	26 kDa		0	3	0	1	1.5	0.5
Cre12.g494050	RPL9	pacid=52537660 transcript=Cre12.g494050_4532.1 locus=Cre12.g494050_4532 ID=Cre12.g494050_4532.1.v6.1 annot-version=v6.1 assoLoc=4532_12_59735 org=Chlamydomonas.reinhardtii.CC-4532	Cre12.g494050_4532.1.p	Cre12.g494050	24 kDa		0	3	0	1	1.5	0.5
Cre09.g391097	RPL24	pacid=52513730 transcript=Cre09.g391097_4532.2 locus=Cre09.g391097_4532 ID=Cre09.g391097_4532.2.v6.1 annot-version=v6.1 assoLoc=4532_02_13081 org=Chlamydomonas.reinhardtii.CC-4532	Cre09.g391097_4532.2.p	Cre09.g391097	17 kDa		0	3	2	3	1.5	2.5
Cre06.g278162	PHC3	pacid=52533430 transcript=Cre06.g278162_4532.1 locus=Cre06.g278162_4532 ID=Cre06.g278162_4532.1.v6.1 annot-version=v6.1 assoLoc=4532_06_31570 org=Chlamydomonas.reinhardtii.CC-4532	Cre06.g278162_4532.1.p	Cre06.g278162	47 kDa		2	0	0	1	1	0.5
Cre14.g621450	RPL5	pacid=52519524 transcript=Cre14.g621450_4532.1 locus=Cre14.g621450_4532 ID=Cre14.g621450_4532.1.v6.1 annot-version=v6.1 assoLoc=4532_14_74185 org=Chlamydomonas.reinhardtii.CC-4532	Cre14.g621450_4532.1.p	Cre14.g621450	34 kDa		2	0	0	1	1	0.5
Cre09.g396800		pacid=52522206 transcript=Cre09.g396800_4532.1 locus=Cre09.g396800_4532 ID=Cre09.g396800_4532.1.v6.1 annot-version=v6.1 assoLoc=4532_09_46715 org=Chlamydomonas.reinhardtii.CC-4532	Cre09.g396800_4532.1.p	Cre09.g396800	44 kDa		2	0	0	3	1	1.5
Cre16.g801914		pacid=52518438 transcript=Cre16.g801914_4532.2 locus=Cre16.g801914_4532 ID=Cre16.g801914_4532.2.v6.1 annot-version=v6.1 assoLoc=4532_16_80750 org=Chlamydomonas.reinhardtii.CC-4532	Cre16.g801914_4532.2.p	Cre16.g801914	13 kDa		2	0	0	2	1	1
Cre03.g191050		pacid=52509920 transcript=Cre03.g191050_4532.1 locus=Cre03.g191050_4532 ID=Cre03.g191050_4532.1.v6.1 annot-version=v6.1 assoLoc=4532_03_19755 org=Chlamydomonas.reinhardtii.CC-4532	Cre03.g191050_4532.1.p	Cre03.g191050	25 kDa		2	0	0	0	1	0
Cre09.g406600		pacid=52521979 transcript=Cre09.g406600_4532.2 locus=Cre09.g406600_4532 ID=Cre09.g406600_4532.2.v6.1 annot-version=v6.1 assoLoc=4532_09_48976 org=Chlamydomonas.reinhardtii.CC-4532	Cre09.g406600_4532.2.p	Cre09.g406600	38 kDa		2	0	1	2	1	1.5
Cre07.g325736		pacid=52529345 transcript=Cre07.g325736_4532.1 locus=Cre07.g325736_4532 ID=Cre07.g325736_4532.1.v6.1 annot-version=v6.1 assoLoc=4532_07_37755 org=Chlamydomonas.reinhardtii.CC-4532	Cre07.g325736_4532.1.p	Cre07.g325736	56 kDa		2	0	0	1	1	0.5
Cre12.g483950	MDY4,MDH4	pacid=52538444 transcript=Cre12.g483950_4532.1 locus=Cre12.g483950_4532 ID=Cre12.g483950_4532.1.v6.1 annot-version=v6.1 assoLoc=4532_12_59321 org=Chlamydomonas.reinhardtii.CC-4532	Cre12.g483950_4532.1.p	Cre12.g483950	39 kDa		2	0	0	2	1	1
Cre17.g734500	ATPVE,ATPvE	pacid=52535590 transcript=Cre17.g734500_4532.2 locus=Cre17.g734500_4532 ID=Cre17.g734500_4532.2.v6.1 annot-version=v6.1 assoLoc=4532_15_78256 org=Chlamydomonas.reinhardtii.CC-4532	Cre17.g734500_4532.2.p	Cre17.g734500	25 kDa		2	0	1	0	1	0.5
Cre04.g215850	IPA1	pacid=52540562 transcript=Cre04.g215850_4532.1 locus=Cre04.g215850_4532 ID=Cre04.g215850_4532.1.v6.1 annot-version=v6.1 assoLoc=4532_04_23415 org=Chlamydomonas.reinhardtii.CC-4532	Cre04.g215850_4532.1.p	Cre04.g215850	61 kDa		2	0	0	1	1	0.5
Cre01.g019250		pacid=52525607 transcript=Cre01.g019250_4532.1 locus=Cre01.g019250_4532 ID=Cre01.g019250_4532.1.v6.1 annot-version=v6.1 assoLoc=4532_01_02361 org=Chlamydomonas.reinhardtii.CC-4532	Cre01.g019250_4532.1.p	Cre01.g019250	43 kDa		2	0	0	0	1	0
Cre12.g519100	ACX2	pacid=52536989 transcript=Cre12.g519100_4532.1 locus=Cre12.g519100_4532 ID=Cre12.g519100_4532.1.v6.1 annot-version=v6.1 assoLoc=4532_12_63186 org=Chlamydomonas.reinhardtii.CC-4532	Cre12.g519100_4532.1.p	Cre12.g519100	54 kDa		2	0	0	0	1	0
CreCp.g802306		pacid=52533944 transcript=CreCp.g802306_4532.1 locus=CreCp.g802306_4532 ID=CreCp.g802306_4532.1.v6.1 annot-version=v6.1 assoLoc=4532_Cp_91890 org=Chlamydomonas.reinhardtii.CC-4532	CreCp.g802306_4532.1.p	CreCp.g802306	93 kDa		2	0	0	0	1	0
Cre01.g015350	POR,POR1	pacid=52524193 transcript=Cre01.g015350_4532.1 locus=Cre01.g015350_4532 ID=Cre01.g015350_4532.1.v6.1 annot-version=v6.1 assoLoc=4532_01_01925 org=Chlamydomonas.reinhardtii.CC-4532	Cre01.g015350_4532.1.p	Cre01.g015350	42 kDa		2	0	1	0	1	0.5
Cre12.g519900		pacid=52536524 transcript=Cre12.g519900_4532.1 locus=Cre12.g519900_4532 ID=Cre12.g519900_4532.1.v6.1 annot-version=v6.1 assoLoc=4532_12_63260 org=Chlamydomonas.reinhardtii.CC-4532	Cre12.g519900_4532.1.p	Cre12.g519900	86 kDa		2	0	0	0	1	0
Cre17.g712300		pacid=52528880 transcript=Cre17.g712300_4532.1 locus=Cre17.g712300_4532 ID=Cre17.g712300_4532.1.v6.1 annot-version=v6.1 assoLoc=4532_17_87305 org=Chlamydomonas.reinhardtii.CC-4532	Cre17.g712300_4532.1.p	Cre17.g712300	102 kDa		2	0	1	0	1	0.5
Cre16.g693600	FAP137,ISISG-C4,ISG4	pacid=52518263 transcript=Cre16.g693600_4532.1 locus=Cre16.g693600_4532 ID=Cre16.g693600_4532.1.v6.1 annot-version=v6.1 assoLoc=4532_16_78985 org=Chlamydomonas.reinhardtii.CC-4532	Cre16.g693600_4532.1.p (+3)	Cre16.g693600	41 kDa		2	0	1	0	1	0.5
Cre16.g650600	MST1	pacid=52516174 transcript=Cre16.g650600_4532.1 locus=Cre16.g650600_4532 ID=Cre16.g650600_4532.1.v6.1 annot-version=v6.1 assoLoc=4532_16_79670 org=Chlamydomonas.reinhardtii.CC-4532	Cre16.g650600_4532.1.p	Cre16.g650600	205 kDa		2	0	0	0	1	0
Cre08.g371566		pacid=52534698 transcript=Cre08.g371566_4532.1 locus=Cre08.g371566_4532 ID=Cre08.g371566_4532.1.v6.1 annot-version=v6.1 assoLoc=4532_08_43595 org=Chlamydomonas.reinhardtii.CC-4532	Cre08.g371566_4532.1.p	Cre08.g371566	27 kDa		2	0	0	2	1	1
Cre06.g272050	GPM1,PGM1	pacid=52531969 transcript=Cre06.g272050_4532.1 locus=Cre06.g272050_4532 ID=Cre06.g272050_4532.1.v6.1 annot-version=v6.1 assoLoc=4532_06_30460 org=Chlamydomonas.reinhardtii.CC-4532	Cre06.g272050_4532.1.p (+1)	Cre06.g272050	67 kDa		2	0	0	0	1	0
CreCp.g802280		pacid=52533990 transcript=CreCp.g802280_4532.1 locus=CreCp.g802280_4532 ID=CreCp.g802280_4532.1.v6.1 annot-version=v6.1 assoLoc=4532_Cp_91765 org=Chlamydomonas.reinhardtii.CC-4532	CreCp.g802280_4532.1.p	CreCp.g802280	3 kDa		2	0	0	0	1	0
Cre02.g104900		pacid=52514080 transcript=Cre02.g104900_4532.1 locus=Cre02.g104900_4532 ID=Cre02.g104900_4532.1.v6.1 annot-version=v6.1 assoLoc=4532_02_10346 org=Chlamydomonas.reinhardtii.CC-4532	Cre02.g104900_4532.1.p	Cre02.g104900	44 kDa		2	0	0	0	1	0
Cre01.g001100		pacid=52524756 transcript=Cre01.g001100_4532.1 locus=Cre01.g001100_4532 ID=Cre01.g001100_4532.1.v6.1 annot-version=v6.1 assoLoc=4532_01_00106 org=Chlamydomonas.reinhardtii.CC-4532	Cre01.g001100_4532.1.p	Cre01.g001100	70 kDa		2	0	0	1	1	0.5
Cre06.g278165		pacid=52531188 transcript=Cre06.g278165_4532.1 locus=Cre06.g278165_4532 ID=Cre06.g278165_4532.1.v6.1 annot-version=v6.1 assoLoc=4532_06_31586 org=Chlamydomonas.reinhardtii.CC-4532	Cre06.g278165_4532.1.p	Cre06.g278165	79 kDa		2	0	0	0	1	0
Cre18.g749847	DLD1	pacid=52523079 transcript=Cre18.g749847_4532.1 locus=Cre18.g749847_4532 ID=Cre18.g749847_4532.1.v6.1 annot-version=v6.1 assoLoc=4532_09_45530 org=Chlamydomonas.reinhardtii.CC-4532	Cre18.g749847_4532.1.p	Cre18.g749847	52 kDa		2	0	0	0	1	0
Cre07.g313450		pacid=52530517 transcript=Cre07.g313450_4532.2 locus=Cre07.g313450_4532 ID=Cre07.g313450_4532.2.v6.1 annot-version=v6.1 assoLoc=4532_07_36316 org=Chlamydomonas.reinhardtii.CC-4532	Cre07.g313450_4532.2.p	Cre07.g313450	49 kDa		2	0	0	0	1	0
Cre02.g147900	PYK5	pacid=52513007 transcript=Cre02.g147900_4532.1 locus=Cre02.g147900_4532 ID=Cre02.g147900_4532.1.v6.1 annot-version=v6.1 assoLoc=4532_02_13386 org=Chlamydomonas.reinhardtii.CC-4532	Cre02.g147900_4532.1.p (+5)	Cre02.g147900	65 kDa		2	0	0	0	1	0
Cre13.g565450		pacid=52514575 transcript=Cre13.g565450_4532.2 locus=Cre13.g565450_4532 ID=Cre13.g565450_4532.2.v6.1 annot-version=v6.1 assoLoc=4532_13_68816 org=Chlamydomonas.reinhardtii.CC-4532	Cre13.g565450_4532.2.p	Cre13.g565450	36 kDa		2	0	0	0	1	0
Cre01.g021251		pacid=52524893 transcript=Cre01.g021251_4532.3 locus=Cre01.g021251_4532 ID=Cre01.g021251_4532.3.v6.1 annot-version=v6.1 assoLoc=4532_01_02581 org=Chlamydomonas.reinhardtii.CC-4532	Cre01.g021251_4532.3.p	Cre01.g021251	26 kDa		2	0	0	0	1	0
Cre02.g091050	ALAD1,HEM2	pacid=52514399 transcript=Cre02.g091050_4532.1 locus=Cre02.g091050_4532 ID=Cre02.g091050_4532.1.v6.1 annot-version=v6.1 assoLoc=4532_02_08795 org=Chlamydomonas.reinhardtii.CC-4532	Cre02.g091050_4532.1.p	Cre02.g091050	43 kDa		2	0	0	0	1	0
Cre15.g643600	SUFB1,SUF2,SUFB	pacid=52535810 transcript=Cre15.g643600_4532.2 locus=Cre15.g643600_4532 ID=Cre15.g643600_4532.2.v6.1 annot-version=v6.1 assoLoc=4532_15_77320 org=Chlamydomonas.reinhardtii.CC-4532	Cre15.g643600_4532.2.p	Cre15.g643600	59 kDa		2	0	0	0	1	0
Cre05.g242000	CHLD	pacid=52540057 transcript=Cre05.g242000_4532.1 locus=Cre05.g242000_4532 ID=Cre05.g242000_4532.1.v6.1 annot-version=v6.1 assoLoc=4532_05_25570 org=Chlamydomonas.reinhardtii.CC-4532	Cre05.g242000_4532.1.p	Cre05.g242000	83 kDa		2	0	0	0	1	0
Cre11.g476650		pacid=52526212 transcript=Cre11.g476650_4532.2 locus=Cre11.g476650_4532 ID=Cre11.g476650_4532.2.v6.1 annot-version=v6.1 assoLoc=4532_11_58485 org=Chlamydomonas.reinhardtii.CC-4532	Cre11.g476650_4532.2.p	Cre11.g476650	102 kDa		2	0	0	0	1	0
Cre06.g272650	LHCA8	pacid=52532456 transcript=Cre06.g272650_4532.1 locus=Cre06.g272650_4532 ID=Cre06.g272650_4532.1.v6.1 annot-version=v6.1 assoLoc=4532_06_30530 org=Chlamydomonas.reinhardtii.CC-4532	Cre06.g272650_4532.1.p	Cre06.g272650	26 kDa		2	0	0	0	1	0
Cre10.g435300	AAP1	pacid=52521259 transcript=Cre10.g435300_4532.1 locus=Cre10.g435300_4532 ID=Cre10.g435300_4532.1.v6.1 annot-version=v6.1 assoLoc=4532_10_52171 org=Chlamydomonas.reinhardtii.CC-4532	Cre10.g435300_4532.1.p	Cre10.g435300	63 kDa		2	0	0	0	1	0
Cre16.g663900	PBGD1	pacid=52516753 transcript=Cre16.g663900_4532.1 locus=Cre16.g663900_4532 ID=Cre16.g663900_4532.1.v6.1 annot-version=v6.1 assoLoc=4532_16_81241 org=Chlamydomonas.reinhardtii.CC-4532	Cre16.g663900_4532.1.p	Cre16.g663900	37 kDa		2	0	0	0	1	0
Cre01.g004300		pacid=52524197 transcript=Cre01.g004300_4532.1 locus=Cre01.g004300_4532 ID=Cre01.g004300_4532.1.v6.1 annot-version=v6.1 assoLoc=4532_01_00476 org=Chlamydomonas.reinhardtii.CC-4532	Cre01.g004300_4532.1.p	Cre01.g004300	65 kDa		2	0	0	0	1	0
Cre03.g180800		pacid=52509972 transcript=Cre03.g180800_4532.1 locus=Cre03.g180800_4532 ID=Cre03.g180800_4532.1.v6.1 annot-version=v6.1 assoLoc=4532_03_18656 org=Chlamydomonas.reinhardtii.CC-4532	Cre03.g180800_4532.1.p	Cre03.g180800	133 kDa		2	0	0	0	1	0
Cre02.g076250	EFG1	pacid=52513153 transcript=Cre02.g076250_4532.1 locus=Cre02.g076250_4532 ID=Cre02.g076250_4532.1.v6.1 annot-version=v6.1 assoLoc=4532_02_07080 org=Chlamydomonas.reinhardtii.CC-4532	Cre02.g076250_4532.1.p	Cre02.g076250	85 kDa		2	0	0	1	1	0.5
Cre04.g214150	THI4	pacid=52540375 transcript=Cre04.g214150_4532.5 locus=Cre04.g214150_4532 ID=Cre04.g214150_4532.5.v6.1 annot-version=v6.1 assoLoc=4532_04_23621 org=Chlamydomonas.reinhardtii.CC-4532	Cre04.g214150_4532.5.p	Cre04.g214150	37 kDa		2	0	0	0	1	0
Cre01.g034400	PGL1	pacid=52523669 transcript=Cre01.g034400_4532.2 locus=Cre01.g034400_4532 ID=Cre01.g034400_4532.2.v6.1 annot-version=v6.1 assoLoc=4532_01_04050 org=Chlamydomonas.reinhardtii.CC-4532	Cre01.g034400_4532.2.p	Cre01.g034400	39 kDa		2	0	0	0	1	0
Cre05.g240850	THIC,THI8	pacid=52539564 transcript=Cre05.g240850_4532.1 locus=Cre05.g240850_4532 ID=Cre05.g240850_4532.1.v6.1 annot-version=v6.1 assoLoc=4532_05_27415 org=Chlamydomonas.reinhardtii.CC-4532	Cre05.g240850_4532.1.p (+1)	Cre05.g240850	70 kDa		2	0	0	0	1	0
Cre09.g416750	CCT2	pacid=52522028 transcript=Cre09.g416750_4532.1 locus=Cre09.g416750_4532 ID=Cre09.g416750_4532.1.v6.1 annot-version=v6.1 assoLoc=4532_09_50121 org=Chlamydomonas.reinhardtii.CC-4532	Cre09.g416750_4532.1.p	Cre09.g416750	57 kDa		2	0	0	0	1	0
Cre03.g160500	TSK1	pacid=52509530 transcript=Cre03.g160500_4532.1 locus=Cre03.g160500_4532 ID=Cre03.g160500_4532.1.v6.1 annot-version=v6.1 assoLoc=4532_03_16381 org=Chlamydomonas.reinhardtii.CC-4532	Cre03.g160500_4532.1.p	Cre03.g160500	72 kDa		2	0	0	0	1	0
Cre14.g614300		pacid=52519195 transcript=Cre14.g614300_4532.1 locus=Cre14.g614300_4532 ID=Cre14.g614300_4532.1.v6.1 annot-version=v6.1 assoLoc=4532_14_73286 org=Chlamydomonas.reinhardtii.CC-4532	Cre14.g614300_4532.1.p	Cre14.g614300	54 kDa		2	0	0	0	1	0
Cre24.g755097		pacid=52539321 transcript=Cre24.g755097_4532.1 locus=Cre24.g755097_4532 ID=Cre24.g755097_4532.1.v6.1 annot-version=v6.1 assoLoc=4532_05_27500 org=Chlamydomonas.reinhardtii.CC-4532	Cre24.g755097_4532.1.p	Cre24.g755097	82 kDa		2	0	0	0	1	0
Cre09.g396650	PAT2	pacid=52522298 transcript=Cre09.g396650_4532.1 locus=Cre09.g396650_4532 ID=Cre09.g396650_4532.1.v6.1 annot-version=v6.1 assoLoc=4532_09_46730 org=Chlamydomonas.reinhardtii.CC-4532	Cre09.g396650_4532.1.p	Cre09.g396650	85 kDa		2	0	0	0	1	0
Cre01.g055408		pacid=52524716 transcript=Cre01.g055408_4532.1 locus=Cre01.g055408_4532 ID=Cre01.g055408_4532.1.v6.1 annot-version=v6.1 assoLoc=4532_01_06386 org=Chlamydomonas.reinhardtii.CC-4532	Cre01.g055408_4532.1.p	Cre01.g055408	77 kDa		2	0	0	0	1	0
Cre08.g362450		pacid=52534364 transcript=Cre08.g362450_4532.3 locus=Cre08.g362450_4532 ID=Cre08.g362450_4532.3.v6.1 annot-version=v6.1 assoLoc=4532_08_42511 org=Chlamydomonas.reinhardtii.CC-4532	Cre08.g362450_4532.3.p (+1)	Cre08.g362450	78 kDa		2	0	0	0	1	0
Cre09.g386758	ALS1	pacid=52522306 transcript=Cre09.g386758_4532.5 locus=Cre09.g386758_4532 ID=Cre09.g386758_4532.5.v6.1 annot-version=v6.1 assoLoc=4532_09_45460 org=Chlamydomonas.reinhardtii.CC-4532	Cre09.g386758_4532.5.p	Cre09.g386758	74 kDa		2	0	0	0	1	0
Cre16.g669650		pacid=52517573 transcript=Cre16.g669650_4532.1 locus=Cre16.g669650_4532 ID=Cre16.g669650_4532.1.v6.1 annot-version=v6.1 assoLoc=4532_16_82190 org=Chlamydomonas.reinhardtii.CC-4532	Cre16.g669650_4532.1.p	Cre16.g669650	17 kDa		2	0	0	0	1	0
Cre01.g032300	GBP1	pacid=52524206 transcript=Cre01.g032300_4532.2 locus=Cre01.g032300_4532 ID=Cre01.g032300_4532.2.v6.1 annot-version=v6.1 assoLoc=4532_01_03786 org=Chlamydomonas.reinhardtii.CC-4532	Cre01.g032300_4532.2.p	Cre01.g032300	24 kDa		1	1	1	1	1	1
Cre12.g528750	RPL12	pacid=52537184 transcript=Cre12.g528750_4532.2 locus=Cre12.g528750_4532 ID=Cre12.g528750_4532.2.v6.1 annot-version=v6.1 assoLoc=4532_12_64245 org=Chlamydomonas.reinhardtii.CC-4532	Cre12.g528750_4532.2.p	Cre12.g528750	17 kDa		1	1	0	2	1	1
Cre02.g091100	RPL15	pacid=52512095 transcript=Cre02.g091100_4532.4 locus=Cre02.g091100_4532 ID=Cre02.g091100_4532.4.v6.1 annot-version=v6.1 assoLoc=4532_02_08801 org=Chlamydomonas.reinhardtii.CC-4532	Cre02.g091100_4532.4.p	Cre02.g091100	23 kDa		1	1	0	0	1	0
Cre06.g272850	PRPL10	pacid=52531181 transcript=Cre06.g272850_4532.1 locus=Cre06.g272850_4532 ID=Cre06.g272850_4532.1.v6.1 annot-version=v6.1 assoLoc=4532_06_30551 org=Chlamydomonas.reinhardtii.CC-4532	Cre06.g272850_4532.1.p	Cre06.g272850	26 kDa		1	1	1	2	1	1.5
Cre08.g386000		pacid=52534482 transcript=Cre08.g386000_4532.1 locus=Cre08.g386000_4532 ID=Cre08.g386000_4532.1.v6.1 annot-version=v6.1 assoLoc=4532_08_45251 org=Chlamydomonas.reinhardtii.CC-4532	Cre08.g386000_4532.1.p	Cre08.g386000	308 kDa		1	1	0	2	1	1
Cre05.g241950	ASC2	pacid=52539314 transcript=Cre05.g241950_4532.1 locus=Cre05.g241950_4532 ID=Cre05.g241950_4532.1.v6.1 annot-version=v6.1 assoLoc=4532_05_25560 org=Chlamydomonas.reinhardtii.CC-4532	Cre05.g241950_4532.1.p	Cre05.g241950	29 kDa		1	1	2	2	1	2
CreCp.g802303		pacid=52533965 transcript=CreCp.g802303_4532.1 locus=CreCp.g802303_4532 ID=CreCp.g802303_4532.1.v6.1 annot-version=v6.1 assoLoc=4532_Cp_91876 org=Chlamydomonas.reinhardtii.CC-4532	CreCp.g802303_4532.1.p	CreCp.g802303	21 kDa		1	1	1	1	1	1
Cre07.g343700	OGD2	pacid=52530760 transcript=Cre07.g343700_4532.4 locus=Cre07.g343700_4532 ID=Cre07.g343700_4532.4.v6.1 annot-version=v6.1 assoLoc=4532_07_39946 org=Chlamydomonas.reinhardtii.CC-4532	Cre07.g343700_4532.4.p	Cre07.g343700	48 kDa		1	1	1	0	1	0.5
CreCp.g802329		pacid=52533978 transcript=CreCp.g802329_4532.1 locus=CreCp.g802329_4532 ID=CreCp.g802329_4532.1.v6.1 annot-version=v6.1 assoLoc=4532_Cp_92010 org=Chlamydomonas.reinhardtii.CC-4532	CreCp.g802329_4532.1.p	CreCp.g802329	39 kDa		1	1	0	1	1	0.5
Cre06.g279700		pacid=52533401 transcript=Cre06.g279700_4532.1 locus=Cre06.g279700_4532 ID=Cre06.g279700_4532.1.v6.1 annot-version=v6.1 assoLoc=4532_06_32485 org=Chlamydomonas.reinhardtii.CC-4532	Cre06.g279700_4532.1.p (+2)	Cre06.g279700	421 kDa	TRUE	1	1	0	0	1	0
Cre06.g278222	RCK1	pacid=52531929 transcript=Cre06.g278222_4532.1 locus=Cre06.g278222_4532 ID=Cre06.g278222_4532.1.v6.1 annot-version=v6.1 assoLoc=4532_06_31875 org=Chlamydomonas.reinhardtii.CC-4532	Cre06.g278222_4532.1.p	Cre06.g278222	35 kDa		1	1	0	0	1	0
Cre17.g734612	MRP2	pacid=52535433 transcript=Cre17.g734612_4532.1 locus=Cre17.g734612_4532 ID=Cre17.g734612_4532.1.v6.1 annot-version=v6.1 assoLoc=4532_15_78226 org=Chlamydomonas.reinhardtii.CC-4532	Cre17.g734612_4532.1.p	Cre17.g734612	157 kDa		1	1	0	0	1	0
Cre07.g335050		pacid=52529892 transcript=Cre07.g335050_4532.1 locus=Cre07.g335050_4532 ID=Cre07.g335050_4532.1.v6.1 annot-version=v6.1 assoLoc=4532_07_38955 org=Chlamydomonas.reinhardtii.CC-4532	Cre07.g335050_4532.1.p	Cre07.g335050	187 kDa		1	1	0	1	1	0.5
Cre12.g486300	PSAL	pacid=52538840 transcript=Cre12.g486300_4532.1 locus=Cre12.g486300_4532 ID=Cre12.g486300_4532.1.v6.1 annot-version=v6.1 assoLoc=4532_12_60635 org=Chlamydomonas.reinhardtii.CC-4532	Cre12.g486300_4532.1.p	Cre12.g486300	20 kDa		1	1	1	1	1	1
Cre07.g339100		pacid=52529114 transcript=Cre07.g339100_4532.1 locus=Cre07.g339100_4532 ID=Cre07.g339100_4532.1.v6.1 annot-version=v6.1 assoLoc=4532_07_39431 org=Chlamydomonas.reinhardtii.CC-4532	Cre07.g339100_4532.1.p	Cre07.g339100	283 kDa		1	1	0	1	1	0.5
Cre11.g468900		pacid=52526765 transcript=Cre11.g468900_4532.1 locus=Cre11.g468900_4532 ID=Cre11.g468900_4532.1.v6.1 annot-version=v6.1 assoLoc=4532_11_56946 org=Chlamydomonas.reinhardtii.CC-4532	Cre11.g468900_4532.1.p	Cre11.g468900	68 kDa		1	1	0	1	1	0.5
Cre04.g211800	RPL23	pacid=52540298 transcript=Cre04.g211800_4532.1 locus=Cre04.g211800_4532 ID=Cre04.g211800_4532.1.v6.1 annot-version=v6.1 assoLoc=4532_04_23836 org=Chlamydomonas.reinhardtii.CC-4532	Cre04.g211800_4532.1.p	Cre04.g211800	15 kDa		1	1	1	0	1	0.5
Cre16.g687900	LHCA7	pacid=52518050 transcript=Cre16.g687900_4532.1 locus=Cre16.g687900_4532 ID=Cre16.g687900_4532.1.v6.1 annot-version=v6.1 assoLoc=4532_16_82600 org=Chlamydomonas.reinhardtii.CC-4532	Cre16.g687900_4532.1.p	Cre16.g687900	26 kDa		1	1	1	1	1	1
Cre11.g467578		pacid=52526704 transcript=Cre11.g467578_4532.1 locus=Cre11.g467578_4532 ID=Cre11.g467578_4532.1.v6.1 annot-version=v6.1 assoLoc=4532_11_56070 org=Chlamydomonas.reinhardtii.CC-4532	Cre11.g467578_4532.1.p	Cre11.g467578	14 kDa		1	1	1	2	1	1.5
Cre06.g266300		pacid=52532504 transcript=Cre06.g266300_4532.1 locus=Cre06.g266300_4532 ID=Cre06.g266300_4532.1.v6.1 annot-version=v6.1 assoLoc=4532_06_29840 org=Chlamydomonas.reinhardtii.CC-4532	Cre06.g266300_4532.1.p	Cre06.g266300	49 kDa		1	1	0	0	1	0
Cre09.g405050	ATPVD2,ATPvD2	pacid=52522327 transcript=Cre09.g405050_4532.1 locus=Cre09.g405050_4532 ID=Cre09.g405050_4532.1.v6.1 annot-version=v6.1 assoLoc=4532_09_45726 org=Chlamydomonas.reinhardtii.CC-4532	Cre09.g405050_4532.1.p	Cre09.g405050	30 kDa		1	1	0	1	1	0.5
Cre06.g279850		pacid=52533004 transcript=Cre06.g279850_4532.1 locus=Cre06.g279850_4532 ID=Cre06.g279850_4532.1.v6.1 annot-version=v6.1 assoLoc=4532_06_32500 org=Chlamydomonas.reinhardtii.CC-4532	Cre06.g279850_4532.1.p	Cre06.g279850	29 kDa		1	1	1	0	1	0.5
Cre01.g027000	RPL11	pacid=52524822 transcript=Cre01.g027000_4532.1 locus=Cre01.g027000_4532 ID=Cre01.g027000_4532.1.v6.1 annot-version=v6.1 assoLoc=4532_01_03220 org=Chlamydomonas.reinhardtii.CC-4532	Cre01.g027000_4532.1.p (+1)	Cre01.g027000	20 kDa		1	1	0	1	1	0.5
Cre12.g560950	PSAG	pacid=52538690 transcript=Cre12.g560950_4532.1 locus=Cre12.g560950_4532 ID=Cre12.g560950_4532.1.v6.1 annot-version=v6.1 assoLoc=4532_12_65721 org=Chlamydomonas.reinhardtii.CC-4532	Cre12.g560950_4532.1.p	Cre12.g560950	13 kDa		1	1	2	2	1	2
Cre02.g075700	RPL19	pacid=52512831 transcript=Cre02.g075700_4532.2 locus=Cre02.g075700_4532 ID=Cre02.g075700_4532.2.v6.1 annot-version=v6.1 assoLoc=4532_02_07015 org=Chlamydomonas.reinhardtii.CC-4532	Cre02.g075700_4532.2.p	Cre02.g075700	23 kDa		1	1	0	0	1	0
CreCp.g802288		pacid=52533973 transcript=CreCp.g802288_4532.1 locus=CreCp.g802288_4532 ID=CreCp.g802288_4532.1.v6.1 annot-version=v6.1 assoLoc=4532_Cp_91796 org=Chlamydomonas.reinhardtii.CC-4532	CreCp.g802288_4532.1.p	CreCp.g802288	19 kDa		1	1	0	1	1	0.5
Cre02.g118950		pacid=52512657 transcript=Cre02.g118950_4532.1 locus=Cre02.g118950_4532 ID=Cre02.g118950_4532.1.v6.1 annot-version=v6.1 assoLoc=4532_02_11955 org=Chlamydomonas.reinhardtii.CC-4532	Cre02.g118950_4532.1.p	Cre02.g118950	12 kDa		1	1	0	0	1	0
Cre16.g673650	CP26,LHCB5	pacid=52516061 transcript=Cre16.g673650_4532.1 locus=Cre16.g673650_4532 ID=Cre16.g673650_4532.1.v6.1 annot-version=v6.1 assoLoc=4532_16_84235 org=Chlamydomonas.reinhardtii.CC-4532	Cre16.g673650_4532.1.p	Cre16.g673650	31 kDa	TRUE	1	1	1	0	1	0.5
Cre05.g234640		pacid=52539651 transcript=Cre05.g234640_4532.1 locus=Cre05.g234640_4532 ID=Cre05.g234640_4532.1.v6.1 annot-version=v6.1 assoLoc=4532_05_26496 org=Chlamydomonas.reinhardtii.CC-4532	Cre05.g234640_4532.1.p	Cre05.g234640	347 kDa		1	1	0	0	1	0
Cre01.g007051	RPL40	pacid=52524150 transcript=Cre01.g007051_4532.1 locus=Cre01.g007051_4532 ID=Cre01.g007051_4532.1.v6.1 annot-version=v6.1 assoLoc=4532_01_00961 org=Chlamydomonas.reinhardtii.CC-4532	Cre01.g007051_4532.1.p (+3)	Cre01.g007051	15 kDa		1	1	0	2	1	1
Cre02.g083800	SNE5	pacid=52513780 transcript=Cre02.g083800_4532.1 locus=Cre02.g083800_4532 ID=Cre02.g083800_4532.1.v6.1 annot-version=v6.1 assoLoc=4532_02_07995 org=Chlamydomonas.reinhardtii.CC-4532	Cre02.g083800_4532.1.p	Cre02.g083800	41 kDa		0	2	0	0	1	0
Cre06.g268600	NAB1	pacid=52533588 transcript=Cre06.g268600_4532.2 locus=Cre06.g268600_4532 ID=Cre06.g268600_4532.2.v6.1 annot-version=v6.1 assoLoc=4532_06_30091 org=Chlamydomonas.reinhardtii.CC-4532	Cre06.g268600_4532.2.p	Cre06.g268600	27 kDa		0	2	0	0	1	0
CreCp.g802278		pacid=52533955 transcript=CreCp.g802278_4532.1 locus=CreCp.g802278_4532 ID=CreCp.g802278_4532.1.v6.1 annot-version=v6.1 assoLoc=4532_Cp_91755 org=Chlamydomonas.reinhardtii.CC-4532	CreCp.g802278_4532.1.p	CreCp.g802278	20 kDa		0	2	0	2	1	1
Cre03.g161800		pacid=52509163 transcript=Cre03.g161800_4532.1 locus=Cre03.g161800_4532 ID=Cre03.g161800_4532.1.v6.1 annot-version=v6.1 assoLoc=4532_03_16515 org=Chlamydomonas.reinhardtii.CC-4532	Cre03.g161800_4532.1.p	Cre03.g161800	714 kDa	TRUE	0	2	0	2	1	1
Cre12.g488173		pacid=52537832 transcript=Cre12.g488173_4532.1 locus=Cre12.g488173_4532 ID=Cre12.g488173_4532.1.v6.1 annot-version=v6.1 assoLoc=4532_12_60426 org=Chlamydomonas.reinhardtii.CC-4532	Cre12.g488173_4532.1.p	Cre12.g488173	158 kDa		0	2	1	9	1	5
Cre02.g101350	RPL10A,RPL10a	pacid=52511884 transcript=Cre02.g101350_4532.1 locus=Cre02.g101350_4532 ID=Cre02.g101350_4532.1.v6.1 annot-version=v6.1 assoLoc=4532_02_09966 org=Chlamydomonas.reinhardtii.CC-4532	Cre02.g101350_4532.1.p	Cre02.g101350	24 kDa		0	2	1	1	1	1
Cre08.g359750	RPS9	pacid=52534692 transcript=Cre08.g359750_4532.3 locus=Cre08.g359750_4532 ID=Cre08.g359750_4532.3.v6.1 annot-version=v6.1 assoLoc=4532_08_42195 org=Chlamydomonas.reinhardtii.CC-4532	Cre08.g359750_4532.3.p	Cre08.g359750	21 kDa		0	2	0	1	1	0.5
Cre09.g392350	CGLD37	pacid=52522495 transcript=Cre09.g392350_4532.1 locus=Cre09.g392350_4532 ID=Cre09.g392350_4532.1.v6.1 annot-version=v6.1 assoLoc=4532_09_47226 org=Chlamydomonas.reinhardtii.CC-4532	Cre09.g392350_4532.1.p (+1)	Cre09.g392350	16 kDa		0	2	0	2	1	1
Cre16.g674851		pacid=52517601 transcript=Cre16.g674851_4532.1 locus=Cre16.g674851_4532 ID=Cre16.g674851_4532.1.v6.1 annot-version=v6.1 assoLoc=4532_16_78676 org=Chlamydomonas.reinhardtii.CC-4532	Cre16.g674851_4532.1.p	Cre16.g674851	91 kDa		0	2	1	6	1	3.5
Cre06.g283950	LHCBM4	pacid=52532216 transcript=Cre06.g283950_4532.1 locus=Cre06.g283950_4532 ID=Cre06.g283950_4532.1.v6.1 annot-version=v6.1 assoLoc=4532_06_32965 org=Chlamydomonas.reinhardtii.CC-4532	Cre06.g283950_4532.1.p (+1)	Cre06.g283950	27 kDa	TRUE	0	2	0	0	1	0
Cre03.g146187		pacid=52511188 transcript=Cre03.g146187_4532.1 locus=Cre03.g146187_4532 ID=Cre03.g146187_4532.1.v6.1 annot-version=v6.1 assoLoc=4532_03_14831 org=Chlamydomonas.reinhardtii.CC-4532	Cre03.g146187_4532.1.p	Cre03.g146187	41 kDa		1	0	0	1	0.5	0.5
Cre06.g261450		pacid=52532778 transcript=Cre06.g261450_4532.1 locus=Cre06.g261450_4532 ID=Cre06.g261450_4532.1.v6.1 annot-version=v6.1 assoLoc=4532_06_29276 org=Chlamydomonas.reinhardtii.CC-4532	Cre06.g261450_4532.1.p	Cre06.g261450	20 kDa		1	0	0	0	0.5	0
Cre02.g107400		pacid=52513937 transcript=Cre02.g107400_4532.1 locus=Cre02.g107400_4532 ID=Cre02.g107400_4532.1.v6.1 annot-version=v6.1 assoLoc=4532_02_10680 org=Chlamydomonas.reinhardtii.CC-4532	Cre02.g107400_4532.1.p (+3)	Cre02.g107400	128 kDa		1	0	0	7	0.5	3.5
Cre16.g670850		pacid=52517961 transcript=Cre16.g670850_4532.1 locus=Cre16.g670850_4532 ID=Cre16.g670850_4532.1.v6.1 annot-version=v6.1 assoLoc=4532_16_82491 org=Chlamydomonas.reinhardtii.CC-4532	Cre16.g670850_4532.1.p	Cre16.g670850	282 kDa		1	0	1	1	0.5	1
Cre05.g238687		pacid=52539710 transcript=Cre05.g238687_4532.1 locus=Cre05.g238687_4532 ID=Cre05.g238687_4532.1.v6.1 annot-version=v6.1 assoLoc=4532_05_27146 org=Chlamydomonas.reinhardtii.CC-4532	Cre05.g238687_4532.1.p	Cre05.g238687	145 kDa		1	0	0	0	0.5	0
Cre03.g204601		pacid=52511023 transcript=Cre03.g204601_4532.1 locus=Cre03.g204601_4532 ID=Cre03.g204601_4532.1.v6.1 annot-version=v6.1 assoLoc=4532_03_21200 org=Chlamydomonas.reinhardtii.CC-4532	Cre03.g204601_4532.1.p	Cre03.g204601	37 kDa		1	0	0	0	0.5	0
Cre02.g095146		pacid=52526425 transcript=Cre02.g095146_4532.1 locus=Cre02.g095146_4532 ID=Cre02.g095146_4532.1.v6.1 annot-version=v6.1 assoLoc=4532_11_57621 org=Chlamydomonas.reinhardtii.CC-4532	Cre02.g095146_4532.1.p	Cre02.g095146	40 kDa		1	0	0	0	0.5	0
Cre16.g672750		pacid=52517076 transcript=Cre16.g672750_4532.1 locus=Cre16.g672750_4532 ID=Cre16.g672750_4532.1.v6.1 annot-version=v6.1 assoLoc=4532_16_84391 org=Chlamydomonas.reinhardtii.CC-4532	Cre16.g672750_4532.1.p (+1)	Cre16.g672750	35 kDa		1	0	0	0	0.5	0
Cre02.g143367		pacid=52535587 transcript=Cre02.g143367_4532.1 locus=Cre02.g143367_4532 ID=Cre02.g143367_4532.1.v6.1 annot-version=v6.1 assoLoc=4532_15_78480 org=Chlamydomonas.reinhardtii.CC-4532	Cre02.g143367_4532.1.p	Cre02.g143367	32 kDa		1	0	0	1	0.5	0.5
Cre16.g693500		pacid=52517367 transcript=Cre16.g693500_4532.1 locus=Cre16.g693500_4532 ID=Cre16.g693500_4532.1.v6.1 annot-version=v6.1 assoLoc=4532_16_78995 org=Chlamydomonas.reinhardtii.CC-4532	Cre16.g693500_4532.1.p (+1)	Cre16.g693500	42 kDa		1	0	1	0	0.5	0.5
Cre02.g142306		pacid=52535265 transcript=Cre02.g142306_4532.1 locus=Cre02.g142306_4532 ID=Cre02.g142306_4532.1.v6.1 annot-version=v6.1 assoLoc=4532_15_77045_TE org=Chlamydomonas.reinhardtii.CC-4532	Cre02.g142306_4532.1.p	Cre02.g142306	52 kDa		1	0	0	0	0.5	0
Cre16.g675637		pacid=52517631 transcript=Cre16.g675637_4532.1 locus=Cre16.g675637_4532 ID=Cre16.g675637_4532.1.v6.1 annot-version=v6.1 assoLoc=4532_16_84736 org=Chlamydomonas.reinhardtii.CC-4532	Cre16.g675637_4532.1.p	Cre16.g675637	10 kDa		1	0	2	0	0.5	1
Cre17.g724200		pacid=52528072 transcript=Cre17.g724200_4532.1 locus=Cre17.g724200_4532 ID=Cre17.g724200_4532.1.v6.1 annot-version=v6.1 assoLoc=4532_17_88565 org=Chlamydomonas.reinhardtii.CC-4532	Cre17.g724200_4532.1.p	Cre17.g724200	50 kDa		1	0	0	0	0.5	0
Cre02.g077850	FAP212	pacid=52512457 transcript=Cre02.g077850_4532.1 locus=Cre02.g077850_4532 ID=Cre02.g077850_4532.1.v6.1 annot-version=v6.1 assoLoc=4532_02_07270 org=Chlamydomonas.reinhardtii.CC-4532	Cre02.g077850_4532.1.p (+2)	Cre02.g077850	91 kDa	TRUE	1	0	0	0	0.5	0
Cre03.g197500	MOT6	pacid=52510664 transcript=Cre03.g197500_4532.1 locus=Cre03.g197500_4532 ID=Cre03.g197500_4532.1.v6.1 annot-version=v6.1 assoLoc=4532_03_20521 org=Chlamydomonas.reinhardtii.CC-4532	Cre03.g197500_4532.1.p	Cre03.g197500	49 kDa		1	0	0	0	0.5	0
Cre06.g294650	AGT1	pacid=52533544 transcript=Cre06.g294650_4532.1 locus=Cre06.g294650_4532 ID=Cre06.g294650_4532.1.v6.1 annot-version=v6.1 assoLoc=4532_06_34240 org=Chlamydomonas.reinhardtii.CC-4532	Cre06.g294650_4532.1.p	Cre06.g294650	46 kDa		1	0	0	0	0.5	0
Cre09.g411900	SHMT3	pacid=52523007 transcript=Cre09.g411900_4532.1 locus=Cre09.g411900_4532 ID=Cre09.g411900_4532.1.v6.1 annot-version=v6.1 assoLoc=4532_09_49560 org=Chlamydomonas.reinhardtii.CC-4532	Cre09.g411900_4532.1.p	Cre09.g411900	53 kDa		1	0	0	0	0.5	0
CreCp.g802335		pacid=52533984 transcript=CreCp.g802335_4532.1 locus=CreCp.g802335_4532 ID=CreCp.g802335_4532.1.v6.1 annot-version=v6.1 assoLoc=4532_Cp_92040 org=Chlamydomonas.reinhardtii.CC-4532	CreCp.g802335_4532.1.p	CreCp.g802335	221 kDa		1	0	0	0	0.5	0
Cre13.g576400	ADCL1,BCA4	pacid=52515416 transcript=Cre13.g576400_4532.1 locus=Cre13.g576400_4532 ID=Cre13.g576400_4532.1.v6.1 annot-version=v6.1 assoLoc=4532_13_70031 org=Chlamydomonas.reinhardtii.CC-4532	Cre13.g576400_4532.1.p	Cre13.g576400	45 kDa		1	0	0	0	0.5	0
Cre17.g737250	EFG5	pacid=52528915 transcript=Cre17.g737250_4532.1 locus=Cre17.g737250_4532 ID=Cre17.g737250_4532.1.v6.1 annot-version=v6.1 assoLoc=4532_17_89870 org=Chlamydomonas.reinhardtii.CC-4532	Cre17.g737250_4532.1.p	Cre17.g737250	109 kDa	TRUE	1	0	0	0	0.5	0
CreCp.g802298		pacid=52533949 transcript=CreCp.g802298_4532.1 locus=CreCp.g802298_4532 ID=CreCp.g802298_4532.1.v6.1 annot-version=v6.1 assoLoc=4532_Cp_91850 org=Chlamydomonas.reinhardtii.CC-4532	CreCp.g802298_4532.1.p	CreCp.g802298	83 kDa		1	0	0	0	0.5	0
Cre14.g801605		pacid=52519420 transcript=Cre14.g801605_4532.1 locus=Cre14.g801605_4532 ID=Cre14.g801605_4532.1.v6.1 annot-version=v6.1 assoLoc=4532_14_73100 org=Chlamydomonas.reinhardtii.CC-4532	Cre14.g801605_4532.1.p	Cre14.g801605	180 kDa		1	0	0	0	0.5	0
Cre14.g616700		pacid=52518469 transcript=Cre14.g616700_4532.1 locus=Cre14.g616700_4532 ID=Cre14.g616700_4532.1.v6.1 annot-version=v6.1 assoLoc=4532_14_73556 org=Chlamydomonas.reinhardtii.CC-4532	Cre14.g616700_4532.1.p	Cre14.g616700	106 kDa		1	0	5	3	0.5	4
Cre06.g275900	HON2	pacid=52533029 transcript=Cre06.g275900_4532.1 locus=Cre06.g275900_4532 ID=Cre06.g275900_4532.1.v6.1 annot-version=v6.1 assoLoc=4532_06_30876 org=Chlamydomonas.reinhardtii.CC-4532	Cre06.g275900_4532.1.p	Cre06.g275900	25 kDa		1	0	1	0	0.5	0.5
Cre09.g388500		pacid=52512422 transcript=Cre09.g388500_4532.1 locus=Cre09.g388500_4532 ID=Cre09.g388500_4532.1.v6.1 annot-version=v6.1 assoLoc=4532_02_12361 org=Chlamydomonas.reinhardtii.CC-4532	Cre09.g388500_4532.1.p	Cre09.g388500	89 kDa		1	0	0	1	0.5	0.5
Cre05.g237450	PSRP1	pacid=52539463 transcript=Cre05.g237450_4532.2 locus=Cre05.g237450_4532 ID=Cre05.g237450_4532.2.v6.1 annot-version=v6.1 assoLoc=4532_05_26956 org=Chlamydomonas.reinhardtii.CC-4532	Cre05.g237450_4532.2.p (+3)	Cre05.g237450	32 kDa		1	0	0	0	0.5	0
Cre03.g164000	TEF7	pacid=52510710 transcript=Cre03.g164000_4532.1 locus=Cre03.g164000_4532 ID=Cre03.g164000_4532.1.v6.1 annot-version=v6.1 assoLoc=4532_03_16750 org=Chlamydomonas.reinhardtii.CC-4532	Cre03.g164000_4532.1.p (+1)	Cre03.g164000	32 kDa		1	0	0	1	0.5	0.5
Cre06.g309100	CPN60C	pacid=52532149 transcript=Cre06.g309100_4532.1 locus=Cre06.g309100_4532 ID=Cre06.g309100_4532.1.v6.1 annot-version=v6.1 assoLoc=4532_06_35821 org=Chlamydomonas.reinhardtii.CC-4532	Cre06.g309100_4532.1.p	Cre06.g309100	60 kDa	TRUE	1	0	0	0	0.5	0
Cre01.g040000	RPL26	pacid=52525679 transcript=Cre01.g040000_4532.1 locus=Cre01.g040000_4532 ID=Cre01.g040000_4532.1.v6.1 annot-version=v6.1 assoLoc=4532_01_04631 org=Chlamydomonas.reinhardtii.CC-4532	Cre01.g040000_4532.1.p	Cre01.g040000	16 kDa		1	0	0	1	0.5	0.5
CreCp.g802312		pacid=52533937 transcript=CreCp.g802312_4532.1 locus=CreCp.g802312_4532 ID=CreCp.g802312_4532.1.v6.1 annot-version=v6.1 assoLoc=4532_Cp_91921 org=Chlamydomonas.reinhardtii.CC-4532	CreCp.g802312_4532.1.p	CreCp.g802312	82 kDa		1	0	0	1	0.5	0.5
CreCp.g802331		pacid=52533977 transcript=CreCp.g802331_4532.1 locus=CreCp.g802331_4532 ID=CreCp.g802331_4532.1.v6.1 annot-version=v6.1 assoLoc=4532_Cp_92021 org=Chlamydomonas.reinhardtii.CC-4532	CreCp.g802331_4532.1.p	CreCp.g802331	51 kDa		1	0	0	2	0.5	1
Cre02.g120150	RBCS2	pacid=52513304 transcript=Cre02.g120150_4532.1 locus=Cre02.g120150_4532 ID=Cre02.g120150_4532.1.v6.1 annot-version=v6.1 assoLoc=4532_02_12090 org=Chlamydomonas.reinhardtii.CC-4532	Cre02.g120150_4532.1.p (+1)	Cre02.g120150	21 kDa		1	0	0	3	0.5	1.5
Cre03.g169400	GAD1	pacid=52510062 transcript=Cre03.g169400_4532.1 locus=Cre03.g169400_4532 ID=Cre03.g169400_4532.1.v6.1 annot-version=v6.1 assoLoc=4532_03_17351 org=Chlamydomonas.reinhardtii.CC-4532	Cre03.g169400_4532.1.p	Cre03.g169400	37 kDa		1	0	0	0	0.5	0
Cre02.g078300	GPX1,PHGPx1	pacid=52512301 transcript=Cre02.g078300_4532.1 locus=Cre02.g078300_4532 ID=Cre02.g078300_4532.1.v6.1 annot-version=v6.1 assoLoc=4532_02_07321 org=Chlamydomonas.reinhardtii.CC-4532	Cre02.g078300_4532.1.p	Cre02.g078300	22 kDa		1	0	2	0	0.5	1
Cre10.g462250	REF1	pacid=52521289 transcript=Cre10.g462250_4532.1 locus=Cre10.g462250_4532 ID=Cre10.g462250_4532.1.v6.1 annot-version=v6.1 assoLoc=4532_10_55226 org=Chlamydomonas.reinhardtii.CC-4532	Cre10.g462250_4532.1.p	Cre10.g462250	36 kDa		1	0	0	0	0.5	0
Cre03.g162150		pacid=52510258 transcript=Cre03.g162150_4532.1 locus=Cre03.g162150_4532 ID=Cre03.g162150_4532.1.v6.1 annot-version=v6.1 assoLoc=4532_03_16551 org=Chlamydomonas.reinhardtii.CC-4532	Cre03.g162150_4532.1.p	Cre03.g162150	208 kDa	TRUE	1	0	0	0	0.5	0
Cre13.g567450	HON1	pacid=52515734 transcript=Cre13.g567450_4532.1 locus=Cre13.g567450_4532 ID=Cre13.g567450_4532.1.v6.1 annot-version=v6.1 assoLoc=4532_13_69035 org=Chlamydomonas.reinhardtii.CC-4532	Cre13.g567450_4532.1.p	Cre13.g567450	27 kDa		1	0	1	1	0.5	1
Cre07.g338050	ASA3	pacid=52530409 transcript=Cre07.g338050_4532.1 locus=Cre07.g338050_4532 ID=Cre07.g338050_4532.1.v6.1 annot-version=v6.1 assoLoc=4532_07_39306 org=Chlamydomonas.reinhardtii.CC-4532	Cre07.g338050_4532.1.p	Cre07.g338050	40 kDa		1	0	0	0	0.5	0
Cre01.g033550	PDI2	pacid=52523882 transcript=Cre01.g033550_4532.2 locus=Cre01.g033550_4532 ID=Cre01.g033550_4532.2.v6.1 annot-version=v6.1 assoLoc=4532_01_03965 org=Chlamydomonas.reinhardtii.CC-4532	Cre01.g033550_4532.2.p (+2)	Cre01.g033550	27 kDa		1	0	0	0	0.5	0
Cre17.g698365		pacid=52527824 transcript=Cre17.g698365_4532.1 locus=Cre17.g698365_4532 ID=Cre17.g698365_4532.1.v6.1 annot-version=v6.1 assoLoc=4532_17_85806 org=Chlamydomonas.reinhardtii.CC-4532	Cre17.g698365_4532.1.p	Cre17.g698365	101 kDa		1	0	1	1	0.5	1
Cre01.g024251		pacid=52524316 transcript=Cre01.g024251_4532.1 locus=Cre01.g024251_4532 ID=Cre01.g024251_4532.1.v6.1 annot-version=v6.1 assoLoc=4532_01_02910 org=Chlamydomonas.reinhardtii.CC-4532	Cre01.g024251_4532.1.p	Cre01.g024251	90 kDa		1	0	0	0	0.5	0
Cre12.g533100		pacid=52537901 transcript=Cre12.g533100_4532.1 locus=Cre12.g533100_4532 ID=Cre12.g533100_4532.1.v6.1 annot-version=v6.1 assoLoc=4532_12_64761 org=Chlamydomonas.reinhardtii.CC-4532	Cre12.g533100_4532.1.p	Cre12.g533100	21 kDa		1	0	1	1	0.5	1
Cre09.g411100	RPS10	pacid=52521828 transcript=Cre09.g411100_4532.5 locus=Cre09.g411100_4532 ID=Cre09.g411100_4532.5.v6.1 annot-version=v6.1 assoLoc=4532_09_49481 org=Chlamydomonas.reinhardtii.CC-4532	Cre09.g411100_4532.5.p	Cre09.g411100	19 kDa		1	0	0	2	0.5	1
Cre07.g356600		pacid=52529455 transcript=Cre07.g356600_4532.1 locus=Cre07.g356600_4532 ID=Cre07.g356600_4532.1.v6.1 annot-version=v6.1 assoLoc=4532_07_41495 org=Chlamydomonas.reinhardtii.CC-4532	Cre07.g356600_4532.1.p	Cre07.g356600	85 kDa		1	0	1	0	0.5	0.5
Cre08.g372800		pacid=52535049 transcript=Cre08.g372800_4532.1 locus=Cre08.g372800_4532 ID=Cre08.g372800_4532.1.v6.1 annot-version=v6.1 assoLoc=4532_08_43735 org=Chlamydomonas.reinhardtii.CC-4532	Cre08.g372800_4532.1.p	Cre08.g372800	132 kDa		1	0	0	0	0.5	0
Cre03.g177053		pacid=52511276 transcript=Cre03.g177053_4532.1 locus=Cre03.g177053_4532 ID=Cre03.g177053_4532.1.v6.1 annot-version=v6.1 assoLoc=4532_03_18205 org=Chlamydomonas.reinhardtii.CC-4532	Cre03.g177053_4532.1.p	Cre03.g177053	137 kDa		1	0	0	0	0.5	0
Cre02.g073650		pacid=52513487 transcript=Cre02.g073650_4532.2 locus=Cre02.g073650_4532 ID=Cre02.g073650_4532.2.v6.1 annot-version=v6.1 assoLoc=4532_02_06750 org=Chlamydomonas.reinhardtii.CC-4532	Cre02.g073650_4532.2.p	Cre02.g073650	54 kDa		1	0	0	0	0.5	0
Cre01.g032650	TAL1	pacid=52524173 transcript=Cre01.g032650_4532.1 locus=Cre01.g032650_4532 ID=Cre01.g032650_4532.1.v6.1 annot-version=v6.1 assoLoc=4532_01_03820 org=Chlamydomonas.reinhardtii.CC-4532	Cre01.g032650_4532.1.p	Cre01.g032650	42 kDa		1	0	0	0	0.5	0
Cre07.g319300		pacid=52529127 transcript=Cre07.g319300_4532.1 locus=Cre07.g319300_4532 ID=Cre07.g319300_4532.1.v6.1 annot-version=v6.1 assoLoc=4532_07_36945 org=Chlamydomonas.reinhardtii.CC-4532	Cre07.g319300_4532.1.p	Cre07.g319300	166 kDa		1	0	0	0	0.5	0
Cre12.g537200	OGD1	pacid=52537118 transcript=Cre12.g537200_4532.1 locus=Cre12.g537200_4532 ID=Cre12.g537200_4532.1.v6.1 annot-version=v6.1 assoLoc=4532_12_65236 org=Chlamydomonas.reinhardtii.CC-4532	Cre12.g537200_4532.1.p	Cre12.g537200	117 kDa		1	0	0	0	0.5	0
Cre17.g741850	HNR1	pacid=52527883 transcript=Cre17.g741850_4532.1 locus=Cre17.g741850_4532 ID=Cre17.g741850_4532.1.v6.1 annot-version=v6.1 assoLoc=4532_17_90375 org=Chlamydomonas.reinhardtii.CC-4532	Cre17.g741850_4532.1.p	Cre17.g741850	31 kDa		1	0	0	0	0.5	0
Cre04.g231614		pacid=52540270 transcript=Cre04.g231614_4532.1 locus=Cre04.g231614_4532 ID=Cre04.g231614_4532.1.v6.1 annot-version=v6.1 assoLoc=4532_04_25381 org=Chlamydomonas.reinhardtii.CC-4532	Cre04.g231614_4532.1.p	Cre04.g231614	58 kDa		1	0	0	0	0.5	0
Cre17.g727950	RPN2	pacid=52527847 transcript=Cre17.g727950_4532.1 locus=Cre17.g727950_4532 ID=Cre17.g727950_4532.1.v6.1 annot-version=v6.1 assoLoc=4532_17_88981 org=Chlamydomonas.reinhardtii.CC-4532	Cre17.g727950_4532.1.p	Cre17.g727950	108 kDa		1	0	0	0	0.5	0
Cre01.g037400		pacid=52525874 transcript=Cre01.g037400_4532.1 locus=Cre01.g037400_4532 ID=Cre01.g037400_4532.1.v6.1 annot-version=v6.1 assoLoc=4532_01_04361 org=Chlamydomonas.reinhardtii.CC-4532	Cre01.g037400_4532.1.p (+1)	Cre01.g037400	66 kDa	TRUE	1	0	0	0	0.5	0
Cre16.g692400		pacid=52516243 transcript=Cre16.g692400_4532.1 locus=Cre16.g692400_4532 ID=Cre16.g692400_4532.1.v6.1 annot-version=v6.1 assoLoc=4532_16_79131 org=Chlamydomonas.reinhardtii.CC-4532	Cre16.g692400_4532.1.p	Cre16.g692400	39 kDa	TRUE	1	0	0	0	0.5	0
Cre16.g677450		pacid=52516745 transcript=Cre16.g677450_4532.1 locus=Cre16.g677450_4532 ID=Cre16.g677450_4532.1.v6.1 annot-version=v6.1 assoLoc=4532_16_83811 org=Chlamydomonas.reinhardtii.CC-4532	Cre16.g677450_4532.1.p	Cre16.g677450	36 kDa		1	0	0	0	0.5	0
Cre13.g565800	EZY11,UPT1,UPTG1	pacid=52515123 transcript=Cre13.g565800_4532.1 locus=Cre13.g565800_4532 ID=Cre13.g565800_4532.1.v6.1 annot-version=v6.1 assoLoc=4532_13_68860 org=Chlamydomonas.reinhardtii.CC-4532	Cre13.g565800_4532.1.p	Cre13.g565800	39 kDa		1	0	1	1	0.5	1
Cre11.g476550		pacid=52526442 transcript=Cre11.g476550_4532.1 locus=Cre11.g476550_4532 ID=Cre11.g476550_4532.1.v6.1 annot-version=v6.1 assoLoc=4532_11_58475 org=Chlamydomonas.reinhardtii.CC-4532	Cre11.g476550_4532.1.p	Cre11.g476550	37 kDa		1	0	1	0	0.5	0.5
Cre03.g199647		pacid=52509820 transcript=Cre03.g199647_4532.2 locus=Cre03.g199647_4532 ID=Cre03.g199647_4532.2.v6.1 annot-version=v6.1 assoLoc=4532_03_22530 org=Chlamydomonas.reinhardtii.CC-4532	Cre03.g199647_4532.2.p	Cre03.g199647	46 kDa		1	0	0	0	0.5	0
Cre13.g581600	ASA4	pacid=52514583 transcript=Cre13.g581600_4532.1 locus=Cre13.g581600_4532 ID=Cre13.g581600_4532.1.v6.1 annot-version=v6.1 assoLoc=4532_13_70591 org=Chlamydomonas.reinhardtii.CC-4532	Cre13.g581600_4532.1.p	Cre13.g581600	34 kDa		1	0	0	0	0.5	0
Cre06.g282500	RPL23A,RPL23a	pacid=52532352 transcript=Cre06.g282500_4532.1 locus=Cre06.g282500_4532 ID=Cre06.g282500_4532.1.v6.1 annot-version=v6.1 assoLoc=4532_06_32810 org=Chlamydomonas.reinhardtii.CC-4532	Cre06.g282500_4532.1.p (+1)	Cre06.g282500	16 kDa		1	0	0	1	0.5	0.5
Cre10.g429100		pacid=52520957 transcript=Cre10.g429100_4532.1 locus=Cre10.g429100_4532 ID=Cre10.g429100_4532.1.v6.1 annot-version=v6.1 assoLoc=4532_10_51520 org=Chlamydomonas.reinhardtii.CC-4532	Cre10.g429100_4532.1.p	Cre10.g429100	68 kDa		1	0	0	0	0.5	0
Cre12.g533550	PYK1	pacid=52538607 transcript=Cre12.g533550_4532.1 locus=Cre12.g533550_4532 ID=Cre12.g533550_4532.1.v6.1 annot-version=v6.1 assoLoc=4532_12_64805 org=Chlamydomonas.reinhardtii.CC-4532	Cre12.g533550_4532.1.p	Cre12.g533550	55 kDa		1	0	0	0	0.5	0
Cre01.g038850		pacid=52525243 transcript=Cre01.g038850_4532.1 locus=Cre01.g038850_4532 ID=Cre01.g038850_4532.1.v6.1 annot-version=v6.1 assoLoc=4532_01_04511 org=Chlamydomonas.reinhardtii.CC-4532	Cre01.g038850_4532.1.p (+1)	Cre01.g038850	131 kDa		1	0	0	0	0.5	0
Cre01.g052100	PRPL18	pacid=52524273 transcript=Cre01.g052100_4532.1 locus=Cre01.g052100_4532 ID=Cre01.g052100_4532.1.v6.1 annot-version=v6.1 assoLoc=4532_01_06050 org=Chlamydomonas.reinhardtii.CC-4532	Cre01.g052100_4532.1.p	Cre01.g052100	16 kDa		1	0	0	0	0.5	0
Cre06.g293150	PGM12	pacid=52531896 transcript=Cre06.g293150_4532.1 locus=Cre06.g293150_4532 ID=Cre06.g293150_4532.1.v6.1 annot-version=v6.1 assoLoc=4532_06_34076 org=Chlamydomonas.reinhardtii.CC-4532	Cre06.g293150_4532.1.p	Cre06.g293150	39 kDa		1	0	0	0	0.5	0
Cre06.g262900	PFK1	pacid=52533091 transcript=Cre06.g262900_4532.1 locus=Cre06.g262900_4532 ID=Cre06.g262900_4532.1.v6.1 annot-version=v6.1 assoLoc=4532_06_29416 org=Chlamydomonas.reinhardtii.CC-4532	Cre06.g262900_4532.1.p	Cre06.g262900	57 kDa		1	0	0	0	0.5	0
Cre01.g029750	DAAK1,FAK1,FAK2	pacid=52525830 transcript=Cre01.g029750_4532.1 locus=Cre01.g029750_4532 ID=Cre01.g029750_4532.1.v6.1 annot-version=v6.1 assoLoc=4532_01_03506 org=Chlamydomonas.reinhardtii.CC-4532	Cre01.g029750_4532.1.p (+1)	Cre01.g029750	141 kDa		1	0	0	0	0.5	0
Cre03.g149250	ICL2	pacid=52509388 transcript=Cre03.g149250_4532.1 locus=Cre03.g149250_4532 ID=Cre03.g149250_4532.1.v6.1 annot-version=v6.1 assoLoc=4532_03_15156 org=Chlamydomonas.reinhardtii.CC-4532	Cre03.g149250_4532.1.p	Cre03.g149250	56 kDa		1	0	0	0	0.5	0
Cre03.g190100	EIF3B	pacid=52509098 transcript=Cre03.g190100_4532.1 locus=Cre03.g190100_4532 ID=Cre03.g190100_4532.1.v6.1 annot-version=v6.1 assoLoc=4532_03_19665 org=Chlamydomonas.reinhardtii.CC-4532	Cre03.g190100_4532.1.p	Cre03.g190100	83 kDa		1	0	0	0	0.5	0
Cre07.g314150	ZDS1,ZDS	pacid=52530850 transcript=Cre07.g314150_4532.1 locus=Cre07.g314150_4532 ID=Cre07.g314150_4532.1.v6.1 annot-version=v6.1 assoLoc=4532_07_36385 org=Chlamydomonas.reinhardtii.CC-4532	Cre07.g314150_4532.1.p	Cre07.g314150	63 kDa		1	0	0	0	0.5	0
Cre06.g283050	LHCA1	pacid=52532487 transcript=Cre06.g283050_4532.2 locus=Cre06.g283050_4532 ID=Cre06.g283050_4532.2.v6.1 annot-version=v6.1 assoLoc=4532_06_32871 org=Chlamydomonas.reinhardtii.CC-4532	Cre06.g283050_4532.2.p	Cre06.g283050	24 kDa		1	0	0	1	0.5	0.5
Cre11.g467569	ATPD	pacid=52527090 transcript=Cre11.g467569_4532.2 locus=Cre11.g467569_4532 ID=Cre11.g467569_4532.2.v6.1 annot-version=v6.1 assoLoc=4532_11_56026 org=Chlamydomonas.reinhardtii.CC-4532	Cre11.g467569_4532.2.p	Cre11.g467569	24 kDa		1	0	0	0	0.5	0
Cre10.g450850		pacid=52520315 transcript=Cre10.g450850_4532.1 locus=Cre10.g450850_4532 ID=Cre10.g450850_4532.1.v6.1 annot-version=v6.1 assoLoc=4532_10_53966 org=Chlamydomonas.reinhardtii.CC-4532	Cre10.g450850_4532.1.p	Cre10.g450850	87 kDa		1	0	0	0	0.5	0
Cre09.g414050		pacid=52522051 transcript=Cre09.g414050_4532.2 locus=Cre09.g414050_4532 ID=Cre09.g414050_4532.2.v6.1 annot-version=v6.1 assoLoc=4532_09_49825 org=Chlamydomonas.reinhardtii.CC-4532	Cre09.g414050_4532.2.p (+2)	Cre09.g414050	50 kDa		1	0	0	0	0.5	0
Cre03.g182450		pacid=52509181 transcript=Cre03.g182450_4532.1 locus=Cre03.g182450_4532 ID=Cre03.g182450_4532.1.v6.1 annot-version=v6.1 assoLoc=4532_03_18823_EX org=Chlamydomonas.reinhardtii.CC-4532	Cre03.g182450_4532.1.p	Cre03.g182450	36 kDa		1	0	0	0	0.5	0
Cre06.g272900		pacid=52531773 transcript=Cre06.g272900_4532.1 locus=Cre06.g272900_4532 ID=Cre06.g272900_4532.1.v6.1 annot-version=v6.1 assoLoc=4532_06_30555 org=Chlamydomonas.reinhardtii.CC-4532	Cre06.g272900_4532.1.p	Cre06.g272900	56 kDa		1	0	0	0	0.5	0
Cre03.g175850		pacid=52510719 transcript=Cre03.g175850_4532.1 locus=Cre03.g175850_4532 ID=Cre03.g175850_4532.1.v6.1 annot-version=v6.1 assoLoc=4532_03_18061 org=Chlamydomonas.reinhardtii.CC-4532	Cre03.g175850_4532.1.p	Cre03.g175850	57 kDa		1	0	0	0	0.5	0
Cre12.g508750	LHCA2	pacid=52536774 transcript=Cre12.g508750_4532.1 locus=Cre12.g508750_4532 ID=Cre12.g508750_4532.1.v6.1 annot-version=v6.1 assoLoc=4532_12_61131 org=Chlamydomonas.reinhardtii.CC-4532	Cre12.g508750_4532.1.p	Cre12.g508750	27 kDa		1	0	0	0	0.5	0
Cre07.g355400		pacid=52529640 transcript=Cre07.g355400_4532.1 locus=Cre07.g355400_4532 ID=Cre07.g355400_4532.1.v6.1 annot-version=v6.1 assoLoc=4532_07_41365 org=Chlamydomonas.reinhardtii.CC-4532	Cre07.g355400_4532.1.p	Cre07.g355400	82 kDa		1	0	0	0	0.5	0
CreCp.g802282		pacid=52533995 transcript=CreCp.g802282_4532.1 locus=CreCp.g802282_4532 ID=CreCp.g802282_4532.1.v6.1 annot-version=v6.1 assoLoc=4532_Cp_91820 org=Chlamydomonas.reinhardtii.CC-4532	CreCp.g802282_4532.1.p	CreCp.g802282	73 kDa		1	0	0	1	0.5	0.5
Cre14.g619166	CSK6	pacid=52518904 transcript=Cre14.g619166_4532.1 locus=Cre14.g619166_4532 ID=Cre14.g619166_4532.1.v6.1 annot-version=v6.1 assoLoc=4532_14_73925 org=Chlamydomonas.reinhardtii.CC-4532	Cre14.g619166_4532.1.p	Cre14.g619166	46 kDa		1	0	0	0	0.5	0
Cre01.g029300		pacid=52524930 transcript=Cre01.g029300_4532.1 locus=Cre01.g029300_4532 ID=Cre01.g029300_4532.1.v6.1 annot-version=v6.1 assoLoc=4532_01_03460 org=Chlamydomonas.reinhardtii.CC-4532	Cre01.g029300_4532.1.p	Cre01.g029300	30 kDa		1	0	1	1	0.5	1
Cre16.g683793		pacid=52517054 transcript=Cre16.g683793_4532.1 locus=Cre16.g683793_4532 ID=Cre16.g683793_4532.1.v6.1 annot-version=v6.1 assoLoc=4532_16_81811 org=Chlamydomonas.reinhardtii.CC-4532	Cre16.g683793_4532.1.p	Cre16.g683793	90 kDa		1	0	0	0	0.5	0
Cre17.g726750		pacid=52528958 transcript=Cre17.g726750_4532.1 locus=Cre17.g726750_4532 ID=Cre17.g726750_4532.1.v6.1 annot-version=v6.1 assoLoc=4532_17_88846 org=Chlamydomonas.reinhardtii.CC-4532	Cre17.g726750_4532.1.p (+1)	Cre17.g726750	56 kDa		1	0	0	0	0.5	0
Cre12.g495100		pacid=52537679 transcript=Cre12.g495100_4532.1 locus=Cre12.g495100_4532 ID=Cre12.g495100_4532.1.v6.1 annot-version=v6.1 assoLoc=4532_12_59610 org=Chlamydomonas.reinhardtii.CC-4532	Cre12.g495100_4532.1.p	Cre12.g495100	76 kDa		1	0	0	0	0.5	0
Cre02.g073700		pacid=52513144 transcript=Cre02.g073700_4532.1 locus=Cre02.g073700_4532 ID=Cre02.g073700_4532.1.v6.1 annot-version=v6.1 assoLoc=4532_02_06756 org=Chlamydomonas.reinhardtii.CC-4532	Cre02.g073700_4532.1.p (+1)	Cre02.g073700	44 kDa		1	0	0	0	0.5	0
Cre01.g055453	ALS2	pacid=52525092 transcript=Cre01.g055453_4532.1 locus=Cre01.g055453_4532 ID=Cre01.g055453_4532.1.v6.1 annot-version=v6.1 assoLoc=4532_01_06441 org=Chlamydomonas.reinhardtii.CC-4532	Cre01.g055453_4532.1.p	Cre01.g055453	53 kDa		1	0	0	0	0.5	0
Cre10.g451950	AAT1	pacid=52520617 transcript=Cre10.g451950_4532.3 locus=Cre10.g451950_4532 ID=Cre10.g451950_4532.3.v6.1 annot-version=v6.1 assoLoc=4532_10_54076 org=Chlamydomonas.reinhardtii.CC-4532	Cre10.g451950_4532.3.p	Cre10.g451950	58 kDa		1	0	0	0	0.5	0
Cre06.g278135	RPL21	pacid=52533202 transcript=Cre06.g278135_4532.11 locus=Cre06.g278135_4532 ID=Cre06.g278135_4532.11.v6.1 annot-version=v6.1 assoLoc=4532_06_31426 org=Chlamydomonas.reinhardtii.CC-4532	Cre06.g278135_4532.11.p (+1)	Cre06.g278135	16 kDa		1	0	0	2	0.5	1
Cre03.g166050		pacid=52510166 transcript=Cre03.g166050_4532.1 locus=Cre03.g166050_4532 ID=Cre03.g166050_4532.1.v6.1 annot-version=v6.1 assoLoc=4532_03_16980 org=Chlamydomonas.reinhardtii.CC-4532	Cre03.g166050_4532.1.p	Cre03.g166050	52 kDa		1	0	0	0	0.5	0
Cre16.g677093		pacid=52517507 transcript=Cre16.g677093_4532.1 locus=Cre16.g677093_4532 ID=Cre16.g677093_4532.1.v6.1 annot-version=v6.1 assoLoc=4532_16_84805 org=Chlamydomonas.reinhardtii.CC-4532	Cre16.g677093_4532.1.p	Cre16.g677093	67 kDa		1	0	0	0	0.5	0
Cre15.g634701		pacid=52535848 transcript=Cre15.g634701_4532.1 locus=Cre15.g634701_4532 ID=Cre15.g634701_4532.1.v6.1 annot-version=v6.1 assoLoc=4532_15_75820 org=Chlamydomonas.reinhardtii.CC-4532	Cre15.g634701_4532.1.p	Cre15.g634701	278 kDa		1	0	0	0	0.5	0
Cre01.g053450		pacid=52524499 transcript=Cre01.g053450_4532.1 locus=Cre01.g053450_4532 ID=Cre01.g053450_4532.1.v6.1 annot-version=v6.1 assoLoc=4532_01_06180 org=Chlamydomonas.reinhardtii.CC-4532	Cre01.g053450_4532.1.p	Cre01.g053450	297 kDa		1	0	0	0	0.5	0
Cre01.g011250		pacid=52523815 transcript=Cre01.g011250_4532.1 locus=Cre01.g011250_4532 ID=Cre01.g011250_4532.1.v6.1 annot-version=v6.1 assoLoc=4532_01_01471 org=Chlamydomonas.reinhardtii.CC-4532	Cre01.g011250_4532.1.p	Cre01.g011250	76 kDa	TRUE	1	0	1	1	0.5	1
Cre07.g342150	HEMA1,HEM1,HEMA	pacid=52529912 transcript=Cre07.g342150_4532.3 locus=Cre07.g342150_4532 ID=Cre07.g342150_4532.3.v6.1 annot-version=v6.1 assoLoc=4532_07_39691 org=Chlamydomonas.reinhardtii.CC-4532	Cre07.g342150_4532.3.p	Cre07.g342150	57 kDa		1	0	0	0	0.5	0
Cre03.g180250		pacid=52510964 transcript=Cre03.g180250_4532.2 locus=Cre03.g180250_4532 ID=Cre03.g180250_4532.2.v6.1 annot-version=v6.1 assoLoc=4532_03_18600 org=Chlamydomonas.reinhardtii.CC-4532	Cre03.g180250_4532.2.p	Cre03.g180250	49 kDa		1	0	0	0	0.5	0
Cre09.g401886		pacid=52521775 transcript=Cre09.g401886_4532.1 locus=Cre09.g401886_4532 ID=Cre09.g401886_4532.1.v6.1 annot-version=v6.1 assoLoc=4532_09_48650 org=Chlamydomonas.reinhardtii.CC-4532	Cre09.g401886_4532.1.p	Cre09.g401886	39 kDa		1	0	0	0	0.5	0
Cre13.g566650		pacid=52514986 transcript=Cre13.g566650_4532.1 locus=Cre13.g566650_4532 ID=Cre13.g566650_4532.1.v6.1 annot-version=v6.1 assoLoc=4532_13_68946 org=Chlamydomonas.reinhardtii.CC-4532	Cre13.g566650_4532.1.p	Cre13.g566650	73 kDa		1	0	0	1	0.5	0.5
Cre01.g027800	ATPVH,ATPvH	pacid=52524922 transcript=Cre01.g027800_4532.1 locus=Cre01.g027800_4532 ID=Cre01.g027800_4532.1.v6.1 annot-version=v6.1 assoLoc=4532_01_03305 org=Chlamydomonas.reinhardtii.CC-4532	Cre01.g027800_4532.1.p	Cre01.g027800	53 kDa		1	0	0	0	0.5	0
Cre12.g557600		pacid=52537928 transcript=Cre12.g557600_4532.1 locus=Cre12.g557600_4532 ID=Cre12.g557600_4532.1.v6.1 annot-version=v6.1 assoLoc=4532_12_66085 org=Chlamydomonas.reinhardtii.CC-4532	Cre12.g557600_4532.1.p	Cre12.g557600	26 kDa	TRUE	1	0	0	0	0.5	0
Cre16.g675650	ALD8	pacid=52516299 transcript=Cre16.g675650_4532.1 locus=Cre16.g675650_4532 ID=Cre16.g675650_4532.1.v6.1 annot-version=v6.1 assoLoc=4532_16_84011 org=Chlamydomonas.reinhardtii.CC-4532	Cre16.g675650_4532.1.p	Cre16.g675650	58 kDa		1	0	0	0	0.5	0
Cre10.g430501		pacid=52521516 transcript=Cre10.g430501_4532.2 locus=Cre10.g430501_4532 ID=Cre10.g430501_4532.2.v6.1 annot-version=v6.1 assoLoc=4532_10_51676 org=Chlamydomonas.reinhardtii.CC-4532	Cre10.g430501_4532.2.p	Cre10.g430501	46 kDa		1	0	0	0	0.5	0
Cre09.g408851		pacid=52522332 transcript=Cre09.g408851_4532.1 locus=Cre09.g408851_4532 ID=Cre09.g408851_4532.1.v6.1 annot-version=v6.1 assoLoc=4532_09_49245 org=Chlamydomonas.reinhardtii.CC-4532	Cre09.g408851_4532.1.p	Cre09.g408851	78 kDa		1	0	0	0	0.5	0
Cre11.g477300	PPP36	pacid=52526944 transcript=Cre11.g477300_4532.2 locus=Cre11.g477300_4532 ID=Cre11.g477300_4532.2.v6.1 annot-version=v6.1 assoLoc=4532_11_58561 org=Chlamydomonas.reinhardtii.CC-4532	Cre11.g477300_4532.2.p	Cre11.g477300	65 kDa		1	0	0	0	0.5	0
Cre16.g672800		pacid=52518086 transcript=Cre16.g672800_4532.1 locus=Cre16.g672800_4532 ID=Cre16.g672800_4532.1.v6.1 annot-version=v6.1 assoLoc=4532_16_84385 org=Chlamydomonas.reinhardtii.CC-4532	Cre16.g672800_4532.1.p	Cre16.g672800	40 kDa		1	0	0	0	0.5	0
Cre13.g590750		pacid=52515054 transcript=Cre13.g590750_4532.1 locus=Cre13.g590750_4532 ID=Cre13.g590750_4532.1.v6.1 annot-version=v6.1 assoLoc=4532_13_71580 org=Chlamydomonas.reinhardtii.CC-4532	Cre13.g590750_4532.1.p	Cre13.g590750	17 kDa	TRUE	1	0	0	1	0.5	0.5
Cre06.g258363		pacid=52532846 transcript=Cre06.g258363_4532.1 locus=Cre06.g258363_4532 ID=Cre06.g258363_4532.1.v6.1 annot-version=v6.1 assoLoc=4532_06_28960 org=Chlamydomonas.reinhardtii.CC-4532	Cre06.g258363_4532.1.p	Cre06.g258363	261 kDa	TRUE	1	0	0	1	0.5	0.5
Cre08.g364800		pacid=52534059 transcript=Cre08.g364800_4532.1 locus=Cre08.g364800_4532 ID=Cre08.g364800_4532.1.v6.1 annot-version=v6.1 assoLoc=4532_08_42785 org=Chlamydomonas.reinhardtii.CC-4532	Cre08.g364800_4532.1.p	Cre08.g364800	151 kDa		1	0	0	0	0.5	0
Cre13.g588959		pacid=52515751 transcript=Cre13.g588959_4532.1 locus=Cre13.g588959_4532 ID=Cre13.g588959_4532.1.v6.1 annot-version=v6.1 assoLoc=4532_13_71406 org=Chlamydomonas.reinhardtii.CC-4532	Cre13.g588959_4532.1.p	Cre13.g588959	237 kDa		1	0	0	1	0.5	0.5
Cre01.g039702		pacid=52525686 transcript=Cre01.g039702_4532.1 locus=Cre01.g039702_4532 ID=Cre01.g039702_4532.1.v6.1 annot-version=v6.1 assoLoc=4532_01_04600 org=Chlamydomonas.reinhardtii.CC-4532	Cre01.g039702_4532.1.p	Cre01.g039702	72 kDa	TRUE	1	0	0	0	0.5	0
Cre13.g567700	HAV	pacid=52514576 transcript=Cre13.g567700_4532.1 locus=Cre13.g567700_4532 ID=Cre13.g567700_4532.1.v6.1 annot-version=v6.1 assoLoc=4532_13_69060 org=Chlamydomonas.reinhardtii.CC-4532	Cre13.g567700_4532.1.p	Cre13.g567700	15 kDa	TRUE	1	0	1	1	0.5	1
Cre08.g370650		pacid=52534709 transcript=Cre08.g370650_4532.1 locus=Cre08.g370650_4532 ID=Cre08.g370650_4532.1.v6.1 annot-version=v6.1 assoLoc=4532_08_43500 org=Chlamydomonas.reinhardtii.CC-4532	Cre08.g370650_4532.1.p	Cre08.g370650	36 kDa		1	0	0	0	0.5	0
Cre02.g091550		pacid=52513651 transcript=Cre02.g091550_4532.1 locus=Cre02.g091550_4532 ID=Cre02.g091550_4532.1.v6.1 annot-version=v6.1 assoLoc=4532_02_08851 org=Chlamydomonas.reinhardtii.CC-4532	Cre02.g091550_4532.1.p	Cre02.g091550	25 kDa		1	0	0	0	0.5	0
Cre05.g244050		pacid=52539427 transcript=Cre05.g244050_4532.1 locus=Cre05.g244050_4532 ID=Cre05.g244050_4532.1.v6.1 annot-version=v6.1 assoLoc=4532_05_25841 org=Chlamydomonas.reinhardtii.CC-4532	Cre05.g244050_4532.1.p (+3)	Cre05.g244050	379 kDa		1	0	0	1	0.5	0.5
Cre10.g427150		pacid=52520549 transcript=Cre10.g427150_4532.1 locus=Cre10.g427150_4532 ID=Cre10.g427150_4532.1.v6.1 annot-version=v6.1 assoLoc=4532_10_51236 org=Chlamydomonas.reinhardtii.CC-4532	Cre10.g427150_4532.1.p	Cre10.g427150	31 kDa		1	0	0	1	0.5	0.5
Cre10.g428734		pacid=52520854 transcript=Cre10.g428734_4532.1 locus=Cre10.g428734_4532 ID=Cre10.g428734_4532.1.v6.1 annot-version=v6.1 assoLoc=4532_10_51420 org=Chlamydomonas.reinhardtii.CC-4532	Cre10.g428734_4532.1.p	Cre10.g428734	114 kDa	TRUE	1	0	0	0	0.5	0
Cre12.g514200		pacid=52538387 transcript=Cre12.g514200_4532.1 locus=Cre12.g514200_4532 ID=Cre12.g514200_4532.1.v6.1 annot-version=v6.1 assoLoc=4532_12_62650 org=Chlamydomonas.reinhardtii.CC-4532	Cre12.g514200_4532.1.p	Cre12.g514200	68 kDa		1	0	0	0	0.5	0
Cre17.g734400		pacid=52535575 transcript=Cre17.g734400_4532.3 locus=Cre17.g734400_4532 ID=Cre17.g734400_4532.3.v6.1 annot-version=v6.1 assoLoc=4532_15_78266 org=Chlamydomonas.reinhardtii.CC-4532	Cre17.g734400_4532.3.p	Cre17.g734400	82 kDa		1	0	0	0	0.5	0
Cre02.g080650	HSP90B	pacid=52514076 transcript=Cre02.g080650_4532.3 locus=Cre02.g080650_4532 ID=Cre02.g080650_4532.3.v6.1 annot-version=v6.1 assoLoc=4532_02_07666 org=Chlamydomonas.reinhardtii.CC-4532	Cre02.g080650_4532.3.p	Cre02.g080650	93 kDa	TRUE	1	0	0	0	0.5	0
Cre02.g091700	RIB72	pacid=52511712 transcript=Cre02.g091700_4532.1 locus=Cre02.g091700_4532 ID=Cre02.g091700_4532.1.v6.1 annot-version=v6.1 assoLoc=4532_02_08866 org=Chlamydomonas.reinhardtii.CC-4532	Cre02.g091700_4532.1.p	Cre02.g091700	72 kDa		1	0	0	0	0.5	0
Cre12.g540076		pacid=52538991 transcript=Cre12.g540076_4532.1 locus=Cre12.g540076_4532 ID=Cre12.g540076_4532.1.v6.1 annot-version=v6.1 assoLoc=4532_12_68401 org=Chlamydomonas.reinhardtii.CC-4532	Cre12.g540076_4532.1.p (+1)	Cre12.g540076	118 kDa		1	0	0	0	0.5	0
Cre14.g616600	FZL	pacid=52518446 transcript=Cre14.g616600_4532.1 locus=Cre14.g616600_4532 ID=Cre14.g616600_4532.1.v6.1 annot-version=v6.1 assoLoc=4532_14_73545 org=Chlamydomonas.reinhardtii.CC-4532	Cre14.g616600_4532.1.p	Cre14.g616600	108 kDa		1	0	0	0	0.5	0
Cre12.g529950	EIF4G,EIF4G1	pacid=52537190 transcript=Cre12.g529950_4532.1 locus=Cre12.g529950_4532 ID=Cre12.g529950_4532.1.v6.1 annot-version=v6.1 assoLoc=4532_12_64375 org=Chlamydomonas.reinhardtii.CC-4532	Cre12.g529950_4532.1.p	Cre12.g529950	84 kDa		1	0	0	0	0.5	0
Cre02.g082200		pacid=52514239 transcript=Cre02.g082200_4532.1 locus=Cre02.g082200_4532 ID=Cre02.g082200_4532.1.v6.1 annot-version=v6.1 assoLoc=4532_02_07826 org=Chlamydomonas.reinhardtii.CC-4532	Cre02.g082200_4532.1.p	Cre02.g082200	40 kDa		1	0	0	1	0.5	0.5
Cre06.g269950	CDC48,EZY21,NSG14	pacid=52531571 transcript=Cre06.g269950_4532.2 locus=Cre06.g269950_4532 ID=Cre06.g269950_4532.2.v6.1 annot-version=v6.1 assoLoc=4532_06_30225 org=Chlamydomonas.reinhardtii.CC-4532	Cre06.g269950_4532.2.p	Cre06.g269950	90 kDa		1	0	0	0	0.5	0
Cre12.g514850	HSP90C	pacid=52536232 transcript=Cre12.g514850_4532.1 locus=Cre12.g514850_4532 ID=Cre12.g514850_4532.1.v6.1 annot-version=v6.1 assoLoc=4532_12_62715 org=Chlamydomonas.reinhardtii.CC-4532	Cre12.g514850_4532.1.p	Cre12.g514850	89 kDa	TRUE	1	0	0	0	0.5	0
Cre13.g579598		pacid=52515503 transcript=Cre13.g579598_4532.1 locus=Cre13.g579598_4532 ID=Cre13.g579598_4532.1.v6.1 annot-version=v6.1 assoLoc=4532_13_70375 org=Chlamydomonas.reinhardtii.CC-4532	Cre13.g579598_4532.1.p	Cre13.g579598	149 kDa		1	0	0	0	0.5	0
Cre10.g451900	THS1	pacid=52519728 transcript=Cre10.g451900_4532.1 locus=Cre10.g451900_4532 ID=Cre10.g451900_4532.1.v6.1 annot-version=v6.1 assoLoc=4532_10_54070 org=Chlamydomonas.reinhardtii.CC-4532	Cre10.g451900_4532.1.p	Cre10.g451900	54 kDa		1	0	0	0	0.5	0
Cre12.g526800		pacid=52537806 transcript=Cre12.g526800_4532.3 locus=Cre12.g526800_4532 ID=Cre12.g526800_4532.3.v6.1 annot-version=v6.1 assoLoc=4532_12_64040 org=Chlamydomonas.reinhardtii.CC-4532	Cre12.g526800_4532.3.p	Cre12.g526800	53 kDa		1	0	0	0	0.5	0
Cre02.g097900		pacid=52511740 transcript=Cre02.g097900_4532.1 locus=Cre02.g097900_4532 ID=Cre02.g097900_4532.1.v6.1 annot-version=v6.1 assoLoc=4532_02_09581 org=Chlamydomonas.reinhardtii.CC-4532	Cre02.g097900_4532.1.p	Cre02.g097900	47 kDa	TRUE	1	0	0	0	0.5	0
Cre17.g740261		pacid=52527422 transcript=Cre17.g740261_4532.1 locus=Cre17.g740261_4532 ID=Cre17.g740261_4532.1.v6.1 annot-version=v6.1 assoLoc=4532_17_90190 org=Chlamydomonas.reinhardtii.CC-4532	Cre17.g740261_4532.1.p	Cre17.g740261	85 kDa		1	0	0	0	0.5	0
Cre06.g271200		pacid=52532130 transcript=Cre06.g271200_4532.3 locus=Cre06.g271200_4532 ID=Cre06.g271200_4532.3.v6.1 annot-version=v6.1 assoLoc=4532_06_30365 org=Chlamydomonas.reinhardtii.CC-4532	Cre06.g271200_4532.3.p	Cre06.g271200	64 kDa		1	0	1	0	0.5	0.5
Cre17.g721500	STA2,GBBSI,GBS1	pacid=52528007 transcript=Cre17.g721500_4532.1 locus=Cre17.g721500_4532 ID=Cre17.g721500_4532.1.v6.1 annot-version=v6.1 assoLoc=4532_17_88275 org=Chlamydomonas.reinhardtii.CC-4532	Cre17.g721500_4532.1.p	Cre17.g721500	77 kDa		1	0	0	0	0.5	0
Cre03.g188250	STA6,AGP4	pacid=52510938 transcript=Cre03.g188250_4532.1 locus=Cre03.g188250_4532 ID=Cre03.g188250_4532.1.v6.1 annot-version=v6.1 assoLoc=4532_03_19405 org=Chlamydomonas.reinhardtii.CC-4532	Cre03.g188250_4532.1.p	Cre03.g188250	55 kDa		1	0	0	0	0.5	0
Cre14.g632775		pacid=52518540 transcript=Cre14.g632775_4532.1 locus=Cre14.g632775_4532 ID=Cre14.g632775_4532.1.v6.1 annot-version=v6.1 assoLoc=4532_14_75510 org=Chlamydomonas.reinhardtii.CC-4532	Cre14.g632775_4532.1.p	Cre14.g632775	54 kDa		1	0	0	0	0.5	0
Cre07.g325722		pacid=52529447 transcript=Cre07.g325722_4532.1 locus=Cre07.g325722_4532 ID=Cre07.g325722_4532.1.v6.1 annot-version=v6.1 assoLoc=4532_07_37686 org=Chlamydomonas.reinhardtii.CC-4532	Cre07.g325722_4532.1.p	Cre07.g325722	52 kDa		1	0	0	0	0.5	0
Cre17.g718850		pacid=52527433 transcript=Cre17.g718850_4532.1 locus=Cre17.g718850_4532 ID=Cre17.g718850_4532.1.v6.1 annot-version=v6.1 assoLoc=4532_17_88005 org=Chlamydomonas.reinhardtii.CC-4532	Cre17.g718850_4532.1.p	Cre17.g718850	98 kDa		1	0	0	0	0.5	0
Cre06.g284750	EFG3	pacid=52531735 transcript=Cre06.g284750_4532.1 locus=Cre06.g284750_4532 ID=Cre06.g284750_4532.1.v6.1 annot-version=v6.1 assoLoc=4532_06_33050 org=Chlamydomonas.reinhardtii.CC-4532	Cre06.g284750_4532.1.p	Cre06.g284750	63 kDa		1	0	0	0	0.5	0
Cre12.g558100		pacid=52538261 transcript=Cre12.g558100_4532.1 locus=Cre12.g558100_4532 ID=Cre12.g558100_4532.1.v6.1 annot-version=v6.1 assoLoc=4532_12_66035 org=Chlamydomonas.reinhardtii.CC-4532	Cre12.g558100_4532.1.p	Cre12.g558100	42 kDa		1	0	0	0	0.5	0
Cre03.g178600		pacid=52511179 transcript=Cre03.g178600_4532.1 locus=Cre03.g178600_4532 ID=Cre03.g178600_4532.1.v6.1 annot-version=v6.1 assoLoc=4532_03_18406 org=Chlamydomonas.reinhardtii.CC-4532	Cre03.g178600_4532.1.p	Cre03.g178600	77 kDa		1	0	0	0	0.5	0
Cre02.g098250		pacid=52512330 transcript=Cre02.g098250_4532.1 locus=Cre02.g098250_4532 ID=Cre02.g098250_4532.1.v6.1 annot-version=v6.1 assoLoc=4532_02_09615 org=Chlamydomonas.reinhardtii.CC-4532	Cre02.g098250_4532.1.p	Cre02.g098250	36 kDa		1	0	0	0	0.5	0
Cre06.g258600		pacid=52532476 transcript=Cre06.g258600_4532.1 locus=Cre06.g258600_4532 ID=Cre06.g258600_4532.1.v6.1 annot-version=v6.1 assoLoc=4532_06_28990 org=Chlamydomonas.reinhardtii.CC-4532	Cre06.g258600_4532.1.p	Cre06.g258600	37 kDa		1	0	0	0	0.5	0
Cre01.g015000		pacid=52523527 transcript=Cre01.g015000_4532.1 locus=Cre01.g015000_4532 ID=Cre01.g015000_4532.1.v6.1 annot-version=v6.1 assoLoc=4532_01_01885 org=Chlamydomonas.reinhardtii.CC-4532	Cre01.g015000_4532.1.p	Cre01.g015000	36 kDa		1	0	0	0	0.5	0
Cre06.g274650	NUOAF4	pacid=52533384 transcript=Cre06.g274650_4532.1 locus=Cre06.g274650_4532 ID=Cre06.g274650_4532.1.v6.1 annot-version=v6.1 assoLoc=4532_06_30745 org=Chlamydomonas.reinhardtii.CC-4532	Cre06.g274650_4532.1.p	Cre06.g274650	68 kDa		1	0	0	0	0.5	0
Cre02.g080350		pacid=52512324 transcript=Cre02.g080350_4532.1 locus=Cre02.g080350_4532 ID=Cre02.g080350_4532.1.v6.1 annot-version=v6.1 assoLoc=4532_02_07635 org=Chlamydomonas.reinhardtii.CC-4532	Cre02.g080350_4532.1.p	Cre02.g080350	99 kDa		1	0	0	0	0.5	0
Cre12.g533000		pacid=52536434 transcript=Cre12.g533000_4532.1 locus=Cre12.g533000_4532 ID=Cre12.g533000_4532.1.v6.1 annot-version=v6.1 assoLoc=4532_12_64750 org=Chlamydomonas.reinhardtii.CC-4532	Cre12.g533000_4532.1.p	Cre12.g533000	65 kDa		1	0	0	0	0.5	0
Cre19.g750547	NDA2	pacid=52535455 transcript=Cre19.g750547_4532.12 locus=Cre19.g750547_4532 ID=Cre19.g750547_4532.12.v6.1 annot-version=v6.1 assoLoc=4532_15_76755 org=Chlamydomonas.reinhardtii.CC-4532	Cre19.g750547_4532.12.p	Cre19.g750547	67 kDa		1	0	0	0	0.5	0
Cre06.g306601	ANS1	pacid=52532320 transcript=Cre06.g306601_4532.1 locus=Cre06.g306601_4532 ID=Cre06.g306601_4532.1.v6.1 annot-version=v6.1 assoLoc=4532_06_35565 org=Chlamydomonas.reinhardtii.CC-4532	Cre06.g306601_4532.1.p	Cre06.g306601	67 kDa		1	0	0	0	0.5	0
Cre12.g509650	PDS1	pacid=52536677 transcript=Cre12.g509650_4532.1 locus=Cre12.g509650_4532 ID=Cre12.g509650_4532.1.v6.1 annot-version=v6.1 assoLoc=4532_12_61026 org=Chlamydomonas.reinhardtii.CC-4532	Cre12.g509650_4532.1.p	Cre12.g509650	63 kDa		1	0	0	0	0.5	0
Cre03.g158750	HEL14	pacid=52510903 transcript=Cre03.g158750_4532.1 locus=Cre03.g158750_4532 ID=Cre03.g158750_4532.1.v6.1 annot-version=v6.1 assoLoc=4532_03_16206 org=Chlamydomonas.reinhardtii.CC-4532	Cre03.g158750_4532.1.p	Cre03.g158750	62 kDa		1	0	0	0	0.5	0
Cre16.g656400		pacid=52516993 transcript=Cre16.g656400_4532.4 locus=Cre16.g656400_4532 ID=Cre16.g656400_4532.4.v6.1 annot-version=v6.1 assoLoc=4532_16_80306 org=Chlamydomonas.reinhardtii.CC-4532	Cre16.g656400_4532.4.p	Cre16.g656400	29 kDa		1	0	0	0	0.5	0
Cre12.g531800		pacid=52536988 transcript=Cre12.g531800_4532.2 locus=Cre12.g531800_4532 ID=Cre12.g531800_4532.2.v6.1 annot-version=v6.1 assoLoc=4532_12_64615 org=Chlamydomonas.reinhardtii.CC-4532	Cre12.g531800_4532.2.p	Cre12.g531800	41 kDa		1	0	0	0	0.5	0
Cre02.g089100	COPD1	pacid=52512227 transcript=Cre02.g089100_4532.2 locus=Cre02.g089100_4532 ID=Cre02.g089100_4532.2.v6.1 annot-version=v6.1 assoLoc=4532_02_08575 org=Chlamydomonas.reinhardtii.CC-4532	Cre02.g089100_4532.2.p (+1)	Cre02.g089100	56 kDa		1	0	0	0	0.5	0
Cre12.g508900		pacid=52537539 transcript=Cre12.g508900_4532.1 locus=Cre12.g508900_4532 ID=Cre12.g508900_4532.1.v6.1 annot-version=v6.1 assoLoc=4532_12_61110 org=Chlamydomonas.reinhardtii.CC-4532	Cre12.g508900_4532.1.p (+1)	Cre12.g508900	44 kDa		1	0	0	0	0.5	0
Cre10.g421700		pacid=52520840 transcript=Cre10.g421700_4532.1 locus=Cre10.g421700_4532 ID=Cre10.g421700_4532.1.v6.1 annot-version=v6.1 assoLoc=4532_10_50676 org=Chlamydomonas.reinhardtii.CC-4532	Cre10.g421700_4532.1.p	Cre10.g421700	77 kDa		1	0	0	0	0.5	0
Cre12.g550700		pacid=52539263 transcript=Cre12.g550700_4532.1 locus=Cre12.g550700_4532 ID=Cre12.g550700_4532.1.v6.1 annot-version=v6.1 assoLoc=4532_12_66846 org=Chlamydomonas.reinhardtii.CC-4532	Cre12.g550700_4532.1.p	Cre12.g550700	32 kDa		1	0	0	0	0.5	0
Cre15.g641000		pacid=52535333 transcript=Cre15.g641000_4532.1 locus=Cre15.g641000_4532 ID=Cre15.g641000_4532.1.v6.1 annot-version=v6.1 assoLoc=4532_15_76585 org=Chlamydomonas.reinhardtii.CC-4532	Cre15.g641000_4532.1.p (+1)	Cre15.g641000	48 kDa		1	0	0	0	0.5	0
Cre05.g234639	CCT4	pacid=52539792 transcript=Cre05.g234639_4532.1 locus=Cre05.g234639_4532 ID=Cre05.g234639_4532.1.v6.1 annot-version=v6.1 assoLoc=4532_05_26491 org=Chlamydomonas.reinhardtii.CC-4532	Cre05.g234639_4532.1.p	Cre05.g234639	57 kDa		1	0	0	0	0.5	0
Cre09.g387393		pacid=52512366 transcript=Cre09.g387393_4532.1 locus=Cre09.g387393_4532 ID=Cre09.g387393_4532.1.v6.1 annot-version=v6.1 assoLoc=4532_02_12586 org=Chlamydomonas.reinhardtii.CC-4532	Cre09.g387393_4532.1.p	Cre09.g387393	62 kDa		1	0	0	0	0.5	0
Cre05.g234652		pacid=52539798 transcript=Cre05.g234652_4532.1 locus=Cre05.g234652_4532 ID=Cre05.g234652_4532.1.v6.1 annot-version=v6.1 assoLoc=4532_05_26545 org=Chlamydomonas.reinhardtii.CC-4532	Cre05.g234652_4532.1.p	Cre05.g234652	48 kDa		1	0	0	0	0.5	0
Cre07.g346950		pacid=52531019 transcript=Cre07.g346950_4532.1 locus=Cre07.g346950_4532 ID=Cre07.g346950_4532.1.v6.1 annot-version=v6.1 assoLoc=4532_07_40346 org=Chlamydomonas.reinhardtii.CC-4532	Cre07.g346950_4532.1.p	Cre07.g346950	27 kDa		1	0	0	0	0.5	0
Cre01.g029450		pacid=52525499 transcript=Cre01.g029450_4532.6 locus=Cre01.g029450_4532 ID=Cre01.g029450_4532.6.v6.1 annot-version=v6.1 assoLoc=4532_01_03475 org=Chlamydomonas.reinhardtii.CC-4532	Cre01.g029450_4532.6.p	Cre01.g029450	64 kDa		1	0	0	0	0.5	0
Cre06.g311150		pacid=52531764 transcript=Cre06.g311150_4532.2 locus=Cre06.g311150_4532 ID=Cre06.g311150_4532.2.v6.1 annot-version=v6.1 assoLoc=4532_06_36050 org=Chlamydomonas.reinhardtii.CC-4532	Cre06.g311150_4532.2.p	Cre06.g311150	84 kDa	TRUE	1	0	0	0	0.5	0
Cre10.g421600		pacid=52521248 transcript=Cre10.g421600_4532.1 locus=Cre10.g421600_4532 ID=Cre10.g421600_4532.1.v6.1 annot-version=v6.1 assoLoc=4532_10_50665 org=Chlamydomonas.reinhardtii.CC-4532	Cre10.g421600_4532.1.p	Cre10.g421600	79 kDa		1	0	0	0	0.5	0
Cre01.g008600		pacid=52525070 transcript=Cre01.g008600_4532.1 locus=Cre01.g008600_4532 ID=Cre01.g008600_4532.1.v6.1 annot-version=v6.1 assoLoc=4532_01_01141 org=Chlamydomonas.reinhardtii.CC-4532	Cre01.g008600_4532.1.p	Cre01.g008600	162 kDa		1	0	0	0	0.5	0
Cre03.g156900	LHCBM5	pacid=52509099 transcript=Cre03.g156900_4532.1 locus=Cre03.g156900_4532 ID=Cre03.g156900_4532.1.v6.1 annot-version=v6.1 assoLoc=4532_03_15995 org=Chlamydomonas.reinhardtii.CC-4532	Cre03.g156900_4532.1.p	Cre03.g156900	29 kDa	TRUE	0	1	3	0	0.5	1.5
Cre13.g568900	RPL17	pacid=52515682 transcript=Cre13.g568900_4532.1 locus=Cre13.g568900_4532 ID=Cre13.g568900_4532.1.v6.1 annot-version=v6.1 assoLoc=4532_13_69195 org=Chlamydomonas.reinhardtii.CC-4532	Cre13.g568900_4532.1.p	Cre13.g568900	21 kDa		0	1	1	4	0.5	2.5
Cre05.g234400		pacid=52540017 transcript=Cre05.g234400_4532.1 locus=Cre05.g234400_4532 ID=Cre05.g234400_4532.1.v6.1 annot-version=v6.1 assoLoc=4532_05_27981 org=Chlamydomonas.reinhardtii.CC-4532	Cre05.g234400_4532.1.p (+1)	Cre05.g234400	276 kDa		0	1	0	1	0.5	0.5
Cre14.g621501		pacid=52518850 transcript=Cre14.g621501_4532.1 locus=Cre14.g621501_4532 ID=Cre14.g621501_4532.1.v6.1 annot-version=v6.1 assoLoc=4532_14_74201 org=Chlamydomonas.reinhardtii.CC-4532	Cre14.g621501_4532.1.p	Cre14.g621501	229 kDa		0	1	1	0	0.5	0.5
Cre02.g106600	RPS19	pacid=52512737 transcript=Cre02.g106600_4532.2 locus=Cre02.g106600_4532 ID=Cre02.g106600_4532.2.v6.1 annot-version=v6.1 assoLoc=4532_02_10536 org=Chlamydomonas.reinhardtii.CC-4532	Cre02.g106600_4532.2.p	Cre02.g106600	17 kDa		0	1	0	3	0.5	1.5
Cre06.g265250		pacid=52531289 transcript=Cre06.g265250_4532.1 locus=Cre06.g265250_4532 ID=Cre06.g265250_4532.1.v6.1 annot-version=v6.1 assoLoc=4532_06_29671 org=Chlamydomonas.reinhardtii.CC-4532	Cre06.g265250_4532.1.p (+2)	Cre06.g265250	15 kDa	TRUE	0	1	0	0	0.5	0
Cre03.g199535		pacid=52509078 transcript=Cre03.g199535_4532.1 locus=Cre03.g199535_4532 ID=Cre03.g199535_4532.1.v6.1 annot-version=v6.1 assoLoc=4532_03_22541 org=Chlamydomonas.reinhardtii.CC-4532	Cre03.g199535_4532.1.p	Cre03.g199535	27 kDa		0	1	0	0	0.5	0
Cre02.g146300		pacid=52513379 transcript=Cre02.g146300_4532.1 locus=Cre02.g146300_4532 ID=Cre02.g146300_4532.1.v6.1 annot-version=v6.1 assoLoc=4532_02_13550 org=Chlamydomonas.reinhardtii.CC-4532	Cre02.g146300_4532.1.p (+1)	Cre02.g146300	301 kDa		0	1	0	0	0.5	0
Cre06.g272950	RPS18	pacid=52531877 transcript=Cre06.g272950_4532.1 locus=Cre06.g272950_4532 ID=Cre06.g272950_4532.1.v6.1 annot-version=v6.1 assoLoc=4532_06_30561 org=Chlamydomonas.reinhardtii.CC-4532	Cre06.g272950_4532.1.p	Cre06.g272950	18 kDa		0	1	0	3	0.5	1.5
Cre09.g391050	CYA9	pacid=52521724 transcript=Cre09.g391050_4532.1 locus=Cre09.g391050_4532 ID=Cre09.g391050_4532.1.v6.1 annot-version=v6.1 assoLoc=4532_09_47371 org=Chlamydomonas.reinhardtii.CC-4532	Cre09.g391050_4532.1.p	Cre09.g391050	454 kDa		0	1	1	1	0.5	1
Cre12.g497800		pacid=52538615 transcript=Cre12.g497800_4532.1 locus=Cre12.g497800_4532 ID=Cre12.g497800_4532.1.v6.1 annot-version=v6.1 assoLoc=4532_12_62331 org=Chlamydomonas.reinhardtii.CC-4532	Cre12.g497800_4532.1.p	Cre12.g497800	293 kDa		0	1	0	0	0.5	0
Cre15.g635800		pacid=52535553 transcript=Cre15.g635800_4532.1 locus=Cre15.g635800_4532 ID=Cre15.g635800_4532.1.v6.1 annot-version=v6.1 assoLoc=4532_15_75991 org=Chlamydomonas.reinhardtii.CC-4532	Cre15.g635800_4532.1.p	Cre15.g635800	162 kDa		0	1	0	0	0.5	0
Cre06.g274800		pacid=52532831 transcript=Cre06.g274800_4532.1 locus=Cre06.g274800_4532 ID=Cre06.g274800_4532.1.v6.1 annot-version=v6.1 assoLoc=4532_06_30761 org=Chlamydomonas.reinhardtii.CC-4532	Cre06.g274800_4532.1.p	Cre06.g274800	21 kDa		0	1	0	0	0.5	0
Cre06.g310601		pacid=52532575 transcript=Cre06.g310601_4532.1 locus=Cre06.g310601_4532 ID=Cre06.g310601_4532.1.v6.1 annot-version=v6.1 assoLoc=4532_06_35991 org=Chlamydomonas.reinhardtii.CC-4532	Cre06.g310601_4532.1.p	Cre06.g310601	140 kDa		0	1	0	1	0.5	0.5
Cre06.g299450		pacid=52533112 transcript=Cre06.g299450_4532.2 locus=Cre06.g299450_4532 ID=Cre06.g299450_4532.2.v6.1 annot-version=v6.1 assoLoc=4532_06_34760 org=Chlamydomonas.reinhardtii.CC-4532	Cre06.g299450_4532.2.p	Cre06.g299450	74 kDa		0	1	0	0	0.5	0
Cre02.g083950	PSRP3	pacid=52511593 transcript=Cre02.g083950_4532.1 locus=Cre02.g083950_4532 ID=Cre02.g083950_4532.1.v6.1 annot-version=v6.1 assoLoc=4532_02_08016 org=Chlamydomonas.reinhardtii.CC-4532	Cre02.g083950_4532.1.p	Cre02.g083950	33 kDa		0	1	0	0	0.5	0
CreCp.g802283		pacid=52533997 transcript=CreCp.g802283_4532.1 locus=CreCp.g802283_4532 ID=CreCp.g802283_4532.1.v6.1 annot-version=v6.1 assoLoc=4532_Cp_91771 org=Chlamydomonas.reinhardtii.CC-4532	CreCp.g802283_4532.1.p	CreCp.g802283	30 kDa		0	1	0	0	0.5	0
Cre07.g326750		pacid=52530901 transcript=Cre07.g326750_4532.1 locus=Cre07.g326750_4532 ID=Cre07.g326750_4532.1.v6.1 annot-version=v6.1 assoLoc=4532_07_37980 org=Chlamydomonas.reinhardtii.CC-4532	Cre07.g326750_4532.1.p	Cre07.g326750	76 kDa		0	1	0	1	0.5	0.5
Cre12.g484050	RPL36	pacid=52538393 transcript=Cre12.g484050_4532.1 locus=Cre12.g484050_4532 ID=Cre12.g484050_4532.1.v6.1 annot-version=v6.1 assoLoc=4532_12_59330 org=Chlamydomonas.reinhardtii.CC-4532	Cre12.g484050_4532.1.p	Cre12.g484050	11 kDa		0	1	0	0	0.5	0
Cre17.g701650	RPL27	pacid=52527861 transcript=Cre17.g701650_4532.1 locus=Cre17.g701650_4532 ID=Cre17.g701650_4532.1.v6.1 annot-version=v6.1 assoLoc=4532_17_86195 org=Chlamydomonas.reinhardtii.CC-4532	Cre17.g701650_4532.1.p	Cre17.g701650	15 kDa		0	1	0	0	0.5	0
Cre13.g586916		pacid=52514500 transcript=Cre13.g586916_4532.1 locus=Cre13.g586916_4532 ID=Cre13.g586916_4532.1.v6.1 annot-version=v6.1 assoLoc=4532_13_71121 org=Chlamydomonas.reinhardtii.CC-4532	Cre13.g586916_4532.1.p	Cre13.g586916	34 kDa		0	1	0	0	0.5	0
Cre10.g449750		pacid=52520602 transcript=Cre10.g449750_4532.1 locus=Cre10.g449750_4532 ID=Cre10.g449750_4532.1.v6.1 annot-version=v6.1 assoLoc=4532_10_53850 org=Chlamydomonas.reinhardtii.CC-4532	Cre10.g449750_4532.1.p	Cre10.g449750	2341 kDa		0	1	0	1	0.5	0.5
Cre12.g494450	PRPS16	pacid=52536186 transcript=Cre12.g494450_4532.1 locus=Cre12.g494450_4532 ID=Cre12.g494450_4532.1.v6.1 annot-version=v6.1 assoLoc=4532_12_59681 org=Chlamydomonas.reinhardtii.CC-4532	Cre12.g494450_4532.1.p	Cre12.g494450	14 kDa		0	1	0	2	0.5	1
Cre07.g314866		pacid=52530834 transcript=Cre07.g314866_4532.1 locus=Cre07.g314866_4532 ID=Cre07.g314866_4532.1.v6.1 annot-version=v6.1 assoLoc=4532_07_36456 org=Chlamydomonas.reinhardtii.CC-4532	Cre07.g314866_4532.1.p	Cre07.g314866	190 kDa		0	1	0	1	0.5	0.5
Cre09.g392850		pacid=52523252 transcript=Cre09.g392850_4532.1 locus=Cre09.g392850_4532 ID=Cre09.g392850_4532.1.v6.1 annot-version=v6.1 assoLoc=4532_09_47160 org=Chlamydomonas.reinhardtii.CC-4532	Cre09.g392850_4532.1.p	Cre09.g392850	324 kDa		0	1	1	0	0.5	0.5
Cre10.g441400	NOP58	pacid=52520906 transcript=Cre10.g441400_4532.1 locus=Cre10.g441400_4532 ID=Cre10.g441400_4532.1.v6.1 annot-version=v6.1 assoLoc=4532_10_52820 org=Chlamydomonas.reinhardtii.CC-4532	Cre10.g441400_4532.1.p	Cre10.g441400	55 kDa		0	1	0	1	0.5	0.5
CreCp.g802277		pacid=52533962 transcript=CreCp.g802277_4532.1 locus=CreCp.g802277_4532 ID=CreCp.g802277_4532.1.v6.1 annot-version=v6.1 assoLoc=4532_Cp_91751 org=Chlamydomonas.reinhardtii.CC-4532	CreCp.g802277_4532.1.p	CreCp.g802277	13 kDa		0	1	0	0	0.5	0
CreCp.g802325		pacid=52533993 transcript=CreCp.g802325_4532.1 locus=CreCp.g802325_4532 ID=CreCp.g802325_4532.1.v6.1 annot-version=v6.1 assoLoc=4532_Cp_91986 org=Chlamydomonas.reinhardtii.CC-4532	CreCp.g802325_4532.1.p	CreCp.g802325	15 kDa		0	1	0	0	0.5	0
Cre06.g308533		pacid=52531407 transcript=Cre06.g308533_4532.1 locus=Cre06.g308533_4532 ID=Cre06.g308533_4532.1.v6.1 annot-version=v6.1 assoLoc=4532_06_35765 org=Chlamydomonas.reinhardtii.CC-4532	Cre06.g308533_4532.1.p	Cre06.g308533	7 kDa		0	1	0	0	0.5	0
Cre12.g512600	RPL18	pacid=52538974 transcript=Cre12.g512600_4532.1 locus=Cre12.g512600_4532 ID=Cre12.g512600_4532.1.v6.1 annot-version=v6.1 assoLoc=4532_12_60736 org=Chlamydomonas.reinhardtii.CC-4532	Cre12.g512600_4532.1.p	Cre12.g512600	21 kDa		0	1	0	0	0.5	0
Cre12.g494750	PRPS20	pacid=52536665 transcript=Cre12.g494750_4532.2 locus=Cre12.g494750_4532 ID=Cre12.g494750_4532.2.v6.1 annot-version=v6.1 assoLoc=4532_12_59646 org=Chlamydomonas.reinhardtii.CC-4532	Cre12.g494750_4532.2.p	Cre12.g494750	14 kDa		0	1	0	0	0.5	0
Cre03.g151650	SMM7	pacid=52509177 transcript=Cre03.g151650_4532.1 locus=Cre03.g151650_4532 ID=Cre03.g151650_4532.1.v6.1 annot-version=v6.1 assoLoc=4532_03_15421 org=Chlamydomonas.reinhardtii.CC-4532	Cre03.g151650_4532.1.p (+1)	Cre03.g151650	29 kDa		0	1	0	0	0.5	0
Cre07.g332800		pacid=52529347 transcript=Cre07.g332800_4532.1 locus=Cre07.g332800_4532 ID=Cre07.g332800_4532.1.v6.1 annot-version=v6.1 assoLoc=4532_07_38651 org=Chlamydomonas.reinhardtii.CC-4532	Cre07.g332800_4532.1.p	Cre07.g332800	149 kDa		0	1	0	1	0.5	0.5
Cre06.g259850	PRPL29	pacid=52531476 transcript=Cre06.g259850_4532.1 locus=Cre06.g259850_4532 ID=Cre06.g259850_4532.1.v6.1 annot-version=v6.1 assoLoc=4532_06_29121 org=Chlamydomonas.reinhardtii.CC-4532	Cre06.g259850_4532.1.p	Cre06.g259850	15 kDa		0	1	0	0	0.5	0
Cre16.g688850	HPT2	pacid=52517894 transcript=Cre16.g688850_4532.1 locus=Cre16.g688850_4532 ID=Cre16.g688850_4532.1.v6.1 annot-version=v6.1 assoLoc=4532_16_81910 org=Chlamydomonas.reinhardtii.CC-4532	Cre16.g688850_4532.1.p (+1)	Cre16.g688850	59 kDa		0	1	0	0	0.5	0
Cre16.g801948		pacid=52518271 transcript=Cre16.g801948_4532.1 locus=Cre16.g801948_4532 ID=Cre16.g801948_4532.1.v6.1 annot-version=v6.1 assoLoc=4532_16_81971 org=Chlamydomonas.reinhardtii.CC-4532	Cre16.g801948_4532.1.p	Cre16.g801948	80 kDa	TRUE	0	1	0	0	0.5	0
Cre09.g391356		pacid=52514183 transcript=Cre09.g391356_4532.1 locus=Cre09.g391356_4532 ID=Cre09.g391356_4532.1.v6.1 annot-version=v6.1 assoLoc=4532_02_13116 org=Chlamydomonas.reinhardtii.CC-4532	Cre09.g391356_4532.1.p	Cre09.g391356	148 kDa		0	1	0	0	0.5	0
Cre13.g587050	ERF1	pacid=52514795 transcript=Cre13.g587050_4532.1 locus=Cre13.g587050_4532 ID=Cre13.g587050_4532.1.v6.1 annot-version=v6.1 assoLoc=4532_13_71140 org=Chlamydomonas.reinhardtii.CC-4532	Cre13.g587050_4532.1.p	Cre13.g587050	49 kDa		0	1	0	0	0.5	0
Cre06.g276550		pacid=52533654 transcript=Cre06.g276550_4532.1 locus=Cre06.g276550_4532 ID=Cre06.g276550_4532.1.v6.1 annot-version=v6.1 assoLoc=4532_06_30951 org=Chlamydomonas.reinhardtii.CC-4532	Cre06.g276550_4532.1.p	Cre06.g276550	17 kDa	TRUE	0	1	0	0	0.5	0
Cre09.g801015		pacid=52521987 transcript=Cre09.g801015_4532.1 locus=Cre09.g801015_4532 ID=Cre09.g801015_4532.1.v6.1 annot-version=v6.1 assoLoc=4532_09_47205_TE org=Chlamydomonas.reinhardtii.CC-4532	Cre09.g801015_4532.1.p	Cre09.g801015	64 kDa		0	1	0	0	0.5	0
Cre12.g544450		pacid=52537444 transcript=Cre12.g544450_4532.1 locus=Cre12.g544450_4532 ID=Cre12.g544450_4532.1.v6.1 annot-version=v6.1 assoLoc=4532_12_67546 org=Chlamydomonas.reinhardtii.CC-4532	Cre12.g544450_4532.1.p	Cre12.g544450	81 kDa		0	0	0	0	0	0
Cre02.g097250		pacid=52512426 transcript=Cre02.g097250_4532.1 locus=Cre02.g097250_4532 ID=Cre02.g097250_4532.1.v6.1 annot-version=v6.1 assoLoc=4532_02_09525 org=Chlamydomonas.reinhardtii.CC-4532	Cre02.g097250_4532.1.p	Cre02.g097250	119 kDa		0	0	0	2	0	1
Cre01.g028950		pacid=52524471 transcript=Cre01.g028950_4532.1 locus=Cre01.g028950_4532 ID=Cre01.g028950_4532.1.v6.1 annot-version=v6.1 assoLoc=4532_01_03426 org=Chlamydomonas.reinhardtii.CC-4532	Cre01.g028950_4532.1.p	Cre01.g028950	17 kDa		0	0	1	2	0	1.5
Cre06.g285250	LHCBM6	pacid=52533244 transcript=Cre06.g285250_4532.1 locus=Cre06.g285250_4532 ID=Cre06.g285250_4532.1.v6.1 annot-version=v6.1 assoLoc=4532_06_33105 org=Chlamydomonas.reinhardtii.CC-4532	Cre06.g285250_4532.1.p	Cre06.g285250	27 kDa	TRUE	0	0	2	1	0	1.5
Cre13.g570000		pacid=52514862 transcript=Cre13.g570000_4532.1 locus=Cre13.g570000_4532 ID=Cre13.g570000_4532.1.v6.1 annot-version=v6.1 assoLoc=4532_13_69311 org=Chlamydomonas.reinhardtii.CC-4532	Cre13.g570000_4532.1.p (+1)	Cre13.g570000	11 kDa	TRUE	0	0	0	0	0	0
Cre16.g676000		pacid=52517955 transcript=Cre16.g676000_4532.1 locus=Cre16.g676000_4532 ID=Cre16.g676000_4532.1.v6.1 annot-version=v6.1 assoLoc=4532_16_83971 org=Chlamydomonas.reinhardtii.CC-4532	Cre16.g676000_4532.1.p	Cre16.g676000	160 kDa		0	0	0	2	0	1
Cre17.g708750	NSG1	pacid=52528771 transcript=Cre17.g708750_4532.1 locus=Cre17.g708750_4532 ID=Cre17.g708750_4532.1.v6.1 annot-version=v6.1 assoLoc=4532_17_86935 org=Chlamydomonas.reinhardtii.CC-4532	Cre17.g708750_4532.1.p	Cre17.g708750	34 kDa		0	0	0	0	0	0
Cre01.g047265		pacid=52523848 transcript=Cre01.g047265_4532.1 locus=Cre01.g047265_4532 ID=Cre01.g047265_4532.1.v6.1 annot-version=v6.1 assoLoc=4532_01_05471 org=Chlamydomonas.reinhardtii.CC-4532	Cre01.g047265_4532.1.p	Cre01.g047265	132 kDa		0	0	0	0	0	0
Cre17.g718000		pacid=52528985 transcript=Cre17.g718000_4532.1 locus=Cre17.g718000_4532 ID=Cre17.g718000_4532.1.v6.1 annot-version=v6.1 assoLoc=4532_17_87901 org=Chlamydomonas.reinhardtii.CC-4532	Cre17.g718000_4532.1.p	Cre17.g718000	77 kDa	TRUE	0	0	0	0	0	0
Cre04.g222750	CCP2	pacid=52540344 transcript=Cre04.g222750_4532.1 locus=Cre04.g222750_4532 ID=Cre04.g222750_4532.1.v6.1 annot-version=v6.1 assoLoc=4532_04_24490 org=Chlamydomonas.reinhardtii.CC-4532	Cre04.g222750_4532.1.p	Cre04.g222750	38 kDa	TRUE	0	0	0	0	0	0
Cre17.g717850		pacid=52527891 transcript=Cre17.g717850_4532.1 locus=Cre17.g717850_4532 ID=Cre17.g717850_4532.1.v6.1 annot-version=v6.1 assoLoc=4532_17_87885 org=Chlamydomonas.reinhardtii.CC-4532	Cre17.g717850_4532.1.p	Cre17.g717850	92 kDa	TRUE	0	0	0	1	0	0.5
Cre18.g750047	FMG1-A	pacid=52522695 transcript=Cre18.g750047_4532.1 locus=Cre18.g750047_4532 ID=Cre18.g750047_4532.1.v6.1 annot-version=v6.1 assoLoc=4532_09_45516_EX org=Chlamydomonas.reinhardtii.CC-4532	Cre18.g750047_4532.1.p	Cre18.g750047	447 kDa	TRUE	0	0	5	2	0	3.5
Cre06.g269400		pacid=52531598 transcript=Cre06.g269400_4532.1 locus=Cre06.g269400_4532 ID=Cre06.g269400_4532.1.v6.1 annot-version=v6.1 assoLoc=4532_06_30171 org=Chlamydomonas.reinhardtii.CC-4532	Cre06.g269400_4532.1.p	Cre06.g269400	268 kDa		0	0	0	0	0	0
Cre10.g453650		pacid=52520614 transcript=Cre10.g453650_4532.1 locus=Cre10.g453650_4532 ID=Cre10.g453650_4532.1.v6.1 annot-version=v6.1 assoLoc=4532_10_54241 org=Chlamydomonas.reinhardtii.CC-4532	Cre10.g453650_4532.1.p	Cre10.g453650	232 kDa		0	0	0	0	0	0
Cre06.g290950	RPS5	pacid=52532062 transcript=Cre06.g290950_4532.1 locus=Cre06.g290950_4532 ID=Cre06.g290950_4532.1.v6.1 annot-version=v6.1 assoLoc=4532_06_33801 org=Chlamydomonas.reinhardtii.CC-4532	Cre06.g290950_4532.1.p	Cre06.g290950	22 kDa		0	0	0	2	0	1
Cre13.g801579		pacid=52515318 transcript=Cre13.g801579_4532.1 locus=Cre13.g801579_4532 ID=Cre13.g801579_4532.1.v6.1 annot-version=v6.1 assoLoc=4532_13_72071 org=Chlamydomonas.reinhardtii.CC-4532	Cre13.g801579_4532.1.p	Cre13.g801579	54 kDa		0	0	0	0	0	0
Cre02.g094450		pacid=52513445 transcript=Cre02.g094450_4532.1 locus=Cre02.g094450_4532 ID=Cre02.g094450_4532.1.v6.1 annot-version=v6.1 assoLoc=4532_02_09211 org=Chlamydomonas.reinhardtii.CC-4532	Cre02.g094450_4532.1.p	Cre02.g094450	118 kDa		0	0	1	0	0	0.5
Cre11.g475200		pacid=52526101 transcript=Cre11.g475200_4532.1 locus=Cre11.g475200_4532 ID=Cre11.g475200_4532.1.v6.1 annot-version=v6.1 assoLoc=4532_11_58326 org=Chlamydomonas.reinhardtii.CC-4532	Cre11.g475200_4532.1.p (+1)	Cre11.g475200	97 kDa		0	0	0	0	0	0
Cre16.g654500		pacid=52517137 transcript=Cre16.g654500_4532.1 locus=Cre16.g654500_4532 ID=Cre16.g654500_4532.1.v6.1 annot-version=v6.1 assoLoc=4532_16_80076 org=Chlamydomonas.reinhardtii.CC-4532	Cre16.g654500_4532.1.p	Cre16.g654500	32 kDa		0	0	0	0	0	0
Cre02.g084750		pacid=52514226 transcript=Cre02.g084750_4532.3 locus=Cre02.g084750_4532 ID=Cre02.g084750_4532.3.v6.1 annot-version=v6.1 assoLoc=4532_02_08106 org=Chlamydomonas.reinhardtii.CC-4532	Cre02.g084750_4532.3.p	Cre02.g084750	55 kDa		0	0	1	1	0	1
Cre11.g479383		pacid=52526509 transcript=Cre11.g479383_4532.1 locus=Cre11.g479383_4532 ID=Cre11.g479383_4532.1.v6.1 annot-version=v6.1 assoLoc=4532_11_58800 org=Chlamydomonas.reinhardtii.CC-4532	Cre11.g479383_4532.1.p (+4)	Cre11.g479383	407 kDa		0	0	0	0	0	0
Cre10.g436050	FSD1	pacid=52521307 transcript=Cre10.g436050_4532.1 locus=Cre10.g436050_4532 ID=Cre10.g436050_4532.1.v6.1 annot-version=v6.1 assoLoc=4532_10_52251 org=Chlamydomonas.reinhardtii.CC-4532	Cre10.g436050_4532.1.p	Cre10.g436050	26 kDa		0	0	1	0	0	0.5
Cre03.g189800	CYN38	pacid=52510685 transcript=Cre03.g189800_4532.2 locus=Cre03.g189800_4532 ID=Cre03.g189800_4532.2.v6.1 annot-version=v6.1 assoLoc=4532_03_19630 org=Chlamydomonas.reinhardtii.CC-4532	Cre03.g189800_4532.2.p	Cre03.g189800	43 kDa		0	0	0	1	0	0.5
Cre12.g505350		pacid=52538857 transcript=Cre12.g505350_4532.1 locus=Cre12.g505350_4532 ID=Cre12.g505350_4532.1.v6.1 annot-version=v6.1 assoLoc=4532_12_61530 org=Chlamydomonas.reinhardtii.CC-4532	Cre12.g505350_4532.1.p	Cre12.g505350	124 kDa	TRUE	0	0	1	0	0	0.5
Cre14.g617450	HSP22E	pacid=52518741 transcript=Cre14.g617450_4532.1 locus=Cre14.g617450_4532 ID=Cre14.g617450_4532.1.v6.1 annot-version=v6.1 assoLoc=4532_14_73711 org=Chlamydomonas.reinhardtii.CC-4532	Cre14.g617450_4532.1.p	Cre14.g617450	25 kDa		0	0	1	0	0	0.5
Cre02.g074900		pacid=52511678 transcript=Cre02.g074900_4532.1 locus=Cre02.g074900_4532 ID=Cre02.g074900_4532.1.v6.1 annot-version=v6.1 assoLoc=4532_02_06926 org=Chlamydomonas.reinhardtii.CC-4532	Cre02.g074900_4532.1.p (+1)	Cre02.g074900	148 kDa		0	0	0	1	0	0.5
Cre04.g221450		pacid=52540322 transcript=Cre04.g221450_4532.1 locus=Cre04.g221450_4532 ID=Cre04.g221450_4532.1.v6.1 annot-version=v6.1 assoLoc=4532_04_24351 org=Chlamydomonas.reinhardtii.CC-4532	Cre04.g221450_4532.1.p	Cre04.g221450	80 kDa		0	0	0	0	0	0
Cre07.g328700		pacid=52529323 transcript=Cre07.g328700_4532.1 locus=Cre07.g328700_4532 ID=Cre07.g328700_4532.1.v6.1 annot-version=v6.1 assoLoc=4532_07_38195 org=Chlamydomonas.reinhardtii.CC-4532	Cre07.g328700_4532.1.p	Cre07.g328700	117 kDa		0	0	0	0	0	0
Cre16.g680900		pacid=52517610 transcript=Cre16.g680900_4532.1 locus=Cre16.g680900_4532 ID=Cre16.g680900_4532.1.v6.1 annot-version=v6.1 assoLoc=4532_16_83440 org=Chlamydomonas.reinhardtii.CC-4532	Cre16.g680900_4532.1.p	Cre16.g680900	199 kDa		0	0	0	0	0	0
Cre06.g264750		pacid=52532280 transcript=Cre06.g264750_4532.1 locus=Cre06.g264750_4532 ID=Cre06.g264750_4532.1.v6.1 annot-version=v6.1 assoLoc=4532_06_29616 org=Chlamydomonas.reinhardtii.CC-4532	Cre06.g264750_4532.1.p (+1)	Cre06.g264750	14 kDa		0	0	0	0	0	0
Cre12.g533700		pacid=52537884 transcript=Cre12.g533700_4532.1 locus=Cre12.g533700_4532 ID=Cre12.g533700_4532.1.v6.1 annot-version=v6.1 assoLoc=4532_12_64821 org=Chlamydomonas.reinhardtii.CC-4532	Cre12.g533700_4532.1.p	Cre12.g533700	422 kDa	TRUE	0	0	0	1	0	0.5
Cre09.g397956		pacid=52522065 transcript=Cre09.g397956_4532.1 locus=Cre09.g397956_4532 ID=Cre09.g397956_4532.1.v6.1 annot-version=v6.1 assoLoc=4532_09_48096 org=Chlamydomonas.reinhardtii.CC-4532	Cre09.g397956_4532.1.p	Cre09.g397956	85 kDa		0	0	0	0	0	0
Cre16.g688550		pacid=52516237 transcript=Cre16.g688550_4532.1 locus=Cre16.g688550_4532 ID=Cre16.g688550_4532.1.v6.1 annot-version=v6.1 assoLoc=4532_16_81861 org=Chlamydomonas.reinhardtii.CC-4532	Cre16.g688550_4532.1.p	Cre16.g688550	24 kDa		0	0	0	0	0	0
Cre17.g701050		pacid=52528504 transcript=Cre17.g701050_4532.1 locus=Cre17.g701050_4532 ID=Cre17.g701050_4532.1.v6.1 annot-version=v6.1 assoLoc=4532_17_86140 org=Chlamydomonas.reinhardtii.CC-4532	Cre17.g701050_4532.1.p	Cre17.g701050	58 kDa		0	0	0	0	0	0
Cre12.g560668		pacid=52537547 transcript=Cre12.g560668_4532.1 locus=Cre12.g560668_4532 ID=Cre12.g560668_4532.1.v6.1 annot-version=v6.1 assoLoc=4532_12_65746 org=Chlamydomonas.reinhardtii.CC-4532	Cre12.g560668_4532.1.p	Cre12.g560668	191 kDa		0	0	0	0	0	0
Cre02.g077750	FAP211	pacid=52512536 transcript=Cre02.g077750_4532.1 locus=Cre02.g077750_4532 ID=Cre02.g077750_4532.1.v6.1 annot-version=v6.1 assoLoc=4532_02_07261 org=Chlamydomonas.reinhardtii.CC-4532	Cre02.g077750_4532.1.p	Cre02.g077750	92 kDa	TRUE	0	0	0	0	0	0
Cre09.g398808		pacid=52522834 transcript=Cre09.g398808_4532.1 locus=Cre09.g398808_4532 ID=Cre09.g398808_4532.1.v6.1 annot-version=v6.1 assoLoc=4532_09_48206 org=Chlamydomonas.reinhardtii.CC-4532	Cre09.g398808_4532.1.p (+1)	Cre09.g398808	191 kDa		0	0	0	0	0	0
Cre03.g202750		pacid=52510260 transcript=Cre03.g202750_4532.1 locus=Cre03.g202750_4532 ID=Cre03.g202750_4532.1.v6.1 annot-version=v6.1 assoLoc=4532_03_21405 org=Chlamydomonas.reinhardtii.CC-4532	Cre03.g202750_4532.1.p	Cre03.g202750	206 kDa		0	0	0	0	0	0
Cre02.g075750		pacid=52514249 transcript=Cre02.g075750_4532.1 locus=Cre02.g075750_4532 ID=Cre02.g075750_4532.1.v6.1 annot-version=v6.1 assoLoc=4532_02_07021 org=Chlamydomonas.reinhardtii.CC-4532	Cre02.g075750_4532.1.p	Cre02.g075750	161 kDa		0	0	0	0	0	0
Cre13.g582270		pacid=52515498 transcript=Cre13.g582270_4532.1 locus=Cre13.g582270_4532 ID=Cre13.g582270_4532.1.v6.1 annot-version=v6.1 assoLoc=4532_13_70655 org=Chlamydomonas.reinhardtii.CC-4532	Cre13.g582270_4532.1.p	Cre13.g582270	176 kDa		0	0	0	0	0	0
Cre12.g487650		pacid=52536433 transcript=Cre12.g487650_4532.1 locus=Cre12.g487650_4532 ID=Cre12.g487650_4532.1.v6.1 annot-version=v6.1 assoLoc=4532_12_60481 org=Chlamydomonas.reinhardtii.CC-4532	Cre12.g487650_4532.1.p	Cre12.g487650	202 kDa		0	0	0	0	0	0
Cre03.g206500		pacid=52509594 transcript=Cre03.g206500_4532.1 locus=Cre03.g206500_4532 ID=Cre03.g206500_4532.1.v6.1 annot-version=v6.1 assoLoc=4532_03_20976 org=Chlamydomonas.reinhardtii.CC-4532	Cre03.g206500_4532.1.p	Cre03.g206500	127 kDa		0	0	0	0	0	0
Cre01.g042550		pacid=52524335 transcript=Cre01.g042550_4532.1 locus=Cre01.g042550_4532 ID=Cre01.g042550_4532.1.v6.1 annot-version=v6.1 assoLoc=4532_01_04926 org=Chlamydomonas.reinhardtii.CC-4532	Cre01.g042550_4532.1.p	Cre01.g042550	103 kDa		0	0	0	0	0	0
Cre10.g467100		pacid=52521046 transcript=Cre10.g467100_4532.1 locus=Cre10.g467100_4532 ID=Cre10.g467100_4532.1.v6.1 annot-version=v6.1 assoLoc=4532_10_55786 org=Chlamydomonas.reinhardtii.CC-4532	Cre10.g467100_4532.1.p (+1)	Cre10.g467100	69 kDa		0	0	0	0	0	0
Cre12.g529400	RPS27E1,RPS27e1	pacid=52536923 transcript=Cre12.g529400_4532.1 locus=Cre12.g529400_4532 ID=Cre12.g529400_4532.1.v6.1 annot-version=v6.1 assoLoc=4532_12_64320 org=Chlamydomonas.reinhardtii.CC-4532	Cre12.g529400_4532.1.p	Cre12.g529400	10 kDa		0	0	0	0	0	0
Cre12.g537150		pacid=52538296 transcript=Cre12.g537150_4532.1 locus=Cre12.g537150_4532 ID=Cre12.g537150_4532.1.v6.1 annot-version=v6.1 assoLoc=4532_12_65230 org=Chlamydomonas.reinhardtii.CC-4532	Cre12.g537150_4532.1.p	Cre12.g537150	86 kDa		0	0	0	0	0	0
Cre02.g105250		pacid=52511847 transcript=Cre02.g105250_4532.1 locus=Cre02.g105250_4532 ID=Cre02.g105250_4532.1.v6.1 annot-version=v6.1 assoLoc=4532_02_10391 org=Chlamydomonas.reinhardtii.CC-4532	Cre02.g105250_4532.1.p	Cre02.g105250	170 kDa		0	0	0	0	0	0
Cre08.g380600		pacid=52534967 transcript=Cre08.g380600_4532.1 locus=Cre08.g380600_4532 ID=Cre08.g380600_4532.1.v6.1 annot-version=v6.1 assoLoc=4532_08_44621 org=Chlamydomonas.reinhardtii.CC-4532	Cre08.g380600_4532.1.p (+1)	Cre08.g380600	53 kDa		0	0	0	0	0	0
Cre06.g278152		pacid=52533558 transcript=Cre06.g278152_4532.1 locus=Cre06.g278152_4532 ID=Cre06.g278152_4532.1.v6.1 annot-version=v6.1 assoLoc=4532_06_31521 org=Chlamydomonas.reinhardtii.CC-4532	Cre06.g278152_4532.1.p	Cre06.g278152	107 kDa		0	0	0	0	0	0
Cre03.g204450		pacid=52511149 transcript=Cre03.g204450_4532.1 locus=Cre03.g204450_4532 ID=Cre03.g204450_4532.1.v6.1 annot-version=v6.1 assoLoc=4532_03_21215 org=Chlamydomonas.reinhardtii.CC-4532	Cre03.g204450_4532.1.p	Cre03.g204450	91 kDa		0	0	0	0	0	0
Cre07.g321800		pacid=52531109 transcript=Cre07.g321800_4532.1 locus=Cre07.g321800_4532 ID=Cre07.g321800_4532.1.v6.1 annot-version=v6.1 assoLoc=4532_07_37205 org=Chlamydomonas.reinhardtii.CC-4532	Cre07.g321800_4532.1.p	Cre07.g321800	25 kDa		0	0	0	0	0	0
Cre09.g404201		pacid=52521885 transcript=Cre09.g404201_4532.1 locus=Cre09.g404201_4532 ID=Cre09.g404201_4532.1.v6.1 annot-version=v6.1 assoLoc=4532_09_45830 org=Chlamydomonas.reinhardtii.CC-4532	Cre09.g404201_4532.1.p	Cre09.g404201	134 kDa		0	0	0	0	0	0
CreCp.g802311		pacid=52533939 transcript=CreCp.g802311_4532.1 locus=CreCp.g802311_4532 ID=CreCp.g802311_4532.1.v6.1 annot-version=v6.1 assoLoc=4532_Cp_91915 org=Chlamydomonas.reinhardtii.CC-4532	CreCp.g802311_4532.1.p	CreCp.g802311	358 kDa		0	0	0	0	0	0
Cre03.g183400		pacid=52510221 transcript=Cre03.g183400_4532.1 locus=Cre03.g183400_4532 ID=Cre03.g183400_4532.1.v6.1 annot-version=v6.1 assoLoc=4532_03_18921 org=Chlamydomonas.reinhardtii.CC-4532	Cre03.g183400_4532.1.p	Cre03.g183400	25 kDa		0	0	0	0	0	0
Cre17.g744147		pacid=52528639 transcript=Cre17.g744147_4532.1 locus=Cre17.g744147_4532 ID=Cre17.g744147_4532.1.v6.1 annot-version=v6.1 assoLoc=4532_17_90726 org=Chlamydomonas.reinhardtii.CC-4532	Cre17.g744147_4532.1.p	Cre17.g744147	240 kDa	TRUE	0	0	0	0	0	0
Cre05.g248400		pacid=52540005 transcript=Cre05.g248400_4532.1 locus=Cre05.g248400_4532 ID=Cre05.g248400_4532.1.v6.1 annot-version=v6.1 assoLoc=4532_05_26330 org=Chlamydomonas.reinhardtii.CC-4532	Cre05.g248400_4532.1.p (+1)	Cre05.g248400	28 kDa		0	0	4	0	0	2
Cre01.g016050	PRP8	pacid=52525142 transcript=Cre01.g016050_4532.1 locus=Cre01.g016050_4532 ID=Cre01.g016050_4532.1.v6.1 annot-version=v6.1 assoLoc=4532_01_02011 org=Chlamydomonas.reinhardtii.CC-4532	Cre01.g016050_4532.1.p	Cre01.g016050	278 kDa		0	0	0	0	0	0
Cre17.g715250		pacid=52527366 transcript=Cre17.g715250_4532.1 locus=Cre17.g715250_4532 ID=Cre17.g715250_4532.1.v6.1 annot-version=v6.1 assoLoc=4532_17_87611 org=Chlamydomonas.reinhardtii.CC-4532	Cre17.g715250_4532.1.p	Cre17.g715250	23 kDa	TRUE	0	0	0	0	0	0
Cre13.g564050		pacid=52515593 transcript=Cre13.g564050_4532.1 locus=Cre13.g564050_4532 ID=Cre13.g564050_4532.1.v6.1 annot-version=v6.1 assoLoc=4532_13_68641 org=Chlamydomonas.reinhardtii.CC-4532	Cre13.g564050_4532.1.p	Cre13.g564050	29 kDa		0	0	0	0	0	0
Cre01.g037850		pacid=52524802 transcript=Cre01.g037850_4532.2 locus=Cre01.g037850_4532 ID=Cre01.g037850_4532.2.v6.1 annot-version=v6.1 assoLoc=4532_01_04406 org=Chlamydomonas.reinhardtii.CC-4532	Cre01.g037850_4532.2.p	Cre01.g037850	24 kDa		0	0	0	0	0	0
Cre06.g265450		pacid=52533459 transcript=Cre06.g265450_4532.1 locus=Cre06.g265450_4532 ID=Cre06.g265450_4532.1.v6.1 annot-version=v6.1 assoLoc=4532_06_29690 org=Chlamydomonas.reinhardtii.CC-4532	Cre06.g265450_4532.1.p	Cre06.g265450	20 kDa		0	0	0	0	0	0
Cre09.g396400	UBQ2	pacid=52523032 transcript=Cre09.g396400_4532.1 locus=Cre09.g396400_4532 ID=Cre09.g396400_4532.1.v6.1 annot-version=v6.1 assoLoc=4532_09_46761 org=Chlamydomonas.reinhardtii.CC-4532	Cre09.g396400_4532.1.p (+2)	Cre09.g396400	17 kDa		0	0	2	0	0	1
Cre16.g648500		pacid=52518028 transcript=Cre16.g648500_4532.1 locus=Cre16.g648500_4532 ID=Cre16.g648500_4532.1.v6.1 annot-version=v6.1 assoLoc=4532_16_79450 org=Chlamydomonas.reinhardtii.CC-4532	Cre16.g648500_4532.1.p	Cre16.g648500	15 kDa		0	0	0	0	0	0
Cre01.g028350	DEG8	pacid=52524342 transcript=Cre01.g028350_4532.1 locus=Cre01.g028350_4532 ID=Cre01.g028350_4532.1.v6.1 annot-version=v6.1 assoLoc=4532_01_03361 org=Chlamydomonas.reinhardtii.CC-4532	Cre01.g028350_4532.1.p	Cre01.g028350	44 kDa		0	0	0	0	0	0
Cre17.g732700		pacid=52527142 transcript=Cre17.g732700_4532.1 locus=Cre17.g732700_4532 ID=Cre17.g732700_4532.1.v6.1 annot-version=v6.1 assoLoc=4532_17_89551 org=Chlamydomonas.reinhardtii.CC-4532	Cre17.g732700_4532.1.p	Cre17.g732700	32 kDa		0	0	0	0	0	0
Cre16.g656250		pacid=52516980 transcript=Cre16.g656250_4532.1 locus=Cre16.g656250_4532 ID=Cre16.g656250_4532.1.v6.1 annot-version=v6.1 assoLoc=4532_16_80290 org=Chlamydomonas.reinhardtii.CC-4532	Cre16.g656250_4532.1.p	Cre16.g656250	46 kDa		0	0	0	0	0	0
Cre11.g468356		pacid=52525994 transcript=Cre11.g468356_4532.1 locus=Cre11.g468356_4532 ID=Cre11.g468356_4532.1.v6.1 annot-version=v6.1 assoLoc=4532_11_57095 org=Chlamydomonas.reinhardtii.CC-4532	Cre11.g468356_4532.1.p	Cre11.g468356	268 kDa		0	0	0	0	0	0
Cre06.g264800		pacid=52532167 transcript=Cre06.g264800_4532.1 locus=Cre06.g264800_4532 ID=Cre06.g264800_4532.1.v6.1 annot-version=v6.1 assoLoc=4532_06_29621 org=Chlamydomonas.reinhardtii.CC-4532	Cre06.g264800_4532.1.p (+10)	Cre06.g264800	17 kDa		0	0	0	0	0	0
Cre03.g202200		pacid=52508578 transcript=Cre03.g202200_4532.1 locus=Cre03.g202200_4532 ID=Cre03.g202200_4532.1.v6.1 annot-version=v6.1 assoLoc=4532_03_21475 org=Chlamydomonas.reinhardtii.CC-4532	Cre03.g202200_4532.1.p	Cre03.g202200	178 kDa		0	0	0	0	0	0
Cre10.g466850		pacid=52520623 transcript=Cre10.g466850_4532.1 locus=Cre10.g466850_4532 ID=Cre10.g466850_4532.1.v6.1 annot-version=v6.1 assoLoc=4532_10_55750 org=Chlamydomonas.reinhardtii.CC-4532	Cre10.g466850_4532.1.p	Cre10.g466850	25 kDa		0	0	0	0	0	0
CreCp.g802305		pacid=52533972 transcript=CreCp.g802305_4532.1 locus=CreCp.g802305_4532 ID=CreCp.g802305_4532.1.v6.1 annot-version=v6.1 assoLoc=4532_Cp_91886 org=Chlamydomonas.reinhardtii.CC-4532	CreCp.g802305_4532.1.p	CreCp.g802305	70 kDa		0	0	0	0	0	0
Cre06.g278195		pacid=52533101 transcript=Cre06.g278195_4532.1 locus=Cre06.g278195_4532 ID=Cre06.g278195_4532.1.v6.1 annot-version=v6.1 assoLoc=4532_06_31740 org=Chlamydomonas.reinhardtii.CC-4532	Cre06.g278195_4532.1.p	Cre06.g278195	14 kDa		0	0	0	0	0	0
Cre16.g661150		pacid=52516525 transcript=Cre16.g661150_4532.1 locus=Cre16.g661150_4532 ID=Cre16.g661150_4532.1.v6.1 annot-version=v6.1 assoLoc=4532_16_80900 org=Chlamydomonas.reinhardtii.CC-4532	Cre16.g661150_4532.1.p	Cre16.g661150	32 kDa		0	0	0	0	0	0
Cre07.g333535		pacid=52529866 transcript=Cre07.g333535_4532.1 locus=Cre07.g333535_4532 ID=Cre07.g333535_4532.1.v6.1 annot-version=v6.1 assoLoc=4532_07_38771 org=Chlamydomonas.reinhardtii.CC-4532	Cre07.g333535_4532.1.p	Cre07.g333535	310 kDa		0	0	0	0	0	0
Cre10.g443250	CCT3	pacid=52520422 transcript=Cre10.g443250_4532.2 locus=Cre10.g443250_4532 ID=Cre10.g443250_4532.2.v6.1 annot-version=v6.1 assoLoc=4532_10_53006 org=Chlamydomonas.reinhardtii.CC-4532	Cre10.g443250_4532.2.p	Cre10.g443250	61 kDa		0	0	0	0	0	0
Cre08.g358563		pacid=52534771 transcript=Cre08.g358563_4532.2 locus=Cre08.g358563_4532 ID=Cre08.g358563_4532.2.v6.1 annot-version=v6.1 assoLoc=4532_08_41951 org=Chlamydomonas.reinhardtii.CC-4532	Cre08.g358563_4532.2.p	Cre08.g358563	115 kDa		0	0	0	0	0	0
Cre09.g386650	ANT1	pacid=52522847 transcript=Cre09.g386650_4532.1 locus=Cre09.g386650_4532 ID=Cre09.g386650_4532.1.v6.1 annot-version=v6.1 assoLoc=4532_09_45370 org=Chlamydomonas.reinhardtii.CC-4532	Cre09.g386650_4532.1.p	Cre09.g386650	34 kDa		0	0	1	2	0	1.5
Cre06.g284550		pacid=52531657 transcript=Cre06.g284550_4532.1 locus=Cre06.g284550_4532 ID=Cre06.g284550_4532.1.v6.1 annot-version=v6.1 assoLoc=4532_06_33031 org=Chlamydomonas.reinhardtii.CC-4532	Cre06.g284550_4532.1.p	Cre06.g284550	117 kDa		0	0	0	0	0	0
Cre13.g566700		pacid=52514580 transcript=Cre13.g566700_4532.1 locus=Cre13.g566700_4532 ID=Cre13.g566700_4532.1.v6.1 annot-version=v6.1 assoLoc=4532_13_68951 org=Chlamydomonas.reinhardtii.CC-4532	Cre13.g566700_4532.1.p (+1)	Cre13.g566700	25 kDa		0	0	0	0	0	0
Cre06.g280500		pacid=52533017 transcript=Cre06.g280500_4532.1 locus=Cre06.g280500_4532 ID=Cre06.g280500_4532.1.v6.1 annot-version=v6.1 assoLoc=4532_06_32580 org=Chlamydomonas.reinhardtii.CC-4532	Cre06.g280500_4532.1.p	Cre06.g280500	207 kDa		0	0	0	3	0	1.5
Cre06.g250300	DHC1B,DHC1b,FLA24	pacid=52532484 transcript=Cre06.g250300_4532.1 locus=Cre06.g250300_4532 ID=Cre06.g250300_4532.1.v6.1 annot-version=v6.1 assoLoc=4532_06_28166 org=Chlamydomonas.reinhardtii.CC-4532	Cre06.g250300_4532.1.p	Cre06.g250300	481 kDa		0	0	0	0	0	0
Cre16.g684650		pacid=52518416 transcript=Cre16.g684650_4532.1 locus=Cre16.g684650_4532 ID=Cre16.g684650_4532.1.v6.1 annot-version=v6.1 assoLoc=4532_16_82965 org=Chlamydomonas.reinhardtii.CC-4532	Cre16.g684650_4532.1.p	Cre16.g684650	65 kDa		0	0	0	0	0	0
Cre02.g088750		pacid=52512059 transcript=Cre02.g088750_4532.1 locus=Cre02.g088750_4532 ID=Cre02.g088750_4532.1.v6.1 annot-version=v6.1 assoLoc=4532_02_08540 org=Chlamydomonas.reinhardtii.CC-4532	Cre02.g088750_4532.1.p	Cre02.g088750	517 kDa		0	0	0	0	0	0
Cre01.g012450		pacid=52525169 transcript=Cre01.g012450_4532.1 locus=Cre01.g012450_4532 ID=Cre01.g012450_4532.1.v6.1 annot-version=v6.1 assoLoc=4532_01_01605 org=Chlamydomonas.reinhardtii.CC-4532	Cre01.g012450_4532.1.p (+1)	Cre01.g012450	544 kDa		0	0	0	1	0	0.5
Cre03.g145127	DHC13,ODA11	pacid=52511048 transcript=Cre03.g145127_4532.11 locus=Cre03.g145127_4532 ID=Cre03.g145127_4532.11.v6.1 annot-version=v6.1 assoLoc=4532_03_14585 org=Chlamydomonas.reinhardtii.CC-4532	Cre03.g145127_4532.11.p	Cre03.g145127	502 kDa	TRUE	0	0	0	0	0	0
Cre05.g245351		pacid=52539935 transcript=Cre05.g245351_4532.5 locus=Cre05.g245351_4532 ID=Cre05.g245351_4532.5.v6.1 annot-version=v6.1 assoLoc=4532_05_25981 org=Chlamydomonas.reinhardtii.CC-4532	Cre05.g245351_4532.5.p	Cre05.g245351	819 kDa	TRUE	0	0	0	3	0	1.5
Cre09.g397327		pacid=52522222 transcript=Cre09.g397327_4532.1 locus=Cre09.g397327_4532 ID=Cre09.g397327_4532.1.v6.1 annot-version=v6.1 assoLoc=4532_09_48016 org=Chlamydomonas.reinhardtii.CC-4532	Cre09.g397327_4532.1.p	Cre09.g397327	670 kDa		0	0	0	2	0	1
Cre16.g653350		pacid=52516328 transcript=Cre16.g653350_4532.1 locus=Cre16.g653350_4532 ID=Cre16.g653350_4532.1.v6.1 annot-version=v6.1 assoLoc=4532_16_79970 org=Chlamydomonas.reinhardtii.CC-4532	Cre16.g653350_4532.1.p	Cre16.g653350	66 kDa		0	0	0	0	0	0
Cre01.g035100		pacid=52525329 transcript=Cre01.g035100_4532.1 locus=Cre01.g035100_4532 ID=Cre01.g035100_4532.1.v6.1 annot-version=v6.1 assoLoc=4532_01_04121 org=Chlamydomonas.reinhardtii.CC-4532	Cre01.g035100_4532.1.p	Cre01.g035100	34 kDa		0	0	0	0	0	0
Cre02.g110600		pacid=52511831 transcript=Cre02.g110600_4532.1 locus=Cre02.g110600_4532 ID=Cre02.g110600_4532.1.v6.1 annot-version=v6.1 assoLoc=4532_02_11000 org=Chlamydomonas.reinhardtii.CC-4532	Cre02.g110600_4532.1.p	Cre02.g110600	36 kDa		0	0	0	0	0	0
Cre12.g548400	LHCBM2	pacid=52539000 transcript=Cre12.g548400_4532.1 locus=Cre12.g548400_4532 ID=Cre12.g548400_4532.1.v6.1 annot-version=v6.1 assoLoc=4532_12_67100 org=Chlamydomonas.reinhardtii.CC-4532	Cre12.g548400_4532.1.p (+1)	Cre12.g548400	27 kDa	TRUE	0	0	0	0	0	0
Cre16.g672650	MITC14	pacid=52516842 transcript=Cre16.g672650_4532.1 locus=Cre16.g672650_4532 ID=Cre16.g672650_4532.1.v6.1 annot-version=v6.1 assoLoc=4532_16_84396 org=Chlamydomonas.reinhardtii.CC-4532	Cre16.g672650_4532.1.p (+1)	Cre16.g672650	33 kDa		0	0	0	1	0	0.5
Cre04.g214500	IDH3	pacid=52540291 transcript=Cre04.g214500_4532.1 locus=Cre04.g214500_4532 ID=Cre04.g214500_4532.1.v6.1 annot-version=v6.1 assoLoc=4532_04_23576 org=Chlamydomonas.reinhardtii.CC-4532	Cre04.g214500_4532.1.p	Cre04.g214500	50 kDa		0	0	0	0	0	0
Cre12.g514500	RPS11	pacid=52537123 transcript=Cre12.g514500_4532.1 locus=Cre12.g514500_4532 ID=Cre12.g514500_4532.1.v6.1 annot-version=v6.1 assoLoc=4532_12_62681 org=Chlamydomonas.reinhardtii.CC-4532	Cre12.g514500_4532.1.p	Cre12.g514500	18 kDa		0	0	0	1	0	0.5
Cre04.g800465		pacid=52540531 transcript=Cre04.g800465_4532.1 locus=Cre04.g800465_4532 ID=Cre04.g800465_4532.1.v6.1 annot-version=v6.1 assoLoc=4532_04_24056 org=Chlamydomonas.reinhardtii.CC-4532	Cre04.g800465_4532.1.p	Cre04.g800465	112 kDa		0	0	1	1	0	1
Cre02.g093975		pacid=52511692 transcript=Cre02.g093975_4532.1 locus=Cre02.g093975_4532 ID=Cre02.g093975_4532.1.v6.1 annot-version=v6.1 assoLoc=4532_02_09165 org=Chlamydomonas.reinhardtii.CC-4532	Cre02.g093975_4532.1.p	Cre02.g093975	219 kDa		0	0	0	0	0	0
Cre03.g193750	GCST	pacid=52510507 transcript=Cre03.g193750_4532.1 locus=Cre03.g193750_4532 ID=Cre03.g193750_4532.1.v6.1 annot-version=v6.1 assoLoc=4532_03_20095 org=Chlamydomonas.reinhardtii.CC-4532	Cre03.g193750_4532.1.p	Cre03.g193750	45 kDa		0	0	0	0	0	0
Cre16.g667900		pacid=52518356 transcript=Cre16.g667900_4532.1 locus=Cre16.g667900_4532 ID=Cre16.g667900_4532.1.v6.1 annot-version=v6.1 assoLoc=4532_16_82380 org=Chlamydomonas.reinhardtii.CC-4532	Cre16.g667900_4532.1.p	Cre16.g667900	225 kDa	TRUE	0	0	0	2	0	1
Cre09.g403800	DYHB,ODA4,ROC30,ROC54	pacid=52522665 transcript=Cre09.g403800_4532.1 locus=Cre09.g403800_4532 ID=Cre09.g403800_4532.1.v6.1 annot-version=v6.1 assoLoc=4532_09_45870 org=Chlamydomonas.reinhardtii.CC-4532	Cre09.g403800_4532.1.p	Cre09.g403800	520 kDa	TRUE	0	0	0	1	0	0.5
Cre07.g340200	PGRL1,TEF3	pacid=52529159 transcript=Cre07.g340200_4532.1 locus=Cre07.g340200_4532 ID=Cre07.g340200_4532.1.v6.1 annot-version=v6.1 assoLoc=4532_07_39550 org=Chlamydomonas.reinhardtii.CC-4532	Cre07.g340200_4532.1.p	Cre07.g340200	36 kDa		0	0	0	1	0	0.5
Cre16.g694208		pacid=52517714 transcript=Cre16.g694208_4532.1 locus=Cre16.g694208_4532 ID=Cre16.g694208_4532.1.v6.1 annot-version=v6.1 assoLoc=4532_16_78931 org=Chlamydomonas.reinhardtii.CC-4532	Cre16.g694208_4532.1.p	Cre16.g694208	254 kDa		0	0	0	0	0	0
Cre17.g720450		pacid=52527977 transcript=Cre17.g720450_4532.1 locus=Cre17.g720450_4532 ID=Cre17.g720450_4532.1.v6.1 annot-version=v6.1 assoLoc=4532_17_88180 org=Chlamydomonas.reinhardtii.CC-4532	Cre17.g720450_4532.1.p	Cre17.g720450	112 kDa	TRUE	0	0	0	0	0	0
Cre02.g115200	RPL27A,RPL27a	pacid=52513667 transcript=Cre02.g115200_4532.2 locus=Cre02.g115200_4532 ID=Cre02.g115200_4532.2.v6.1 annot-version=v6.1 assoLoc=4532_02_11510 org=Chlamydomonas.reinhardtii.CC-4532	Cre02.g115200_4532.2.p (+1)	Cre02.g115200	12 kDa		0	0	0	1	0	0.5
Cre09.g410300		pacid=52523143 transcript=Cre09.g410300_4532.1 locus=Cre09.g410300_4532 ID=Cre09.g410300_4532.1.v6.1 annot-version=v6.1 assoLoc=4532_09_49401_EX org=Chlamydomonas.reinhardtii.CC-4532	Cre09.g410300_4532.1.p	Cre09.g410300	332 kDa		0	0	0	0	0	0
Cre03.g144907		pacid=52510865 transcript=Cre03.g144907_4532.1 locus=Cre03.g144907_4532 ID=Cre03.g144907_4532.1.v6.1 annot-version=v6.1 assoLoc=4532_03_14541 org=Chlamydomonas.reinhardtii.CC-4532	Cre03.g144907_4532.1.p	Cre03.g144907	51 kDa		0	0	1	0	0	0.5
Cre12.g495850		pacid=52538950 transcript=Cre12.g495850_4532.1 locus=Cre12.g495850_4532 ID=Cre12.g495850_4532.1.v6.1 annot-version=v6.1 assoLoc=4532_12_59535 org=Chlamydomonas.reinhardtii.CC-4532	Cre12.g495850_4532.1.p	Cre12.g495850	28 kDa		0	0	0	0	0	0
Cre06.g283500		pacid=52531743 transcript=Cre06.g283500_4532.1 locus=Cre06.g283500_4532 ID=Cre06.g283500_4532.1.v6.1 annot-version=v6.1 assoLoc=4532_06_32916 org=Chlamydomonas.reinhardtii.CC-4532	Cre06.g283500_4532.1.p	Cre06.g283500	309 kDa		0	0	0	0	0	0
Cre06.g255400		pacid=52533832 transcript=Cre06.g255400_4532.1 locus=Cre06.g255400_4532 ID=Cre06.g255400_4532.1.v6.1 annot-version=v6.1 assoLoc=4532_06_28600 org=Chlamydomonas.reinhardtii.CC-4532	Cre06.g255400_4532.1.p	Cre06.g255400	39 kDa		0	0	0	0	0	0
Cre10.g461550		pacid=52520322 transcript=Cre10.g461550_4532.1 locus=Cre10.g461550_4532 ID=Cre10.g461550_4532.1.v6.1 annot-version=v6.1 assoLoc=4532_10_55146 org=Chlamydomonas.reinhardtii.CC-4532	Cre10.g461550_4532.1.p	Cre10.g461550	173 kDa		0	0	0	0	0	0
Cre05.g244250		pacid=52539361 transcript=Cre05.g244250_4532.1 locus=Cre05.g244250_4532 ID=Cre05.g244250_4532.1.v6.1 annot-version=v6.1 assoLoc=4532_05_25865 org=Chlamydomonas.reinhardtii.CC-4532	Cre05.g244250_4532.1.p	Cre05.g244250	444 kDa		0	0	0	1	0	0.5
Cre12.g533150		pacid=52539234 transcript=Cre12.g533150_4532.1 locus=Cre12.g533150_4532 ID=Cre12.g533150_4532.1.v6.1 annot-version=v6.1 assoLoc=4532_12_64765 org=Chlamydomonas.reinhardtii.CC-4532	Cre12.g533150_4532.1.p	Cre12.g533150	20 kDa		0	0	0	0	0	0
Cre12.g549350		pacid=52536446 transcript=Cre12.g549350_4532.1 locus=Cre12.g549350_4532 ID=Cre12.g549350_4532.1.v6.1 annot-version=v6.1 assoLoc=4532_12_67016 org=Chlamydomonas.reinhardtii.CC-4532	Cre12.g549350_4532.1.p	Cre12.g549350	30 kDa		0	0	0	0	0	0
Cre12.g494100	SPL19	pacid=52538447 transcript=Cre12.g494100_4532.1 locus=Cre12.g494100_4532 ID=Cre12.g494100_4532.1.v6.1 annot-version=v6.1 assoLoc=4532_12_59730 org=Chlamydomonas.reinhardtii.CC-4532	Cre12.g494100_4532.1.p	Cre12.g494100	144 kDa		0	0	0	0	0	0
Cre16.g682750		pacid=52516169 transcript=Cre16.g682750_4532.1 locus=Cre16.g682750_4532 ID=Cre16.g682750_4532.1.v6.1 annot-version=v6.1 assoLoc=4532_16_83225 org=Chlamydomonas.reinhardtii.CC-4532	Cre16.g682750_4532.1.p	Cre16.g682750	160 kDa		0	0	0	1	0	0.5
Cre13.g574900		pacid=52514649 transcript=Cre13.g574900_4532.1 locus=Cre13.g574900_4532 ID=Cre13.g574900_4532.1.v6.1 annot-version=v6.1 assoLoc=4532_13_69860 org=Chlamydomonas.reinhardtii.CC-4532	Cre13.g574900_4532.1.p (+1)	Cre13.g574900	394 kDa		0	0	0	1	0	0.5
Cre17.g717900		pacid=52527672 transcript=Cre17.g717900_4532.1 locus=Cre17.g717900_4532 ID=Cre17.g717900_4532.1.v6.1 annot-version=v6.1 assoLoc=4532_17_87891 org=Chlamydomonas.reinhardtii.CC-4532	Cre17.g717900_4532.1.p (+1)	Cre17.g717900	84 kDa	TRUE	0	0	0	0	0	0
Cre04.g223300	CCP1	pacid=52541041 transcript=Cre04.g223300_4532.2 locus=Cre04.g223300_4532 ID=Cre04.g223300_4532.2.v6.1 annot-version=v6.1 assoLoc=4532_04_24541 org=Chlamydomonas.reinhardtii.CC-4532	Cre04.g223300_4532.2.p	Cre04.g223300	38 kDa		0	0	1	1	0	1
Cre02.g108200		pacid=52512509 transcript=Cre02.g108200_4532.1 locus=Cre02.g108200_4532 ID=Cre02.g108200_4532.1.v6.1 annot-version=v6.1 assoLoc=4532_02_10765 org=Chlamydomonas.reinhardtii.CC-4532	Cre02.g108200_4532.1.p (+1)	Cre02.g108200	48 kDa		0	0	0	0	0	0
Cre07.g346850		pacid=52529859 transcript=Cre07.g346850_4532.1 locus=Cre07.g346850_4532 ID=Cre07.g346850_4532.1.v6.1 annot-version=v6.1 assoLoc=4532_07_40330 org=Chlamydomonas.reinhardtii.CC-4532	Cre07.g346850_4532.1.p (+3)	Cre07.g346850	28 kDa		0	0	0	1	0	0.5
Cre13.g577300	GOX13	pacid=52515019 transcript=Cre13.g577300_4532.1 locus=Cre13.g577300_4532 ID=Cre13.g577300_4532.1.v6.1 annot-version=v6.1 assoLoc=4532_13_70125 org=Chlamydomonas.reinhardtii.CC-4532	Cre13.g577300_4532.1.p	Cre13.g577300	70 kDa		0	0	0	0	0	0
Cre12.g549000		pacid=52538501 transcript=Cre12.g549000_4532.1 locus=Cre12.g549000_4532 ID=Cre12.g549000_4532.1.v6.1 annot-version=v6.1 assoLoc=4532_12_67051 org=Chlamydomonas.reinhardtii.CC-4532	Cre12.g549000_4532.1.p	Cre12.g549000	53 kDa		0	0	0	0	0	0
Cre01.g004200		pacid=52525075 transcript=Cre01.g004200_4532.1 locus=Cre01.g004200_4532 ID=Cre01.g004200_4532.1.v6.1 annot-version=v6.1 assoLoc=4532_01_00466 org=Chlamydomonas.reinhardtii.CC-4532	Cre01.g004200_4532.1.p	Cre01.g004200	110 kDa		0	0	0	0	0	0
Cre01.g044850		pacid=52523796 transcript=Cre01.g044850_4532.1 locus=Cre01.g044850_4532 ID=Cre01.g044850_4532.1.v6.1 annot-version=v6.1 assoLoc=4532_01_05170 org=Chlamydomonas.reinhardtii.CC-4532	Cre01.g044850_4532.1.p	Cre01.g044850	658 kDa		0	0	0	1	0	0.5
Cre45.g802231		pacid=52529074 transcript=Cre45.g802231_4532.1 locus=Cre45.g802231_4532 ID=Cre45.g802231_4532.1.v6.1 annot-version=v6.1 assoLoc=4532_45_91575 org=Chlamydomonas.reinhardtii.CC-4532	Cre45.g802231_4532.1.p	Cre45.g802231	120 kDa		0	0	0	0	0	0
Cre05.g247450	RDP5,CGL56	pacid=52539627 transcript=Cre05.g247450_4532.1 locus=Cre05.g247450_4532 ID=Cre05.g247450_4532.1.v6.1 annot-version=v6.1 assoLoc=4532_05_26240 org=Chlamydomonas.reinhardtii.CC-4532	Cre05.g247450_4532.1.p (+1)	Cre05.g247450	86 kDa		0	0	0	0	0	0
Cre06.g300750		pacid=52533255 transcript=Cre06.g300750_4532.1 locus=Cre06.g300750_4532 ID=Cre06.g300750_4532.1.v6.1 annot-version=v6.1 assoLoc=4532_06_34911 org=Chlamydomonas.reinhardtii.CC-4532	Cre06.g300750_4532.1.p	Cre06.g300750	201 kDa		0	0	0	0	0	0
Cre09.g388430		pacid=52512264 transcript=Cre09.g388430_4532.3 locus=Cre09.g388430_4532 ID=Cre09.g388430_4532.3.v6.1 annot-version=v6.1 assoLoc=4532_02_12726 org=Chlamydomonas.reinhardtii.CC-4532	Cre09.g388430_4532.3.p	Cre09.g388430	117 kDa		0	0	0	0	0	0
Cre14.g611450		pacid=52518585 transcript=Cre14.g611450_4532.2 locus=Cre14.g611450_4532 ID=Cre14.g611450_4532.2.v6.1 annot-version=v6.1 assoLoc=4532_14_72925 org=Chlamydomonas.reinhardtii.CC-4532	Cre14.g611450_4532.2.p	Cre14.g611450	236 kDa		0	0	0	0	0	0
Cre10.g456200	RPS24	pacid=52519831 transcript=Cre10.g456200_4532.1 locus=Cre10.g456200_4532 ID=Cre10.g456200_4532.1.v6.1 annot-version=v6.1 assoLoc=4532_10_54535 org=Chlamydomonas.reinhardtii.CC-4532	Cre10.g456200_4532.1.p	Cre10.g456200	15 kDa		0	0	0	0	0	0
Cre01.g042000		pacid=52524230 transcript=Cre01.g042000_4532.1 locus=Cre01.g042000_4532 ID=Cre01.g042000_4532.1.v6.1 annot-version=v6.1 assoLoc=4532_01_04850 org=Chlamydomonas.reinhardtii.CC-4532	Cre01.g042000_4532.1.p	Cre01.g042000	251 kDa		0	0	0	1	0	0.5
Cre09.g400000		pacid=52522096 transcript=Cre09.g400000_4532.1 locus=Cre09.g400000_4532 ID=Cre09.g400000_4532.1.v6.1 annot-version=v6.1 assoLoc=4532_09_46296 org=Chlamydomonas.reinhardtii.CC-4532	Cre09.g400000_4532.1.p	Cre09.g400000	171 kDa		0	0	0	0	0	0
Cre06.g273050	CGLD10	pacid=52533373 transcript=Cre06.g273050_4532.1 locus=Cre06.g273050_4532 ID=Cre06.g273050_4532.1.v6.1 annot-version=v6.1 assoLoc=4532_06_30571 org=Chlamydomonas.reinhardtii.CC-4532	Cre06.g273050_4532.1.p	Cre06.g273050	52 kDa		0	0	0	0	0	0
Cre09.g400627		pacid=52522100 transcript=Cre09.g400627_4532.2 locus=Cre09.g400627_4532 ID=Cre09.g400627_4532.2.v6.1 annot-version=v6.1 assoLoc=4532_09_48465 org=Chlamydomonas.reinhardtii.CC-4532	Cre09.g400627_4532.2.p	Cre09.g400627	13 kDa		0	0	0	0	0	0
Cre16.g679600		pacid=52516245 transcript=Cre16.g679600_4532.1 locus=Cre16.g679600_4532 ID=Cre16.g679600_4532.1.v6.1 annot-version=v6.1 assoLoc=4532_16_83576 org=Chlamydomonas.reinhardtii.CC-4532	Cre16.g679600_4532.1.p	Cre16.g679600	32 kDa		0	0	0	0	0	0
Cre05.g234651		pacid=52539617 transcript=Cre05.g234651_4532.1 locus=Cre05.g234651_4532 ID=Cre05.g234651_4532.1.v6.1 annot-version=v6.1 assoLoc=4532_05_26540 org=Chlamydomonas.reinhardtii.CC-4532	Cre05.g234651_4532.1.p	Cre05.g234651	70 kDa		0	0	0	0	0	0
Cre08.g385200		pacid=52535067 transcript=Cre08.g385200_4532.1 locus=Cre08.g385200_4532 ID=Cre08.g385200_4532.1.v6.1 annot-version=v6.1 assoLoc=4532_08_45160 org=Chlamydomonas.reinhardtii.CC-4532	Cre08.g385200_4532.1.p	Cre08.g385200	10 kDa		0	0	0	0	0	0
Cre02.g078550		pacid=52514094 transcript=Cre02.g078550_4532.1 locus=Cre02.g078550_4532 ID=Cre02.g078550_4532.1.v6.1 annot-version=v6.1 assoLoc=4532_02_07421 org=Chlamydomonas.reinhardtii.CC-4532	Cre02.g078550_4532.1.p	Cre02.g078550	54 kDa		0	0	0	0	0	0
Cre09.g393150	FOX1	pacid=52522905 transcript=Cre09.g393150_4532.3 locus=Cre09.g393150_4532 ID=Cre09.g393150_4532.3.v6.1 annot-version=v6.1 assoLoc=4532_09_47131 org=Chlamydomonas.reinhardtii.CC-4532	Cre09.g393150_4532.3.p	Cre09.g393150	106 kDa		0	0	0	0	0	0
Cre07.g325500	CHLH1,MCH1	pacid=52529371 transcript=Cre07.g325500_4532.1 locus=Cre07.g325500_4532 ID=Cre07.g325500_4532.1.v6.1 annot-version=v6.1 assoLoc=4532_07_37601 org=Chlamydomonas.reinhardtii.CC-4532	Cre07.g325500_4532.1.p	Cre07.g325500	154 kDa		0	0	0	0	0	0
Cre16.g802009		pacid=52517267 transcript=Cre16.g802009_4532.1 locus=Cre16.g802009_4532 ID=Cre16.g802009_4532.1.v6.1 annot-version=v6.1 assoLoc=4532_16_84901_TE org=Chlamydomonas.reinhardtii.CC-4532	Cre16.g802009_4532.1.p	Cre16.g802009	117 kDa	TRUE	0	0	0	0	0	0
Cre06.g254500		pacid=52533165 transcript=Cre06.g254500_4532.1 locus=Cre06.g254500_4532 ID=Cre06.g254500_4532.1.v6.1 annot-version=v6.1 assoLoc=4532_06_28510 org=Chlamydomonas.reinhardtii.CC-4532	Cre06.g254500_4532.1.p	Cre06.g254500	87 kDa		0	0	0	0	0	0
Cre17.g715801		pacid=52528912 transcript=Cre17.g715801_4532.1 locus=Cre17.g715801_4532 ID=Cre17.g715801_4532.1.v6.1 annot-version=v6.1 assoLoc=4532_17_87675 org=Chlamydomonas.reinhardtii.CC-4532	Cre17.g715801_4532.1.p	Cre17.g715801	347 kDa		0	0	0	0	0	0
Cre14.g621650		pacid=52519310 transcript=Cre14.g621650_4532.1 locus=Cre14.g621650_4532 ID=Cre14.g621650_4532.1.v6.1 annot-version=v6.1 assoLoc=4532_14_74211 org=Chlamydomonas.reinhardtii.CC-4532	Cre14.g621650_4532.1.p	Cre14.g621650	37 kDa		0	0	0	0	0	0
Cre06.g273700	HCF136	pacid=52532685 transcript=Cre06.g273700_4532.1 locus=Cre06.g273700_4532 ID=Cre06.g273700_4532.1.v6.1 annot-version=v6.1 assoLoc=4532_06_30640 org=Chlamydomonas.reinhardtii.CC-4532	Cre06.g273700_4532.1.p (+1)	Cre06.g273700	46 kDa		0	0	0	0	0	0
Cre12.g534250		pacid=52537542 transcript=Cre12.g534250_4532.1 locus=Cre12.g534250_4532 ID=Cre12.g534250_4532.1.v6.1 annot-version=v6.1 assoLoc=4532_12_64925 org=Chlamydomonas.reinhardtii.CC-4532	Cre12.g534250_4532.1.p	Cre12.g534250	24 kDa		0	0	0	0	0	0
Cre14.g611150		pacid=52518823 transcript=Cre14.g611150_4532.1 locus=Cre14.g611150_4532 ID=Cre14.g611150_4532.1.v6.1 annot-version=v6.1 assoLoc=4532_14_72896 org=Chlamydomonas.reinhardtii.CC-4532	Cre14.g611150_4532.1.p	Cre14.g611150	28 kDa		0	0	0	0	0	0
Cre07.g350100		pacid=52529571 transcript=Cre07.g350100_4532.1 locus=Cre07.g350100_4532 ID=Cre07.g350100_4532.1.v6.1 annot-version=v6.1 assoLoc=4532_07_40695 org=Chlamydomonas.reinhardtii.CC-4532	Cre07.g350100_4532.1.p	Cre07.g350100	313 kDa		0	0	0	0	0	0
Cre09.g404500		pacid=52523396 transcript=Cre09.g404500_4532.1 locus=Cre09.g404500_4532 ID=Cre09.g404500_4532.1.v6.1 annot-version=v6.1 assoLoc=4532_09_45791 org=Chlamydomonas.reinhardtii.CC-4532	Cre09.g404500_4532.1.p	Cre09.g404500	283 kDa		0	0	1	0	0	0.5
Cre13.g605850		pacid=52515535 transcript=Cre13.g605850_4532.1 locus=Cre13.g605850_4532 ID=Cre13.g605850_4532.1.v6.1 annot-version=v6.1 assoLoc=4532_13_72220 org=Chlamydomonas.reinhardtii.CC-4532	Cre13.g605850_4532.1.p (+2)	Cre13.g605850	361 kDa	TRUE	0	0	0	0	0	0
Cre15.g635850	ATP3	pacid=52535997 transcript=Cre15.g635850_4532.3 locus=Cre15.g635850_4532 ID=Cre15.g635850_4532.3.v6.1 annot-version=v6.1 assoLoc=4532_15_75996 org=Chlamydomonas.reinhardtii.CC-4532	Cre15.g635850_4532.3.p	Cre15.g635850	28 kDa		0	0	0	0	0	0
Cre13.g573351		pacid=52514893 transcript=Cre13.g573351_4532.1 locus=Cre13.g573351_4532 ID=Cre13.g573351_4532.1.v6.1 annot-version=v6.1 assoLoc=4532_13_69711 org=Chlamydomonas.reinhardtii.CC-4532	Cre13.g573351_4532.1.p	Cre13.g573351	16 kDa		0	0	0	2	0	1
Cre12.g524250		pacid=52538162 transcript=Cre12.g524250_4532.1 locus=Cre12.g524250_4532 ID=Cre12.g524250_4532.1.v6.1 annot-version=v6.1 assoLoc=4532_12_63770 org=Chlamydomonas.reinhardtii.CC-4532	Cre12.g524250_4532.1.p	Cre12.g524250	63 kDa		0	0	0	2	0	1
Cre16.g659050		pacid=52517804 transcript=Cre16.g659050_4532.2 locus=Cre16.g659050_4532 ID=Cre16.g659050_4532.2.v6.1 annot-version=v6.1 assoLoc=4532_16_80630 org=Chlamydomonas.reinhardtii.CC-4532	Cre16.g659050_4532.2.p	Cre16.g659050	244 kDa	TRUE	0	0	0	0	0	0
Cre01.g034500		pacid=52524720 transcript=Cre01.g034500_4532.1 locus=Cre01.g034500_4532 ID=Cre01.g034500_4532.1.v6.1 annot-version=v6.1 assoLoc=4532_01_04060 org=Chlamydomonas.reinhardtii.CC-4532	Cre01.g034500_4532.1.p	Cre01.g034500	462 kDa		0	0	0	0	0	0
Cre02.g141550		pacid=52513393 transcript=Cre02.g141550_4532.1 locus=Cre02.g141550_4532 ID=Cre02.g141550_4532.1.v6.1 annot-version=v6.1 assoLoc=4532_02_14161 org=Chlamydomonas.reinhardtii.CC-4532	Cre02.g141550_4532.1.p	Cre02.g141550	31 kDa		0	0	0	0	0	0
Cre01.g029200		pacid=52525740 transcript=Cre01.g029200_4532.1 locus=Cre01.g029200_4532 ID=Cre01.g029200_4532.1.v6.1 annot-version=v6.1 assoLoc=4532_01_03451 org=Chlamydomonas.reinhardtii.CC-4532	Cre01.g029200_4532.1.p	Cre01.g029200	241 kDa		0	0	0	0	0	0
Cre07.g347550		pacid=52530789 transcript=Cre07.g347550_4532.1 locus=Cre07.g347550_4532 ID=Cre07.g347550_4532.1.v6.1 annot-version=v6.1 assoLoc=4532_07_40405 org=Chlamydomonas.reinhardtii.CC-4532	Cre07.g347550_4532.1.p	Cre07.g347550	235 kDa		0	0	0	0	0	0
Cre06.g274050		pacid=52531795 transcript=Cre06.g274050_4532.1 locus=Cre06.g274050_4532 ID=Cre06.g274050_4532.1.v6.1 annot-version=v6.1 assoLoc=4532_06_30680 org=Chlamydomonas.reinhardtii.CC-4532	Cre06.g274050_4532.1.p	Cre06.g274050	224 kDa		0	0	0	0	0	0
Cre12.g507700		pacid=52538954 transcript=Cre12.g507700_4532.1 locus=Cre12.g507700_4532 ID=Cre12.g507700_4532.1.v6.1 annot-version=v6.1 assoLoc=4532_12_61250 org=Chlamydomonas.reinhardtii.CC-4532	Cre12.g507700_4532.1.p	Cre12.g507700	193 kDa		0	0	0	0	0	0
Cre02.g093650		pacid=52513793 transcript=Cre02.g093650_4532.1 locus=Cre02.g093650_4532 ID=Cre02.g093650_4532.1.v6.1 annot-version=v6.1 assoLoc=4532_02_09126 org=Chlamydomonas.reinhardtii.CC-4532	Cre02.g093650_4532.1.p (+1)	Cre02.g093650	21 kDa		0	0	0	2	0	1
Cre03.g172000	KAR1,OAR1	pacid=52510008 transcript=Cre03.g172000_4532.1 locus=Cre03.g172000_4532 ID=Cre03.g172000_4532.1.v6.1 annot-version=v6.1 assoLoc=4532_03_17635 org=Chlamydomonas.reinhardtii.CC-4532	Cre03.g172000_4532.1.p (+1)	Cre03.g172000	33 kDa		0	0	1	1	0	1
Cre09.g394028		pacid=52521695 transcript=Cre09.g394028_4532.1 locus=Cre09.g394028_4532 ID=Cre09.g394028_4532.1.v6.1 annot-version=v6.1 assoLoc=4532_09_47580 org=Chlamydomonas.reinhardtii.CC-4532	Cre09.g394028_4532.1.p	Cre09.g394028	291 kDa		0	0	0	1	0	0.5
Cre09.g396300	PPX1	pacid=52522685 transcript=Cre09.g396300_4532.1 locus=Cre09.g396300_4532 ID=Cre09.g396300_4532.1.v6.1 annot-version=v6.1 assoLoc=4532_09_46770 org=Chlamydomonas.reinhardtii.CC-4532	Cre09.g396300_4532.1.p	Cre09.g396300	60 kDa		0	0	0	0	0	0
Cre01.g002300		pacid=52524979 transcript=Cre01.g002300_4532.1 locus=Cre01.g002300_4532 ID=Cre01.g002300_4532.1.v6.1 annot-version=v6.1 assoLoc=4532_01_00266 org=Chlamydomonas.reinhardtii.CC-4532	Cre01.g002300_4532.1.p	Cre01.g002300	18 kDa	TRUE	0	0	0	0	0	0
Cre04.g221350		pacid=52540288 transcript=Cre04.g221350_4532.1 locus=Cre04.g221350_4532 ID=Cre04.g221350_4532.1.v6.1 annot-version=v6.1 assoLoc=4532_04_24335 org=Chlamydomonas.reinhardtii.CC-4532	Cre04.g221350_4532.1.p	Cre04.g221350	58 kDa		0	0	0	0	0	0
Cre10.g453450		pacid=52520665 transcript=Cre10.g453450_4532.1 locus=Cre10.g453450_4532 ID=Cre10.g453450_4532.1.v6.1 annot-version=v6.1 assoLoc=4532_10_54221 org=Chlamydomonas.reinhardtii.CC-4532	Cre10.g453450_4532.1.p	Cre10.g453450	13 kDa		0	0	0	0	0	0
Cre12.g516333		pacid=52539086 transcript=Cre12.g516333_4532.1 locus=Cre12.g516333_4532 ID=Cre12.g516333_4532.1.v6.1 annot-version=v6.1 assoLoc=4532_12_62866 org=Chlamydomonas.reinhardtii.CC-4532	Cre12.g516333_4532.1.p	Cre12.g516333	125 kDa		0	0	0	0	0	0
Cre05.g233305		pacid=52539325 transcript=Cre05.g233305_4532.1 locus=Cre05.g233305_4532 ID=Cre05.g233305_4532.1.v6.1 annot-version=v6.1 assoLoc=4532_05_27846 org=Chlamydomonas.reinhardtii.CC-4532	Cre05.g233305_4532.1.p (+1)	Cre05.g233305	41 kDa		0	0	0	0	0	0
Cre18.g749797	FAP281	pacid=52523000 transcript=Cre18.g749797_4532.1 locus=Cre18.g749797_4532 ID=Cre18.g749797_4532.1.v6.1 annot-version=v6.1 assoLoc=4532_09_45535 org=Chlamydomonas.reinhardtii.CC-4532	Cre18.g749797_4532.1.p	Cre18.g749797	185 kDa		0	0	0	0	0	0
Cre12.g539050		pacid=52537713 transcript=Cre12.g539050_4532.2 locus=Cre12.g539050_4532 ID=Cre12.g539050_4532.2.v6.1 annot-version=v6.1 assoLoc=4532_12_65506 org=Chlamydomonas.reinhardtii.CC-4532	Cre12.g539050_4532.2.p	Cre12.g539050	94 kDa		0	0	0	0	0	0
Cre07.g325720		pacid=52529856 transcript=Cre07.g325720_4532.1 locus=Cre07.g325720_4532 ID=Cre07.g325720_4532.1.v6.1 annot-version=v6.1 assoLoc=4532_07_37676 org=Chlamydomonas.reinhardtii.CC-4532	Cre07.g325720_4532.1.p	Cre07.g325720	232 kDa		0	0	0	1	0	0.5
Cre12.g484250	DHC1,IDA1,PF9,ROC34	pacid=52537257 transcript=Cre12.g484250_4532.1 locus=Cre12.g484250_4532 ID=Cre12.g484250_4532.1.v6.1 annot-version=v6.1 assoLoc=4532_12_59355 org=Chlamydomonas.reinhardtii.CC-4532	Cre12.g484250_4532.1.p	Cre12.g484250	523 kDa		0	0	0	0	0	0
Cre09.g390801		pacid=52512744 transcript=Cre09.g390801_4532.1 locus=Cre09.g390801_4532 ID=Cre09.g390801_4532.1.v6.1 annot-version=v6.1 assoLoc=4532_02_13046 org=Chlamydomonas.reinhardtii.CC-4532	Cre09.g390801_4532.1.p (+1)	Cre09.g390801	121 kDa		0	0	0	3	0	1.5
Cre07.g352950		pacid=52529591 transcript=Cre07.g352950_4532.1 locus=Cre07.g352950_4532 ID=Cre07.g352950_4532.1.v6.1 annot-version=v6.1 assoLoc=4532_07_41030 org=Chlamydomonas.reinhardtii.CC-4532	Cre07.g352950_4532.1.p	Cre07.g352950	157 kDa		0	0	1	1	0	1
Cre12.g552650		pacid=52537571 transcript=Cre12.g552650_4532.1 locus=Cre12.g552650_4532 ID=Cre12.g552650_4532.1.v6.1 annot-version=v6.1 assoLoc=4532_12_66636 org=Chlamydomonas.reinhardtii.CC-4532	Cre12.g552650_4532.1.p	Cre12.g552650	324 kDa		0	0	0	1	0	0.5
Cre02.g119150		pacid=52514261 transcript=Cre02.g119150_4532.1 locus=Cre02.g119150_4532 ID=Cre02.g119150_4532.1.v6.1 annot-version=v6.1 assoLoc=4532_02_11976 org=Chlamydomonas.reinhardtii.CC-4532	Cre02.g119150_4532.1.p	Cre02.g119150	74 kDa		0	0	0	1	0	0.5
Cre07.g318300		pacid=52529439 transcript=Cre07.g318300_4532.1 locus=Cre07.g318300_4532 ID=Cre07.g318300_4532.1.v6.1 annot-version=v6.1 assoLoc=4532_07_36826 org=Chlamydomonas.reinhardtii.CC-4532	Cre07.g318300_4532.1.p	Cre07.g318300	226 kDa		0	0	0	0	0	0
Cre17.g745947		pacid=52527705 transcript=Cre17.g745947_4532.1 locus=Cre17.g745947_4532 ID=Cre17.g745947_4532.1.v6.1 annot-version=v6.1 assoLoc=4532_17_90906 org=Chlamydomonas.reinhardtii.CC-4532	Cre17.g745947_4532.1.p	Cre17.g745947	338 kDa	TRUE	0	0	0	0	0	0
Cre06.g268800		pacid=52533151 transcript=Cre06.g268800_4532.1 locus=Cre06.g268800_4532 ID=Cre06.g268800_4532.1.v6.1 annot-version=v6.1 assoLoc=4532_06_30111 org=Chlamydomonas.reinhardtii.CC-4532	Cre06.g268800_4532.1.p	Cre06.g268800	152 kDa		0	0	0	0	0	0
Cre12.g510050	CTH1,CTH1A,CTH1B	pacid=52538850 transcript=Cre12.g510050_4532.1 locus=Cre12.g510050_4532 ID=Cre12.g510050_4532.1.v6.1 annot-version=v6.1 assoLoc=4532_12_60981 org=Chlamydomonas.reinhardtii.CC-4532	Cre12.g510050_4532.1.p	Cre12.g510050	47 kDa		0	0	0	0	0	0
Cre02.g146750		pacid=52512009 transcript=Cre02.g146750_4532.1 locus=Cre02.g146750_4532 ID=Cre02.g146750_4532.1.v6.1 annot-version=v6.1 assoLoc=4532_02_13506 org=Chlamydomonas.reinhardtii.CC-4532	Cre02.g146750_4532.1.p	Cre02.g146750	83 kDa		0	0	0	0	0	0
Cre07.g334900		pacid=52530102 transcript=Cre07.g334900_4532.3 locus=Cre07.g334900_4532 ID=Cre07.g334900_4532.3.v6.1 annot-version=v6.1 assoLoc=4532_07_38941 org=Chlamydomonas.reinhardtii.CC-4532	Cre07.g334900_4532.3.p	Cre07.g334900	86 kDa		0	0	0	0	0	0
Cre10.g427700	HEL47	pacid=52520309 transcript=Cre10.g427700_4532.1 locus=Cre10.g427700_4532 ID=Cre10.g427700_4532.1.v6.1 annot-version=v6.1 assoLoc=4532_10_51290 org=Chlamydomonas.reinhardtii.CC-4532	Cre10.g427700_4532.1.p (+1)	Cre10.g427700	67 kDa		0	0	0	0	0	0
Cre10.g433950		pacid=52521310 transcript=Cre10.g433950_4532.1 locus=Cre10.g433950_4532 ID=Cre10.g433950_4532.1.v6.1 annot-version=v6.1 assoLoc=4532_10_52030 org=Chlamydomonas.reinhardtii.CC-4532	Cre10.g433950_4532.1.p	Cre10.g433950	16 kDa		0	0	1	1	0	1
Cre08.g380201	SHKD1	pacid=52534852 transcript=Cre08.g380201_4532.1 locus=Cre08.g380201_4532 ID=Cre08.g380201_4532.1.v6.1 annot-version=v6.1 assoLoc=4532_08_44575 org=Chlamydomonas.reinhardtii.CC-4532	Cre08.g380201_4532.1.p	Cre08.g380201	65 kDa		0	0	0	0	0	0
Cre09.g390400		pacid=52522709 transcript=Cre09.g390400_4532.1 locus=Cre09.g390400_4532 ID=Cre09.g390400_4532.1.v6.1 annot-version=v6.1 assoLoc=4532_09_47450 org=Chlamydomonas.reinhardtii.CC-4532	Cre09.g390400_4532.1.p	Cre09.g390400	49 kDa		0	0	0	0	0	0
Cre16.g649350		pacid=52516860 transcript=Cre16.g649350_4532.1 locus=Cre16.g649350_4532 ID=Cre16.g649350_4532.1.v6.1 annot-version=v6.1 assoLoc=4532_16_79536 org=Chlamydomonas.reinhardtii.CC-4532	Cre16.g649350_4532.1.p	Cre16.g649350	41 kDa		0	0	0	0	0	0
Cre08.g363950		pacid=52534815 transcript=Cre08.g363950_4532.1 locus=Cre08.g363950_4532 ID=Cre08.g363950_4532.1.v6.1 annot-version=v6.1 assoLoc=4532_08_42685 org=Chlamydomonas.reinhardtii.CC-4532	Cre08.g363950_4532.1.p	Cre08.g363950	183 kDa		0	0	0	0	0	0
Cre12.g547351		pacid=52537214 transcript=Cre12.g547351_4532.1 locus=Cre12.g547351_4532 ID=Cre12.g547351_4532.1.v6.1 annot-version=v6.1 assoLoc=4532_12_67210 org=Chlamydomonas.reinhardtii.CC-4532	Cre12.g547351_4532.1.p	Cre12.g547351	196 kDa		0	0	0	0	0	0
Cre13.g592200	GSN1	pacid=52515898 transcript=Cre13.g592200_4532.1 locus=Cre13.g592200_4532 ID=Cre13.g592200_4532.1.v6.1 annot-version=v6.1 assoLoc=4532_13_71750 org=Chlamydomonas.reinhardtii.CC-4532	Cre13.g592200_4532.1.p	Cre13.g592200	245 kDa		0	0	1	0	0	0.5
Cre12.g509750	MPPA2,QCR2	pacid=52539278 transcript=Cre12.g509750_4532.2 locus=Cre12.g509750_4532 ID=Cre12.g509750_4532.2.v6.1 annot-version=v6.1 assoLoc=4532_12_61015 org=Chlamydomonas.reinhardtii.CC-4532	Cre12.g509750_4532.2.p	Cre12.g509750	50 kDa		0	0	0	0	0	0
Cre16.g682300	RPS26	pacid=52516505 transcript=Cre16.g682300_4532.1 locus=Cre16.g682300_4532 ID=Cre16.g682300_4532.1.v6.1 annot-version=v6.1 assoLoc=4532_16_83276 org=Chlamydomonas.reinhardtii.CC-4532	Cre16.g682300_4532.1.p	Cre16.g682300	13 kDa		0	0	0	0	0	0
Cre02.g143000	PLSB1,GPA1	pacid=52512971 transcript=Cre02.g143000_4532.1 locus=Cre02.g143000_4532 ID=Cre02.g143000_4532.1.v6.1 annot-version=v6.1 assoLoc=4532_02_13965 org=Chlamydomonas.reinhardtii.CC-4532	Cre02.g143000_4532.1.p	Cre02.g143000	46 kDa		0	0	0	0	0	0
Cre16.g665100		pacid=52518352 transcript=Cre16.g665100_4532.1 locus=Cre16.g665100_4532 ID=Cre16.g665100_4532.1.v6.1 annot-version=v6.1 assoLoc=4532_16_81360 org=Chlamydomonas.reinhardtii.CC-4532	Cre16.g665100_4532.1.p	Cre16.g665100	286 kDa		0	0	0	0	0	0
Cre01.g041400		pacid=52525283 transcript=Cre01.g041400_4532.3 locus=Cre01.g041400_4532 ID=Cre01.g041400_4532.3.v6.1 annot-version=v6.1 assoLoc=4532_01_04780 org=Chlamydomonas.reinhardtii.CC-4532	Cre01.g041400_4532.3.p	Cre01.g041400	41 kDa		0	0	0	0	0	0
Cre05.g800573		pacid=52539982 transcript=Cre05.g800573_4532.1 locus=Cre05.g800573_4532 ID=Cre05.g800573_4532.1.v6.1 annot-version=v6.1 assoLoc=4532_05_27670 org=Chlamydomonas.reinhardtii.CC-4532	Cre05.g800573_4532.1.p (+2)	Cre05.g800573	273 kDa		0	0	0	0	0	0
Cre08.g377200		pacid=52534636 transcript=Cre08.g377200_4532.1 locus=Cre08.g377200_4532 ID=Cre08.g377200_4532.1.v6.1 annot-version=v6.1 assoLoc=4532_08_44275 org=Chlamydomonas.reinhardtii.CC-4532	Cre08.g377200_4532.1.p	Cre08.g377200	226 kDa		0	0	0	1	0	0.5
Cre02.g101400	CHC1,NSG15	pacid=52512441 transcript=Cre02.g101400_4532.1 locus=Cre02.g101400_4532 ID=Cre02.g101400_4532.1.v6.1 annot-version=v6.1 assoLoc=4532_02_09970 org=Chlamydomonas.reinhardtii.CC-4532	Cre02.g101400_4532.1.p	Cre02.g101400	190 kDa		0	0	0	0	0	0
Cre02.g113200	GLN1,NSG18	pacid=52513620 transcript=Cre02.g113200_4532.1 locus=Cre02.g113200_4532 ID=Cre02.g113200_4532.1.v6.1 annot-version=v6.1 assoLoc=4532_02_11271 org=Chlamydomonas.reinhardtii.CC-4532	Cre02.g113200_4532.1.p	Cre02.g113200	42 kDa		0	0	0	0	0	0
Cre17.g710150	NSG8,RPT4	pacid=52528784 transcript=Cre17.g710150_4532.1 locus=Cre17.g710150_4532 ID=Cre17.g710150_4532.1.v6.1 annot-version=v6.1 assoLoc=4532_17_87081 org=Chlamydomonas.reinhardtii.CC-4532	Cre17.g710150_4532.1.p	Cre17.g710150	45 kDa	TRUE	0	0	0	0	0	0
Cre10.g801121		pacid=52520594 transcript=Cre10.g801121_4532.1 locus=Cre10.g801121_4532 ID=Cre10.g801121_4532.1.v6.1 annot-version=v6.1 assoLoc=4532_10_51990 org=Chlamydomonas.reinhardtii.CC-4532	Cre10.g801121_4532.1.p	Cre10.g801121	84 kDa		0	0	0	0	0	0
Cre10.g454700		pacid=52520735 transcript=Cre10.g454700_4532.1 locus=Cre10.g454700_4532 ID=Cre10.g454700_4532.1.v6.1 annot-version=v6.1 assoLoc=4532_10_54366 org=Chlamydomonas.reinhardtii.CC-4532	Cre10.g454700_4532.1.p	Cre10.g454700	87 kDa		0	0	1	0	0	0.5
Cre12.g522600		pacid=52536240 transcript=Cre12.g522600_4532.1 locus=Cre12.g522600_4532 ID=Cre12.g522600_4532.1.v6.1 annot-version=v6.1 assoLoc=4532_12_63536 org=Chlamydomonas.reinhardtii.CC-4532	Cre12.g522600_4532.1.p	Cre12.g522600	12 kDa		0	0	0	1	0	0.5
Cre10.g421900		pacid=52520535 transcript=Cre10.g421900_4532.3 locus=Cre10.g421900_4532 ID=Cre10.g421900_4532.3.v6.1 annot-version=v6.1 assoLoc=4532_10_50696 org=Chlamydomonas.reinhardtii.CC-4532	Cre10.g421900_4532.3.p	Cre10.g421900	378 kDa		0	0	0	0	0	0
Cre03.g178100		pacid=52508746 transcript=Cre03.g178100_4532.5 locus=Cre03.g178100_4532 ID=Cre03.g178100_4532.5.v6.1 annot-version=v6.1 assoLoc=4532_03_18325 org=Chlamydomonas.reinhardtii.CC-4532	Cre03.g178100_4532.5.p	Cre03.g178100	297 kDa		0	0	0	0	0	0
Cre06.g287950		pacid=52531273 transcript=Cre06.g287950_4532.1 locus=Cre06.g287950_4532 ID=Cre06.g287950_4532.1.v6.1 annot-version=v6.1 assoLoc=4532_06_33385 org=Chlamydomonas.reinhardtii.CC-4532	Cre06.g287950_4532.1.p	Cre06.g287950	353 kDa		0	0	0	0	0	0
Cre09.g388652		pacid=52511636 transcript=Cre09.g388652_4532.1 locus=Cre09.g388652_4532 ID=Cre09.g388652_4532.1.v6.1 annot-version=v6.1 assoLoc=4532_02_12755 org=Chlamydomonas.reinhardtii.CC-4532	Cre09.g388652_4532.1.p	Cre09.g388652	104 kDa		0	0	0	0	0	0
Cre12.g513950	SUFD1,SUF4,SUFD	pacid=52537370 transcript=Cre12.g513950_4532.1 locus=Cre12.g513950_4532 ID=Cre12.g513950_4532.1.v6.1 annot-version=v6.1 assoLoc=4532_12_62625 org=Chlamydomonas.reinhardtii.CC-4532	Cre12.g513950_4532.1.p	Cre12.g513950	51 kDa		0	0	0	0	0	0
Cre11.g475950		pacid=52526676 transcript=Cre11.g475950_4532.1 locus=Cre11.g475950_4532 ID=Cre11.g475950_4532.1.v6.1 annot-version=v6.1 assoLoc=4532_11_58411 org=Chlamydomonas.reinhardtii.CC-4532	Cre11.g475950_4532.1.p	Cre11.g475950	253 kDa		0	0	0	0	0	0
Cre10.g447700		pacid=52520136 transcript=Cre10.g447700_4532.1 locus=Cre10.g447700_4532 ID=Cre10.g447700_4532.1.v6.1 annot-version=v6.1 assoLoc=4532_10_53626 org=Chlamydomonas.reinhardtii.CC-4532	Cre10.g447700_4532.1.p	Cre10.g447700	224 kDa		0	0	0	1	0	0.5
Cre16.g653550		pacid=52516240 transcript=Cre16.g653550_4532.1 locus=Cre16.g653550_4532 ID=Cre16.g653550_4532.1.v6.1 annot-version=v6.1 assoLoc=4532_16_79991 org=Chlamydomonas.reinhardtii.CC-4532	Cre16.g653550_4532.1.p	Cre16.g653550	142 kDa		0	0	0	0	0	0
Cre06.g278169		pacid=52533834 transcript=Cre06.g278169_4532.1 locus=Cre06.g278169_4532 ID=Cre06.g278169_4532.1.v6.1 annot-version=v6.1 assoLoc=4532_06_31605 org=Chlamydomonas.reinhardtii.CC-4532	Cre06.g278169_4532.1.p	Cre06.g278169	53 kDa		0	0	0	0	0	0
Cre01.g054500		pacid=52525234 transcript=Cre01.g054500_4532.2 locus=Cre01.g054500_4532 ID=Cre01.g054500_4532.2.v6.1 annot-version=v6.1 assoLoc=4532_01_06280 org=Chlamydomonas.reinhardtii.CC-4532	Cre01.g054500_4532.2.p	Cre01.g054500	112 kDa		0	0	0	0	0	0
Cre06.g269350		pacid=52532302 transcript=Cre06.g269350_4532.1 locus=Cre06.g269350_4532 ID=Cre06.g269350_4532.1.v6.1 annot-version=v6.1 assoLoc=4532_06_30166 org=Chlamydomonas.reinhardtii.CC-4532	Cre06.g269350_4532.1.p	Cre06.g269350	107 kDa		0	0	0	0	0	0
Cre16.g677950		pacid=52516875 transcript=Cre16.g677950_4532.1 locus=Cre16.g677950_4532 ID=Cre16.g677950_4532.1.v6.1 annot-version=v6.1 assoLoc=4532_16_83755 org=Chlamydomonas.reinhardtii.CC-4532	Cre16.g677950_4532.1.p	Cre16.g677950	70 kDa		0	0	0	0	0	0
Cre10.g424750		pacid=52521006 transcript=Cre10.g424750_4532.1 locus=Cre10.g424750_4532 ID=Cre10.g424750_4532.1.v6.1 annot-version=v6.1 assoLoc=4532_10_50990 org=Chlamydomonas.reinhardtii.CC-4532	Cre10.g424750_4532.1.p	Cre10.g424750	97 kDa		0	0	0	0	0	0
Cre09.g402450		pacid=52523346 transcript=Cre09.g402450_4532.1 locus=Cre09.g402450_4532 ID=Cre09.g402450_4532.1.v6.1 annot-version=v6.1 assoLoc=4532_09_46015 org=Chlamydomonas.reinhardtii.CC-4532	Cre09.g402450_4532.1.p	Cre09.g402450	46 kDa	TRUE	0	0	0	0	0	0
Cre10.g455300		pacid=52520638 transcript=Cre10.g455300_4532.1 locus=Cre10.g455300_4532 ID=Cre10.g455300_4532.1.v6.1 annot-version=v6.1 assoLoc=4532_10_54435 org=Chlamydomonas.reinhardtii.CC-4532	Cre10.g455300_4532.1.p	Cre10.g455300	14 kDa		0	0	0	0	0	0
Cre02.g144005		pacid=52513542 transcript=Cre02.g144005_4532.1 locus=Cre02.g144005_4532 ID=Cre02.g144005_4532.1.v6.1 annot-version=v6.1 assoLoc=4532_02_13841 org=Chlamydomonas.reinhardtii.CC-4532	Cre02.g144005_4532.1.p	Cre02.g144005	36 kDa		0	0	0	0	0	0
Cre08.g358526	AAA1	pacid=52535100 transcript=Cre08.g358526_4532.1 locus=Cre08.g358526_4532 ID=Cre08.g358526_4532.1.v6.1 annot-version=v6.1 assoLoc=4532_08_41805 org=Chlamydomonas.reinhardtii.CC-4532	Cre08.g358526_4532.1.p	Cre08.g358526	62 kDa		0	0	0	0	0	0
Cre07.g330750		pacid=52529713 transcript=Cre07.g330750_4532.2 locus=Cre07.g330750_4532 ID=Cre07.g330750_4532.2.v6.1 annot-version=v6.1 assoLoc=4532_07_38430 org=Chlamydomonas.reinhardtii.CC-4532	Cre07.g330750_4532.2.p (+2)	Cre07.g330750	82 kDa		0	0	0	1	0	0.5
Cre03.g207750		pacid=52509685 transcript=Cre03.g207750_4532.1 locus=Cre03.g207750_4532 ID=Cre03.g207750_4532.1.v6.1 annot-version=v6.1 assoLoc=4532_03_20846 org=Chlamydomonas.reinhardtii.CC-4532	Cre03.g207750_4532.1.p	Cre03.g207750	503 kDa		0	0	0	0	0	0
Cre05.g248050		pacid=52539731 transcript=Cre05.g248050_4532.1 locus=Cre05.g248050_4532 ID=Cre05.g248050_4532.1.v6.1 annot-version=v6.1 assoLoc=4532_05_26296 org=Chlamydomonas.reinhardtii.CC-4532	Cre05.g248050_4532.1.p	Cre05.g248050	188 kDa		0	0	0	1	0	0.5
Cre10.g418250	BLD10	pacid=52521277 transcript=Cre10.g418250_4532.1 locus=Cre10.g418250_4532 ID=Cre10.g418250_4532.1.v6.1 annot-version=v6.1 assoLoc=4532_10_50270 org=Chlamydomonas.reinhardtii.CC-4532	Cre10.g418250_4532.1.p	Cre10.g418250	175 kDa	TRUE	0	0	0	0	0	0
Cre09.g389726		pacid=52511966 transcript=Cre09.g389726_4532.5 locus=Cre09.g389726_4532 ID=Cre09.g389726_4532.5.v6.1 annot-version=v6.1 assoLoc=4532_02_12901 org=Chlamydomonas.reinhardtii.CC-4532	Cre09.g389726_4532.5.p	Cre09.g389726	290 kDa		0	0	0	0	0	0
Cre03.g158550	SRH4	pacid=52511432 transcript=Cre03.g158550_4532.1 locus=Cre03.g158550_4532 ID=Cre03.g158550_4532.1.v6.1 annot-version=v6.1 assoLoc=4532_03_16181 org=Chlamydomonas.reinhardtii.CC-4532	Cre03.g158550_4532.1.p	Cre03.g158550	216 kDa		0	0	0	1	0	0.5
Cre03.g177200	CRB3	pacid=52509437 transcript=Cre03.g177200_4532.1 locus=Cre03.g177200_4532 ID=Cre03.g177200_4532.1.v6.1 annot-version=v6.1 assoLoc=4532_03_18221 org=Chlamydomonas.reinhardtii.CC-4532	Cre03.g177200_4532.1.p (+1)	Cre03.g177200	45 kDa		0	0	0	0	0	0
Cre01.g051850		pacid=52523793 transcript=Cre01.g051850_4532.1 locus=Cre01.g051850_4532 ID=Cre01.g051850_4532.1.v6.1 annot-version=v6.1 assoLoc=4532_01_06020 org=Chlamydomonas.reinhardtii.CC-4532	Cre01.g051850_4532.1.p	Cre01.g051850	133 kDa		0	0	0	0	0	0
Cre12.g494850	ADK3	pacid=52536906 transcript=Cre12.g494850_4532.1 locus=Cre12.g494850_4532 ID=Cre12.g494850_4532.1.v6.1 annot-version=v6.1 assoLoc=4532_12_59635 org=Chlamydomonas.reinhardtii.CC-4532	Cre12.g494850_4532.1.p (+1)	Cre12.g494850	29 kDa		0	0	0	0	0	0
Cre02.g094551		pacid=52514151 transcript=Cre02.g094551_4532.1 locus=Cre02.g094551_4532 ID=Cre02.g094551_4532.1.v6.1 annot-version=v6.1 assoLoc=4532_02_09221 org=Chlamydomonas.reinhardtii.CC-4532	Cre02.g094551_4532.1.p	Cre02.g094551	195 kDa		0	0	0	0	0	0
Cre09.g403400		pacid=52523099 transcript=Cre09.g403400_4532.1 locus=Cre09.g403400_4532 ID=Cre09.g403400_4532.1.v6.1 annot-version=v6.1 assoLoc=4532_09_45911 org=Chlamydomonas.reinhardtii.CC-4532	Cre09.g403400_4532.1.p	Cre09.g403400	61 kDa		0	0	0	0	0	0
Cre06.g273600	RPS27A,RPS27a	pacid=52532226 transcript=Cre06.g273600_4532.1 locus=Cre06.g273600_4532 ID=Cre06.g273600_4532.1.v6.1 annot-version=v6.1 assoLoc=4532_06_30630 org=Chlamydomonas.reinhardtii.CC-4532	Cre06.g273600_4532.1.p (+1)	Cre06.g273600	20 kDa		0	0	0	3	0	1.5
Cre13.g564250	EIF3A	pacid=52515754 transcript=Cre13.g564250_4532.1 locus=Cre13.g564250_4532 ID=Cre13.g564250_4532.1.v6.1 annot-version=v6.1 assoLoc=4532_13_68665 org=Chlamydomonas.reinhardtii.CC-4532	Cre13.g564250_4532.1.p	Cre13.g564250	117 kDa		0	0	0	0	0	0
Cre03.g165550		pacid=52510215 transcript=Cre03.g165550_4532.1 locus=Cre03.g165550_4532 ID=Cre03.g165550_4532.1.v6.1 annot-version=v6.1 assoLoc=4532_03_16930 org=Chlamydomonas.reinhardtii.CC-4532	Cre03.g165550_4532.1.p	Cre03.g165550	88 kDa		0	0	0	0	0	0
Cre06.g298350	FAP224	pacid=52531703 transcript=Cre06.g298350_4532.1 locus=Cre06.g298350_4532 ID=Cre06.g298350_4532.1.v6.1 annot-version=v6.1 assoLoc=4532_06_34645 org=Chlamydomonas.reinhardtii.CC-4532	Cre06.g298350_4532.1.p	Cre06.g298350	47 kDa		0	0	0	0	0	0
Cre12.g522000		pacid=52536373 transcript=Cre12.g522000_4532.1 locus=Cre12.g522000_4532 ID=Cre12.g522000_4532.1.v6.1 annot-version=v6.1 assoLoc=4532_12_63476 org=Chlamydomonas.reinhardtii.CC-4532	Cre12.g522000_4532.1.p	Cre12.g522000	174 kDa		0	0	0	1	0	0.5
Cre02.g097650	RPN6	pacid=52512028 transcript=Cre02.g097650_4532.1 locus=Cre02.g097650_4532 ID=Cre02.g097650_4532.1.v6.1 annot-version=v6.1 assoLoc=4532_02_09565 org=Chlamydomonas.reinhardtii.CC-4532	Cre02.g097650_4532.1.p	Cre02.g097650	46 kDa		0	0	0	0	0	0
Cre02.g115950		pacid=52511603 transcript=Cre02.g115950_4532.1 locus=Cre02.g115950_4532 ID=Cre02.g115950_4532.1.v6.1 annot-version=v6.1 assoLoc=4532_02_11595 org=Chlamydomonas.reinhardtii.CC-4532	Cre02.g115950_4532.1.p	Cre02.g115950	36 kDa		0	0	0	0	0	0
Cre11.g467556		pacid=52526207 transcript=Cre11.g467556_4532.1 locus=Cre11.g467556_4532 ID=Cre11.g467556_4532.1.v6.1 annot-version=v6.1 assoLoc=4532_11_55946 org=Chlamydomonas.reinhardtii.CC-4532	Cre11.g467556_4532.1.p (+1)	Cre11.g467556	145 kDa		0	0	0	2	0	1
Cre17.g699550		pacid=52528363 transcript=Cre17.g699550_4532.1 locus=Cre17.g699550_4532 ID=Cre17.g699550_4532.1.v6.1 annot-version=v6.1 assoLoc=4532_17_85940 org=Chlamydomonas.reinhardtii.CC-4532	Cre17.g699550_4532.1.p (+2)	Cre17.g699550	352 kDa		0	0	0	1	0	0.5
CreCp.g802321		pacid=52533950 transcript=CreCp.g802321_4532.1 locus=CreCp.g802321_4532 ID=CreCp.g802321_4532.1.v6.1 annot-version=v6.1 assoLoc=4532_Cp_91965 org=Chlamydomonas.reinhardtii.CC-4532	CreCp.g802321_4532.1.p	CreCp.g802321	39 kDa		0	0	0	0	0	0
Cre02.g110100		pacid=52512249 transcript=Cre02.g110100_4532.1 locus=Cre02.g110100_4532 ID=Cre02.g110100_4532.1.v6.1 annot-version=v6.1 assoLoc=4532_02_10951 org=Chlamydomonas.reinhardtii.CC-4532	Cre02.g110100_4532.1.p	Cre02.g110100	146 kDa		0	0	0	0	0	0
CreCp.g802330		pacid=52533992 transcript=CreCp.g802330_4532.1 locus=CreCp.g802330_4532 ID=CreCp.g802330_4532.1.v6.1 annot-version=v6.1 assoLoc=4532_Cp_92015 org=Chlamydomonas.reinhardtii.CC-4532	CreCp.g802330_4532.1.p	CreCp.g802330	342 kDa		0	0	0	0	0	0
Cre02.g142987		pacid=52535796 transcript=Cre02.g142987_4532.1 locus=Cre02.g142987_4532 ID=Cre02.g142987_4532.1.v6.1 annot-version=v6.1 assoLoc=4532_15_77121_TE org=Chlamydomonas.reinhardtii.CC-4532	Cre02.g142987_4532.1.p	Cre02.g142987	313 kDa		0	0	0	0	0	0
Cre17.g698550		pacid=52528442 transcript=Cre17.g698550_4532.1 locus=Cre17.g698550_4532 ID=Cre17.g698550_4532.1.v6.1 annot-version=v6.1 assoLoc=4532_17_85830 org=Chlamydomonas.reinhardtii.CC-4532	Cre17.g698550_4532.1.p	Cre17.g698550	181 kDa		0	0	0	0	0	0
Cre03.g206481		pacid=52510152 transcript=Cre03.g206481_4532.1 locus=Cre03.g206481_4532 ID=Cre03.g206481_4532.1.v6.1 annot-version=v6.1 assoLoc=4532_03_22231 org=Chlamydomonas.reinhardtii.CC-4532	Cre03.g206481_4532.1.p	Cre03.g206481	32 kDa		0	0	0	0	0	0
Cre05.g235550		pacid=52539871 transcript=Cre05.g235550_4532.1 locus=Cre05.g235550_4532 ID=Cre05.g235550_4532.1.v6.1 annot-version=v6.1 assoLoc=4532_05_26735 org=Chlamydomonas.reinhardtii.CC-4532	Cre05.g235550_4532.1.p	Cre05.g235550	303 kDa		0	0	0	2	0	1
Cre09.g394750	PRPS1	pacid=52523239 transcript=Cre09.g394750_4532.1 locus=Cre09.g394750_4532 ID=Cre09.g394750_4532.1.v6.1 annot-version=v6.1 assoLoc=4532_09_46926 org=Chlamydomonas.reinhardtii.CC-4532	Cre09.g394750_4532.1.p	Cre09.g394750	48 kDa		0	0	0	0	0	0
Cre16.g651923		pacid=52516260 transcript=Cre16.g651923_4532.1 locus=Cre16.g651923_4532 ID=Cre16.g651923_4532.1.v6.1 annot-version=v6.1 assoLoc=4532_16_79815 org=Chlamydomonas.reinhardtii.CC-4532	Cre16.g651923_4532.1.p (+1)	Cre16.g651923	67 kDa		0	0	0	0	0	0
Cre16.g683437		pacid=52516049 transcript=Cre16.g683437_4532.1 locus=Cre16.g683437_4532 ID=Cre16.g683437_4532.1.v6.1 annot-version=v6.1 assoLoc=4532_16_81806 org=Chlamydomonas.reinhardtii.CC-4532	Cre16.g683437_4532.1.p	Cre16.g683437	84 kDa		0	0	0	1	0	0.5
Cre10.g461700		pacid=52520585 transcript=Cre10.g461700_4532.1 locus=Cre10.g461700_4532 ID=Cre10.g461700_4532.1.v6.1 annot-version=v6.1 assoLoc=4532_10_55161 org=Chlamydomonas.reinhardtii.CC-4532	Cre10.g461700_4532.1.p	Cre10.g461700	331 kDa		0	0	0	0	0	0
Cre15.g639350		pacid=52535739 transcript=Cre15.g639350_4532.1 locus=Cre15.g639350_4532 ID=Cre15.g639350_4532.1.v6.1 annot-version=v6.1 assoLoc=4532_15_76356 org=Chlamydomonas.reinhardtii.CC-4532	Cre15.g639350_4532.1.p	Cre15.g639350	226 kDa		0	0	0	0	0	0
Cre01.g018200		pacid=52524580 transcript=Cre01.g018200_4532.1 locus=Cre01.g018200_4532 ID=Cre01.g018200_4532.1.v6.1 annot-version=v6.1 assoLoc=4532_01_02246 org=Chlamydomonas.reinhardtii.CC-4532	Cre01.g018200_4532.1.p	Cre01.g018200	276 kDa		0	0	0	0	0	0
Cre11.g467560		pacid=52526241 transcript=Cre11.g467560_4532.1 locus=Cre11.g467560_4532 ID=Cre11.g467560_4532.1.v6.1 annot-version=v6.1 assoLoc=4532_11_55980 org=Chlamydomonas.reinhardtii.CC-4532	Cre11.g467560_4532.1.p	Cre11.g467560	83 kDa		0	0	0	0	0	0
Cre12.g515050		pacid=52536768 transcript=Cre12.g515050_4532.1 locus=Cre12.g515050_4532 ID=Cre12.g515050_4532.1.v6.1 annot-version=v6.1 assoLoc=4532_12_62736 org=Chlamydomonas.reinhardtii.CC-4532	Cre12.g515050_4532.1.p	Cre12.g515050	182 kDa		0	0	0	0	0	0
Cre10.g419350		pacid=52520393 transcript=Cre10.g419350_4532.1 locus=Cre10.g419350_4532 ID=Cre10.g419350_4532.1.v6.1 annot-version=v6.1 assoLoc=4532_10_50396 org=Chlamydomonas.reinhardtii.CC-4532	Cre10.g419350_4532.1.p (+1)	Cre10.g419350	128 kDa	TRUE	0	0	0	0	0	0
Cre10.g450100		pacid=52521309 transcript=Cre10.g450100_4532.1 locus=Cre10.g450100_4532 ID=Cre10.g450100_4532.1.v6.1 annot-version=v6.1 assoLoc=4532_10_53885 org=Chlamydomonas.reinhardtii.CC-4532	Cre10.g450100_4532.1.p	Cre10.g450100	348 kDa		0	0	0	0	0	0
Cre17.g702850		pacid=52528453 transcript=Cre17.g702850_4532.1 locus=Cre17.g702850_4532 ID=Cre17.g702850_4532.1.v6.1 annot-version=v6.1 assoLoc=4532_17_86306 org=Chlamydomonas.reinhardtii.CC-4532	Cre17.g702850_4532.1.p	Cre17.g702850	413 kDa		0	0	0	1	0	0.5
Cre08.g380151		pacid=52534761 transcript=Cre08.g380151_4532.1 locus=Cre08.g380151_4532 ID=Cre08.g380151_4532.1.v6.1 annot-version=v6.1 assoLoc=4532_08_44570 org=Chlamydomonas.reinhardtii.CC-4532	Cre08.g380151_4532.1.p	Cre08.g380151	312 kDa		0	0	0	1	0	0.5
Cre06.g275650	RPN3	pacid=52532099 transcript=Cre06.g275650_4532.1 locus=Cre06.g275650_4532 ID=Cre06.g275650_4532.1.v6.1 annot-version=v6.1 assoLoc=4532_06_30850 org=Chlamydomonas.reinhardtii.CC-4532	Cre06.g275650_4532.1.p	Cre06.g275650	55 kDa		0	0	0	0	0	0
Cre13.g578650	CPLD10	pacid=52515806 transcript=Cre13.g578650_4532.2 locus=Cre13.g578650_4532 ID=Cre13.g578650_4532.2.v6.1 annot-version=v6.1 assoLoc=4532_13_70271 org=Chlamydomonas.reinhardtii.CC-4532	Cre13.g578650_4532.2.p	Cre13.g578650	66 kDa		0	0	0	0	0	0
Cre01.g031100	TEF30	pacid=52523890 transcript=Cre01.g031100_4532.1 locus=Cre01.g031100_4532 ID=Cre01.g031100_4532.1.v6.1 annot-version=v6.1 assoLoc=4532_01_03666 org=Chlamydomonas.reinhardtii.CC-4532	Cre01.g031100_4532.1.p	Cre01.g031100	34 kDa		0	0	0	0	0	0
Cre15.g801831		pacid=52535635 transcript=Cre15.g801831_4532.1 locus=Cre15.g801831_4532 ID=Cre15.g801831_4532.1.v6.1 annot-version=v6.1 assoLoc=4532_15_77925_EX org=Chlamydomonas.reinhardtii.CC-4532	Cre15.g801831_4532.1.p	Cre15.g801831	32 kDa		0	0	0	0	0	0
Cre06.g261700		pacid=52532091 transcript=Cre06.g261700_4532.1 locus=Cre06.g261700_4532 ID=Cre06.g261700_4532.1.v6.1 annot-version=v6.1 assoLoc=4532_06_29301 org=Chlamydomonas.reinhardtii.CC-4532	Cre06.g261700_4532.1.p	Cre06.g261700	30 kDa		0	0	0	0	0	0
Cre10.g446100		pacid=52520475 transcript=Cre10.g446100_4532.1 locus=Cre10.g446100_4532 ID=Cre10.g446100_4532.1.v6.1 annot-version=v6.1 assoLoc=4532_10_53456 org=Chlamydomonas.reinhardtii.CC-4532	Cre10.g446100_4532.1.p	Cre10.g446100	17 kDa		0	0	0	0	0	0
Cre17.g740430		pacid=52528385 transcript=Cre17.g740430_4532.2 locus=Cre17.g740430_4532 ID=Cre17.g740430_4532.2.v6.1 annot-version=v6.1 assoLoc=4532_17_90216 org=Chlamydomonas.reinhardtii.CC-4532	Cre17.g740430_4532.2.p	Cre17.g740430	86 kDa		0	0	0	0	0	0
Cre12.g497650		pacid=52538366 transcript=Cre12.g497650_4532.1 locus=Cre12.g497650_4532 ID=Cre12.g497650_4532.1.v6.1 annot-version=v6.1 assoLoc=4532_12_62345 org=Chlamydomonas.reinhardtii.CC-4532	Cre12.g497650_4532.1.p	Cre12.g497650	30 kDa		0	0	0	0	0	0
Cre13.g581500		pacid=52515886 transcript=Cre13.g581500_4532.1 locus=Cre13.g581500_4532 ID=Cre13.g581500_4532.1.v6.1 annot-version=v6.1 assoLoc=4532_13_70580 org=Chlamydomonas.reinhardtii.CC-4532	Cre13.g581500_4532.1.p	Cre13.g581500	326 kDa		0	0	0	1	0	0.5
Cre01.g005050		pacid=52525811 transcript=Cre01.g005050_4532.9 locus=Cre01.g005050_4532 ID=Cre01.g005050_4532.9.v6.1 annot-version=v6.1 assoLoc=4532_01_00560 org=Chlamydomonas.reinhardtii.CC-4532	Cre01.g005050_4532.9.p	Cre01.g005050	97 kDa		0	0	0	0	0	0
Cre02.g075150		pacid=52513746 transcript=Cre02.g075150_4532.1 locus=Cre02.g075150_4532 ID=Cre02.g075150_4532.1.v6.1 annot-version=v6.1 assoLoc=4532_02_06956 org=Chlamydomonas.reinhardtii.CC-4532	Cre02.g075150_4532.1.p	Cre02.g075150	181 kDa		0	0	0	0	0	0
Cre12.g525200	NOP56	pacid=52538052 transcript=Cre12.g525200_4532.1 locus=Cre12.g525200_4532 ID=Cre12.g525200_4532.1.v6.1 annot-version=v6.1 assoLoc=4532_12_63871 org=Chlamydomonas.reinhardtii.CC-4532	Cre12.g525200_4532.1.p (+1)	Cre12.g525200	56 kDa		0	0	0	0	0	0
Cre13.g565850	COPA1	pacid=52515159 transcript=Cre13.g565850_4532.2 locus=Cre13.g565850_4532 ID=Cre13.g565850_4532.2.v6.1 annot-version=v6.1 assoLoc=4532_13_68866 org=Chlamydomonas.reinhardtii.CC-4532	Cre13.g565850_4532.2.p	Cre13.g565850	132 kDa		0	0	0	0	0	0
Cre04.g227650		pacid=52540868 transcript=Cre04.g227650_4532.1 locus=Cre04.g227650_4532 ID=Cre04.g227650_4532.1.v6.1 annot-version=v6.1 assoLoc=4532_04_25035 org=Chlamydomonas.reinhardtii.CC-4532	Cre04.g227650_4532.1.p (+1)	Cre04.g227650	333 kDa		0	0	0	0	0	0
Cre09.g416150	ASA7	pacid=52522359 transcript=Cre09.g416150_4532.1 locus=Cre09.g416150_4532 ID=Cre09.g416150_4532.1.v6.1 annot-version=v6.1 assoLoc=4532_09_50045 org=Chlamydomonas.reinhardtii.CC-4532	Cre09.g416150_4532.1.p (+2)	Cre09.g416150	27 kDa		0	0	0	0	0	0
Cre02.g076100		pacid=52513719 transcript=Cre02.g076100_4532.1 locus=Cre02.g076100_4532 ID=Cre02.g076100_4532.1.v6.1 annot-version=v6.1 assoLoc=4532_02_07066 org=Chlamydomonas.reinhardtii.CC-4532	Cre02.g076100_4532.1.p	Cre02.g076100	247 kDa		0	0	0	0	0	0
Cre09.g801069		pacid=52521840 transcript=Cre09.g801069_4532.1 locus=Cre09.g801069_4532 ID=Cre09.g801069_4532.1.v6.1 annot-version=v6.1 assoLoc=4532_09_49026 org=Chlamydomonas.reinhardtii.CC-4532	Cre09.g801069_4532.1.p	Cre09.g801069	64 kDa		0	0	0	0	0	0
Cre12.g514250		pacid=52536065 transcript=Cre12.g514250_4532.1 locus=Cre12.g514250_4532 ID=Cre12.g514250_4532.1.v6.1 annot-version=v6.1 assoLoc=4532_12_62656 org=Chlamydomonas.reinhardtii.CC-4532	Cre12.g514250_4532.1.p	Cre12.g514250	370 kDa		0	0	0	0	0	0
Cre07.g337582		pacid=52529684 transcript=Cre07.g337582_4532.1 locus=Cre07.g337582_4532 ID=Cre07.g337582_4532.1.v6.1 annot-version=v6.1 assoLoc=4532_07_39251 org=Chlamydomonas.reinhardtii.CC-4532	Cre07.g337582_4532.1.p	Cre07.g337582	255 kDa		0	0	1	0	0	0.5
Cre11.g468350		pacid=52526030 transcript=Cre11.g468350_4532.1 locus=Cre11.g468350_4532 ID=Cre11.g468350_4532.1.v6.1 annot-version=v6.1 assoLoc=4532_11_57111 org=Chlamydomonas.reinhardtii.CC-4532	Cre11.g468350_4532.1.p	Cre11.g468350	65 kDa		0	0	0	0	0	0
Cre10.g429050		pacid=52521375 transcript=Cre10.g429050_4532.1 locus=Cre10.g429050_4532 ID=Cre10.g429050_4532.1.v6.1 annot-version=v6.1 assoLoc=4532_10_51516 org=Chlamydomonas.reinhardtii.CC-4532	Cre10.g429050_4532.1.p	Cre10.g429050	240 kDa		0	0	0	0	0	0
Cre12.g485800	FTSH1,FHL1	pacid=52537531 transcript=Cre12.g485800_4532.6 locus=Cre12.g485800_4532 ID=Cre12.g485800_4532.6.v6.1 annot-version=v6.1 assoLoc=4532_12_60700 org=Chlamydomonas.reinhardtii.CC-4532	Cre12.g485800_4532.6.p (+1)	Cre12.g485800	78 kDa		0	0	0	0	0	0
Cre09.g387689		pacid=52513558 transcript=Cre09.g387689_4532.1 locus=Cre09.g387689_4532 ID=Cre09.g387689_4532.1.v6.1 annot-version=v6.1 assoLoc=4532_02_12625 org=Chlamydomonas.reinhardtii.CC-4532	Cre09.g387689_4532.1.p	Cre09.g387689	172 kDa		0	0	0	0	0	0
Cre08.g384390		pacid=52534480 transcript=Cre08.g384390_4532.1 locus=Cre08.g384390_4532 ID=Cre08.g384390_4532.1.v6.1 annot-version=v6.1 assoLoc=4532_08_45075 org=Chlamydomonas.reinhardtii.CC-4532	Cre08.g384390_4532.1.p	Cre08.g384390	358 kDa		0	0	0	0	0	0
Cre07.g352800		pacid=52530316 transcript=Cre07.g352800_4532.1 locus=Cre07.g352800_4532 ID=Cre07.g352800_4532.1.v6.1 annot-version=v6.1 assoLoc=4532_07_41015 org=Chlamydomonas.reinhardtii.CC-4532	Cre07.g352800_4532.1.p	Cre07.g352800	156 kDa		0	0	0	0	0	0
Cre01.g022350		pacid=52525078 transcript=Cre01.g022350_4532.1 locus=Cre01.g022350_4532 ID=Cre01.g022350_4532.1.v6.1 annot-version=v6.1 assoLoc=4532_01_02690 org=Chlamydomonas.reinhardtii.CC-4532	Cre01.g022350_4532.1.p	Cre01.g022350	150 kDa		0	0	0	0	0	0
Cre10.g457331		pacid=52519561 transcript=Cre10.g457331_4532.1 locus=Cre10.g457331_4532 ID=Cre10.g457331_4532.1.v6.1 annot-version=v6.1 assoLoc=4532_10_54680 org=Chlamydomonas.reinhardtii.CC-4532	Cre10.g457331_4532.1.p	Cre10.g457331	335 kDa		0	0	0	0	0	0
Cre07.g341925		pacid=52530167 transcript=Cre07.g341925_4532.1 locus=Cre07.g341925_4532 ID=Cre07.g341925_4532.1.v6.1 annot-version=v6.1 assoLoc=4532_07_39715 org=Chlamydomonas.reinhardtii.CC-4532	Cre07.g341925_4532.1.p	Cre07.g341925	176 kDa		0	0	0	0	0	0
Cre02.g089450		pacid=52513790 transcript=Cre02.g089450_4532.1 locus=Cre02.g089450_4532 ID=Cre02.g089450_4532.1.v6.1 annot-version=v6.1 assoLoc=4532_02_08620 org=Chlamydomonas.reinhardtii.CC-4532	Cre02.g089450_4532.1.p	Cre02.g089450	38 kDa		0	0	0	0	0	0
Cre11.g482250		pacid=52526558 transcript=Cre11.g482250_4532.2 locus=Cre11.g482250_4532 ID=Cre11.g482250_4532.2.v6.1 annot-version=v6.1 assoLoc=4532_11_59131 org=Chlamydomonas.reinhardtii.CC-4532	Cre11.g482250_4532.2.p	Cre11.g482250	34 kDa	TRUE	0	0	0	1	0	0.5
Cre10.g439700	CGL28	pacid=52521512 transcript=Cre10.g439700_4532.1 locus=Cre10.g439700_4532 ID=Cre10.g439700_4532.1.v6.1 annot-version=v6.1 assoLoc=4532_10_52645 org=Chlamydomonas.reinhardtii.CC-4532	Cre10.g439700_4532.1.p (+2)	Cre10.g439700	49 kDa		0	0	0	0	0	0
Cre06.g278181		pacid=52531294 transcript=Cre06.g278181_4532.1 locus=Cre06.g278181_4532 ID=Cre06.g278181_4532.1.v6.1 annot-version=v6.1 assoLoc=4532_06_31661 org=Chlamydomonas.reinhardtii.CC-4532	Cre06.g278181_4532.1.p (+1)	Cre06.g278181	148 kDa		0	0	0	0	0	0
Cre06.g287050		pacid=52532544 transcript=Cre06.g287050_4532.1 locus=Cre06.g287050_4532 ID=Cre06.g287050_4532.1.v6.1 annot-version=v6.1 assoLoc=4532_06_33285 org=Chlamydomonas.reinhardtii.CC-4532	Cre06.g287050_4532.1.p (+1)	Cre06.g287050	100 kDa		0	0	0	0	0	0
Cre02.g800184		pacid=52512242 transcript=Cre02.g800184_4532.2 locus=Cre02.g800184_4532 ID=Cre02.g800184_4532.2.v6.1 annot-version=v6.1 assoLoc=4532_02_08385 org=Chlamydomonas.reinhardtii.CC-4532	Cre02.g800184_4532.2.p	Cre02.g800184	18 kDa		0	0	0	0	0	0
Cre06.g278110		pacid=52532241 transcript=Cre06.g278110_4532.1 locus=Cre06.g278110_4532 ID=Cre06.g278110_4532.1.v6.1 annot-version=v6.1 assoLoc=4532_06_31310 org=Chlamydomonas.reinhardtii.CC-4532	Cre06.g278110_4532.1.p	Cre06.g278110	133 kDa		0	0	0	0	0	0
Cre14.g801653		pacid=52518867 transcript=Cre14.g801653_4532.1 locus=Cre14.g801653_4532 ID=Cre14.g801653_4532.1.v6.1 annot-version=v6.1 assoLoc=4532_14_75035 org=Chlamydomonas.reinhardtii.CC-4532	Cre14.g801653_4532.1.p (+1)	Cre14.g801653	163 kDa		0	0	0	0	0	0
Cre12.g520950		pacid=52537840 transcript=Cre12.g520950_4532.1 locus=Cre12.g520950_4532 ID=Cre12.g520950_4532.1.v6.1 annot-version=v6.1 assoLoc=4532_12_63370 org=Chlamydomonas.reinhardtii.CC-4532	Cre12.g520950_4532.1.p (+1)	Cre12.g520950	111 kDa		0	0	0	0	0	0
Cre12.g513500		pacid=52536112 transcript=Cre12.g513500_4532.1 locus=Cre12.g513500_4532 ID=Cre12.g513500_4532.1.v6.1 annot-version=v6.1 assoLoc=4532_12_62575 org=Chlamydomonas.reinhardtii.CC-4532	Cre12.g513500_4532.1.p	Cre12.g513500	104 kDa		0	0	0	0	0	0
Cre01.g051100		pacid=52523791 transcript=Cre01.g051100_4532.1 locus=Cre01.g051100_4532 ID=Cre01.g051100_4532.1.v6.1 annot-version=v6.1 assoLoc=4532_01_05875 org=Chlamydomonas.reinhardtii.CC-4532	Cre01.g051100_4532.1.p	Cre01.g051100	74 kDa		0	0	0	0	0	0
Cre09.g399663		pacid=52523102 transcript=Cre09.g399663_4532.1 locus=Cre09.g399663_4532 ID=Cre09.g399663_4532.1.v6.1 annot-version=v6.1 assoLoc=4532_09_48320 org=Chlamydomonas.reinhardtii.CC-4532	Cre09.g399663_4532.1.p (+2)	Cre09.g399663	271 kDa	TRUE	0	0	0	0	0	0
Cre17.g802030		pacid=52528084 transcript=Cre17.g802030_4532.1 locus=Cre17.g802030_4532 ID=Cre17.g802030_4532.1.v6.1 annot-version=v6.1 assoLoc=4532_17_86300 org=Chlamydomonas.reinhardtii.CC-4532	Cre17.g802030_4532.1.p	Cre17.g802030	22 kDa		0	0	0	0	0	0
Cre09.g400850	CTL4	pacid=52521757 transcript=Cre09.g400850_4532.1 locus=Cre09.g400850_4532 ID=Cre09.g400850_4532.1.v6.1 annot-version=v6.1 assoLoc=4532_09_46201_EX org=Chlamydomonas.reinhardtii.CC-4532	Cre09.g400850_4532.1.p	Cre09.g400850	840 kDa		0	0	0	0	0	0
Cre06.g311450		pacid=52532872 transcript=Cre06.g311450_4532.1 locus=Cre06.g311450_4532 ID=Cre06.g311450_4532.1.v6.1 annot-version=v6.1 assoLoc=4532_06_36081 org=Chlamydomonas.reinhardtii.CC-4532	Cre06.g311450_4532.1.p	Cre06.g311450	395 kDa		0	0	0	2	0	1
Cre12.g553800		pacid=52537129 transcript=Cre12.g553800_4532.1 locus=Cre12.g553800_4532 ID=Cre12.g553800_4532.1.v6.1 annot-version=v6.1 assoLoc=4532_12_66455 org=Chlamydomonas.reinhardtii.CC-4532	Cre12.g553800_4532.1.p (+2)	Cre12.g553800	223 kDa		0	0	0	0	0	0
Cre11.g467531		pacid=52526592 transcript=Cre11.g467531_4532.1 locus=Cre11.g467531_4532 ID=Cre11.g467531_4532.1.v6.1 annot-version=v6.1 assoLoc=4532_11_55846 org=Chlamydomonas.reinhardtii.CC-4532	Cre11.g467531_4532.1.p	Cre11.g467531	44 kDa		0	0	0	0	0	0
Cre01.g049826		pacid=52525556 transcript=Cre01.g049826_4532.1 locus=Cre01.g049826_4532 ID=Cre01.g049826_4532.1.v6.1 annot-version=v6.1 assoLoc=4532_01_05745 org=Chlamydomonas.reinhardtii.CC-4532	Cre01.g049826_4532.1.p	Cre01.g049826	75 kDa		0	0	0	1	0	0.5
Cre05.g240050		pacid=52539670 transcript=Cre05.g240050_4532.1 locus=Cre05.g240050_4532 ID=Cre05.g240050_4532.1.v6.1 annot-version=v6.1 assoLoc=4532_05_27305 org=Chlamydomonas.reinhardtii.CC-4532	Cre05.g240050_4532.1.p	Cre05.g240050	74 kDa		0	0	0	0	0	0
Cre02.g092550		pacid=52514323 transcript=Cre02.g092550_4532.1 locus=Cre02.g092550_4532 ID=Cre02.g092550_4532.1.v6.1 annot-version=v6.1 assoLoc=4532_02_08960 org=Chlamydomonas.reinhardtii.CC-4532	Cre02.g092550_4532.1.p	Cre02.g092550	82 kDa		0	0	0	0	0	0
Cre09.g399476		pacid=52522428 transcript=Cre09.g399476_4532.1 locus=Cre09.g399476_4532 ID=Cre09.g399476_4532.1.v6.1 annot-version=v6.1 assoLoc=4532_09_48296 org=Chlamydomonas.reinhardtii.CC-4532	Cre09.g399476_4532.1.p	Cre09.g399476	104 kDa		0	0	0	0	0	0
Cre12.g508250		pacid=52538768 transcript=Cre12.g508250_4532.3 locus=Cre12.g508250_4532 ID=Cre12.g508250_4532.3.v6.1 annot-version=v6.1 assoLoc=4532_12_61181 org=Chlamydomonas.reinhardtii.CC-4532	Cre12.g508250_4532.3.p	Cre12.g508250	26 kDa	TRUE	0	0	0	0	0	0
Cre13.g569550		pacid=52515094 transcript=Cre13.g569550_4532.1 locus=Cre13.g569550_4532 ID=Cre13.g569550_4532.1.v6.1 annot-version=v6.1 assoLoc=4532_13_69266 org=Chlamydomonas.reinhardtii.CC-4532	Cre13.g569550_4532.1.p	Cre13.g569550	465 kDa		0	0	0	0	0	0
Cre12.g489153	RPL31	pacid=52538919 transcript=Cre12.g489153_4532.2 locus=Cre12.g489153_4532 ID=Cre12.g489153_4532.2.v6.1 annot-version=v6.1 assoLoc=4532_12_60340 org=Chlamydomonas.reinhardtii.CC-4532	Cre12.g489153_4532.2.p (+1)	Cre12.g489153	13 kDa		0	0	0	0	0	0
Cre07.g338451		pacid=52530538 transcript=Cre07.g338451_4532.1 locus=Cre07.g338451_4532 ID=Cre07.g338451_4532.1.v6.1 annot-version=v6.1 assoLoc=4532_07_39345 org=Chlamydomonas.reinhardtii.CC-4532	Cre07.g338451_4532.1.p	Cre07.g338451	47 kDa		0	0	0	0	0	0
Cre13.g801538		pacid=52515595 transcript=Cre13.g801538_4532.1 locus=Cre13.g801538_4532 ID=Cre13.g801538_4532.1.v6.1 annot-version=v6.1 assoLoc=4532_13_70670_TE org=Chlamydomonas.reinhardtii.CC-4532	Cre13.g801538_4532.1.p (+1)	Cre13.g801538	136 kDa		0	0	0	0	0	0
Cre16.g658200		pacid=52517810 transcript=Cre16.g658200_4532.1 locus=Cre16.g658200_4532 ID=Cre16.g658200_4532.1.v6.1 annot-version=v6.1 assoLoc=4532_16_80521 org=Chlamydomonas.reinhardtii.CC-4532	Cre16.g658200_4532.1.p	Cre16.g658200	503 kDa		0	0	0	0	0	0
Cre10.g429150		pacid=52519649 transcript=Cre10.g429150_4532.1 locus=Cre10.g429150_4532 ID=Cre10.g429150_4532.1.v6.1 annot-version=v6.1 assoLoc=4532_10_51525 org=Chlamydomonas.reinhardtii.CC-4532	Cre10.g429150_4532.1.p	Cre10.g429150	41 kDa		0	0	0	0	0	0
Cre12.g560150	RAB1,RABD1	pacid=52539001 transcript=Cre12.g560150_4532.1 locus=Cre12.g560150_4532 ID=Cre12.g560150_4532.1.v6.1 annot-version=v6.1 assoLoc=4532_12_65801 org=Chlamydomonas.reinhardtii.CC-4532	Cre12.g560150_4532.1.p	Cre12.g560150	23 kDa		0	0	0	2	0	1
Cre06.g269200	CYA7	pacid=52533481 transcript=Cre06.g269200_4532.1 locus=Cre06.g269200_4532 ID=Cre06.g269200_4532.1.v6.1 annot-version=v6.1 assoLoc=4532_06_30150 org=Chlamydomonas.reinhardtii.CC-4532	Cre06.g269200_4532.1.p	Cre06.g269200	306 kDa		0	0	0	1	0	0.5
Cre07.g325752		pacid=52530937 transcript=Cre07.g325752_4532.1 locus=Cre07.g325752_4532 ID=Cre07.g325752_4532.1.v6.1 annot-version=v6.1 assoLoc=4532_07_37825 org=Chlamydomonas.reinhardtii.CC-4532	Cre07.g325752_4532.1.p	Cre07.g325752	120 kDa		0	0	0	0	0	0
Cre12.g486250		pacid=52537910 transcript=Cre12.g486250_4532.1 locus=Cre12.g486250_4532 ID=Cre12.g486250_4532.1.v6.1 annot-version=v6.1 assoLoc=4532_12_60640 org=Chlamydomonas.reinhardtii.CC-4532	Cre12.g486250_4532.1.p	Cre12.g486250	21 kDa		0	0	0	0	0	0
Cre10.g426152		pacid=52521495 transcript=Cre10.g426152_4532.1 locus=Cre10.g426152_4532 ID=Cre10.g426152_4532.1.v6.1 annot-version=v6.1 assoLoc=4532_10_51136 org=Chlamydomonas.reinhardtii.CC-4532	Cre10.g426152_4532.1.p	Cre10.g426152	69 kDa		0	0	0	1	0	0.5
Cre15.g640850		pacid=52535405 transcript=Cre15.g640850_4532.1 locus=Cre15.g640850_4532 ID=Cre15.g640850_4532.1.v6.1 annot-version=v6.1 assoLoc=4532_15_75951 org=Chlamydomonas.reinhardtii.CC-4532	Cre15.g640850_4532.1.p	Cre15.g640850	86 kDa		0	0	0	0	0	0
Cre12.g519950		pacid=52538865 transcript=Cre12.g519950_4532.1 locus=Cre12.g519950_4532 ID=Cre12.g519950_4532.1.v6.1 annot-version=v6.1 assoLoc=4532_12_63265 org=Chlamydomonas.reinhardtii.CC-4532	Cre12.g519950_4532.1.p	Cre12.g519950	269 kDa		0	0	0	1	0	0.5
Cre10.g443850		pacid=52520401 transcript=Cre10.g443850_4532.1 locus=Cre10.g443850_4532 ID=Cre10.g443850_4532.1.v6.1 annot-version=v6.1 assoLoc=4532_10_53065 org=Chlamydomonas.reinhardtii.CC-4532	Cre10.g443850_4532.1.p	Cre10.g443850	64 kDa		0	0	0	0	0	0
Cre16.g652550	PRPL24	pacid=52516586 transcript=Cre16.g652550_4532.2 locus=Cre16.g652550_4532 ID=Cre16.g652550_4532.2.v6.1 annot-version=v6.1 assoLoc=4532_16_79880 org=Chlamydomonas.reinhardtii.CC-4532	Cre16.g652550_4532.2.p	Cre16.g652550	11 kDa		0	0	0	1	0	0.5
Cre13.g585700		pacid=52514494 transcript=Cre13.g585700_4532.1 locus=Cre13.g585700_4532 ID=Cre13.g585700_4532.1.v6.1 annot-version=v6.1 assoLoc=4532_13_71000 org=Chlamydomonas.reinhardtii.CC-4532	Cre13.g585700_4532.1.p	Cre13.g585700	187 kDa		0	0	0	2	0	1
Cre07.g333850		pacid=52529583 transcript=Cre07.g333850_4532.1 locus=Cre07.g333850_4532 ID=Cre07.g333850_4532.1.v6.1 annot-version=v6.1 assoLoc=4532_07_38830 org=Chlamydomonas.reinhardtii.CC-4532	Cre07.g333850_4532.1.p	Cre07.g333850	69 kDa		0	0	0	0	0	0
Cre09.g399067		pacid=52523433 transcript=Cre09.g399067_4532.1 locus=Cre09.g399067_4532 ID=Cre09.g399067_4532.1.v6.1 annot-version=v6.1 assoLoc=4532_09_48241 org=Chlamydomonas.reinhardtii.CC-4532	Cre09.g399067_4532.1.p (+1)	Cre09.g399067	86 kDa		0	0	0	0	0	0
Cre16.g677205		pacid=52517447 transcript=Cre16.g677205_4532.3 locus=Cre16.g677205_4532 ID=Cre16.g677205_4532.3.v6.1 annot-version=v6.1 assoLoc=4532_16_84811 org=Chlamydomonas.reinhardtii.CC-4532	Cre16.g677205_4532.3.p (+1)	Cre16.g677205	240 kDa		0	0	2	0	0	1
Cre02.g088600		pacid=52511602 transcript=Cre02.g088600_4532.1 locus=Cre02.g088600_4532 ID=Cre02.g088600_4532.1.v6.1 annot-version=v6.1 assoLoc=4532_02_08520 org=Chlamydomonas.reinhardtii.CC-4532	Cre02.g088600_4532.1.p	Cre02.g088600	65 kDa		0	0	0	1	0	0.5
Cre03.g163800		pacid=52510380 transcript=Cre03.g163800_4532.1 locus=Cre03.g163800_4532 ID=Cre03.g163800_4532.1.v6.1 annot-version=v6.1 assoLoc=4532_03_16731_EX org=Chlamydomonas.reinhardtii.CC-4532	Cre03.g163800_4532.1.p	Cre03.g163800	201 kDa		0	0	0	0	0	0
Cre03.g205921		pacid=52509446 transcript=Cre03.g205921_4532.1 locus=Cre03.g205921_4532 ID=Cre03.g205921_4532.1.v6.1 annot-version=v6.1 assoLoc=4532_03_22256 org=Chlamydomonas.reinhardtii.CC-4532	Cre03.g205921_4532.1.p	Cre03.g205921	87 kDa		0	0	0	0	0	0
Cre08.g367400	LHCSR3.2,LHCSR3	pacid=52534054 transcript=Cre08.g367400_4532.1 locus=Cre08.g367400_4532 ID=Cre08.g367400_4532.1.v6.1 annot-version=v6.1 assoLoc=4532_08_43096 org=Chlamydomonas.reinhardtii.CC-4532	Cre08.g367400_4532.1.p	Cre08.g367400	28 kDa		0	0	0	0	0	0
Cre01.g031800		pacid=52525099 transcript=Cre01.g031800_4532.1 locus=Cre01.g031800_4532 ID=Cre01.g031800_4532.1.v6.1 annot-version=v6.1 assoLoc=4532_01_03731 org=Chlamydomonas.reinhardtii.CC-4532	Cre01.g031800_4532.1.p	Cre01.g031800	121 kDa		0	0	0	0	0	0
CreCp.g802297		pacid=52534002 transcript=CreCp.g802297_4532.1 locus=CreCp.g802297_4532 ID=CreCp.g802297_4532.1.v6.1 annot-version=v6.1 assoLoc=4532_Cp_91846 org=Chlamydomonas.reinhardtii.CC-4532	CreCp.g802297_4532.1.p	CreCp.g802297	56 kDa		0	0	0	1	0	0.5
Cre17.g742300		pacid=52528014 transcript=Cre17.g742300_4532.1 locus=Cre17.g742300_4532 ID=Cre17.g742300_4532.1.v6.1 annot-version=v6.1 assoLoc=4532_17_90420 org=Chlamydomonas.reinhardtii.CC-4532	Cre17.g742300_4532.1.p (+1)	Cre17.g742300	25 kDa		0	0	0	1	0	0.5
Cre10.g418500		pacid=52521437 transcript=Cre10.g418500_4532.1 locus=Cre10.g418500_4532 ID=Cre10.g418500_4532.1.v6.1 annot-version=v6.1 assoLoc=4532_10_50296 org=Chlamydomonas.reinhardtii.CC-4532	Cre10.g418500_4532.1.p (+2)	Cre10.g418500	111 kDa		0	0	0	0	0	0
Cre03.g157900		pacid=52510397 transcript=Cre03.g157900_4532.2 locus=Cre03.g157900_4532 ID=Cre03.g157900_4532.2.v6.1 annot-version=v6.1 assoLoc=4532_03_16111 org=Chlamydomonas.reinhardtii.CC-4532	Cre03.g157900_4532.2.p	Cre03.g157900	112 kDa		0	0	0	0	0	0
Cre02.g142146		pacid=52535534 transcript=Cre02.g142146_4532.1 locus=Cre02.g142146_4532 ID=Cre02.g142146_4532.1.v6.1 annot-version=v6.1 assoLoc=4532_15_77001 org=Chlamydomonas.reinhardtii.CC-4532	Cre02.g142146_4532.1.p	Cre02.g142146	41 kDa		0	0	0	0	0	0
Cre02.g141400	PCK1	pacid=52512523 transcript=Cre02.g141400_4532.1 locus=Cre02.g141400_4532 ID=Cre02.g141400_4532.1.v6.1 annot-version=v6.1 assoLoc=4532_02_14175 org=Chlamydomonas.reinhardtii.CC-4532	Cre02.g141400_4532.1.p	Cre02.g141400	68 kDa		0	0	1	1	0	1
Cre06.g261000	PSBR	pacid=52532453 transcript=Cre06.g261000_4532.1 locus=Cre06.g261000_4532 ID=Cre06.g261000_4532.1.v6.1 annot-version=v6.1 assoLoc=4532_06_29225 org=Chlamydomonas.reinhardtii.CC-4532	Cre06.g261000_4532.1.p	Cre06.g261000	15 kDa		0	0	1	0	0	0.5
Cre16.g696000		pacid=52517755 transcript=Cre16.g696000_4532.1 locus=Cre16.g696000_4532 ID=Cre16.g696000_4532.1.v6.1 annot-version=v6.1 assoLoc=4532_16_78690 org=Chlamydomonas.reinhardtii.CC-4532	Cre16.g696000_4532.1.p (+1)	Cre16.g696000	162 kDa		0	0	0	0	0	0
Cre17.g704950		pacid=52528316 transcript=Cre17.g704950_4532.1 locus=Cre17.g704950_4532 ID=Cre17.g704950_4532.1.v6.1 annot-version=v6.1 assoLoc=4532_17_86515 org=Chlamydomonas.reinhardtii.CC-4532	Cre17.g704950_4532.1.p	Cre17.g704950	298 kDa		0	0	0	0	0	0
Cre01.g029400		pacid=52524675 transcript=Cre01.g029400_4532.2 locus=Cre01.g029400_4532 ID=Cre01.g029400_4532.2.v6.1 annot-version=v6.1 assoLoc=4532_01_03471 org=Chlamydomonas.reinhardtii.CC-4532	Cre01.g029400_4532.2.p	Cre01.g029400	250 kDa		0	0	0	0	0	0
Cre14.g617700		pacid=52518810 transcript=Cre14.g617700_4532.1 locus=Cre14.g617700_4532 ID=Cre14.g617700_4532.1.v6.1 annot-version=v6.1 assoLoc=4532_14_73735 org=Chlamydomonas.reinhardtii.CC-4532	Cre14.g617700_4532.1.p	Cre14.g617700	117 kDa		0	0	0	0	0	0
Cre06.g298150		pacid=52532401 transcript=Cre06.g298150_4532.1 locus=Cre06.g298150_4532 ID=Cre06.g298150_4532.1.v6.1 annot-version=v6.1 assoLoc=4532_06_34621 org=Chlamydomonas.reinhardtii.CC-4532	Cre06.g298150_4532.1.p	Cre06.g298150	114 kDa		0	0	0	0	0	0
Cre03.g188550		pacid=52508791 transcript=Cre03.g188550_4532.1 locus=Cre03.g188550_4532 ID=Cre03.g188550_4532.1.v6.1 annot-version=v6.1 assoLoc=4532_03_19446 org=Chlamydomonas.reinhardtii.CC-4532	Cre03.g188550_4532.1.p	Cre03.g188550	94 kDa		0	0	0	0	0	0
Cre08.g375801		pacid=52534911 transcript=Cre08.g375801_4532.1 locus=Cre08.g375801_4532 ID=Cre08.g375801_4532.1.v6.1 annot-version=v6.1 assoLoc=4532_08_44131 org=Chlamydomonas.reinhardtii.CC-4532	Cre08.g375801_4532.1.p	Cre08.g375801	97 kDa		0	0	0	0	0	0
Cre17.g738850		pacid=52527627 transcript=Cre17.g738850_4532.1 locus=Cre17.g738850_4532 ID=Cre17.g738850_4532.1.v6.1 annot-version=v6.1 assoLoc=4532_17_90041 org=Chlamydomonas.reinhardtii.CC-4532	Cre17.g738850_4532.1.p	Cre17.g738850	121 kDa		0	0	0	0	0	0
Cre11.g467623		pacid=52526382 transcript=Cre11.g467623_4532.1 locus=Cre11.g467623_4532 ID=Cre11.g467623_4532.1.v6.1 annot-version=v6.1 assoLoc=4532_11_56331 org=Chlamydomonas.reinhardtii.CC-4532	Cre11.g467623_4532.1.p	Cre11.g467623	109 kDa		0	0	0	0	0	0
Cre05.g241150		pacid=52539322 transcript=Cre05.g241150_4532.1 locus=Cre05.g241150_4532 ID=Cre05.g241150_4532.1.v6.1 annot-version=v6.1 assoLoc=4532_05_27445 org=Chlamydomonas.reinhardtii.CC-4532	Cre05.g241150_4532.1.p	Cre05.g241150	179 kDa		0	0	0	0	0	0
Cre03.g165750		pacid=52510937 transcript=Cre03.g165750_4532.1 locus=Cre03.g165750_4532 ID=Cre03.g165750_4532.1.v6.1 annot-version=v6.1 assoLoc=4532_03_16950 org=Chlamydomonas.reinhardtii.CC-4532	Cre03.g165750_4532.1.p	Cre03.g165750	166 kDa		0	0	0	1	0	0.5
Cre09.g417200		pacid=52522517 transcript=Cre09.g417200_4532.1 locus=Cre09.g417200_4532 ID=Cre09.g417200_4532.1.v6.1 annot-version=v6.1 assoLoc=4532_09_50176 org=Chlamydomonas.reinhardtii.CC-4532	Cre09.g417200_4532.1.p	Cre09.g417200	43 kDa		0	0	0	0	0	0
Cre05.g243450		pacid=52539746 transcript=Cre05.g243450_4532.3 locus=Cre05.g243450_4532 ID=Cre05.g243450_4532.3.v6.1 annot-version=v6.1 assoLoc=4532_05_25751 org=Chlamydomonas.reinhardtii.CC-4532	Cre05.g243450_4532.3.p	Cre05.g243450	33 kDa		0	0	0	0	0	0
Cre06.g281450		pacid=52532922 transcript=Cre06.g281450_4532.2 locus=Cre06.g281450_4532 ID=Cre06.g281450_4532.2.v6.1 annot-version=v6.1 assoLoc=4532_06_32686 org=Chlamydomonas.reinhardtii.CC-4532	Cre06.g281450_4532.2.p (+1)	Cre06.g281450	79 kDa		0	0	0	0	0	0
Cre16.g650550	FAP103	pacid=52516351 transcript=Cre16.g650550_4532.1 locus=Cre16.g650550_4532 ID=Cre16.g650550_4532.1.v6.1 annot-version=v6.1 assoLoc=4532_16_79665 org=Chlamydomonas.reinhardtii.CC-4532	Cre16.g650550_4532.1.p	Cre16.g650550	17 kDa		0	0	1	0	0	0.5
Cre02.g145100		pacid=52512076 transcript=Cre02.g145100_4532.1 locus=Cre02.g145100_4532 ID=Cre02.g145100_4532.1.v6.1 annot-version=v6.1 assoLoc=4532_02_13696 org=Chlamydomonas.reinhardtii.CC-4532	Cre02.g145100_4532.1.p	Cre02.g145100	128 kDa	TRUE	0	0	0	0	0	0
Cre05.g243050	TRXf2,TRX3	pacid=52540096 transcript=Cre05.g243050_4532.1 locus=Cre05.g243050_4532 ID=Cre05.g243050_4532.1.v6.1 annot-version=v6.1 assoLoc=4532_05_25670 org=Chlamydomonas.reinhardtii.CC-4532	Cre05.g243050_4532.1.p (+1)	Cre05.g243050	25 kDa		0	0	0	0	0	0
Cre09.g387171		pacid=52514147 transcript=Cre09.g387171_4532.1 locus=Cre09.g387171_4532 ID=Cre09.g387171_4532.1.v6.1 annot-version=v6.1 assoLoc=4532_02_12556 org=Chlamydomonas.reinhardtii.CC-4532	Cre09.g387171_4532.1.p	Cre09.g387171	39 kDa		0	0	0	0	0	0
Cre06.g800654		pacid=52532293 transcript=Cre06.g800654_4532.1 locus=Cre06.g800654_4532 ID=Cre06.g800654_4532.1.v6.1 annot-version=v6.1 assoLoc=4532_06_31071 org=Chlamydomonas.reinhardtii.CC-4532	Cre06.g800654_4532.1.p	Cre06.g800654	87 kDa		0	0	0	0	0	0
Cre08.g378500		pacid=52535109 transcript=Cre08.g378500_4532.1 locus=Cre08.g378500_4532 ID=Cre08.g378500_4532.1.v6.1 annot-version=v6.1 assoLoc=4532_08_44406 org=Chlamydomonas.reinhardtii.CC-4532	Cre08.g378500_4532.1.p (+1)	Cre08.g378500	146 kDa		0	0	0	0	0	0
Cre13.g572850		pacid=52515464 transcript=Cre13.g572850_4532.1 locus=Cre13.g572850_4532 ID=Cre13.g572850_4532.1.v6.1 annot-version=v6.1 assoLoc=4532_13_69661 org=Chlamydomonas.reinhardtii.CC-4532	Cre13.g572850_4532.1.p	Cre13.g572850	141 kDa		0	0	0	0	0	0
Cre13.g605000		pacid=52514673 transcript=Cre13.g605000_4532.3 locus=Cre13.g605000_4532 ID=Cre13.g605000_4532.3.v6.1 annot-version=v6.1 assoLoc=4532_13_72130 org=Chlamydomonas.reinhardtii.CC-4532	Cre13.g605000_4532.3.p	Cre13.g605000	178 kDa	TRUE	0	0	0	1	0	0.5
Cre12.g506900		pacid=52536447 transcript=Cre12.g506900_4532.1 locus=Cre12.g506900_4532 ID=Cre12.g506900_4532.1.v6.1 annot-version=v6.1 assoLoc=4532_12_61370 org=Chlamydomonas.reinhardtii.CC-4532	Cre12.g506900_4532.1.p	Cre12.g506900	103 kDa		0	0	0	0	0	0
Cre17.g746147		pacid=52527143 transcript=Cre17.g746147_4532.1 locus=Cre17.g746147_4532 ID=Cre17.g746147_4532.1.v6.1 annot-version=v6.1 assoLoc=4532_17_90926_EX org=Chlamydomonas.reinhardtii.CC-4532	Cre17.g746147_4532.1.p	Cre17.g746147	185 kDa		0	0	0	0	0	0
Cre02.g090650		pacid=52514380 transcript=Cre02.g090650_4532.1 locus=Cre02.g090650_4532 ID=Cre02.g090650_4532.1.v6.1 annot-version=v6.1 assoLoc=4532_02_08751 org=Chlamydomonas.reinhardtii.CC-4532	Cre02.g090650_4532.1.p	Cre02.g090650	242 kDa		0	0	0	0	0	0
Cre16.g688750		pacid=52517263 transcript=Cre16.g688750_4532.1 locus=Cre16.g688750_4532 ID=Cre16.g688750_4532.1.v6.1 annot-version=v6.1 assoLoc=4532_16_81900 org=Chlamydomonas.reinhardtii.CC-4532	Cre16.g688750_4532.1.p	Cre16.g688750	70 kDa		0	0	0	0	0	0
Cre12.g531550		pacid=52537465 transcript=Cre12.g531550_4532.1 locus=Cre12.g531550_4532 ID=Cre12.g531550_4532.1.v6.1 annot-version=v6.1 assoLoc=4532_12_64591 org=Chlamydomonas.reinhardtii.CC-4532	Cre12.g531550_4532.1.p	Cre12.g531550	31 kDa		0	0	0	0	0	0
Cre03.g191200		pacid=52510550 transcript=Cre03.g191200_4532.2 locus=Cre03.g191200_4532 ID=Cre03.g191200_4532.2.v6.1 annot-version=v6.1 assoLoc=4532_03_19771 org=Chlamydomonas.reinhardtii.CC-4532	Cre03.g191200_4532.2.p	Cre03.g191200	149 kDa	TRUE	0	0	0	0	0	0
Cre01.g015600		pacid=52525112 transcript=Cre01.g015600_4532.1 locus=Cre01.g015600_4532 ID=Cre01.g015600_4532.1.v6.1 annot-version=v6.1 assoLoc=4532_01_01951 org=Chlamydomonas.reinhardtii.CC-4532	Cre01.g015600_4532.1.p	Cre01.g015600	282 kDa		0	0	0	0	0	0
Cre09.g399551		pacid=52523409 transcript=Cre09.g399551_4532.1 locus=Cre09.g399551_4532 ID=Cre09.g399551_4532.1.v6.1 annot-version=v6.1 assoLoc=4532_09_46370 org=Chlamydomonas.reinhardtii.CC-4532	Cre09.g399551_4532.1.p	Cre09.g399551	42 kDa		0	0	0	0	0	0
Cre06.g296050		pacid=52531630 transcript=Cre06.g296050_4532.1 locus=Cre06.g296050_4532 ID=Cre06.g296050_4532.1.v6.1 annot-version=v6.1 assoLoc=4532_06_34385 org=Chlamydomonas.reinhardtii.CC-4532	Cre06.g296050_4532.1.p	Cre06.g296050	131 kDa		0	0	0	0	0	0
Cre16.g663050		pacid=52517071 transcript=Cre16.g663050_4532.1 locus=Cre16.g663050_4532 ID=Cre16.g663050_4532.1.v6.1 annot-version=v6.1 assoLoc=4532_16_81090 org=Chlamydomonas.reinhardtii.CC-4532	Cre16.g663050_4532.1.p	Cre16.g663050	75 kDa		0	0	0	0	0	0
Cre06.g800733		pacid=52532809 transcript=Cre06.g800733_4532.1 locus=Cre06.g800733_4532 ID=Cre06.g800733_4532.1.v6.1 annot-version=v6.1 assoLoc=4532_06_34765 org=Chlamydomonas.reinhardtii.CC-4532	Cre06.g800733_4532.1.p	Cre06.g800733	18 kDa		0	0	0	0	0	0
Cre01.g022500	MME5	pacid=52524324 transcript=Cre01.g022500_4532.1 locus=Cre01.g022500_4532 ID=Cre01.g022500_4532.1.v6.1 annot-version=v6.1 assoLoc=4532_01_02710 org=Chlamydomonas.reinhardtii.CC-4532	Cre01.g022500_4532.1.p	Cre01.g022500	82 kDa		0	0	0	0	0	0
Cre14.g621000		pacid=52519136 transcript=Cre14.g621000_4532.1 locus=Cre14.g621000_4532 ID=Cre14.g621000_4532.1.v6.1 annot-version=v6.1 assoLoc=4532_14_74135 org=Chlamydomonas.reinhardtii.CC-4532	Cre14.g621000_4532.1.p	Cre14.g621000	97 kDa		0	0	0	0	0	0
Cre09.g408650		pacid=52522115 transcript=Cre09.g408650_4532.1 locus=Cre09.g408650_4532 ID=Cre09.g408650_4532.1.v6.1 annot-version=v6.1 assoLoc=4532_09_49215 org=Chlamydomonas.reinhardtii.CC-4532	Cre09.g408650_4532.1.p	Cre09.g408650	206 kDa		0	0	0	0	0	0
Cre14.g624400		pacid=52519528 transcript=Cre14.g624400_4532.1 locus=Cre14.g624400_4532 ID=Cre14.g624400_4532.1.v6.1 annot-version=v6.1 assoLoc=4532_14_74491 org=Chlamydomonas.reinhardtii.CC-4532	Cre14.g624400_4532.1.p	Cre14.g624400	90 kDa		0	0	0	0	0	0
Cre03.g204950		pacid=52508910 transcript=Cre03.g204950_4532.1 locus=Cre03.g204950_4532 ID=Cre03.g204950_4532.1.v6.1 annot-version=v6.1 assoLoc=4532_03_21151 org=Chlamydomonas.reinhardtii.CC-4532	Cre03.g204950_4532.1.p	Cre03.g204950	78 kDa		0	0	0	0	0	0
Cre12.g561450		pacid=52538652 transcript=Cre12.g561450_4532.1 locus=Cre12.g561450_4532 ID=Cre12.g561450_4532.1.v6.1 annot-version=v6.1 assoLoc=4532_12_65665 org=Chlamydomonas.reinhardtii.CC-4532	Cre12.g561450_4532.1.p	Cre12.g561450	46 kDa		0	0	0	0	0	0
Cre13.g566050		pacid=52515118 transcript=Cre13.g566050_4532.1 locus=Cre13.g566050_4532 ID=Cre13.g566050_4532.1.v6.1 annot-version=v6.1 assoLoc=4532_13_68886 org=Chlamydomonas.reinhardtii.CC-4532	Cre13.g566050_4532.1.p	Cre13.g566050	9 kDa		0	0	0	0	0	0
Cre01.g024150		pacid=52525720 transcript=Cre01.g024150_4532.1 locus=Cre01.g024150_4532 ID=Cre01.g024150_4532.1.v6.1 annot-version=v6.1 assoLoc=4532_01_02891 org=Chlamydomonas.reinhardtii.CC-4532	Cre01.g024150_4532.1.p	Cre01.g024150	41 kDa		0	0	0	0	0	0
Cre12.g486050		pacid=52538317 transcript=Cre12.g486050_4532.1 locus=Cre12.g486050_4532 ID=Cre12.g486050_4532.1.v6.1 annot-version=v6.1 assoLoc=4532_12_60675 org=Chlamydomonas.reinhardtii.CC-4532	Cre12.g486050_4532.1.p	Cre12.g486050	18 kDa		0	0	0	0	0	0
Cre05.g234050		pacid=52539426 transcript=Cre05.g234050_4532.1 locus=Cre05.g234050_4532 ID=Cre05.g234050_4532.1.v6.1 annot-version=v6.1 assoLoc=4532_05_27940 org=Chlamydomonas.reinhardtii.CC-4532	Cre05.g234050_4532.1.p	Cre05.g234050	40 kDa		0	0	0	0	0	0
Cre03.g145507		pacid=52509248 transcript=Cre03.g145507_4532.1 locus=Cre03.g145507_4532 ID=Cre03.g145507_4532.1.v6.1 annot-version=v6.1 assoLoc=4532_03_14671 org=Chlamydomonas.reinhardtii.CC-4532	Cre03.g145507_4532.1.p	Cre03.g145507	36 kDa		0	0	0	0	0	0
Cre01.g026450		pacid=52524084 transcript=Cre01.g026450_4532.1 locus=Cre01.g026450_4532 ID=Cre01.g026450_4532.1.v6.1 annot-version=v6.1 assoLoc=4532_01_03150 org=Chlamydomonas.reinhardtii.CC-4532	Cre01.g026450_4532.1.p (+1)	Cre01.g026450	36 kDa		0	0	0	0	0	0
Cre09.g407450		pacid=52522749 transcript=Cre09.g407450_4532.1 locus=Cre09.g407450_4532 ID=Cre09.g407450_4532.1.v6.1 annot-version=v6.1 assoLoc=4532_09_49085 org=Chlamydomonas.reinhardtii.CC-4532	Cre09.g407450_4532.1.p (+4)	Cre09.g407450	54 kDa		0	0	0	0	0	0
Cre10.g446900		pacid=52520444 transcript=Cre10.g446900_4532.1 locus=Cre10.g446900_4532 ID=Cre10.g446900_4532.1.v6.1 annot-version=v6.1 assoLoc=4532_10_53546 org=Chlamydomonas.reinhardtii.CC-4532	Cre10.g446900_4532.1.p (+1)	Cre10.g446900	56 kDa		0	0	0	0	0	0
Cre16.g692300		pacid=52517293 transcript=Cre16.g692300_4532.1 locus=Cre16.g692300_4532 ID=Cre16.g692300_4532.1.v6.1 annot-version=v6.1 assoLoc=4532_16_79140 org=Chlamydomonas.reinhardtii.CC-4532	Cre16.g692300_4532.1.p	Cre16.g692300	96 kDa		0	0	0	0	0	0
Cre10.g433350		pacid=52521200 transcript=Cre10.g433350_4532.1 locus=Cre10.g433350_4532 ID=Cre10.g433350_4532.1.v6.1 annot-version=v6.1 assoLoc=4532_10_51966 org=Chlamydomonas.reinhardtii.CC-4532	Cre10.g433350_4532.1.p	Cre10.g433350	351 kDa		0	0	0	0	0	0
Cre09.g401800		pacid=52523198 transcript=Cre09.g401800_4532.2 locus=Cre09.g401800_4532 ID=Cre09.g401800_4532.2.v6.1 annot-version=v6.1 assoLoc=4532_09_46096 org=Chlamydomonas.reinhardtii.CC-4532	Cre09.g401800_4532.2.p	Cre09.g401800	123 kDa		0	0	0	0	0	0
Cre01.g022850		pacid=52524379 transcript=Cre01.g022850_4532.1 locus=Cre01.g022850_4532 ID=Cre01.g022850_4532.1.v6.1 annot-version=v6.1 assoLoc=4532_01_02751 org=Chlamydomonas.reinhardtii.CC-4532	Cre01.g022850_4532.1.p	Cre01.g022850	199 kDa		0	0	0	0	0	0
Cre16.g677150		pacid=52516599 transcript=Cre16.g677150_4532.1 locus=Cre16.g677150_4532 ID=Cre16.g677150_4532.1.v6.1 annot-version=v6.1 assoLoc=4532_16_83841 org=Chlamydomonas.reinhardtii.CC-4532	Cre16.g677150_4532.1.p (+1)	Cre16.g677150	60 kDa		0	0	0	0	0	0
Cre07.g331900	RPS13	pacid=52530180 transcript=Cre07.g331900_4532.1 locus=Cre07.g331900_4532 ID=Cre07.g331900_4532.1.v6.1 annot-version=v6.1 assoLoc=4532_07_38560 org=Chlamydomonas.reinhardtii.CC-4532	Cre07.g331900_4532.1.p	Cre07.g331900	17 kDa		0	0	0	0	0	0
Cre10.g447950		pacid=52519566 transcript=Cre10.g447950_4532.1 locus=Cre10.g447950_4532 ID=Cre10.g447950_4532.1.v6.1 annot-version=v6.1 assoLoc=4532_10_53655 org=Chlamydomonas.reinhardtii.CC-4532	Cre10.g447950_4532.1.p	Cre10.g447950	22 kDa		0	0	0	0	0	0
Cre10.g417950		pacid=52521061 transcript=Cre10.g417950_4532.1 locus=Cre10.g417950_4532 ID=Cre10.g417950_4532.1.v6.1 annot-version=v6.1 assoLoc=4532_10_50240 org=Chlamydomonas.reinhardtii.CC-4532	Cre10.g417950_4532.1.p	Cre10.g417950	87 kDa		0	0	0	0	0	0
Cre07.g326010		pacid=52529737 transcript=Cre07.g326010_4532.1 locus=Cre07.g326010_4532 ID=Cre07.g326010_4532.1.v6.1 annot-version=v6.1 assoLoc=4532_07_37906 org=Chlamydomonas.reinhardtii.CC-4532	Cre07.g326010_4532.1.p	Cre07.g326010	144 kDa		0	0	0	0	0	0
Cre03.g204900		pacid=52510624 transcript=Cre03.g204900_4532.3 locus=Cre03.g204900_4532 ID=Cre03.g204900_4532.3.v6.1 annot-version=v6.1 assoLoc=4532_03_21156 org=Chlamydomonas.reinhardtii.CC-4532	Cre03.g204900_4532.3.p	Cre03.g204900	27 kDa		0	0	0	0	0	0
Cre10.g432500		pacid=52521453 transcript=Cre10.g432500_4532.1 locus=Cre10.g432500_4532 ID=Cre10.g432500_4532.1.v6.1 annot-version=v6.1 assoLoc=4532_10_51876 org=Chlamydomonas.reinhardtii.CC-4532	Cre10.g432500_4532.1.p	Cre10.g432500	173 kDa		0	0	0	0	0	0
Cre10.g434650	CTR3	pacid=52520692 transcript=Cre10.g434650_4532.1 locus=Cre10.g434650_4532 ID=Cre10.g434650_4532.1.v6.1 annot-version=v6.1 assoLoc=4532_10_52101 org=Chlamydomonas.reinhardtii.CC-4532	Cre10.g434650_4532.1.p (+1)	Cre10.g434650	73 kDa		0	0	0	0	0	0
Cre15.g634950		pacid=52535632 transcript=Cre15.g634950_4532.1 locus=Cre15.g634950_4532 ID=Cre15.g634950_4532.1.v6.1 annot-version=v6.1 assoLoc=4532_15_75870 org=Chlamydomonas.reinhardtii.CC-4532	Cre15.g634950_4532.1.p	Cre15.g634950	282 kDa		0	0	0	0	0	0
Cre17.g729000		pacid=52528052 transcript=Cre17.g729000_4532.1 locus=Cre17.g729000_4532 ID=Cre17.g729000_4532.1.v6.1 annot-version=v6.1 assoLoc=4532_17_89100 org=Chlamydomonas.reinhardtii.CC-4532	Cre17.g729000_4532.1.p	Cre17.g729000	372 kDa		0	0	0	0	0	0
Cre06.g304400		pacid=52532505 transcript=Cre06.g304400_4532.1 locus=Cre06.g304400_4532 ID=Cre06.g304400_4532.1.v6.1 annot-version=v6.1 assoLoc=4532_06_35305 org=Chlamydomonas.reinhardtii.CC-4532	Cre06.g304400_4532.1.p	Cre06.g304400	45 kDa		0	0	0	0	0	0
Cre13.g603850		pacid=52514705 transcript=Cre13.g603850_4532.1 locus=Cre13.g603850_4532 ID=Cre13.g603850_4532.1.v6.1 annot-version=v6.1 assoLoc=4532_13_72020 org=Chlamydomonas.reinhardtii.CC-4532	Cre13.g603850_4532.1.p	Cre13.g603850	35 kDa		0	0	0	0	0	0
Cre07.g800769		pacid=52530828 transcript=Cre07.g800769_4532.1 locus=Cre07.g800769_4532 ID=Cre07.g800769_4532.1.v6.1 annot-version=v6.1 assoLoc=4532_07_36561 org=Chlamydomonas.reinhardtii.CC-4532	Cre07.g800769_4532.1.p	Cre07.g800769	15 kDa		0	0	0	0	0	0
Cre02.g074150	COP5	pacid=52511653 transcript=Cre02.g074150_4532.1 locus=Cre02.g074150_4532 ID=Cre02.g074150_4532.1.v6.1 annot-version=v6.1 assoLoc=4532_02_06801 org=Chlamydomonas.reinhardtii.CC-4532	Cre02.g074150_4532.1.p	Cre02.g074150	154 kDa		0	0	0	0	0	0
Cre03.g199311		pacid=52510762 transcript=Cre03.g199311_4532.1 locus=Cre03.g199311_4532 ID=Cre03.g199311_4532.1.v6.1 annot-version=v6.1 assoLoc=4532_03_22550 org=Chlamydomonas.reinhardtii.CC-4532	Cre03.g199311_4532.1.p	Cre03.g199311	109 kDa		0	0	0	0	0	0
Cre03.g198850		pacid=52509182 transcript=Cre03.g198850_4532.1 locus=Cre03.g198850_4532 ID=Cre03.g198850_4532.1.v6.1 annot-version=v6.1 assoLoc=4532_03_21830 org=Chlamydomonas.reinhardtii.CC-4532	Cre03.g198850_4532.1.p	Cre03.g198850	27 kDa		0	0	0	0	0	0
Cre02.g120301		pacid=52512800 transcript=Cre02.g120301_4532.1 locus=Cre02.g120301_4532 ID=Cre02.g120301_4532.1.v6.1 annot-version=v6.1 assoLoc=4532_02_12106 org=Chlamydomonas.reinhardtii.CC-4532	Cre02.g120301_4532.1.p	Cre02.g120301	13 kDa		0	0	0	1	0	0.5
Cre13.g581650	PRPL7,L12	pacid=52515119 transcript=Cre13.g581650_4532.1 locus=Cre13.g581650_4532 ID=Cre13.g581650_4532.1.v6.1 annot-version=v6.1 assoLoc=4532_13_70595 org=Chlamydomonas.reinhardtii.CC-4532	Cre13.g581650_4532.1.p	Cre13.g581650	17 kDa		0	0	0	0	0	0
Cre07.g332300	GWD2	pacid=52531055 transcript=Cre07.g332300_4532.1 locus=Cre07.g332300_4532 ID=Cre07.g332300_4532.1.v6.1 annot-version=v6.1 assoLoc=4532_07_38601 org=Chlamydomonas.reinhardtii.CC-4532	Cre07.g332300_4532.1.p	Cre07.g332300	124 kDa		0	0	0	0	0	0
Cre03.g197350		pacid=52509024 transcript=Cre03.g197350_4532.1 locus=Cre03.g197350_4532 ID=Cre03.g197350_4532.1.v6.1 annot-version=v6.1 assoLoc=4532_03_20506 org=Chlamydomonas.reinhardtii.CC-4532	Cre03.g197350_4532.1.p (+1)	Cre03.g197350	92 kDa		0	0	0	0	0	0
Cre40.g760147		pacid=52529647 transcript=Cre40.g760147_4532.8 locus=Cre40.g760147_4532 ID=Cre40.g760147_4532.8.v6.1 annot-version=v6.1 assoLoc=4532_07_41681 org=Chlamydomonas.reinhardtii.CC-4532	Cre40.g760147_4532.8.p	Cre40.g760147	347 kDa		0	0	0	0	0	0
Cre01.g008850		pacid=52525782 transcript=Cre01.g008850_4532.1 locus=Cre01.g008850_4532 ID=Cre01.g008850_4532.1.v6.1 annot-version=v6.1 assoLoc=4532_01_01166 org=Chlamydomonas.reinhardtii.CC-4532	Cre01.g008850_4532.1.p	Cre01.g008850	392 kDa		0	0	0	0	0	0
Cre13.g604000		pacid=52515850 transcript=Cre13.g604000_4532.1 locus=Cre13.g604000_4532 ID=Cre13.g604000_4532.1.v6.1 annot-version=v6.1 assoLoc=4532_13_72035 org=Chlamydomonas.reinhardtii.CC-4532	Cre13.g604000_4532.1.p	Cre13.g604000	115 kDa		0	0	0	0	0	0
Cre08.g373100		pacid=52534050 transcript=Cre08.g373100_4532.1 locus=Cre08.g373100_4532 ID=Cre08.g373100_4532.1.v6.1 annot-version=v6.1 assoLoc=4532_08_43765 org=Chlamydomonas.reinhardtii.CC-4532	Cre08.g373100_4532.1.p (+1)	Cre08.g373100	63 kDa		0	0	0	0	0	0
Cre16.g680700		pacid=52516316 transcript=Cre16.g680700_4532.1 locus=Cre16.g680700_4532 ID=Cre16.g680700_4532.1.v6.1 annot-version=v6.1 assoLoc=4532_16_83460 org=Chlamydomonas.reinhardtii.CC-4532	Cre16.g680700_4532.1.p	Cre16.g680700	31 kDa		0	0	0	0	0	0
Cre13.g606750		pacid=52514432 transcript=Cre13.g606750_4532.1 locus=Cre13.g606750_4532 ID=Cre13.g606750_4532.1.v6.1 annot-version=v6.1 assoLoc=4532_13_72310 org=Chlamydomonas.reinhardtii.CC-4532	Cre13.g606750_4532.1.p	Cre13.g606750	530 kDa		0	0	0	1	0	0.5
Cre16.g674050		pacid=52517271 transcript=Cre16.g674050_4532.1 locus=Cre16.g674050_4532 ID=Cre16.g674050_4532.1.v6.1 annot-version=v6.1 assoLoc=4532_16_84201 org=Chlamydomonas.reinhardtii.CC-4532	Cre16.g674050_4532.1.p	Cre16.g674050	36 kDa		0	0	0	1	0	0.5
CreCp.g802276		pacid=52533968 transcript=CreCp.g802276_4532.1 locus=CreCp.g802276_4532 ID=CreCp.g802276_4532.1.v6.1 annot-version=v6.1 assoLoc=4532_Cp_91745 org=Chlamydomonas.reinhardtii.CC-4532	CreCp.g802276_4532.1.p	CreCp.g802276	15 kDa		0	0	0	0	0	0
Cre07.g356350		pacid=52529104 transcript=Cre07.g356350_4532.2 locus=Cre07.g356350_4532 ID=Cre07.g356350_4532.2.v6.1 annot-version=v6.1 assoLoc=4532_07_41465 org=Chlamydomonas.reinhardtii.CC-4532	Cre07.g356350_4532.2.p	Cre07.g356350	79 kDa		0	0	0	0	0	0
Cre09.g395880		pacid=52523035 transcript=Cre09.g395880_4532.1 locus=Cre09.g395880_4532 ID=Cre09.g395880_4532.1.v6.1 annot-version=v6.1 assoLoc=4532_09_47826 org=Chlamydomonas.reinhardtii.CC-4532	Cre09.g395880_4532.1.p	Cre09.g395880	85 kDa		0	0	0	0	0	0
Cre06.g283634		pacid=52532717 transcript=Cre06.g283634_4532.4 locus=Cre06.g283634_4532 ID=Cre06.g283634_4532.4.v6.1 annot-version=v6.1 assoLoc=4532_06_32931 org=Chlamydomonas.reinhardtii.CC-4532	Cre06.g283634_4532.4.p	Cre06.g283634	196 kDa		0	0	0	1	0	0.5
Cre16.g666050	CPLD49,SCD1	pacid=52516717 transcript=Cre16.g666050_4532.1 locus=Cre16.g666050_4532 ID=Cre16.g666050_4532.1.v6.1 annot-version=v6.1 assoLoc=4532_16_81456 org=Chlamydomonas.reinhardtii.CC-4532	Cre16.g666050_4532.1.p	Cre16.g666050	49 kDa		0	0	0	0	0	0
Cre16.g674800		pacid=52517607 transcript=Cre16.g674800_4532.1 locus=Cre16.g674800_4532 ID=Cre16.g674800_4532.1.v6.1 annot-version=v6.1 assoLoc=4532_16_84111 org=Chlamydomonas.reinhardtii.CC-4532	Cre16.g674800_4532.1.p	Cre16.g674800	25 kDa		0	0	0	0	0	0
Cre13.g571200		pacid=52515396 transcript=Cre13.g571200_4532.2 locus=Cre13.g571200_4532 ID=Cre13.g571200_4532.2.v6.1 annot-version=v6.1 assoLoc=4532_13_69480 org=Chlamydomonas.reinhardtii.CC-4532	Cre13.g571200_4532.2.p	Cre13.g571200	84 kDa		0	0	0	0	0	0
Cre03.g203150		pacid=52508610 transcript=Cre03.g203150_4532.1 locus=Cre03.g203150_4532 ID=Cre03.g203150_4532.1.v6.1 annot-version=v6.1 assoLoc=4532_03_21361_EX org=Chlamydomonas.reinhardtii.CC-4532	Cre03.g203150_4532.1.p	Cre03.g203150	120 kDa		0	0	0	0	0	0
Cre13.g562850	THF1	pacid=52515780 transcript=Cre13.g562850_4532.1 locus=Cre13.g562850_4532 ID=Cre13.g562850_4532.1.v6.1 annot-version=v6.1 assoLoc=4532_13_68516 org=Chlamydomonas.reinhardtii.CC-4532	Cre13.g562850_4532.1.p	Cre13.g562850	29 kDa		0	0	0	0	0	0
Cre02.g082250		pacid=52512355 transcript=Cre02.g082250_4532.1 locus=Cre02.g082250_4532 ID=Cre02.g082250_4532.1.v6.1 annot-version=v6.1 assoLoc=4532_02_07830 org=Chlamydomonas.reinhardtii.CC-4532	Cre02.g082250_4532.1.p	Cre02.g082250	36 kDa		0	0	0	0	0	0
Cre02.g088450		pacid=52512170 transcript=Cre02.g088450_4532.1 locus=Cre02.g088450_4532 ID=Cre02.g088450_4532.1.v6.1 annot-version=v6.1 assoLoc=4532_02_08506 org=Chlamydomonas.reinhardtii.CC-4532	Cre02.g088450_4532.1.p	Cre02.g088450	207 kDa		0	0	0	0	0	0
Cre12.g497950		pacid=52536160 transcript=Cre12.g497950_4532.1 locus=Cre12.g497950_4532 ID=Cre12.g497950_4532.1.v6.1 annot-version=v6.1 assoLoc=4532_12_62315 org=Chlamydomonas.reinhardtii.CC-4532	Cre12.g497950_4532.1.p	Cre12.g497950	51 kDa		0	0	0	0	0	0
Cre08.g379300		pacid=52534342 transcript=Cre08.g379300_4532.3 locus=Cre08.g379300_4532 ID=Cre08.g379300_4532.3.v6.1 annot-version=v6.1 assoLoc=4532_08_44491 org=Chlamydomonas.reinhardtii.CC-4532	Cre08.g379300_4532.3.p	Cre08.g379300	124 kDa		0	0	0	0	0	0
Cre03.g205585		pacid=52509934 transcript=Cre03.g205585_4532.1 locus=Cre03.g205585_4532 ID=Cre03.g205585_4532.1.v6.1 annot-version=v6.1 assoLoc=4532_03_22270 org=Chlamydomonas.reinhardtii.CC-4532	Cre03.g205585_4532.1.p	Cre03.g205585	112 kDa		0	0	0	0	0	0
Cre06.g254400	FUM1	pacid=52533509 transcript=Cre06.g254400_4532.1 locus=Cre06.g254400_4532 ID=Cre06.g254400_4532.1.v6.1 annot-version=v6.1 assoLoc=4532_06_28501 org=Chlamydomonas.reinhardtii.CC-4532	Cre06.g254400_4532.1.p	Cre06.g254400	64 kDa		0	0	0	0	0	0
Cre07.g357350		pacid=52529881 transcript=Cre07.g357350_4532.1 locus=Cre07.g357350_4532 ID=Cre07.g357350_4532.1.v6.1 annot-version=v6.1 assoLoc=4532_07_41601 org=Chlamydomonas.reinhardtii.CC-4532	Cre07.g357350_4532.1.p	Cre07.g357350	22 kDa		0	0	0	0	0	0
Cre06.g252000		pacid=52533280 transcript=Cre06.g252000_4532.1 locus=Cre06.g252000_4532 ID=Cre06.g252000_4532.1.v6.1 annot-version=v6.1 assoLoc=4532_06_28345 org=Chlamydomonas.reinhardtii.CC-4532	Cre06.g252000_4532.1.p (+1)	Cre06.g252000	36 kDa		0	0	0	0	0	0
Cre13.g589167		pacid=52514443 transcript=Cre13.g589167_4532.1 locus=Cre13.g589167_4532 ID=Cre13.g589167_4532.1.v6.1 annot-version=v6.1 assoLoc=4532_13_71431 org=Chlamydomonas.reinhardtii.CC-4532	Cre13.g589167_4532.1.p	Cre13.g589167	132 kDa		0	0	0	0	0	0
Cre03.g205809		pacid=52508637 transcript=Cre03.g205809_4532.1 locus=Cre03.g205809_4532 ID=Cre03.g205809_4532.1.v6.1 annot-version=v6.1 assoLoc=4532_03_22261 org=Chlamydomonas.reinhardtii.CC-4532	Cre03.g205809_4532.1.p	Cre03.g205809	73 kDa		0	0	0	0	0	0
Cre12.g537500		pacid=52536637 transcript=Cre12.g537500_4532.1 locus=Cre12.g537500_4532 ID=Cre12.g537500_4532.1.v6.1 annot-version=v6.1 assoLoc=4532_12_65331 org=Chlamydomonas.reinhardtii.CC-4532	Cre12.g537500_4532.1.p	Cre12.g537500	175 kDa		0	0	0	0	0	0
Cre02.g115650		pacid=52512503 transcript=Cre02.g115650_4532.1 locus=Cre02.g115650_4532 ID=Cre02.g115650_4532.1.v6.1 annot-version=v6.1 assoLoc=4532_02_11565 org=Chlamydomonas.reinhardtii.CC-4532	Cre02.g115650_4532.1.p	Cre02.g115650	52 kDa		0	0	0	1	0	0.5
Cre05.g245700		pacid=52539870 transcript=Cre05.g245700_4532.1 locus=Cre05.g245700_4532 ID=Cre05.g245700_4532.1.v6.1 annot-version=v6.1 assoLoc=4532_05_26016 org=Chlamydomonas.reinhardtii.CC-4532	Cre05.g245700_4532.1.p	Cre05.g245700	112 kDa		0	0	0	0	0	0
Cre16.g684050		pacid=52517530 transcript=Cre16.g684050_4532.1 locus=Cre16.g684050_4532 ID=Cre16.g684050_4532.1.v6.1 annot-version=v6.1 assoLoc=4532_16_83030 org=Chlamydomonas.reinhardtii.CC-4532	Cre16.g684050_4532.1.p	Cre16.g684050	60 kDa		0	0	0	0	0	0
Cre10.g427550		pacid=52521581 transcript=Cre10.g427550_4532.1 locus=Cre10.g427550_4532 ID=Cre10.g427550_4532.1.v6.1 annot-version=v6.1 assoLoc=4532_10_51276 org=Chlamydomonas.reinhardtii.CC-4532	Cre10.g427550_4532.1.p	Cre10.g427550	56 kDa		0	0	0	0	0	0
Cre16.g684750		pacid=52516499 transcript=Cre16.g684750_4532.1 locus=Cre16.g684750_4532 ID=Cre16.g684750_4532.1.v6.1 annot-version=v6.1 assoLoc=4532_16_82955 org=Chlamydomonas.reinhardtii.CC-4532	Cre16.g684750_4532.1.p	Cre16.g684750	46 kDa		0	0	0	0	0	0
Cre09.g398051		pacid=52521681 transcript=Cre09.g398051_4532.1 locus=Cre09.g398051_4532 ID=Cre09.g398051_4532.1.v6.1 annot-version=v6.1 assoLoc=4532_09_46596 org=Chlamydomonas.reinhardtii.CC-4532	Cre09.g398051_4532.1.p	Cre09.g398051	194 kDa		0	0	0	0	0	0
Cre17.g731850		pacid=52528840 transcript=Cre17.g731850_4532.1 locus=Cre17.g731850_4532 ID=Cre17.g731850_4532.1.v6.1 annot-version=v6.1 assoLoc=4532_17_89460 org=Chlamydomonas.reinhardtii.CC-4532	Cre17.g731850_4532.1.p	Cre17.g731850	32 kDa		0	0	0	0	0	0
Cre06.g302050		pacid=52533463 transcript=Cre06.g302050_4532.1 locus=Cre06.g302050_4532 ID=Cre06.g302050_4532.1.v6.1 annot-version=v6.1 assoLoc=4532_06_35066 org=Chlamydomonas.reinhardtii.CC-4532	Cre06.g302050_4532.1.p	Cre06.g302050	332 kDa		0	0	0	0	0	0
Cre14.g801643		pacid=52518765 transcript=Cre14.g801643_4532.1 locus=Cre14.g801643_4532 ID=Cre14.g801643_4532.1.v6.1 annot-version=v6.1 assoLoc=4532_14_74805 org=Chlamydomonas.reinhardtii.CC-4532	Cre14.g801643_4532.1.p (+4)	Cre14.g801643	150 kDa		0	0	0	1	0	0.5
Cre06.g261150		pacid=52533901 transcript=Cre06.g261150_4532.2 locus=Cre06.g261150_4532 ID=Cre06.g261150_4532.2.v6.1 annot-version=v6.1 assoLoc=4532_06_29250 org=Chlamydomonas.reinhardtii.CC-4532	Cre06.g261150_4532.2.p (+1)	Cre06.g261150	46 kDa		0	0	0	1	0	0.5
Cre01.g034950		pacid=52524838 transcript=Cre01.g034950_4532.1 locus=Cre01.g034950_4532 ID=Cre01.g034950_4532.1.v6.1 annot-version=v6.1 assoLoc=4532_01_04106 org=Chlamydomonas.reinhardtii.CC-4532	Cre01.g034950_4532.1.p	Cre01.g034950	82 kDa		0	0	0	1	0	0.5
Cre17.g709550		pacid=52527343 transcript=Cre17.g709550_4532.1 locus=Cre17.g709550_4532 ID=Cre17.g709550_4532.1.v6.1 annot-version=v6.1 assoLoc=4532_17_87020 org=Chlamydomonas.reinhardtii.CC-4532	Cre17.g709550_4532.1.p	Cre17.g709550	99 kDa	TRUE	0	0	0	0	0	0
Cre05.g237800		pacid=52539637 transcript=Cre05.g237800_4532.1 locus=Cre05.g237800_4532 ID=Cre05.g237800_4532.1.v6.1 annot-version=v6.1 assoLoc=4532_05_26991 org=Chlamydomonas.reinhardtii.CC-4532	Cre05.g237800_4532.1.p	Cre05.g237800	123 kDa		0	0	0	0	0	0
Cre14.g633650		pacid=52518860 transcript=Cre14.g633650_4532.1 locus=Cre14.g633650_4532 ID=Cre14.g633650_4532.1.v6.1 annot-version=v6.1 assoLoc=4532_14_75646 org=Chlamydomonas.reinhardtii.CC-4532	Cre14.g633650_4532.1.p	Cre14.g633650	103 kDa		0	0	0	0	0	0
Cre16.g680944		pacid=52517029 transcript=Cre16.g680944_4532.2 locus=Cre16.g680944_4532 ID=Cre16.g680944_4532.2.v6.1 annot-version=v6.1 assoLoc=4532_16_81770 org=Chlamydomonas.reinhardtii.CC-4532	Cre16.g680944_4532.2.p	Cre16.g680944	73 kDa		0	0	0	0	0	0
Cre10.g432550		pacid=52520511 transcript=Cre10.g432550_4532.1 locus=Cre10.g432550_4532 ID=Cre10.g432550_4532.1.v6.1 annot-version=v6.1 assoLoc=4532_10_51881 org=Chlamydomonas.reinhardtii.CC-4532	Cre10.g432550_4532.1.p	Cre10.g432550	66 kDa		0	0	0	0	0	0
Cre12.g498100	EIF3E	pacid=52536407 transcript=Cre12.g498100_4532.2 locus=Cre12.g498100_4532 ID=Cre12.g498100_4532.2.v6.1 annot-version=v6.1 assoLoc=4532_12_62301 org=Chlamydomonas.reinhardtii.CC-4532	Cre12.g498100_4532.2.p	Cre12.g498100	43 kDa		0	0	0	0	0	0
Cre16.g665400		pacid=52517246 transcript=Cre16.g665400_4532.1 locus=Cre16.g665400_4532 ID=Cre16.g665400_4532.1.v6.1 annot-version=v6.1 assoLoc=4532_16_81386 org=Chlamydomonas.reinhardtii.CC-4532	Cre16.g665400_4532.1.p (+1)	Cre16.g665400	13 kDa		0	0	0	0	0	0
Cre14.g623650		pacid=52519422 transcript=Cre14.g623650_4532.1 locus=Cre14.g623650_4532 ID=Cre14.g623650_4532.1.v6.1 annot-version=v6.1 assoLoc=4532_14_74430 org=Chlamydomonas.reinhardtii.CC-4532	Cre14.g623650_4532.1.p	Cre14.g623650	42 kDa		0	0	0	0	0	0
Cre07.g352650		pacid=52529373 transcript=Cre07.g352650_4532.1 locus=Cre07.g352650_4532 ID=Cre07.g352650_4532.1.v6.1 annot-version=v6.1 assoLoc=4532_07_41001 org=Chlamydomonas.reinhardtii.CC-4532	Cre07.g352650_4532.1.p	Cre07.g352650	54 kDa		0	0	0	0	0	0
Cre04.g230438		pacid=52540513 transcript=Cre04.g230438_4532.1 locus=Cre04.g230438_4532 ID=Cre04.g230438_4532.1.v6.1 annot-version=v6.1 assoLoc=4532_04_25326 org=Chlamydomonas.reinhardtii.CC-4532	Cre04.g230438_4532.1.p	Cre04.g230438	115 kDa		0	0	0	0	0	0
Cre13.g567600		pacid=52514916 transcript=Cre13.g567600_4532.1 locus=Cre13.g567600_4532 ID=Cre13.g567600_4532.1.v6.1 annot-version=v6.1 assoLoc=4532_13_69050 org=Chlamydomonas.reinhardtii.CC-4532	Cre13.g567600_4532.1.p	Cre13.g567600	19 kDa		0	0	0	0	0	0
Cre14.g623125		pacid=52518552 transcript=Cre14.g623125_4532.1 locus=Cre14.g623125_4532 ID=Cre14.g623125_4532.1.v6.1 annot-version=v6.1 assoLoc=4532_14_74371 org=Chlamydomonas.reinhardtii.CC-4532	Cre14.g623125_4532.1.p	Cre14.g623125	81 kDa		0	0	0	0	0	0
Cre07.g328200	PSBP6	pacid=52531097 transcript=Cre07.g328200_4532.1 locus=Cre07.g328200_4532 ID=Cre07.g328200_4532.1.v6.1 annot-version=v6.1 assoLoc=4532_07_38145 org=Chlamydomonas.reinhardtii.CC-4532	Cre07.g328200_4532.1.p	Cre07.g328200	33 kDa		0	0	0	0	0	0
Cre11.g481126		pacid=52526064 transcript=Cre11.g481126_4532.1 locus=Cre11.g481126_4532 ID=Cre11.g481126_4532.1.v6.1 annot-version=v6.1 assoLoc=4532_11_59010 org=Chlamydomonas.reinhardtii.CC-4532	Cre11.g481126_4532.1.p	Cre11.g481126	33 kDa		0	0	0	0	0	0
Cre03.g164950		pacid=52511401 transcript=Cre03.g164950_4532.1 locus=Cre03.g164950_4532 ID=Cre03.g164950_4532.1.v6.1 annot-version=v6.1 assoLoc=4532_03_16851 org=Chlamydomonas.reinhardtii.CC-4532	Cre03.g164950_4532.1.p	Cre03.g164950	37 kDa		0	0	0	0	0	0
Cre09.g398300		pacid=52522531 transcript=Cre09.g398300_4532.1 locus=Cre09.g398300_4532 ID=Cre09.g398300_4532.1.v6.1 annot-version=v6.1 assoLoc=4532_09_46565 org=Chlamydomonas.reinhardtii.CC-4532	Cre09.g398300_4532.1.p (+1)	Cre09.g398300	56 kDa		0	0	0	0	0	0
Cre14.g618860		pacid=52519468 transcript=Cre14.g618860_4532.2 locus=Cre14.g618860_4532 ID=Cre14.g618860_4532.2.v6.1 annot-version=v6.1 assoLoc=4532_14_73880 org=Chlamydomonas.reinhardtii.CC-4532	Cre14.g618860_4532.2.p	Cre14.g618860	249 kDa		0	0	0	0	0	0
Cre17.g721400		pacid=52528670 transcript=Cre17.g721400_4532.1 locus=Cre17.g721400_4532 ID=Cre17.g721400_4532.1.v6.1 annot-version=v6.1 assoLoc=4532_17_88265 org=Chlamydomonas.reinhardtii.CC-4532	Cre17.g721400_4532.1.p	Cre17.g721400	135 kDa		0	0	0	0	0	0
Cre01.g043650		pacid=52524684 transcript=Cre01.g043650_4532.1 locus=Cre01.g043650_4532 ID=Cre01.g043650_4532.1.v6.1 annot-version=v6.1 assoLoc=4532_01_05036 org=Chlamydomonas.reinhardtii.CC-4532	Cre01.g043650_4532.1.p	Cre01.g043650	90 kDa		0	0	0	0	0	0
Cre17.g729800	ALB3.2	pacid=52528625 transcript=Cre17.g729800_4532.1 locus=Cre17.g729800_4532 ID=Cre17.g729800_4532.1.v6.1 annot-version=v6.1 assoLoc=4532_17_89195 org=Chlamydomonas.reinhardtii.CC-4532	Cre17.g729800_4532.1.p	Cre17.g729800	45 kDa		0	0	0	0	0	0
Cre16.g671850		pacid=52516596 transcript=Cre16.g671850_4532.1 locus=Cre16.g671850_4532 ID=Cre16.g671850_4532.1.v6.1 annot-version=v6.1 assoLoc=4532_16_84520 org=Chlamydomonas.reinhardtii.CC-4532	Cre16.g671850_4532.1.p (+1)	Cre16.g671850	70 kDa		0	0	0	0	0	0
Cre13.g564800		pacid=52515512 transcript=Cre13.g564800_4532.1 locus=Cre13.g564800_4532 ID=Cre13.g564800_4532.1.v6.1 annot-version=v6.1 assoLoc=4532_13_68721 org=Chlamydomonas.reinhardtii.CC-4532	Cre13.g564800_4532.1.p	Cre13.g564800	160 kDa		0	0	0	0	0	0
Cre01.g040600		pacid=52523912 transcript=Cre01.g040600_4532.2 locus=Cre01.g040600_4532 ID=Cre01.g040600_4532.2.v6.1 annot-version=v6.1 assoLoc=4532_01_04701 org=Chlamydomonas.reinhardtii.CC-4532	Cre01.g040600_4532.2.p	Cre01.g040600	168 kDa		0	0	0	0	0	0
Cre01.g027550		pacid=52525122 transcript=Cre01.g027550_4532.2 locus=Cre01.g027550_4532 ID=Cre01.g027550_4532.2.v6.1 annot-version=v6.1 assoLoc=4532_01_03276 org=Chlamydomonas.reinhardtii.CC-4532	Cre01.g027550_4532.2.p (+2)	Cre01.g027550	67 kDa		0	0	0	0	0	0
Cre01.g030500		pacid=52524240 transcript=Cre01.g030500_4532.1 locus=Cre01.g030500_4532 ID=Cre01.g030500_4532.1.v6.1 annot-version=v6.1 assoLoc=4532_01_03591 org=Chlamydomonas.reinhardtii.CC-4532	Cre01.g030500_4532.1.p	Cre01.g030500	135 kDa		0	0	0	0	0	0
Cre04.g226850	ASP1	pacid=52540506 transcript=Cre04.g226850_4532.1 locus=Cre04.g226850_4532 ID=Cre04.g226850_4532.1.v6.1 annot-version=v6.1 assoLoc=4532_04_24946 org=Chlamydomonas.reinhardtii.CC-4532	Cre04.g226850_4532.1.p	Cre04.g226850	70 kDa		0	0	0	0	0	0
Cre11.g477950		pacid=52526074 transcript=Cre11.g477950_4532.1 locus=Cre11.g477950_4532 ID=Cre11.g477950_4532.1.v6.1 annot-version=v6.1 assoLoc=4532_11_58631 org=Chlamydomonas.reinhardtii.CC-4532	Cre11.g477950_4532.1.p	Cre11.g477950	94 kDa		0	0	0	0	0	0
Cre02.g142351		pacid=52513466 transcript=Cre02.g142351_4532.1 locus=Cre02.g142351_4532 ID=Cre02.g142351_4532.1.v6.1 annot-version=v6.1 assoLoc=4532_02_14080 org=Chlamydomonas.reinhardtii.CC-4532	Cre02.g142351_4532.1.p	Cre02.g142351	99 kDa		0	0	0	0	0	0
Cre11.g468550		pacid=52526228 transcript=Cre11.g468550_4532.1 locus=Cre11.g468550_4532 ID=Cre11.g468550_4532.1.v6.1 annot-version=v6.1 assoLoc=4532_11_56980 org=Chlamydomonas.reinhardtii.CC-4532	Cre11.g468550_4532.1.p	Cre11.g468550	12 kDa		0	0	0	0	0	0
Cre03.g160650		pacid=52510330 transcript=Cre03.g160650_4532.1 locus=Cre03.g160650_4532 ID=Cre03.g160650_4532.1.v6.1 annot-version=v6.1 assoLoc=4532_03_16395 org=Chlamydomonas.reinhardtii.CC-4532	Cre03.g160650_4532.1.p (+1)	Cre03.g160650	187 kDa		0	0	0	1	0	0.5
Cre08.g373878		pacid=52534801 transcript=Cre08.g373878_4532.1 locus=Cre08.g373878_4532 ID=Cre08.g373878_4532.1.v6.1 annot-version=v6.1 assoLoc=4532_08_43925 org=Chlamydomonas.reinhardtii.CC-4532	Cre08.g373878_4532.1.p	Cre08.g373878	123 kDa		0	0	0	0	0	0
Cre16.g675749		pacid=52517091 transcript=Cre16.g675749_4532.1 locus=Cre16.g675749_4532 ID=Cre16.g675749_4532.1.v6.1 annot-version=v6.1 assoLoc=4532_16_84740 org=Chlamydomonas.reinhardtii.CC-4532	Cre16.g675749_4532.1.p	Cre16.g675749	11 kDa		0	0	0	0	0	0
Cre02.g090150		pacid=52512298 transcript=Cre02.g090150_4532.1 locus=Cre02.g090150_4532 ID=Cre02.g090150_4532.1.v6.1 annot-version=v6.1 assoLoc=4532_02_08701 org=Chlamydomonas.reinhardtii.CC-4532	Cre02.g090150_4532.1.p	Cre02.g090150	35 kDa		0	0	0	0	0	0
Cre02.g092900	GUA1	pacid=52514024 transcript=Cre02.g092900_4532.1 locus=Cre02.g092900_4532 ID=Cre02.g092900_4532.1.v6.1 annot-version=v6.1 assoLoc=4532_02_08996 org=Chlamydomonas.reinhardtii.CC-4532	Cre02.g092900_4532.1.p	Cre02.g092900	59 kDa		0	0	0	0	0	0
Cre03.g194400	EIF3I	pacid=52509664 transcript=Cre03.g194400_4532.1 locus=Cre03.g194400_4532 ID=Cre03.g194400_4532.1.v6.1 annot-version=v6.1 assoLoc=4532_03_20170 org=Chlamydomonas.reinhardtii.CC-4532	Cre03.g194400_4532.1.p	Cre03.g194400	37 kDa		0	0	0	0	0	0
Cre09.g401182		pacid=52522025 transcript=Cre09.g401182_4532.2 locus=Cre09.g401182_4532 ID=Cre09.g401182_4532.2.v6.1 annot-version=v6.1 assoLoc=4532_09_48551 org=Chlamydomonas.reinhardtii.CC-4532	Cre09.g401182_4532.2.p	Cre09.g401182	69 kDa		0	0	0	0	0	0
Cre10.g432000		pacid=52519598 transcript=Cre10.g432000_4532.1 locus=Cre10.g432000_4532 ID=Cre10.g432000_4532.1.v6.1 annot-version=v6.1 assoLoc=4532_10_51826 org=Chlamydomonas.reinhardtii.CC-4532	Cre10.g432000_4532.1.p	Cre10.g432000	129 kDa		0	0	0	0	0	0
Cre02.g143250	IDH2	pacid=52511652 transcript=Cre02.g143250_4532.2 locus=Cre02.g143250_4532 ID=Cre02.g143250_4532.2.v6.1 annot-version=v6.1 assoLoc=4532_02_13936 org=Chlamydomonas.reinhardtii.CC-4532	Cre02.g143250_4532.2.p	Cre02.g143250	29 kDa		0	0	0	0	0	0
Cre01.g055461		pacid=52523999 transcript=Cre01.g055461_4532.1 locus=Cre01.g055461_4532 ID=Cre01.g055461_4532.1.v6.1 annot-version=v6.1 assoLoc=4532_01_06456 org=Chlamydomonas.reinhardtii.CC-4532	Cre01.g055461_4532.1.p	Cre01.g055461	26 kDa		0	0	0	0	0	0
Cre01.g021450		pacid=52525835 transcript=Cre01.g021450_4532.1 locus=Cre01.g021450_4532 ID=Cre01.g021450_4532.1.v6.1 annot-version=v6.1 assoLoc=4532_01_02601 org=Chlamydomonas.reinhardtii.CC-4532	Cre01.g021450_4532.1.p (+1)	Cre01.g021450	121 kDa		0	0	0	0	0	0
Cre12.g561000	CYN28	pacid=52539250 transcript=Cre12.g561000_4532.1 locus=Cre12.g561000_4532 ID=Cre12.g561000_4532.1.v6.1 annot-version=v6.1 assoLoc=4532_12_65716 org=Chlamydomonas.reinhardtii.CC-4532	Cre12.g561000_4532.1.p	Cre12.g561000	37 kDa		0	0	0	0	0	0
Cre16.g662550		pacid=52516881 transcript=Cre16.g662550_4532.1 locus=Cre16.g662550_4532 ID=Cre16.g662550_4532.1.v6.1 annot-version=v6.1 assoLoc=4532_16_81036 org=Chlamydomonas.reinhardtii.CC-4532	Cre16.g662550_4532.1.p	Cre16.g662550	16 kDa		0	0	1	0	0	0.5
Cre14.g624350		pacid=52518730 transcript=Cre14.g624350_4532.1 locus=Cre14.g624350_4532 ID=Cre14.g624350_4532.1.v6.1 annot-version=v6.1 assoLoc=4532_14_74486 org=Chlamydomonas.reinhardtii.CC-4532	Cre14.g624350_4532.1.p	Cre14.g624350	47 kDa		0	0	0	0	0	0
Cre11.g801241		pacid=52526642 transcript=Cre11.g801241_4532.1 locus=Cre11.g801241_4532 ID=Cre11.g801241_4532.1.v6.1 annot-version=v6.1 assoLoc=4532_11_56276 org=Chlamydomonas.reinhardtii.CC-4532	Cre11.g801241_4532.1.p	Cre11.g801241	20 kDa		0	0	0	0	0	0
Cre12.g499400		pacid=52538927 transcript=Cre12.g499400_4532.1 locus=Cre12.g499400_4532 ID=Cre12.g499400_4532.1.v6.1 annot-version=v6.1 assoLoc=4532_12_62161 org=Chlamydomonas.reinhardtii.CC-4532	Cre12.g499400_4532.1.p	Cre12.g499400	17 kDa		0	0	0	0	0	0
Cre04.g225350		pacid=52540999 transcript=Cre04.g225350_4532.1 locus=Cre04.g225350_4532 ID=Cre04.g225350_4532.1.v6.1 annot-version=v6.1 assoLoc=4532_04_24786 org=Chlamydomonas.reinhardtii.CC-4532	Cre04.g225350_4532.1.p	Cre04.g225350	80 kDa		0	0	0	0	0	0
Cre16.g685800		pacid=52517000 transcript=Cre16.g685800_4532.1 locus=Cre16.g685800_4532 ID=Cre16.g685800_4532.1.v6.1 annot-version=v6.1 assoLoc=4532_16_82840 org=Chlamydomonas.reinhardtii.CC-4532	Cre16.g685800_4532.1.p	Cre16.g685800	79 kDa		0	0	0	0	0	0
Cre08.g378850		pacid=52534648 transcript=Cre08.g378850_4532.4 locus=Cre08.g378850_4532 ID=Cre08.g378850_4532.4.v6.1 annot-version=v6.1 assoLoc=4532_08_44446 org=Chlamydomonas.reinhardtii.CC-4532	Cre08.g378850_4532.4.p	Cre08.g378850	45 kDa		0	0	0	0	0	0
Cre06.g270250		pacid=52532773 transcript=Cre06.g270250_4532.1 locus=Cre06.g270250_4532 ID=Cre06.g270250_4532.1.v6.1 annot-version=v6.1 assoLoc=4532_06_30255 org=Chlamydomonas.reinhardtii.CC-4532	Cre06.g270250_4532.1.p	Cre06.g270250	72 kDa		0	0	0	0	0	0
Cre10.g425900	LHCA5	pacid=52519602 transcript=Cre10.g425900_4532.1 locus=Cre10.g425900_4532 ID=Cre10.g425900_4532.1.v6.1 annot-version=v6.1 assoLoc=4532_10_51111 org=Chlamydomonas.reinhardtii.CC-4532	Cre10.g425900_4532.1.p	Cre10.g425900	28 kDa		0	0	0	0	0	0
Cre02.g095077		pacid=52526981 transcript=Cre02.g095077_4532.1 locus=Cre02.g095077_4532 ID=Cre02.g095077_4532.1.v6.1 annot-version=v6.1 assoLoc=4532_11_57935 org=Chlamydomonas.reinhardtii.CC-4532	Cre02.g095077_4532.1.p	Cre02.g095077	43 kDa		0	0	0	0	0	0
Cre05.g241300		pacid=52539468 transcript=Cre05.g241300_4532.1 locus=Cre05.g241300_4532 ID=Cre05.g241300_4532.1.v6.1 annot-version=v6.1 assoLoc=4532_05_27460 org=Chlamydomonas.reinhardtii.CC-4532	Cre05.g241300_4532.1.p	Cre05.g241300	10 kDa		0	0	0	0	0	0
Cre06.g292550		pacid=52531842 transcript=Cre06.g292550_4532.1 locus=Cre06.g292550_4532 ID=Cre06.g292550_4532.1.v6.1 annot-version=v6.1 assoLoc=4532_06_34010 org=Chlamydomonas.reinhardtii.CC-4532	Cre06.g292550_4532.1.p	Cre06.g292550	35 kDa		0	0	0	0	0	0
Cre13.g571251		pacid=52515527 transcript=Cre13.g571251_4532.1 locus=Cre13.g571251_4532 ID=Cre13.g571251_4532.1.v6.1 annot-version=v6.1 assoLoc=4532_13_69486 org=Chlamydomonas.reinhardtii.CC-4532	Cre13.g571251_4532.1.p	Cre13.g571251	47 kDa		0	0	0	0	0	0
CreCp.g802270		pacid=52533983 transcript=CreCp.g802270_4532.1 locus=CreCp.g802270_4532 ID=CreCp.g802270_4532.1.v6.1 annot-version=v6.1 assoLoc=4532_Cp_91716 org=Chlamydomonas.reinhardtii.CC-4532	CreCp.g802270_4532.1.p	CreCp.g802270	24 kDa		0	0	0	0	0	0
Cre07.g348500		pacid=52530378 transcript=Cre07.g348500_4532.1 locus=Cre07.g348500_4532 ID=Cre07.g348500_4532.1.v6.1 annot-version=v6.1 assoLoc=4532_07_40511 org=Chlamydomonas.reinhardtii.CC-4532	Cre07.g348500_4532.1.p	Cre07.g348500	40 kDa		0	0	0	0	0	0
Cre07.g347700		pacid=52530617 transcript=Cre07.g347700_4532.1 locus=Cre07.g347700_4532 ID=Cre07.g347700_4532.1.v6.1 annot-version=v6.1 assoLoc=4532_07_40425_EX org=Chlamydomonas.reinhardtii.CC-4532	Cre07.g347700_4532.1.p	Cre07.g347700	140 kDa		0	0	0	0	0	0
Cre08.g358546		pacid=52535426 transcript=Cre08.g358546_4532.1 locus=Cre08.g358546_4532 ID=Cre08.g358546_4532.1.v6.1 annot-version=v6.1 assoLoc=4532_15_78376 org=Chlamydomonas.reinhardtii.CC-4532	Cre08.g358546_4532.1.p	Cre08.g358546	30 kDa		0	0	0	0	0	0
CreCp.g802264		pacid=52533959 transcript=CreCp.g802264_4532.1 locus=CreCp.g802264_4532 ID=CreCp.g802264_4532.1.v6.1 annot-version=v6.1 assoLoc=4532_Cp_91685 org=Chlamydomonas.reinhardtii.CC-4532	CreCp.g802264_4532.1.p	CreCp.g802264	17 kDa		0	0	0	0	0	0
Cre03.g145247	TEF11	pacid=52510649 transcript=Cre03.g145247_4532.1 locus=Cre03.g145247_4532 ID=Cre03.g145247_4532.1.v6.1 annot-version=v6.1 assoLoc=4532_03_14615 org=Chlamydomonas.reinhardtii.CC-4532	Cre03.g145247_4532.1.p	Cre03.g145247	24 kDa		0	0	0	0	0	0
Cre02.g079400		pacid=52512093 transcript=Cre02.g079400_4532.1 locus=Cre02.g079400_4532 ID=Cre02.g079400_4532.1.v6.1 annot-version=v6.1 assoLoc=4532_02_07545 org=Chlamydomonas.reinhardtii.CC-4532	Cre02.g079400_4532.1.p	Cre02.g079400	16 kDa		0	0	0	0	0	0
Cre12.g529150		pacid=52536408 transcript=Cre12.g529150_4532.1 locus=Cre12.g529150_4532 ID=Cre12.g529150_4532.1.v6.1 annot-version=v6.1 assoLoc=4532_12_64295 org=Chlamydomonas.reinhardtii.CC-4532	Cre12.g529150_4532.1.p	Cre12.g529150	31 kDa		0	0	0	0	0	0
Cre06.g310750	COPG1	pacid=52532971 transcript=Cre06.g310750_4532.2 locus=Cre06.g310750_4532 ID=Cre06.g310750_4532.2.v6.1 annot-version=v6.1 assoLoc=4532_06_36006 org=Chlamydomonas.reinhardtii.CC-4532	Cre06.g310750_4532.2.p	Cre06.g310750	99 kDa		0	0	0	0	0	0
Cre03.g206929	RSE4	pacid=52511322 transcript=Cre03.g206929_4532.1 locus=Cre03.g206929_4532 ID=Cre03.g206929_4532.1.v6.1 annot-version=v6.1 assoLoc=4532_03_22211 org=Chlamydomonas.reinhardtii.CC-4532	Cre03.g206929_4532.1.p	Cre03.g206929	63 kDa		0	0	0	0	0	0
Cre17.g715500		pacid=52527919 transcript=Cre17.g715500_4532.1 locus=Cre17.g715500_4532 ID=Cre17.g715500_4532.1.v6.1 annot-version=v6.1 assoLoc=4532_17_87640 org=Chlamydomonas.reinhardtii.CC-4532	Cre17.g715500_4532.1.p (+1)	Cre17.g715500	25 kDa		0	0	0	0	0	0
Cre09.g391023		pacid=52513384 transcript=Cre09.g391023_4532.1 locus=Cre09.g391023_4532 ID=Cre09.g391023_4532.1.v6.1 annot-version=v6.1 assoLoc=4532_02_13075 org=Chlamydomonas.reinhardtii.CC-4532	Cre09.g391023_4532.1.p	Cre09.g391023	36 kDa		0	0	0	0	0	0
Cre14.g608800		pacid=52518570 transcript=Cre14.g608800_4532.1 locus=Cre14.g608800_4532 ID=Cre14.g608800_4532.1.v6.1 annot-version=v6.1 assoLoc=4532_14_72616 org=Chlamydomonas.reinhardtii.CC-4532	Cre14.g608800_4532.1.p	Cre14.g608800	40 kDa		0	0	0	0	0	0
Cre01.g014350		pacid=52524770 transcript=Cre01.g014350_4532.1 locus=Cre01.g014350_4532 ID=Cre01.g014350_4532.1.v6.1 annot-version=v6.1 assoLoc=4532_01_01815 org=Chlamydomonas.reinhardtii.CC-4532	Cre01.g014350_4532.1.p	Cre01.g014350	21 kDa		0	0	0	0	0	0
Cre07.g341650		pacid=52530571 transcript=Cre07.g341650_4532.1 locus=Cre07.g341650_4532 ID=Cre07.g341650_4532.1.v6.1 annot-version=v6.1 assoLoc=4532_07_39741 org=Chlamydomonas.reinhardtii.CC-4532	Cre07.g341650_4532.1.p	Cre07.g341650	26 kDa		0	0	0	0	0	0
Cre07.g328150	PDI4	pacid=52529923 transcript=Cre07.g328150_4532.1 locus=Cre07.g328150_4532 ID=Cre07.g328150_4532.1.v6.1 annot-version=v6.1 assoLoc=4532_07_38140 org=Chlamydomonas.reinhardtii.CC-4532	Cre07.g328150_4532.1.p (+1)	Cre07.g328150	49 kDa		0	0	0	0	0	0
Cre14.g618776		pacid=52518693 transcript=Cre14.g618776_4532.1 locus=Cre14.g618776_4532 ID=Cre14.g618776_4532.1.v6.1 annot-version=v6.1 assoLoc=4532_14_73865 org=Chlamydomonas.reinhardtii.CC-4532	Cre14.g618776_4532.1.p	Cre14.g618776	56 kDa		0	0	0	0	0	0
Cre17.g725900		pacid=52528256 transcript=Cre17.g725900_4532.1 locus=Cre17.g725900_4532 ID=Cre17.g725900_4532.1.v6.1 annot-version=v6.1 assoLoc=4532_17_88766 org=Chlamydomonas.reinhardtii.CC-4532	Cre17.g725900_4532.1.p (+1)	Cre17.g725900	90 kDa		0	0	0	0	0	0
Cre06.g249750		pacid=52531706 transcript=Cre06.g249750_4532.1 locus=Cre06.g249750_4532 ID=Cre06.g249750_4532.1.v6.1 annot-version=v6.1 assoLoc=4532_06_28106 org=Chlamydomonas.reinhardtii.CC-4532	Cre06.g249750_4532.1.p (+1)	Cre06.g249750	96 kDa	TRUE	0	0	0	0	0	0
Cre12.g553450		pacid=52537056 transcript=Cre12.g553450_4532.1 locus=Cre12.g553450_4532 ID=Cre12.g553450_4532.1.v6.1 annot-version=v6.1 assoLoc=4532_12_66490 org=Chlamydomonas.reinhardtii.CC-4532	Cre12.g553450_4532.1.p	Cre12.g553450	255 kDa		0	0	0	2	0	1
Cre16.g657550		pacid=52515987 transcript=Cre16.g657550_4532.1 locus=Cre16.g657550_4532 ID=Cre16.g657550_4532.1.v6.1 annot-version=v6.1 assoLoc=4532_16_80420 org=Chlamydomonas.reinhardtii.CC-4532	Cre16.g657550_4532.1.p (+1)	Cre16.g657550	64 kDa		0	0	0	3	0	1.5
Cre03.g194350		pacid=52508602 transcript=Cre03.g194350_4532.1 locus=Cre03.g194350_4532 ID=Cre03.g194350_4532.1.v6.1 annot-version=v6.1 assoLoc=4532_03_20165 org=Chlamydomonas.reinhardtii.CC-4532	Cre03.g194350_4532.1.p	Cre03.g194350	72 kDa		0	0	0	0	0	0
Cre13.g579050		pacid=52515442 transcript=Cre13.g579050_4532.2 locus=Cre13.g579050_4532 ID=Cre13.g579050_4532.2.v6.1 annot-version=v6.1 assoLoc=4532_13_70320 org=Chlamydomonas.reinhardtii.CC-4532	Cre13.g579050_4532.2.p	Cre13.g579050	30 kDa		0	0	0	0	0	0
Cre10.g460100		pacid=52520342 transcript=Cre10.g460100_4532.1 locus=Cre10.g460100_4532 ID=Cre10.g460100_4532.1.v6.1 annot-version=v6.1 assoLoc=4532_10_54976 org=Chlamydomonas.reinhardtii.CC-4532	Cre10.g460100_4532.1.p	Cre10.g460100	217 kDa		0	0	0	0	0	0
Cre13.g570050		pacid=52515943 transcript=Cre13.g570050_4532.1 locus=Cre13.g570050_4532 ID=Cre13.g570050_4532.1.v6.1 annot-version=v6.1 assoLoc=4532_13_69316 org=Chlamydomonas.reinhardtii.CC-4532	Cre13.g570050_4532.1.p	Cre13.g570050	17 kDa	TRUE	0	0	0	0	0	0
Cre06.g278177		pacid=52531305 transcript=Cre06.g278177_4532.1 locus=Cre06.g278177_4532 ID=Cre06.g278177_4532.1.v6.1 annot-version=v6.1 assoLoc=4532_06_31640 org=Chlamydomonas.reinhardtii.CC-4532	Cre06.g278177_4532.1.p	Cre06.g278177	257 kDa		0	0	0	0	0	0
Cre02.g095250		pacid=52512399 transcript=Cre02.g095250_4532.1 locus=Cre02.g095250_4532 ID=Cre02.g095250_4532.1.v6.1 annot-version=v6.1 assoLoc=4532_02_09291_EX org=Chlamydomonas.reinhardtii.CC-4532	Cre02.g095250_4532.1.p	Cre02.g095250	1040 kDa	TRUE	0	0	0	2	0	1
Cre03.g159550		pacid=52510225 transcript=Cre03.g159550_4532.1 locus=Cre03.g159550_4532 ID=Cre03.g159550_4532.1.v6.1 annot-version=v6.1 assoLoc=4532_03_16280 org=Chlamydomonas.reinhardtii.CC-4532	Cre03.g159550_4532.1.p	Cre03.g159550	278 kDa		0	0	0	0	0	0
Cre10.g461750	DMC5	pacid=52520207 transcript=Cre10.g461750_4532.1 locus=Cre10.g461750_4532 ID=Cre10.g461750_4532.1.v6.1 annot-version=v6.1 assoLoc=4532_10_55166 org=Chlamydomonas.reinhardtii.CC-4532	Cre10.g461750_4532.1.p	Cre10.g461750	229 kDa		0	0	0	0	0	0
Cre05.g236050		pacid=52540101 transcript=Cre05.g236050_4532.6 locus=Cre05.g236050_4532 ID=Cre05.g236050_4532.6.v6.1 annot-version=v6.1 assoLoc=4532_05_26790 org=Chlamydomonas.reinhardtii.CC-4532	Cre05.g236050_4532.6.p	Cre05.g236050	496 kDa		0	0	0	1	0	0.5
Cre12.g527100		pacid=52536416 transcript=Cre12.g527100_4532.4 locus=Cre12.g527100_4532 ID=Cre12.g527100_4532.4.v6.1 annot-version=v6.1 assoLoc=4532_12_64071 org=Chlamydomonas.reinhardtii.CC-4532	Cre12.g527100_4532.4.p	Cre12.g527100	345 kDa		0	0	1	0	0	0.5
Cre06.g302650		pacid=52532663 transcript=Cre06.g302650_4532.1 locus=Cre06.g302650_4532 ID=Cre06.g302650_4532.1.v6.1 annot-version=v6.1 assoLoc=4532_06_35115 org=Chlamydomonas.reinhardtii.CC-4532	Cre06.g302650_4532.1.p	Cre06.g302650	28 kDa		0	0	0	0	0	0
Cre01.g021400		pacid=52525130 transcript=Cre01.g021400_4532.2 locus=Cre01.g021400_4532 ID=Cre01.g021400_4532.2.v6.1 annot-version=v6.1 assoLoc=4532_01_02595 org=Chlamydomonas.reinhardtii.CC-4532	Cre01.g021400_4532.2.p	Cre01.g021400	60 kDa	TRUE	0	0	0	1	0	0.5
Cre03.g203451		pacid=52509479 transcript=Cre03.g203451_4532.1 locus=Cre03.g203451_4532 ID=Cre03.g203451_4532.1.v6.1 annot-version=v6.1 assoLoc=4532_03_21331 org=Chlamydomonas.reinhardtii.CC-4532	Cre03.g203451_4532.1.p	Cre03.g203451	411 kDa		0	0	0	0	0	0
Cre06.g291950		pacid=52531201 transcript=Cre06.g291950_4532.1 locus=Cre06.g291950_4532 ID=Cre06.g291950_4532.1.v6.1 annot-version=v6.1 assoLoc=4532_06_33895 org=Chlamydomonas.reinhardtii.CC-4532	Cre06.g291950_4532.1.p	Cre06.g291950	150 kDa		0	0	0	0	0	0
Cre03.g152150		pacid=52510140 transcript=Cre03.g152150_4532.2 locus=Cre03.g152150_4532 ID=Cre03.g152150_4532.2.v6.1 annot-version=v6.1 assoLoc=4532_03_15471 org=Chlamydomonas.reinhardtii.CC-4532	Cre03.g152150_4532.2.p	Cre03.g152150	41 kDa		0	0	0	0	0	0
Cre01.g041500		pacid=52524276 transcript=Cre01.g041500_4532.1 locus=Cre01.g041500_4532 ID=Cre01.g041500_4532.1.v6.1 annot-version=v6.1 assoLoc=4532_01_04791 org=Chlamydomonas.reinhardtii.CC-4532	Cre01.g041500_4532.1.p	Cre01.g041500	151 kDa		0	0	0	0	0	0
Cre07.g332600		pacid=52529901 transcript=Cre07.g332600_4532.1 locus=Cre07.g332600_4532 ID=Cre07.g332600_4532.1.v6.1 annot-version=v6.1 assoLoc=4532_07_38626 org=Chlamydomonas.reinhardtii.CC-4532	Cre07.g332600_4532.1.p	Cre07.g332600	463 kDa		0	0	0	0	0	0
Cre09.g395769	FAP177	pacid=52522396 transcript=Cre09.g395769_4532.2 locus=Cre09.g395769_4532 ID=Cre09.g395769_4532.2.v6.1 annot-version=v6.1 assoLoc=4532_09_47810 org=Chlamydomonas.reinhardtii.CC-4532	Cre09.g395769_4532.2.p	Cre09.g395769	337 kDa		0	0	0	0	0	0
Cre06.g278239		pacid=52532146 transcript=Cre06.g278239_4532.1 locus=Cre06.g278239_4532 ID=Cre06.g278239_4532.1.v6.1 annot-version=v6.1 assoLoc=4532_06_31976 org=Chlamydomonas.reinhardtii.CC-4532	Cre06.g278239_4532.1.p	Cre06.g278239	36 kDa		0	0	0	6	0	3
Cre10.g441850		pacid=52520004 transcript=Cre10.g441850_4532.1 locus=Cre10.g441850_4532 ID=Cre10.g441850_4532.1.v6.1 annot-version=v6.1 assoLoc=4532_10_52870 org=Chlamydomonas.reinhardtii.CC-4532	Cre10.g441850_4532.1.p (+1)	Cre10.g441850	583 kDa		0	0	0	0	0	0
Cre05.g242900		pacid=52539926 transcript=Cre05.g242900_4532.1 locus=Cre05.g242900_4532 ID=Cre05.g242900_4532.1.v6.1 annot-version=v6.1 assoLoc=4532_05_25656 org=Chlamydomonas.reinhardtii.CC-4532	Cre05.g242900_4532.1.p	Cre05.g242900	31 kDa		0	0	0	0	0	0
Cre06.g254917		pacid=52531569 transcript=Cre06.g254917_4532.1 locus=Cre06.g254917_4532 ID=Cre06.g254917_4532.1.v6.1 annot-version=v6.1 assoLoc=4532_06_28561 org=Chlamydomonas.reinhardtii.CC-4532	Cre06.g254917_4532.1.p	Cre06.g254917	232 kDa		0	0	0	0	0	0
Cre13.g588201	OPR58,RAP6	pacid=52515616 transcript=Cre13.g588201_4532.1 locus=Cre13.g588201_4532 ID=Cre13.g588201_4532.1.v6.1 annot-version=v6.1 assoLoc=4532_13_71295 org=Chlamydomonas.reinhardtii.CC-4532	Cre13.g588201_4532.1.p	Cre13.g588201	306 kDa	TRUE	0	0	0	1	0	0.5
Cre02.g091500		pacid=52511866 transcript=Cre02.g091500_4532.1 locus=Cre02.g091500_4532 ID=Cre02.g091500_4532.1.v6.1 annot-version=v6.1 assoLoc=4532_02_08845 org=Chlamydomonas.reinhardtii.CC-4532	Cre02.g091500_4532.1.p (+1)	Cre02.g091500	433 kDa		0	0	0	1	0	0.5
Cre17.g727600		pacid=52528039 transcript=Cre17.g727600_4532.1 locus=Cre17.g727600_4532 ID=Cre17.g727600_4532.1.v6.1 annot-version=v6.1 assoLoc=4532_17_88941 org=Chlamydomonas.reinhardtii.CC-4532	Cre17.g727600_4532.1.p	Cre17.g727600	744 kDa		0	0	0	0	0	0
Cre02.g090950		pacid=52513747 transcript=Cre02.g090950_4532.1 locus=Cre02.g090950_4532 ID=Cre02.g090950_4532.1.v6.1 annot-version=v6.1 assoLoc=4532_02_08785 org=Chlamydomonas.reinhardtii.CC-4532	Cre02.g090950_4532.1.p	Cre02.g090950	380 kDa		0	0	0	0	0	0
Cre14.g615450		pacid=52519294 transcript=Cre14.g615450_4532.1 locus=Cre14.g615450_4532 ID=Cre14.g615450_4532.1.v6.1 annot-version=v6.1 assoLoc=4532_14_73406 org=Chlamydomonas.reinhardtii.CC-4532	Cre14.g615450_4532.1.p	Cre14.g615450	79 kDa		0	0	0	0	0	0
Cre12.g489450		pacid=52536726 transcript=Cre12.g489450_4532.1 locus=Cre12.g489450_4532 ID=Cre12.g489450_4532.1.v6.1 annot-version=v6.1 assoLoc=4532_12_60305 org=Chlamydomonas.reinhardtii.CC-4532	Cre12.g489450_4532.1.p	Cre12.g489450	595 kDa		0	0	0	1	0	0.5
Cre02.g095045		pacid=52526133 transcript=Cre02.g095045_4532.1 locus=Cre02.g095045_4532 ID=Cre02.g095045_4532.1.v6.1 annot-version=v6.1 assoLoc=4532_11_58105 org=Chlamydomonas.reinhardtii.CC-4532	Cre02.g095045_4532.1.p	Cre02.g095045	275 kDa	TRUE	0	0	0	0	0	0
Cre01.g000050		pacid=52525454 transcript=Cre01.g000050_4532.1 locus=Cre01.g000050_4532 ID=Cre01.g000050_4532.1.v6.1 annot-version=v6.1 assoLoc=4532_01_00005 org=Chlamydomonas.reinhardtii.CC-4532	Cre01.g000050_4532.1.p	Cre01.g000050	161 kDa		0	0	1	0	0	0.5
Cre07.g317500		pacid=52530970 transcript=Cre07.g317500_4532.1 locus=Cre07.g317500_4532 ID=Cre07.g317500_4532.1.v6.1 annot-version=v6.1 assoLoc=4532_07_36740 org=Chlamydomonas.reinhardtii.CC-4532	Cre07.g317500_4532.1.p	Cre07.g317500	412 kDa	TRUE	0	0	0	0	0	0
Cre06.g278229		pacid=52531840 transcript=Cre06.g278229_4532.1 locus=Cre06.g278229_4532 ID=Cre06.g278229_4532.1.v6.1 annot-version=v6.1 assoLoc=4532_06_31931_EX org=Chlamydomonas.reinhardtii.CC-4532	Cre06.g278229_4532.1.p	Cre06.g278229	237 kDa		0	0	0	1	0	0.5
Cre14.g619000		pacid=52519274 transcript=Cre14.g619000_4532.2 locus=Cre14.g619000_4532 ID=Cre14.g619000_4532.2.v6.1 annot-version=v6.1 assoLoc=4532_14_73906 org=Chlamydomonas.reinhardtii.CC-4532	Cre14.g619000_4532.2.p	Cre14.g619000	57 kDa		0	0	0	1	0	0.5
Cre11.g467749		pacid=52526652 transcript=Cre11.g467749_4532.1 locus=Cre11.g467749_4532 ID=Cre11.g467749_4532.1.v6.1 annot-version=v6.1 assoLoc=4532_11_57481 org=Chlamydomonas.reinhardtii.CC-4532	Cre11.g467749_4532.1.p	Cre11.g467749	32 kDa		0	0	0	0	0	0
Cre34.g802205		pacid=52508508 transcript=Cre34.g802205_4532.1 locus=Cre34.g802205_4532 ID=Cre34.g802205_4532.1.v6.1 annot-version=v6.1 assoLoc=4532_34_91440 org=Chlamydomonas.reinhardtii.CC-4532	Cre34.g802205_4532.1.p	Cre34.g802205	230 kDa	TRUE	0	0	0	0	0	0
Cre03.g201450		pacid=52509209 transcript=Cre03.g201450_4532.1 locus=Cre03.g201450_4532 ID=Cre03.g201450_4532.1.v6.1 annot-version=v6.1 assoLoc=4532_03_21545 org=Chlamydomonas.reinhardtii.CC-4532	Cre03.g201450_4532.1.p	Cre03.g201450	419 kDa	TRUE	0	0	0	1	0	0.5
Cre04.g219000		pacid=52540856 transcript=Cre04.g219000_4532.1 locus=Cre04.g219000_4532 ID=Cre04.g219000_4532.1.v6.1 annot-version=v6.1 assoLoc=4532_04_24050 org=Chlamydomonas.reinhardtii.CC-4532	Cre04.g219000_4532.1.p	Cre04.g219000	301 kDa	TRUE	0	0	0	0	0	0
Cre01.g020100		pacid=52524986 transcript=Cre01.g020100_4532.1 locus=Cre01.g020100_4532 ID=Cre01.g020100_4532.1.v6.1 annot-version=v6.1 assoLoc=4532_01_02450 org=Chlamydomonas.reinhardtii.CC-4532	Cre01.g020100_4532.1.p	Cre01.g020100	302 kDa		0	0	0	0	0	0
Cre04.g213350		pacid=52540253 transcript=Cre04.g213350_4532.1 locus=Cre04.g213350_4532 ID=Cre04.g213350_4532.1.v6.1 annot-version=v6.1 assoLoc=4532_04_23700 org=Chlamydomonas.reinhardtii.CC-4532	Cre04.g213350_4532.1.p	Cre04.g213350	330 kDa		0	0	0	0	0	0
Cre10.g451600		pacid=52519650 transcript=Cre10.g451600_4532.1 locus=Cre10.g451600_4532 ID=Cre10.g451600_4532.1.v6.1 annot-version=v6.1 assoLoc=4532_10_54041 org=Chlamydomonas.reinhardtii.CC-4532	Cre10.g451600_4532.1.p (+1)	Cre10.g451600	821 kDa	TRUE	0	0	0	0	0	0
Cre11.g467673		pacid=52526086 transcript=Cre11.g467673_4532.1 locus=Cre11.g467673_4532 ID=Cre11.g467673_4532.1.v6.1 annot-version=v6.1 assoLoc=4532_11_56585 org=Chlamydomonas.reinhardtii.CC-4532	Cre11.g467673_4532.1.p	Cre11.g467673	153 kDa	TRUE	0	0	0	0	0	0
Cre09.g410500		pacid=52522857 transcript=Cre09.g410500_4532.1 locus=Cre09.g410500_4532 ID=Cre09.g410500_4532.1.v6.1 annot-version=v6.1 assoLoc=4532_09_49420 org=Chlamydomonas.reinhardtii.CC-4532	Cre09.g410500_4532.1.p (+1)	Cre09.g410500	274 kDa		0	0	0	1	0	0.5
Cre06.g296850		pacid=52532165 transcript=Cre06.g296850_4532.1 locus=Cre06.g296850_4532 ID=Cre06.g296850_4532.1.v6.1 annot-version=v6.1 assoLoc=4532_06_34470 org=Chlamydomonas.reinhardtii.CC-4532	Cre06.g296850_4532.1.p	Cre06.g296850	234 kDa		0	0	0	1	0	0.5
Cre14.g633300		pacid=52518676 transcript=Cre14.g633300_4532.1 locus=Cre14.g633300_4532 ID=Cre14.g633300_4532.1.v6.1 annot-version=v6.1 assoLoc=4532_14_75600 org=Chlamydomonas.reinhardtii.CC-4532	Cre14.g633300_4532.1.p	Cre14.g633300	522 kDa		0	0	0	1	0	0.5
Cre09.g394362		pacid=52522156 transcript=Cre09.g394362_4532.1 locus=Cre09.g394362_4532 ID=Cre09.g394362_4532.1.v6.1 annot-version=v6.1 assoLoc=4532_09_47630 org=Chlamydomonas.reinhardtii.CC-4532	Cre09.g394362_4532.1.p	Cre09.g394362	196 kDa		0	0	0	0	0	0
Cre01.g055966		pacid=52525035 transcript=Cre01.g055966_4532.1 locus=Cre01.g055966_4532 ID=Cre01.g055966_4532.1.v6.1 annot-version=v6.1 assoLoc=4532_01_06491 org=Chlamydomonas.reinhardtii.CC-4532	Cre01.g055966_4532.1.p	Cre01.g055966	203 kDa		0	0	0	1	0	0.5
Cre05.g243801		pacid=52540094 transcript=Cre05.g243801_4532.1 locus=Cre05.g243801_4532 ID=Cre05.g243801_4532.1.v6.1 annot-version=v6.1 assoLoc=4532_05_25801 org=Chlamydomonas.reinhardtii.CC-4532	Cre05.g243801_4532.1.p	Cre05.g243801	227 kDa		0	0	0	0	0	0
Cre11.g475600		pacid=52526364 transcript=Cre11.g475600_4532.1 locus=Cre11.g475600_4532 ID=Cre11.g475600_4532.1.v6.1 annot-version=v6.1 assoLoc=4532_11_58371 org=Chlamydomonas.reinhardtii.CC-4532	Cre11.g475600_4532.1.p	Cre11.g475600	368 kDa		0	0	0	0	0	0
Cre05.g247650		pacid=52539328 transcript=Cre05.g247650_4532.1 locus=Cre05.g247650_4532 ID=Cre05.g247650_4532.1.v6.1 annot-version=v6.1 assoLoc=4532_05_26260 org=Chlamydomonas.reinhardtii.CC-4532	Cre05.g247650_4532.1.p	Cre05.g247650	306 kDa	TRUE	0	0	0	0	0	0
Cre16.g671600		pacid=52516877 transcript=Cre16.g671600_4532.1 locus=Cre16.g671600_4532 ID=Cre16.g671600_4532.1.v6.1 annot-version=v6.1 assoLoc=4532_16_84556 org=Chlamydomonas.reinhardtii.CC-4532	Cre16.g671600_4532.1.p	Cre16.g671600	323 kDa	TRUE	0	0	0	0	0	0
Cre03.g179901		pacid=52509350 transcript=Cre03.g179901_4532.1 locus=Cre03.g179901_4532 ID=Cre03.g179901_4532.1.v6.1 annot-version=v6.1 assoLoc=4532_03_18545 org=Chlamydomonas.reinhardtii.CC-4532	Cre03.g179901_4532.1.p	Cre03.g179901	53 kDa		0	0	0	0	0	0
Cre08.g362000		pacid=52534266 transcript=Cre08.g362000_4532.1 locus=Cre08.g362000_4532 ID=Cre08.g362000_4532.1.v6.1 annot-version=v6.1 assoLoc=4532_08_42460 org=Chlamydomonas.reinhardtii.CC-4532	Cre08.g362000_4532.1.p	Cre08.g362000	298 kDa	TRUE	0	0	0	0	0	0
Cre07.g336750		pacid=52529336 transcript=Cre07.g336750_4532.2 locus=Cre07.g336750_4532 ID=Cre07.g336750_4532.2.v6.1 annot-version=v6.1 assoLoc=4532_07_39151 org=Chlamydomonas.reinhardtii.CC-4532	Cre07.g336750_4532.2.p	Cre07.g336750	371 kDa		0	0	0	0	0	0
Cre01.g036250		pacid=52523569 transcript=Cre01.g036250_4532.1 locus=Cre01.g036250_4532 ID=Cre01.g036250_4532.1.v6.1 annot-version=v6.1 assoLoc=4532_01_04240 org=Chlamydomonas.reinhardtii.CC-4532	Cre01.g036250_4532.1.p (+1)	Cre01.g036250	233 kDa		0	0	0	0	0	0
Cre01.g025700		pacid=52525345 transcript=Cre01.g025700_4532.1 locus=Cre01.g025700_4532 ID=Cre01.g025700_4532.1.v6.1 annot-version=v6.1 assoLoc=4532_01_03060 org=Chlamydomonas.reinhardtii.CC-4532	Cre01.g025700_4532.1.p	Cre01.g025700	248 kDa		0	0	0	0	0	0
Cre05.g246200		pacid=52539560 transcript=Cre05.g246200_4532.1 locus=Cre05.g246200_4532 ID=Cre05.g246200_4532.1.v6.1 annot-version=v6.1 assoLoc=4532_05_26110 org=Chlamydomonas.reinhardtii.CC-4532	Cre05.g246200_4532.1.p	Cre05.g246200	123 kDa		0	0	0	1	0	0.5
Cre01.g013750		pacid=52524001 transcript=Cre01.g013750_4532.2 locus=Cre01.g013750_4532 ID=Cre01.g013750_4532.2.v6.1 annot-version=v6.1 assoLoc=4532_01_01746 org=Chlamydomonas.reinhardtii.CC-4532	Cre01.g013750_4532.2.p	Cre01.g013750	28 kDa		0	0	0	0	0	0
Cre12.g552700		pacid=52538169 transcript=Cre12.g552700_4532.1 locus=Cre12.g552700_4532 ID=Cre12.g552700_4532.1.v6.1 annot-version=v6.1 assoLoc=4532_12_66631 org=Chlamydomonas.reinhardtii.CC-4532	Cre12.g552700_4532.1.p	Cre12.g552700	447 kDa		0	0	0	0	0	0
Cre13.g564350		pacid=52515669 transcript=Cre13.g564350_4532.1 locus=Cre13.g564350_4532 ID=Cre13.g564350_4532.1.v6.1 annot-version=v6.1 assoLoc=4532_13_68670 org=Chlamydomonas.reinhardtii.CC-4532	Cre13.g564350_4532.1.p	Cre13.g564350	458 kDa		0	0	0	1	0	0.5
Cre09.g388600		pacid=52511675 transcript=Cre09.g388600_4532.1 locus=Cre09.g388600_4532 ID=Cre09.g388600_4532.1.v6.1 annot-version=v6.1 assoLoc=4532_02_12371 org=Chlamydomonas.reinhardtii.CC-4532	Cre09.g388600_4532.1.p	Cre09.g388600	279 kDa		0	0	0	0	0	0
Cre10.g458350		pacid=52520258 transcript=Cre10.g458350_4532.1 locus=Cre10.g458350_4532 ID=Cre10.g458350_4532.1.v6.1 annot-version=v6.1 assoLoc=4532_10_54801 org=Chlamydomonas.reinhardtii.CC-4532	Cre10.g458350_4532.1.p	Cre10.g458350	463 kDa		0	0	0	0	0	0
Cre03.g144504		pacid=52510255 transcript=Cre03.g144504_4532.1 locus=Cre03.g144504_4532 ID=Cre03.g144504_4532.1.v6.1 annot-version=v6.1 assoLoc=4532_03_14441 org=Chlamydomonas.reinhardtii.CC-4532	Cre03.g144504_4532.1.p	Cre03.g144504	10 kDa		0	0	0	0	0	0
Cre09.g392655		pacid=52511785 transcript=Cre09.g392655_4532.2 locus=Cre09.g392655_4532 ID=Cre09.g392655_4532.2.v6.1 annot-version=v6.1 assoLoc=4532_02_13305 org=Chlamydomonas.reinhardtii.CC-4532	Cre09.g392655_4532.2.p (+1)	Cre09.g392655	234 kDa		0	0	0	1	0	0.5
Cre06.g297850		pacid=52531789 transcript=Cre06.g297850_4532.1 locus=Cre06.g297850_4532 ID=Cre06.g297850_4532.1.v6.1 annot-version=v6.1 assoLoc=4532_06_34585 org=Chlamydomonas.reinhardtii.CC-4532	Cre06.g297850_4532.1.p	Cre06.g297850	653 kDa		0	0	0	0	0	0
Cre09.g389615		pacid=52513191 transcript=Cre09.g389615_4532.1 locus=Cre09.g389615_4532 ID=Cre09.g389615_4532.1.v6.1 annot-version=v6.1 assoLoc=4532_02_12885 org=Chlamydomonas.reinhardtii.CC-4532	Cre09.g389615_4532.1.p	Cre09.g389615	105 kDa		0	0	0	0	0	0
Cre05.g232500		pacid=52539848 transcript=Cre05.g232500_4532.1 locus=Cre05.g232500_4532 ID=Cre05.g232500_4532.1.v6.1 annot-version=v6.1 assoLoc=4532_05_27776 org=Chlamydomonas.reinhardtii.CC-4532	Cre05.g232500_4532.1.p (+1)	Cre05.g232500	267 kDa	TRUE	0	0	0	0	0	0
Cre04.g227500		pacid=52540942 transcript=Cre04.g227500_4532.1 locus=Cre04.g227500_4532 ID=Cre04.g227500_4532.1.v6.1 annot-version=v6.1 assoLoc=4532_04_25000 org=Chlamydomonas.reinhardtii.CC-4532	Cre04.g227500_4532.1.p	Cre04.g227500	537 kDa		0	0	0	1	0	0.5
Cre03.g151400		pacid=52511076 transcript=Cre03.g151400_4532.1 locus=Cre03.g151400_4532 ID=Cre03.g151400_4532.1.v6.1 annot-version=v6.1 assoLoc=4532_03_15395 org=Chlamydomonas.reinhardtii.CC-4532	Cre03.g151400_4532.1.p	Cre03.g151400	247 kDa		0	0	0	0	0	0
Cre04.g217550		pacid=52540465 transcript=Cre04.g217550_4532.1 locus=Cre04.g217550_4532 ID=Cre04.g217550_4532.1.v6.1 annot-version=v6.1 assoLoc=4532_04_22845 org=Chlamydomonas.reinhardtii.CC-4532	Cre04.g217550_4532.1.p	Cre04.g217550	105 kDa		0	0	0	2	0	1
Cre02.g147850	HSLU2,HUV2	pacid=52512439 transcript=Cre02.g147850_4532.1 locus=Cre02.g147850_4532 ID=Cre02.g147850_4532.1.v6.1 annot-version=v6.1 assoLoc=4532_02_13391 org=Chlamydomonas.reinhardtii.CC-4532	Cre02.g147850_4532.1.p	Cre02.g147850	70 kDa		0	0	0	0	0	0
Cre08.g362150		pacid=52534602 transcript=Cre08.g362150_4532.1 locus=Cre08.g362150_4532 ID=Cre08.g362150_4532.1.v6.1 annot-version=v6.1 assoLoc=4532_08_42481 org=Chlamydomonas.reinhardtii.CC-4532	Cre08.g362150_4532.1.p	Cre08.g362150	245 kDa	TRUE	0	0	0	0	0	0
Cre06.g278197		pacid=52532789 transcript=Cre06.g278197_4532.1 locus=Cre06.g278197_4532 ID=Cre06.g278197_4532.1.v6.1 annot-version=v6.1 assoLoc=4532_06_31750 org=Chlamydomonas.reinhardtii.CC-4532	Cre06.g278197_4532.1.p	Cre06.g278197	303 kDa	TRUE	0	0	1	0	0	0.5
Cre17.g741800		pacid=52527801 transcript=Cre17.g741800_4532.1 locus=Cre17.g741800_4532 ID=Cre17.g741800_4532.1.v6.1 annot-version=v6.1 assoLoc=4532_17_90370 org=Chlamydomonas.reinhardtii.CC-4532	Cre17.g741800_4532.1.p	Cre17.g741800	197 kDa		0	0	0	0	0	0
Cre01.g025767		pacid=52525367 transcript=Cre01.g025767_4532.1 locus=Cre01.g025767_4532 ID=Cre01.g025767_4532.1.v6.1 annot-version=v6.1 assoLoc=4532_01_03076 org=Chlamydomonas.reinhardtii.CC-4532	Cre01.g025767_4532.1.p	Cre01.g025767	307 kDa		0	0	0	0	0	0
Cre03.g166850		pacid=52510602 transcript=Cre03.g166850_4532.1 locus=Cre03.g166850_4532 ID=Cre03.g166850_4532.1.v6.1 annot-version=v6.1 assoLoc=4532_03_17061 org=Chlamydomonas.reinhardtii.CC-4532	Cre03.g166850_4532.1.p	Cre03.g166850	315 kDa		0	0	0	1	0	0.5
Cre03.g208000		pacid=52509279 transcript=Cre03.g208000_4532.1 locus=Cre03.g208000_4532 ID=Cre03.g208000_4532.1.v6.1 annot-version=v6.1 assoLoc=4532_03_20815 org=Chlamydomonas.reinhardtii.CC-4532	Cre03.g208000_4532.1.p	Cre03.g208000	13 kDa		0	0	0	0	0	0
Cre10.g452550		pacid=52519867 transcript=Cre10.g452550_4532.1 locus=Cre10.g452550_4532 ID=Cre10.g452550_4532.1.v6.1 annot-version=v6.1 assoLoc=4532_10_54141 org=Chlamydomonas.reinhardtii.CC-4532	Cre10.g452550_4532.1.p	Cre10.g452550	81 kDa		0	0	0	0	0	0
Cre12.g487100		pacid=52537507 transcript=Cre12.g487100_4532.2 locus=Cre12.g487100_4532 ID=Cre12.g487100_4532.2.v6.1 annot-version=v6.1 assoLoc=4532_12_60541 org=Chlamydomonas.reinhardtii.CC-4532	Cre12.g487100_4532.2.p	Cre12.g487100	71 kDa		0	0	0	0	0	0
Cre11.g476050		pacid=52526976 transcript=Cre11.g476050_4532.1 locus=Cre11.g476050_4532 ID=Cre11.g476050_4532.1.v6.1 annot-version=v6.1 assoLoc=4532_11_58425 org=Chlamydomonas.reinhardtii.CC-4532	Cre11.g476050_4532.1.p	Cre11.g476050	514 kDa		0	0	0	0	0	0
Cre16.g674250		pacid=52516630 transcript=Cre16.g674250_4532.1 locus=Cre16.g674250_4532 ID=Cre16.g674250_4532.1.v6.1 annot-version=v6.1 assoLoc=4532_16_84176 org=Chlamydomonas.reinhardtii.CC-4532	Cre16.g674250_4532.1.p	Cre16.g674250	35 kDa		0	0	0	0	0	0
Cre11.g467651		pacid=52527028 transcript=Cre11.g467651_4532.1 locus=Cre11.g467651_4532 ID=Cre11.g467651_4532.1.v6.1 annot-version=v6.1 assoLoc=4532_11_56460 org=Chlamydomonas.reinhardtii.CC-4532	Cre11.g467651_4532.1.p (+1)	Cre11.g467651	390 kDa		0	0	0	0	0	0
Cre05.g232752		pacid=52539696 transcript=Cre05.g232752_4532.1 locus=Cre05.g232752_4532 ID=Cre05.g232752_4532.1.v6.1 annot-version=v6.1 assoLoc=4532_05_27790 org=Chlamydomonas.reinhardtii.CC-4532	Cre05.g232752_4532.1.p	Cre05.g232752	61 kDa		0	0	0	2	0	1
Cre03.g178000		pacid=52509540 transcript=Cre03.g178000_4532.1 locus=Cre03.g178000_4532 ID=Cre03.g178000_4532.1.v6.1 annot-version=v6.1 assoLoc=4532_03_18310 org=Chlamydomonas.reinhardtii.CC-4532	Cre03.g178000_4532.1.p	Cre03.g178000	90 kDa		0	0	0	0	0	0
Cre16.g682725		pacid=52516656 transcript=Cre16.g682725_4532.2 locus=Cre16.g682725_4532 ID=Cre16.g682725_4532.2.v6.1 annot-version=v6.1 assoLoc=4532_16_81795 org=Chlamydomonas.reinhardtii.CC-4532	Cre16.g682725_4532.2.p	Cre16.g682725	17 kDa	TRUE	0	0	0	2	0	1
Cre17.g727350		pacid=52527417 transcript=Cre17.g727350_4532.1 locus=Cre17.g727350_4532 ID=Cre17.g727350_4532.1.v6.1 annot-version=v6.1 assoLoc=4532_17_88915 org=Chlamydomonas.reinhardtii.CC-4532	Cre17.g727350_4532.1.p	Cre17.g727350	29 kDa		0	0	0	0	0	0
Cre10.g466000		pacid=52520126 transcript=Cre10.g466000_4532.1 locus=Cre10.g466000_4532 ID=Cre10.g466000_4532.1.v6.1 annot-version=v6.1 assoLoc=4532_10_55646 org=Chlamydomonas.reinhardtii.CC-4532	Cre10.g466000_4532.1.p	Cre10.g466000	11 kDa		0	0	0	0	0	0
Cre02.g104150		pacid=52511951 transcript=Cre02.g104150_4532.1 locus=Cre02.g104150_4532 ID=Cre02.g104150_4532.1.v6.1 annot-version=v6.1 assoLoc=4532_02_10265 org=Chlamydomonas.reinhardtii.CC-4532	Cre02.g104150_4532.1.p (+1)	Cre02.g104150	387 kDa		0	0	0	0	0	0
Cre01.g002787	SRR24	pacid=52524315 transcript=Cre01.g002787_4532.1 locus=Cre01.g002787_4532 ID=Cre01.g002787_4532.1.v6.1 annot-version=v6.1 assoLoc=4532_01_00311 org=Chlamydomonas.reinhardtii.CC-4532	Cre01.g002787_4532.1.p	Cre01.g002787	697 kDa		0	0	0	0	0	0
Cre03.g163500		pacid=52508671 transcript=Cre03.g163500_4532.1 locus=Cre03.g163500_4532 ID=Cre03.g163500_4532.1.v6.1 annot-version=v6.1 assoLoc=4532_03_16700 org=Chlamydomonas.reinhardtii.CC-4532	Cre03.g163500_4532.1.p	Cre03.g163500	98 kDa		0	0	0	0	0	0
Cre16.g660350		pacid=52518337 transcript=Cre16.g660350_4532.1 locus=Cre16.g660350_4532 ID=Cre16.g660350_4532.1.v6.1 annot-version=v6.1 assoLoc=4532_16_80771 org=Chlamydomonas.reinhardtii.CC-4532	Cre16.g660350_4532.1.p	Cre16.g660350	169 kDa		0	0	0	0	0	0
Cre07.g351300		pacid=52530792 transcript=Cre07.g351300_4532.1 locus=Cre07.g351300_4532 ID=Cre07.g351300_4532.1.v6.1 annot-version=v6.1 assoLoc=4532_07_40836 org=Chlamydomonas.reinhardtii.CC-4532	Cre07.g351300_4532.1.p	Cre07.g351300	49 kDa		0	0	0	0	0	0
Cre01.g028200		pacid=52524927 transcript=Cre01.g028200_4532.1 locus=Cre01.g028200_4532 ID=Cre01.g028200_4532.1.v6.1 annot-version=v6.1 assoLoc=4532_01_03346 org=Chlamydomonas.reinhardtii.CC-4532	Cre01.g028200_4532.1.p	Cre01.g028200	58 kDa	TRUE	0	0	0	0	0	0
Cre01.g013000		pacid=52523973 transcript=Cre01.g013000_4532.1 locus=Cre01.g013000_4532 ID=Cre01.g013000_4532.1.v6.1 annot-version=v6.1 assoLoc=4532_01_01660 org=Chlamydomonas.reinhardtii.CC-4532	Cre01.g013000_4532.1.p (+1)	Cre01.g013000	140 kDa		0	0	0	0	0	0
Cre12.g495800		pacid=52537378 transcript=Cre12.g495800_4532.1 locus=Cre12.g495800_4532 ID=Cre12.g495800_4532.1.v6.1 annot-version=v6.1 assoLoc=4532_12_59540 org=Chlamydomonas.reinhardtii.CC-4532	Cre12.g495800_4532.1.p	Cre12.g495800	199 kDa		0	0	0	0	0	0
Cre06.g800622		pacid=52531372 transcript=Cre06.g800622_4532.1 locus=Cre06.g800622_4532 ID=Cre06.g800622_4532.1.v6.1 annot-version=v6.1 assoLoc=4532_06_29710 org=Chlamydomonas.reinhardtii.CC-4532	Cre06.g800622_4532.1.p	Cre06.g800622	197 kDa		0	0	0	0	0	0
Cre12.g555001		pacid=52536339 transcript=Cre12.g555001_4532.1 locus=Cre12.g555001_4532 ID=Cre12.g555001_4532.1.v6.1 annot-version=v6.1 assoLoc=4532_12_66346 org=Chlamydomonas.reinhardtii.CC-4532	Cre12.g555001_4532.1.p	Cre12.g555001	428 kDa		0	0	0	0	0	0
Cre10.g429750		pacid=52520118 transcript=Cre10.g429750_4532.1 locus=Cre10.g429750_4532 ID=Cre10.g429750_4532.1.v6.1 annot-version=v6.1 assoLoc=4532_10_51591 org=Chlamydomonas.reinhardtii.CC-4532	Cre10.g429750_4532.1.p	Cre10.g429750	306 kDa		0	0	0	0	0	0
Cre13.g579000		pacid=52515927 transcript=Cre13.g579000_4532.1 locus=Cre13.g579000_4532 ID=Cre13.g579000_4532.1.v6.1 annot-version=v6.1 assoLoc=4532_13_70311 org=Chlamydomonas.reinhardtii.CC-4532	Cre13.g579000_4532.1.p	Cre13.g579000	161 kDa		0	0	0	0	0	0
Cre03.g206351		pacid=52509697 transcript=Cre03.g206351_4532.1 locus=Cre03.g206351_4532 ID=Cre03.g206351_4532.1.v6.1 annot-version=v6.1 assoLoc=4532_03_21001 org=Chlamydomonas.reinhardtii.CC-4532	Cre03.g206351_4532.1.p	Cre03.g206351	315 kDa		0	0	0	0	0	0
Cre09.g394436		pacid=52522931 transcript=Cre09.g394436_4532.7 locus=Cre09.g394436_4532 ID=Cre09.g394436_4532.7.v6.1 annot-version=v6.1 assoLoc=4532_09_47641 org=Chlamydomonas.reinhardtii.CC-4532	Cre09.g394436_4532.7.p	Cre09.g394436	80 kDa		0	0	0	0	0	0
Cre16.g691352		pacid=52518313 transcript=Cre16.g691352_4532.1 locus=Cre16.g691352_4532 ID=Cre16.g691352_4532.1.v6.1 annot-version=v6.1 assoLoc=4532_16_79272_EX org=Chlamydomonas.reinhardtii.CC-4532	Cre16.g691352_4532.1.p	Cre16.g691352	11 kDa		0	0	0	0	0	0
Cre12.g537671		pacid=52536693 transcript=Cre12.g537671_4532.1 locus=Cre12.g537671_4532 ID=Cre12.g537671_4532.1.v6.1 annot-version=v6.1 assoLoc=4532_12_65356 org=Chlamydomonas.reinhardtii.CC-4532	Cre12.g537671_4532.1.p	Cre12.g537671	363 kDa		0	0	0	0	0	0
Cre06.g264400		pacid=52533416 transcript=Cre06.g264400_4532.1 locus=Cre06.g264400_4532 ID=Cre06.g264400_4532.1.v6.1 annot-version=v6.1 assoLoc=4532_06_29580 org=Chlamydomonas.reinhardtii.CC-4532	Cre06.g264400_4532.1.p	Cre06.g264400	298 kDa		0	0	0	0	0	0
Cre12.g501403		pacid=52537975 transcript=Cre12.g501403_4532.1 locus=Cre12.g501403_4532 ID=Cre12.g501403_4532.1.v6.1 annot-version=v6.1 assoLoc=4532_12_61951 org=Chlamydomonas.reinhardtii.CC-4532	Cre12.g501403_4532.1.p	Cre12.g501403	201 kDa		0	0	0	0	0	0
Cre02.g115400		pacid=52512044 transcript=Cre02.g115400_4532.1 locus=Cre02.g115400_4532 ID=Cre02.g115400_4532.1.v6.1 annot-version=v6.1 assoLoc=4532_02_11531 org=Chlamydomonas.reinhardtii.CC-4532	Cre02.g115400_4532.1.p	Cre02.g115400	448 kDa	TRUE	0	0	0	0	0	0
Cre02.g094050		pacid=52514385 transcript=Cre02.g094050_4532.1 locus=Cre02.g094050_4532 ID=Cre02.g094050_4532.1.v6.1 annot-version=v6.1 assoLoc=4532_02_09171 org=Chlamydomonas.reinhardtii.CC-4532	Cre02.g094050_4532.1.p	Cre02.g094050	145 kDa		0	0	0	0	0	0
Cre02.g083259		pacid=52513480 transcript=Cre02.g083259_4532.2 locus=Cre02.g083259_4532 ID=Cre02.g083259_4532.2.v6.1 annot-version=v6.1 assoLoc=4532_02_07936 org=Chlamydomonas.reinhardtii.CC-4532	Cre02.g083259_4532.2.p	Cre02.g083259	205 kDa		0	0	0	0	0	0
Cre04.g213900		pacid=52540627 transcript=Cre04.g213900_4532.1 locus=Cre04.g213900_4532 ID=Cre04.g213900_4532.1.v6.1 annot-version=v6.1 assoLoc=4532_04_23646 org=Chlamydomonas.reinhardtii.CC-4532	Cre04.g213900_4532.1.p	Cre04.g213900	43 kDa		0	0	0	0	0	0
Cre02.g081450		pacid=52511751 transcript=Cre02.g081450_4532.1 locus=Cre02.g081450_4532 ID=Cre02.g081450_4532.1.v6.1 annot-version=v6.1 assoLoc=4532_02_07750 org=Chlamydomonas.reinhardtii.CC-4532	Cre02.g081450_4532.1.p	Cre02.g081450	39 kDa		0	0	0	0	0	0
Cre06.g307950		pacid=52533105 transcript=Cre06.g307950_4532.1 locus=Cre06.g307950_4532 ID=Cre06.g307950_4532.1.v6.1 annot-version=v6.1 assoLoc=4532_06_35706 org=Chlamydomonas.reinhardtii.CC-4532	Cre06.g307950_4532.1.p	Cre06.g307950	31 kDa		0	0	0	0	0	0
Cre12.g556200		pacid=52536490 transcript=Cre12.g556200_4532.3 locus=Cre12.g556200_4532 ID=Cre12.g556200_4532.3.v6.1 annot-version=v6.1 assoLoc=4532_12_66221 org=Chlamydomonas.reinhardtii.CC-4532	Cre12.g556200_4532.3.p	Cre12.g556200	23 kDa		0	0	0	0	0	0
Cre03.g164250		pacid=52509997 transcript=Cre03.g164250_4532.1 locus=Cre03.g164250_4532 ID=Cre03.g164250_4532.1.v6.1 annot-version=v6.1 assoLoc=4532_03_16775 org=Chlamydomonas.reinhardtii.CC-4532	Cre03.g164250_4532.1.p	Cre03.g164250	210 kDa		0	0	0	2	0	1
Cre07.g345001		pacid=52530883 transcript=Cre07.g345001_4532.1 locus=Cre07.g345001_4532 ID=Cre07.g345001_4532.1.v6.1 annot-version=v6.1 assoLoc=4532_07_40116 org=Chlamydomonas.reinhardtii.CC-4532	Cre07.g345001_4532.1.p	Cre07.g345001	92 kDa		0	0	0	0	0	0
Cre13.g563006		pacid=52515957 transcript=Cre13.g563006_4532.1 locus=Cre13.g563006_4532 ID=Cre13.g563006_4532.1.v6.1 annot-version=v6.1 assoLoc=4532_13_68536 org=Chlamydomonas.reinhardtii.CC-4532	Cre13.g563006_4532.1.p	Cre13.g563006	70 kDa		0	0	1	0	0	0.5
Cre16.g667350		pacid=52516776 transcript=Cre16.g667350_4532.1 locus=Cre16.g667350_4532 ID=Cre16.g667350_4532.1.v6.1 annot-version=v6.1 assoLoc=4532_16_82521 org=Chlamydomonas.reinhardtii.CC-4532	Cre16.g667350_4532.1.p	Cre16.g667350	434 kDa	TRUE	0	0	0	0	0	0
Cre07.g352900		pacid=52531029 transcript=Cre07.g352900_4532.1 locus=Cre07.g352900_4532 ID=Cre07.g352900_4532.1.v6.1 annot-version=v6.1 assoLoc=4532_07_41026 org=Chlamydomonas.reinhardtii.CC-4532	Cre07.g352900_4532.1.p (+1)	Cre07.g352900	216 kDa		0	0	0	0	0	0
Cre12.g560450		pacid=52536163 transcript=Cre12.g560450_4532.1 locus=Cre12.g560450_4532 ID=Cre12.g560450_4532.1.v6.1 annot-version=v6.1 assoLoc=4532_12_65771 org=Chlamydomonas.reinhardtii.CC-4532	Cre12.g560450_4532.1.p	Cre12.g560450	248 kDa		0	0	0	0	0	0
Cre02.g077600	FAP51	pacid=52512488 transcript=Cre02.g077600_4532.1 locus=Cre02.g077600_4532 ID=Cre02.g077600_4532.1.v6.1 annot-version=v6.1 assoLoc=4532_02_07246 org=Chlamydomonas.reinhardtii.CC-4532	Cre02.g077600_4532.1.p	Cre02.g077600	208 kDa		0	0	0	0	0	0
Cre08.g358530		pacid=52534986 transcript=Cre08.g358530_4532.1 locus=Cre08.g358530_4532 ID=Cre08.g358530_4532.1.v6.1 annot-version=v6.1 assoLoc=4532_08_41820 org=Chlamydomonas.reinhardtii.CC-4532	Cre08.g358530_4532.1.p	Cre08.g358530	214 kDa		0	0	0	0	0	0
Cre11.g467528	CAV4	pacid=52526461 transcript=Cre11.g467528_4532.2 locus=Cre11.g467528_4532 ID=Cre11.g467528_4532.2.v6.1 annot-version=v6.1 assoLoc=4532_11_55830 org=Chlamydomonas.reinhardtii.CC-4532	Cre11.g467528_4532.2.p	Cre11.g467528	302 kDa		0	0	0	0	0	0
Cre08.g375850		pacid=52534165 transcript=Cre08.g375850_4532.1 locus=Cre08.g375850_4532 ID=Cre08.g375850_4532.1.v6.1 annot-version=v6.1 assoLoc=4532_08_44136 org=Chlamydomonas.reinhardtii.CC-4532	Cre08.g375850_4532.1.p	Cre08.g375850	29 kDa		0	0	0	0	0	0
Cre03.g153000		pacid=52510821 transcript=Cre03.g153000_4532.1 locus=Cre03.g153000_4532 ID=Cre03.g153000_4532.1.v6.1 annot-version=v6.1 assoLoc=4532_03_15571 org=Chlamydomonas.reinhardtii.CC-4532	Cre03.g153000_4532.1.p (+1)	Cre03.g153000	64 kDa		0	0	0	0	0	0
Cre05.g242856		pacid=52539495 transcript=Cre05.g242856_4532.1 locus=Cre05.g242856_4532 ID=Cre05.g242856_4532.1.v6.1 annot-version=v6.1 assoLoc=4532_05_25651 org=Chlamydomonas.reinhardtii.CC-4532	Cre05.g242856_4532.1.p	Cre05.g242856	136 kDa	TRUE	0	0	0	0	0	0
Cre01.g048200		pacid=52524177 transcript=Cre01.g048200_4532.1 locus=Cre01.g048200_4532 ID=Cre01.g048200_4532.1.v6.1 annot-version=v6.1 assoLoc=4532_01_05570 org=Chlamydomonas.reinhardtii.CC-4532	Cre01.g048200_4532.1.p	Cre01.g048200	209 kDa		0	0	0	0	0	0
Cre07.g330450		pacid=52529434 transcript=Cre07.g330450_4532.1 locus=Cre07.g330450_4532 ID=Cre07.g330450_4532.1.v6.1 annot-version=v6.1 assoLoc=4532_07_38401 org=Chlamydomonas.reinhardtii.CC-4532	Cre07.g330450_4532.1.p	Cre07.g330450	33 kDa		0	0	0	0	0	0
Cre07.g348850		pacid=52530609 transcript=Cre07.g348850_4532.1 locus=Cre07.g348850_4532 ID=Cre07.g348850_4532.1.v6.1 annot-version=v6.1 assoLoc=4532_07_40546 org=Chlamydomonas.reinhardtii.CC-4532	Cre07.g348850_4532.1.p	Cre07.g348850	41 kDa		0	0	0	0	0	0
Cre14.g614850		pacid=52518776 transcript=Cre14.g614850_4532.1 locus=Cre14.g614850_4532 ID=Cre14.g614850_4532.1.v6.1 annot-version=v6.1 assoLoc=4532_14_73346 org=Chlamydomonas.reinhardtii.CC-4532	Cre14.g614850_4532.1.p	Cre14.g614850	220 kDa		0	0	0	1	0	0.5
Cre12.g489250		pacid=52537284 transcript=Cre12.g489250_4532.1 locus=Cre12.g489250_4532 ID=Cre12.g489250_4532.1.v6.1 annot-version=v6.1 assoLoc=4532_12_60326 org=Chlamydomonas.reinhardtii.CC-4532	Cre12.g489250_4532.1.p	Cre12.g489250	196 kDa		0	0	0	0	0	0
Cre02.g099400		pacid=52513660 transcript=Cre02.g099400_4532.1 locus=Cre02.g099400_4532 ID=Cre02.g099400_4532.1.v6.1 annot-version=v6.1 assoLoc=4532_02_09736 org=Chlamydomonas.reinhardtii.CC-4532	Cre02.g099400_4532.1.p	Cre02.g099400	102 kDa		0	0	0	2	0	1
Cre03.g205700		pacid=52510194 transcript=Cre03.g205700_4532.1 locus=Cre03.g205700_4532 ID=Cre03.g205700_4532.1.v6.1 annot-version=v6.1 assoLoc=4532_03_21071 org=Chlamydomonas.reinhardtii.CC-4532	Cre03.g205700_4532.1.p (+2)	Cre03.g205700	269 kDa		0	0	0	1	0	0.5
Cre17.g729550		pacid=52528120 transcript=Cre17.g729550_4532.1 locus=Cre17.g729550_4532 ID=Cre17.g729550_4532.1.v6.1 annot-version=v6.1 assoLoc=4532_17_89166 org=Chlamydomonas.reinhardtii.CC-4532	Cre17.g729550_4532.1.p	Cre17.g729550	52 kDa		0	0	0	0	0	0
Cre13.g801586		pacid=52515016 transcript=Cre13.g801586_4532.1 locus=Cre13.g801586_4532 ID=Cre13.g801586_4532.1.v6.1 annot-version=v6.1 assoLoc=4532_13_72331 org=Chlamydomonas.reinhardtii.CC-4532	Cre13.g801586_4532.1.p	Cre13.g801586	22 kDa		0	0	0	0	0	0
Cre10.g428050		pacid=52521490 transcript=Cre10.g428050_4532.1 locus=Cre10.g428050_4532 ID=Cre10.g428050_4532.1.v6.1 annot-version=v6.1 assoLoc=4532_10_51330 org=Chlamydomonas.reinhardtii.CC-4532	Cre10.g428050_4532.1.p	Cre10.g428050	120 kDa		0	0	0	0	0	0
Cre02.g118500	COPB2	pacid=52511817 transcript=Cre02.g118500_4532.1 locus=Cre02.g118500_4532 ID=Cre02.g118500_4532.1.v6.1 annot-version=v6.1 assoLoc=4532_02_11896 org=Chlamydomonas.reinhardtii.CC-4532	Cre02.g118500_4532.1.p	Cre02.g118500	108 kDa		0	0	0	0	0	0
Cre06.g296150		pacid=52531731 transcript=Cre06.g296150_4532.1 locus=Cre06.g296150_4532 ID=Cre06.g296150_4532.1.v6.1 annot-version=v6.1 assoLoc=4532_06_34395 org=Chlamydomonas.reinhardtii.CC-4532	Cre06.g296150_4532.1.p	Cre06.g296150	100 kDa		0	0	0	0	0	0
Cre16.g650700		pacid=52518419 transcript=Cre16.g650700_4532.1 locus=Cre16.g650700_4532 ID=Cre16.g650700_4532.1.v6.1 annot-version=v6.1 assoLoc=4532_16_79685 org=Chlamydomonas.reinhardtii.CC-4532	Cre16.g650700_4532.1.p	Cre16.g650700	89 kDa		0	0	0	0	0	0
Cre12.g548900		pacid=52537940 transcript=Cre12.g548900_4532.1 locus=Cre12.g548900_4532 ID=Cre12.g548900_4532.1.v6.1 annot-version=v6.1 assoLoc=4532_12_67060 org=Chlamydomonas.reinhardtii.CC-4532	Cre12.g548900_4532.1.p	Cre12.g548900	56 kDa		0	0	0	1	0	0.5
Cre02.g077300	NOP1	pacid=52511989 transcript=Cre02.g077300_4532.1 locus=Cre02.g077300_4532 ID=Cre02.g077300_4532.1.v6.1 annot-version=v6.1 assoLoc=4532_02_07210 org=Chlamydomonas.reinhardtii.CC-4532	Cre02.g077300_4532.1.p	Cre02.g077300	33 kDa	TRUE	0	0	0	0	0	0
Cre09.g392579		pacid=52512064 transcript=Cre09.g392579_4532.1 locus=Cre09.g392579_4532 ID=Cre09.g392579_4532.1.v6.1 annot-version=v6.1 assoLoc=4532_02_13295 org=Chlamydomonas.reinhardtii.CC-4532	Cre09.g392579_4532.1.p	Cre09.g392579	74 kDa		0	0	0	0	0	0
Cre01.g022250		pacid=52525574 transcript=Cre01.g022250_4532.1 locus=Cre01.g022250_4532 ID=Cre01.g022250_4532.1.v6.1 annot-version=v6.1 assoLoc=4532_01_02680 org=Chlamydomonas.reinhardtii.CC-4532	Cre01.g022250_4532.1.p	Cre01.g022250	48 kDa	TRUE	0	0	0	0	0	0
Cre05.g800510		pacid=52539896 transcript=Cre05.g800510_4532.1 locus=Cre05.g800510_4532 ID=Cre05.g800510_4532.1.v6.1 annot-version=v6.1 assoLoc=4532_05_25685 org=Chlamydomonas.reinhardtii.CC-4532	Cre05.g800510_4532.1.p	Cre05.g800510	52 kDa		0	0	0	0	0	0
Cre07.g322500		pacid=52530270 transcript=Cre07.g322500_4532.1 locus=Cre07.g322500_4532 ID=Cre07.g322500_4532.1.v6.1 annot-version=v6.1 assoLoc=4532_07_37271 org=Chlamydomonas.reinhardtii.CC-4532	Cre07.g322500_4532.1.p	Cre07.g322500	33 kDa		0	0	0	0	0	0
Cre03.g145867		pacid=52508573 transcript=Cre03.g145867_4532.1 locus=Cre03.g145867_4532 ID=Cre03.g145867_4532.1.v6.1 annot-version=v6.1 assoLoc=4532_03_14750 org=Chlamydomonas.reinhardtii.CC-4532	Cre03.g145867_4532.1.p	Cre03.g145867	90 kDa		0	0	0	0	0	0
Cre14.g801641		pacid=52519020 transcript=Cre14.g801641_4532.1 locus=Cre14.g801641_4532 ID=Cre14.g801641_4532.1.v6.1 annot-version=v6.1 assoLoc=4532_14_74730 org=Chlamydomonas.reinhardtii.CC-4532	Cre14.g801641_4532.1.p	Cre14.g801641	71 kDa		0	0	0	0	0	0
Cre02.g116050		pacid=52512797 transcript=Cre02.g116050_4532.1 locus=Cre02.g116050_4532 ID=Cre02.g116050_4532.1.v6.1 annot-version=v6.1 assoLoc=4532_02_11606 org=Chlamydomonas.reinhardtii.CC-4532	Cre02.g116050_4532.1.p	Cre02.g116050	219 kDa		0	0	0	0	0	0
Cre12.g535150		pacid=52538372 transcript=Cre12.g535150_4532.1 locus=Cre12.g535150_4532 ID=Cre12.g535150_4532.1.v6.1 annot-version=v6.1 assoLoc=4532_12_65030 org=Chlamydomonas.reinhardtii.CC-4532	Cre12.g535150_4532.1.p	Cre12.g535150	163 kDa		0	0	0	0	0	0
Cre09.g406400		pacid=52522885 transcript=Cre09.g406400_4532.1 locus=Cre09.g406400_4532 ID=Cre09.g406400_4532.1.v6.1 annot-version=v6.1 assoLoc=4532_09_48956 org=Chlamydomonas.reinhardtii.CC-4532	Cre09.g406400_4532.1.p	Cre09.g406400	163 kDa		0	0	0	2	0	1
Cre07.g357200	EZY12,UGD1	pacid=52530952 transcript=Cre07.g357200_4532.1 locus=Cre07.g357200_4532 ID=Cre07.g357200_4532.1.v6.1 annot-version=v6.1 assoLoc=4532_07_41585 org=Chlamydomonas.reinhardtii.CC-4532	Cre07.g357200_4532.1.p	Cre07.g357200	52 kDa		0	0	0	0	0	0
Cre05.g236700		pacid=52539908 transcript=Cre05.g236700_4532.1 locus=Cre05.g236700_4532 ID=Cre05.g236700_4532.1.v6.1 annot-version=v6.1 assoLoc=4532_05_26865 org=Chlamydomonas.reinhardtii.CC-4532	Cre05.g236700_4532.1.p	Cre05.g236700	163 kDa		0	0	0	0	0	0
Cre14.g629840		pacid=52518806 transcript=Cre14.g629840_4532.1 locus=Cre14.g629840_4532 ID=Cre14.g629840_4532.1.v6.1 annot-version=v6.1 assoLoc=4532_14_75110 org=Chlamydomonas.reinhardtii.CC-4532	Cre14.g629840_4532.1.p	Cre14.g629840	345 kDa		0	0	0	1	0	0.5
Cre12.g523100		pacid=52536841 transcript=Cre12.g523100_4532.2 locus=Cre12.g523100_4532 ID=Cre12.g523100_4532.2.v6.1 annot-version=v6.1 assoLoc=4532_12_63590 org=Chlamydomonas.reinhardtii.CC-4532	Cre12.g523100_4532.2.p	Cre12.g523100	66 kDa		0	0	0	1	0	0.5
Cre02.g103450		pacid=52512068 transcript=Cre02.g103450_4532.1 locus=Cre02.g103450_4532 ID=Cre02.g103450_4532.1.v6.1 annot-version=v6.1 assoLoc=4532_02_10176 org=Chlamydomonas.reinhardtii.CC-4532	Cre02.g103450_4532.1.p	Cre02.g103450	77 kDa		0	0	0	1	0	0.5
Cre09.g404950		pacid=52522508 transcript=Cre09.g404950_4532.1 locus=Cre09.g404950_4532 ID=Cre09.g404950_4532.1.v6.1 annot-version=v6.1 assoLoc=4532_09_45736 org=Chlamydomonas.reinhardtii.CC-4532	Cre09.g404950_4532.1.p	Cre09.g404950	28 kDa		0	0	0	0	0	0
Cre02.g146450		pacid=52512669 transcript=Cre02.g146450_4532.1 locus=Cre02.g146450_4532 ID=Cre02.g146450_4532.1.v6.1 annot-version=v6.1 assoLoc=4532_02_13545 org=Chlamydomonas.reinhardtii.CC-4532	Cre02.g146450_4532.1.p	Cre02.g146450	194 kDa	TRUE	0	0	0	1	0	0.5
Cre14.g626800		pacid=52519414 transcript=Cre14.g626800_4532.1 locus=Cre14.g626800_4532 ID=Cre14.g626800_4532.1.v6.1 annot-version=v6.1 assoLoc=4532_14_74751 org=Chlamydomonas.reinhardtii.CC-4532	Cre14.g626800_4532.1.p	Cre14.g626800	191 kDa		0	0	0	1	0	0.5
Cre01.g053600		pacid=52525842 transcript=Cre01.g053600_4532.1 locus=Cre01.g053600_4532 ID=Cre01.g053600_4532.1.v6.1 annot-version=v6.1 assoLoc=4532_01_06195 org=Chlamydomonas.reinhardtii.CC-4532	Cre01.g053600_4532.1.p	Cre01.g053600	26 kDa		0	0	0	0	0	0
Cre01.g018750		pacid=52524251 transcript=Cre01.g018750_4532.1 locus=Cre01.g018750_4532 ID=Cre01.g018750_4532.1.v6.1 annot-version=v6.1 assoLoc=4532_01_02301 org=Chlamydomonas.reinhardtii.CC-4532	Cre01.g018750_4532.1.p	Cre01.g018750	190 kDa		0	0	0	0	0	0
Cre08.g370601		pacid=52534758 transcript=Cre08.g370601_4532.1 locus=Cre08.g370601_4532 ID=Cre08.g370601_4532.1.v6.1 annot-version=v6.1 assoLoc=4532_08_43496 org=Chlamydomonas.reinhardtii.CC-4532	Cre08.g370601_4532.1.p	Cre08.g370601	89 kDa		0	0	0	1	0	0.5
Cre03.g205300		pacid=52509560 transcript=Cre03.g205300_4532.1 locus=Cre03.g205300_4532 ID=Cre03.g205300_4532.1.v6.1 annot-version=v6.1 assoLoc=4532_03_21115_EX org=Chlamydomonas.reinhardtii.CC-4532	Cre03.g205300_4532.1.p	Cre03.g205300	216 kDa		0	0	0	0	0	0
Cre02.g147150		pacid=52513919 transcript=Cre02.g147150_4532.1 locus=Cre02.g147150_4532 ID=Cre02.g147150_4532.1.v6.1 annot-version=v6.1 assoLoc=4532_02_13461 org=Chlamydomonas.reinhardtii.CC-4532	Cre02.g147150_4532.1.p	Cre02.g147150	290 kDa		0	0	0	0	0	0
Cre16.g676533		pacid=52517527 transcript=Cre16.g676533_4532.1 locus=Cre16.g676533_4532 ID=Cre16.g676533_4532.1.v6.1 annot-version=v6.1 assoLoc=4532_16_84780 org=Chlamydomonas.reinhardtii.CC-4532	Cre16.g676533_4532.1.p	Cre16.g676533	308 kDa		0	0	0	0	0	0
Cre04.g214690		pacid=52540294 transcript=Cre04.g214690_4532.1 locus=Cre04.g214690_4532 ID=Cre04.g214690_4532.1.v6.1 annot-version=v6.1 assoLoc=4532_04_23551 org=Chlamydomonas.reinhardtii.CC-4532	Cre04.g214690_4532.1.p	Cre04.g214690	136 kDa		0	0	0	0	0	0
Cre11.g482001		pacid=52526536 transcript=Cre11.g482001_4532.2 locus=Cre11.g482001_4532 ID=Cre11.g482001_4532.2.v6.1 annot-version=v6.1 assoLoc=4532_11_59106 org=Chlamydomonas.reinhardtii.CC-4532	Cre11.g482001_4532.2.p	Cre11.g482001	111 kDa	TRUE	0	0	0	0	0	0
Cre17.g696250		pacid=52528742 transcript=Cre17.g696250_4532.1 locus=Cre17.g696250_4532 ID=Cre17.g696250_4532.1.v6.1 annot-version=v6.1 assoLoc=4532_17_85576 org=Chlamydomonas.reinhardtii.CC-4532	Cre17.g696250_4532.1.p	Cre17.g696250	158 kDa		0	0	0	0	0	0
Cre10.g465300		pacid=52521170 transcript=Cre10.g465300_4532.1 locus=Cre10.g465300_4532 ID=Cre10.g465300_4532.1.v6.1 annot-version=v6.1 assoLoc=4532_10_55546 org=Chlamydomonas.reinhardtii.CC-4532	Cre10.g465300_4532.1.p	Cre10.g465300	335 kDa		0	0	0	0	0	0
Cre01.g069837		pacid=52525696 transcript=Cre01.g069837_4532.1 locus=Cre01.g069837_4532 ID=Cre01.g069837_4532.1.v6.1 annot-version=v6.1 assoLoc=4532_01_06666 org=Chlamydomonas.reinhardtii.CC-4532	Cre01.g069837_4532.1.p	Cre01.g069837	159 kDa		0	0	0	0	0	0
Cre10.g446400		pacid=52520052 transcript=Cre10.g446400_4532.2 locus=Cre10.g446400_4532 ID=Cre10.g446400_4532.2.v6.1 annot-version=v6.1 assoLoc=4532_10_53491 org=Chlamydomonas.reinhardtii.CC-4532	Cre10.g446400_4532.2.p	Cre10.g446400	62 kDa	TRUE	0	0	0	0	0	0
Cre05.g237950		pacid=52539352 transcript=Cre05.g237950_4532.1 locus=Cre05.g237950_4532 ID=Cre05.g237950_4532.1.v6.1 annot-version=v6.1 assoLoc=4532_05_27011 org=Chlamydomonas.reinhardtii.CC-4532	Cre05.g237950_4532.1.p	Cre05.g237950	145 kDa		0	0	0	0	0	0
Cre02.g147750		pacid=52513182 transcript=Cre02.g147750_4532.1 locus=Cre02.g147750_4532 ID=Cre02.g147750_4532.1.v6.1 annot-version=v6.1 assoLoc=4532_02_13405 org=Chlamydomonas.reinhardtii.CC-4532	Cre02.g147750_4532.1.p	Cre02.g147750	111 kDa		0	0	0	0	0	0
Cre12.g517100		pacid=52538464 transcript=Cre12.g517100_4532.1 locus=Cre12.g517100_4532 ID=Cre12.g517100_4532.1.v6.1 annot-version=v6.1 assoLoc=4532_12_62966 org=Chlamydomonas.reinhardtii.CC-4532	Cre12.g517100_4532.1.p	Cre12.g517100	34 kDa		0	0	0	0	0	0
Cre12.g549900		pacid=52536233 transcript=Cre12.g549900_4532.1 locus=Cre12.g549900_4532 ID=Cre12.g549900_4532.1.v6.1 annot-version=v6.1 assoLoc=4532_12_66950 org=Chlamydomonas.reinhardtii.CC-4532	Cre12.g549900_4532.1.p	Cre12.g549900	191 kDa		0	0	0	0	0	0
Cre10.g426900		pacid=52519727 transcript=Cre10.g426900_4532.1 locus=Cre10.g426900_4532 ID=Cre10.g426900_4532.1.v6.1 annot-version=v6.1 assoLoc=4532_10_51215 org=Chlamydomonas.reinhardtii.CC-4532	Cre10.g426900_4532.1.p	Cre10.g426900	85 kDa		0	0	0	0	0	0
Cre03.g160000		pacid=52508710 transcript=Cre03.g160000_4532.1 locus=Cre03.g160000_4532 ID=Cre03.g160000_4532.1.v6.1 annot-version=v6.1 assoLoc=4532_03_16325 org=Chlamydomonas.reinhardtii.CC-4532	Cre03.g160000_4532.1.p (+1)	Cre03.g160000	173 kDa		0	0	0	0	0	0
Cre01.g055600		pacid=52524865 transcript=Cre01.g055600_4532.1 locus=Cre01.g055600_4532 ID=Cre01.g055600_4532.1.v6.1 annot-version=v6.1 assoLoc=4532_01_06485 org=Chlamydomonas.reinhardtii.CC-4532	Cre01.g055600_4532.1.p	Cre01.g055600	255 kDa		0	0	0	0	0	0
Cre16.g684950		pacid=52518004 transcript=Cre16.g684950_4532.1 locus=Cre16.g684950_4532 ID=Cre16.g684950_4532.1.v6.1 annot-version=v6.1 assoLoc=4532_16_82936 org=Chlamydomonas.reinhardtii.CC-4532	Cre16.g684950_4532.1.p	Cre16.g684950	15 kDa		0	0	0	0	0	0
Cre12.g520400		pacid=52536032 transcript=Cre12.g520400_4532.1 locus=Cre12.g520400_4532 ID=Cre12.g520400_4532.1.v6.1 annot-version=v6.1 assoLoc=4532_12_63315 org=Chlamydomonas.reinhardtii.CC-4532	Cre12.g520400_4532.1.p	Cre12.g520400	46 kDa		0	0	0	0	0	0
Cre11.g467590		pacid=52526091 transcript=Cre11.g467590_4532.2 locus=Cre11.g467590_4532 ID=Cre11.g467590_4532.2.v6.1 annot-version=v6.1 assoLoc=4532_11_56166 org=Chlamydomonas.reinhardtii.CC-4532	Cre11.g467590_4532.2.p	Cre11.g467590	22 kDa		0	0	0	0	0	0
Cre12.g504200	RPS23	pacid=52536553 transcript=Cre12.g504200_4532.2 locus=Cre12.g504200_4532 ID=Cre12.g504200_4532.2.v6.1 annot-version=v6.1 assoLoc=4532_12_61645 org=Chlamydomonas.reinhardtii.CC-4532	Cre12.g504200_4532.2.p	Cre12.g504200	15 kDa		0	0	0	1	0	0.5
Cre01.g009700		pacid=52524861 transcript=Cre01.g009700_4532.1 locus=Cre01.g009700_4532 ID=Cre01.g009700_4532.1.v6.1 annot-version=v6.1 assoLoc=4532_01_01276 org=Chlamydomonas.reinhardtii.CC-4532	Cre01.g009700_4532.1.p	Cre01.g009700	221 kDa	TRUE	0	0	0	0	0	0
Cre09.g387750		pacid=52512900 transcript=Cre09.g387750_4532.1 locus=Cre09.g387750_4532 ID=Cre09.g387750_4532.1.v6.1 annot-version=v6.1 assoLoc=4532_02_12266 org=Chlamydomonas.reinhardtii.CC-4532	Cre09.g387750_4532.1.p	Cre09.g387750	224 kDa		0	0	0	0	0	0
Cre06.g291350		pacid=52531710 transcript=Cre06.g291350_4532.3 locus=Cre06.g291350_4532 ID=Cre06.g291350_4532.3.v6.1 annot-version=v6.1 assoLoc=4532_06_33836 org=Chlamydomonas.reinhardtii.CC-4532	Cre06.g291350_4532.3.p	Cre06.g291350	109 kDa		0	0	0	0	0	0
Cre09.g412750		pacid=52521741 transcript=Cre09.g412750_4532.1 locus=Cre09.g412750_4532 ID=Cre09.g412750_4532.1.v6.1 annot-version=v6.1 assoLoc=4532_09_49671 org=Chlamydomonas.reinhardtii.CC-4532	Cre09.g412750_4532.1.p	Cre09.g412750	151 kDa		0	0	0	1	0	0.5
Cre01.g054650		pacid=52524035 transcript=Cre01.g054650_4532.1 locus=Cre01.g054650_4532 ID=Cre01.g054650_4532.1.v6.1 annot-version=v6.1 assoLoc=4532_01_06296 org=Chlamydomonas.reinhardtii.CC-4532	Cre01.g054650_4532.1.p	Cre01.g054650	67 kDa		0	0	0	0	0	0
Cre13.g607200		pacid=52515057 transcript=Cre13.g607200_4532.1 locus=Cre13.g607200_4532 ID=Cre13.g607200_4532.1.v6.1 annot-version=v6.1 assoLoc=4532_13_72365 org=Chlamydomonas.reinhardtii.CC-4532	Cre13.g607200_4532.1.p	Cre13.g607200	120 kDa		0	0	0	0	0	0
Cre06.g282350		pacid=52533170 transcript=Cre06.g282350_4532.1 locus=Cre06.g282350_4532 ID=Cre06.g282350_4532.1.v6.1 annot-version=v6.1 assoLoc=4532_06_32791 org=Chlamydomonas.reinhardtii.CC-4532	Cre06.g282350_4532.1.p	Cre06.g282350	119 kDa		0	0	0	0	0	0
Cre01.g050800		pacid=52525683 transcript=Cre01.g050800_4532.3 locus=Cre01.g050800_4532 ID=Cre01.g050800_4532.3.v6.1 annot-version=v6.1 assoLoc=4532_01_05845 org=Chlamydomonas.reinhardtii.CC-4532	Cre01.g050800_4532.3.p	Cre01.g050800	114 kDa		0	0	0	0	0	0
Cre12.g532550	RPL13A,RPL13a	pacid=52536420 transcript=Cre12.g532550_4532.1 locus=Cre12.g532550_4532 ID=Cre12.g532550_4532.1.v6.1 annot-version=v6.1 assoLoc=4532_12_64700 org=Chlamydomonas.reinhardtii.CC-4532	Cre12.g532550_4532.1.p	Cre12.g532550	21 kDa		0	0	0	1	0	0.5
Cre10.g428000		pacid=52519883 transcript=Cre10.g428000_4532.1 locus=Cre10.g428000_4532 ID=Cre10.g428000_4532.1.v6.1 annot-version=v6.1 assoLoc=4532_10_51326 org=Chlamydomonas.reinhardtii.CC-4532	Cre10.g428000_4532.1.p	Cre10.g428000	151 kDa		0	0	0	0	0	0
Cre12.g498250	RPS17	pacid=52536167 transcript=Cre12.g498250_4532.1 locus=Cre12.g498250_4532 ID=Cre12.g498250_4532.1.v6.1 annot-version=v6.1 assoLoc=4532_12_62285 org=Chlamydomonas.reinhardtii.CC-4532	Cre12.g498250_4532.1.p	Cre12.g498250	16 kDa		0	0	0	0	0	0
Cre04.g223200		pacid=52540658 transcript=Cre04.g223200_4532.1 locus=Cre04.g223200_4532 ID=Cre04.g223200_4532.1.v6.1 annot-version=v6.1 assoLoc=4532_04_24531 org=Chlamydomonas.reinhardtii.CC-4532	Cre04.g223200_4532.1.p	Cre04.g223200	149 kDa		0	0	0	0	0	0
Cre03.g165250		pacid=52509185 transcript=Cre03.g165250_4532.1 locus=Cre03.g165250_4532 ID=Cre03.g165250_4532.1.v6.1 annot-version=v6.1 assoLoc=4532_03_16891 org=Chlamydomonas.reinhardtii.CC-4532	Cre03.g165250_4532.1.p	Cre03.g165250	259 kDa		0	0	0	0	0	0
Cre05.g237400		pacid=52539419 transcript=Cre05.g237400_4532.1 locus=Cre05.g237400_4532 ID=Cre05.g237400_4532.1.v6.1 annot-version=v6.1 assoLoc=4532_05_26951 org=Chlamydomonas.reinhardtii.CC-4532	Cre05.g237400_4532.1.p	Cre05.g237400	36 kDa		0	0	0	0	0	0
Cre12.g555300		pacid=52539041 transcript=Cre12.g555300_4532.1 locus=Cre12.g555300_4532 ID=Cre12.g555300_4532.1.v6.1 annot-version=v6.1 assoLoc=4532_12_66311 org=Chlamydomonas.reinhardtii.CC-4532	Cre12.g555300_4532.1.p	Cre12.g555300	94 kDa		0	0	0	1	0	0.5
Cre06.g281500		pacid=52532880 transcript=Cre06.g281500_4532.1 locus=Cre06.g281500_4532 ID=Cre06.g281500_4532.1.v6.1 annot-version=v6.1 assoLoc=4532_06_32690 org=Chlamydomonas.reinhardtii.CC-4532	Cre06.g281500_4532.1.p	Cre06.g281500	150 kDa		0	0	0	0	0	0
Cre01.g049450		pacid=52525229 transcript=Cre01.g049450_4532.1 locus=Cre01.g049450_4532 ID=Cre01.g049450_4532.1.v6.1 annot-version=v6.1 assoLoc=4532_01_05696 org=Chlamydomonas.reinhardtii.CC-4532	Cre01.g049450_4532.1.p	Cre01.g049450	28 kDa		0	0	0	0	0	0
Cre01.g010650		pacid=52524473 transcript=Cre01.g010650_4532.1 locus=Cre01.g010650_4532 ID=Cre01.g010650_4532.1.v6.1 annot-version=v6.1 assoLoc=4532_01_01385 org=Chlamydomonas.reinhardtii.CC-4532	Cre01.g010650_4532.1.p	Cre01.g010650	238 kDa		0	0	0	1	0	0.5
Cre10.g458950		pacid=52521035 transcript=Cre10.g458950_4532.1 locus=Cre10.g458950_4532 ID=Cre10.g458950_4532.1.v6.1 annot-version=v6.1 assoLoc=4532_10_54860 org=Chlamydomonas.reinhardtii.CC-4532	Cre10.g458950_4532.1.p	Cre10.g458950	93 kDa		0	0	0	0	0	0
Cre07.g325717		pacid=52529676 transcript=Cre07.g325717_4532.3 locus=Cre07.g325717_4532 ID=Cre07.g325717_4532.3.v6.1 annot-version=v6.1 assoLoc=4532_07_37661 org=Chlamydomonas.reinhardtii.CC-4532	Cre07.g325717_4532.3.p	Cre07.g325717	84 kDa		0	0	0	0	0	0
Cre10.g443150		pacid=52519940 transcript=Cre10.g443150_4532.1 locus=Cre10.g443150_4532 ID=Cre10.g443150_4532.1.v6.1 annot-version=v6.1 assoLoc=4532_10_52995 org=Chlamydomonas.reinhardtii.CC-4532	Cre10.g443150_4532.1.p	Cre10.g443150	151 kDa		0	0	0	0	0	0
Cre17.g725450		pacid=52528956 transcript=Cre17.g725450_4532.1 locus=Cre17.g725450_4532 ID=Cre17.g725450_4532.1.v6.1 annot-version=v6.1 assoLoc=4532_17_88711 org=Chlamydomonas.reinhardtii.CC-4532	Cre17.g725450_4532.1.p	Cre17.g725450	251 kDa		0	0	0	0	0	0
Cre21.g752697		pacid=52535593 transcript=Cre21.g752697_4532.1 locus=Cre21.g752697_4532 ID=Cre21.g752697_4532.1.v6.1 annot-version=v6.1 assoLoc=4532_15_77466_TE org=Chlamydomonas.reinhardtii.CC-4532	Cre21.g752697_4532.1.p	Cre21.g752697	133 kDa	TRUE	0	0	0	0	0	0
Cre10.g439900		pacid=52520093 transcript=Cre10.g439900_4532.5 locus=Cre10.g439900_4532 ID=Cre10.g439900_4532.5.v6.1 annot-version=v6.1 assoLoc=4532_10_52665 org=Chlamydomonas.reinhardtii.CC-4532	Cre10.g439900_4532.5.p	Cre10.g439900	117 kDa		0	0	0	0	0	0
Cre09.g393654		pacid=52523026 transcript=Cre09.g393654_4532.1 locus=Cre09.g393654_4532 ID=Cre09.g393654_4532.1.v6.1 annot-version=v6.1 assoLoc=4532_09_47530 org=Chlamydomonas.reinhardtii.CC-4532	Cre09.g393654_4532.1.p	Cre09.g393654	158 kDa		0	0	0	0	0	0
Cre06.g278350		pacid=52531741 transcript=Cre06.g278350_4532.1 locus=Cre06.g278350_4532 ID=Cre06.g278350_4532.1.v6.1 annot-version=v6.1 assoLoc=4532_06_32331 org=Chlamydomonas.reinhardtii.CC-4532	Cre06.g278350_4532.1.p	Cre06.g278350	45 kDa		0	0	0	0	0	0
Cre12.g483600		pacid=52536913 transcript=Cre12.g483600_4532.1 locus=Cre12.g483600_4532 ID=Cre12.g483600_4532.1.v6.1 annot-version=v6.1 assoLoc=4532_12_59281 org=Chlamydomonas.reinhardtii.CC-4532	Cre12.g483600_4532.1.p	Cre12.g483600	86 kDa		0	0	0	0	0	0
Cre10.g423250		pacid=52520137 transcript=Cre10.g423250_4532.1 locus=Cre10.g423250_4532 ID=Cre10.g423250_4532.1.v6.1 annot-version=v6.1 assoLoc=4532_10_50836 org=Chlamydomonas.reinhardtii.CC-4532	Cre10.g423250_4532.1.p (+1)	Cre10.g423250	36 kDa		0	0	0	0	0	0
Cre02.g108601		pacid=52513687 transcript=Cre02.g108601_4532.2 locus=Cre02.g108601_4532 ID=Cre02.g108601_4532.2.v6.1 annot-version=v6.1 assoLoc=4532_02_10806 org=Chlamydomonas.reinhardtii.CC-4532	Cre02.g108601_4532.2.p	Cre02.g108601	63 kDa	TRUE	0	0	0	0	0	0
Cre15.g639503		pacid=52535668 transcript=Cre15.g639503_4532.1 locus=Cre15.g639503_4532 ID=Cre15.g639503_4532.1.v6.1 annot-version=v6.1 assoLoc=4532_15_76335_EX org=Chlamydomonas.reinhardtii.CC-4532	Cre15.g639503_4532.1.p	Cre15.g639503	185 kDa		0	0	0	0	0	0
Cre04.g217904		pacid=52540617 transcript=Cre04.g217904_4532.1 locus=Cre04.g217904_4532 ID=Cre04.g217904_4532.1.v6.1 annot-version=v6.1 assoLoc=4532_04_22926 org=Chlamydomonas.reinhardtii.CC-4532	Cre04.g217904_4532.1.p	Cre04.g217904	66 kDa		0	0	0	0	0	0
Cre16.g675188		pacid=52516323 transcript=Cre16.g675188_4532.1 locus=Cre16.g675188_4532 ID=Cre16.g675188_4532.1.v6.1 annot-version=v6.1 assoLoc=4532_16_84720 org=Chlamydomonas.reinhardtii.CC-4532	Cre16.g675188_4532.1.p	Cre16.g675188	36 kDa		0	0	0	0	0	0
Cre03.g196150		pacid=52510410 transcript=Cre03.g196150_4532.1 locus=Cre03.g196150_4532 ID=Cre03.g196150_4532.1.v6.1 annot-version=v6.1 assoLoc=4532_03_20385 org=Chlamydomonas.reinhardtii.CC-4532	Cre03.g196150_4532.1.p	Cre03.g196150	34 kDa		0	0	0	0	0	0
Cre11.g479000		pacid=52526743 transcript=Cre11.g479000_4532.2 locus=Cre11.g479000_4532 ID=Cre11.g479000_4532.2.v6.1 annot-version=v6.1 assoLoc=4532_11_58761 org=Chlamydomonas.reinhardtii.CC-4532	Cre11.g479000_4532.2.p	Cre11.g479000	128 kDa		0	0	0	0	0	0
Cre05.g244300		pacid=52539959 transcript=Cre05.g244300_4532.1 locus=Cre05.g244300_4532 ID=Cre05.g244300_4532.1.v6.1 annot-version=v6.1 assoLoc=4532_05_25870 org=Chlamydomonas.reinhardtii.CC-4532	Cre05.g244300_4532.1.p	Cre05.g244300	144 kDa		0	0	0	0	0	0
Cre02.g104951		pacid=52512711 transcript=Cre02.g104951_4532.1 locus=Cre02.g104951_4532 ID=Cre02.g104951_4532.1.v6.1 annot-version=v6.1 assoLoc=4532_02_10350 org=Chlamydomonas.reinhardtii.CC-4532	Cre02.g104951_4532.1.p	Cre02.g104951	286 kDa		0	0	0	0	0	0
Cre14.g615800		pacid=52518790 transcript=Cre14.g615800_4532.1 locus=Cre14.g615800_4532 ID=Cre14.g615800_4532.1.v6.1 annot-version=v6.1 assoLoc=4532_14_73446 org=Chlamydomonas.reinhardtii.CC-4532	Cre14.g615800_4532.1.p	Cre14.g615800	100 kDa		0	0	0	0	0	0
Cre03.g144887		pacid=52509363 transcript=Cre03.g144887_4532.1 locus=Cre03.g144887_4532 ID=Cre03.g144887_4532.1.v6.1 annot-version=v6.1 assoLoc=4532_03_14536 org=Chlamydomonas.reinhardtii.CC-4532	Cre03.g144887_4532.1.p	Cre03.g144887	293 kDa		0	0	0	0	0	0
Cre03.g202850		pacid=52511313 transcript=Cre03.g202850_4532.1 locus=Cre03.g202850_4532 ID=Cre03.g202850_4532.1.v6.1 annot-version=v6.1 assoLoc=4532_03_21395 org=Chlamydomonas.reinhardtii.CC-4532	Cre03.g202850_4532.1.p	Cre03.g202850	167 kDa		0	0	0	0	0	0
Cre07.g351500		pacid=52529980 transcript=Cre07.g351500_4532.1 locus=Cre07.g351500_4532 ID=Cre07.g351500_4532.1.v6.1 annot-version=v6.1 assoLoc=4532_07_40855 org=Chlamydomonas.reinhardtii.CC-4532	Cre07.g351500_4532.1.p	Cre07.g351500	136 kDa		0	0	0	0	0	0
Cre03.g171850		pacid=52509354 transcript=Cre03.g171850_4532.1 locus=Cre03.g171850_4532 ID=Cre03.g171850_4532.1.v6.1 annot-version=v6.1 assoLoc=4532_03_17621 org=Chlamydomonas.reinhardtii.CC-4532	Cre03.g171850_4532.1.p	Cre03.g171850	330 kDa		0	0	0	0	0	0
Cre16.g676800		pacid=52516766 transcript=Cre16.g676800_4532.2 locus=Cre16.g676800_4532 ID=Cre16.g676800_4532.2.v6.1 annot-version=v6.1 assoLoc=4532_16_83880 org=Chlamydomonas.reinhardtii.CC-4532	Cre16.g676800_4532.2.p	Cre16.g676800	140 kDa		0	0	0	0	0	0
Cre12.g505650		pacid=52536643 transcript=Cre12.g505650_4532.3 locus=Cre12.g505650_4532 ID=Cre12.g505650_4532.3.v6.1 annot-version=v6.1 assoLoc=4532_12_61501 org=Chlamydomonas.reinhardtii.CC-4532	Cre12.g505650_4532.3.p	Cre12.g505650	71 kDa		0	0	0	0	0	0
Cre09.g389650		pacid=52513684 transcript=Cre09.g389650_4532.3 locus=Cre09.g389650_4532 ID=Cre09.g389650_4532.3.v6.1 annot-version=v6.1 assoLoc=4532_02_12486 org=Chlamydomonas.reinhardtii.CC-4532	Cre09.g389650_4532.3.p	Cre09.g389650	182 kDa		0	0	0	0	0	0
Cre17.g734050		pacid=52535500 transcript=Cre17.g734050_4532.1 locus=Cre17.g734050_4532 ID=Cre17.g734050_4532.1.v6.1 annot-version=v6.1 assoLoc=4532_15_78306 org=Chlamydomonas.reinhardtii.CC-4532	Cre17.g734050_4532.1.p	Cre17.g734050	187 kDa		0	0	0	0	0	0
Cre10.g430400	RPL37	pacid=52520989 transcript=Cre10.g430400_4532.4 locus=Cre10.g430400_4532 ID=Cre10.g430400_4532.4.v6.1 annot-version=v6.1 assoLoc=4532_10_51660 org=Chlamydomonas.reinhardtii.CC-4532	Cre10.g430400_4532.4.p	Cre10.g430400	11 kDa		0	0	0	0	0	0
Cre02.g095099		pacid=52525954 transcript=Cre02.g095099_4532.1 locus=Cre02.g095099_4532 ID=Cre02.g095099_4532.1.v6.1 annot-version=v6.1 assoLoc=4532_11_57831 org=Chlamydomonas.reinhardtii.CC-4532	Cre02.g095099_4532.1.p	Cre02.g095099	186 kDa		0	0	0	0	0	0
Cre12.g552250		pacid=52537100 transcript=Cre12.g552250_4532.1 locus=Cre12.g552250_4532 ID=Cre12.g552250_4532.1.v6.1 annot-version=v6.1 assoLoc=4532_12_66676 org=Chlamydomonas.reinhardtii.CC-4532	Cre12.g552250_4532.1.p	Cre12.g552250	121 kDa		0	0	0	0	0	0
Cre10.g420650		pacid=52521572 transcript=Cre10.g420650_4532.1 locus=Cre10.g420650_4532 ID=Cre10.g420650_4532.1.v6.1 annot-version=v6.1 assoLoc=4532_10_50541 org=Chlamydomonas.reinhardtii.CC-4532	Cre10.g420650_4532.1.p	Cre10.g420650	219 kDa		0	0	0	0	0	0
Cre14.g620750		pacid=52519292 transcript=Cre14.g620750_4532.3 locus=Cre14.g620750_4532 ID=Cre14.g620750_4532.3.v6.1 annot-version=v6.1 assoLoc=4532_14_74110 org=Chlamydomonas.reinhardtii.CC-4532	Cre14.g620750_4532.3.p	Cre14.g620750	39 kDa		0	0	0	0	0	0
Cre12.g531350		pacid=52538641 transcript=Cre12.g531350_4532.1 locus=Cre12.g531350_4532 ID=Cre12.g531350_4532.1.v6.1 annot-version=v6.1 assoLoc=4532_12_64571 org=Chlamydomonas.reinhardtii.CC-4532	Cre12.g531350_4532.1.p	Cre12.g531350	49 kDa		0	0	0	0	0	0
Cre16.g675413		pacid=52516827 transcript=Cre16.g675413_4532.1 locus=Cre16.g675413_4532 ID=Cre16.g675413_4532.1.v6.1 annot-version=v6.1 assoLoc=4532_16_84731 org=Chlamydomonas.reinhardtii.CC-4532	Cre16.g675413_4532.1.p	Cre16.g675413	304 kDa		0	0	0	0	0	0
Cre04.g219950		pacid=52540246 transcript=Cre04.g219950_4532.1 locus=Cre04.g219950_4532 ID=Cre04.g219950_4532.1.v6.1 annot-version=v6.1 assoLoc=4532_04_24170 org=Chlamydomonas.reinhardtii.CC-4532	Cre04.g219950_4532.1.p	Cre04.g219950	44 kDa		0	0	0	2	0	1
Cre16.g665050		pacid=52517547 transcript=Cre16.g665050_4532.1 locus=Cre16.g665050_4532 ID=Cre16.g665050_4532.1.v6.1 annot-version=v6.1 assoLoc=4532_16_81355 org=Chlamydomonas.reinhardtii.CC-4532	Cre16.g665050_4532.1.p	Cre16.g665050	223 kDa		0	0	0	0	0	0
Cre11.g467658		pacid=52526826 transcript=Cre11.g467658_4532.1 locus=Cre11.g467658_4532 ID=Cre11.g467658_4532.1.v6.1 annot-version=v6.1 assoLoc=4532_11_56495 org=Chlamydomonas.reinhardtii.CC-4532	Cre11.g467658_4532.1.p	Cre11.g467658	182 kDa		0	0	0	0	0	0
Cre01.g034300		pacid=52525349 transcript=Cre01.g034300_4532.1 locus=Cre01.g034300_4532 ID=Cre01.g034300_4532.1.v6.1 annot-version=v6.1 assoLoc=4532_01_04035 org=Chlamydomonas.reinhardtii.CC-4532	Cre01.g034300_4532.1.p	Cre01.g034300	91 kDa		0	0	0	0	0	0
Cre09.g400312		pacid=52522154 transcript=Cre09.g400312_4532.1 locus=Cre09.g400312_4532 ID=Cre09.g400312_4532.1.v6.1 annot-version=v6.1 assoLoc=4532_09_46261 org=Chlamydomonas.reinhardtii.CC-4532	Cre09.g400312_4532.1.p	Cre09.g400312	242 kDa		0	0	0	0	0	0
Cre05.g234637		pacid=52539282 transcript=Cre05.g234637_4532.1 locus=Cre05.g234637_4532 ID=Cre05.g234637_4532.1.v6.1 annot-version=v6.1 assoLoc=4532_05_26480 org=Chlamydomonas.reinhardtii.CC-4532	Cre05.g234637_4532.1.p	Cre05.g234637	15 kDa		0	0	0	0	0	0
CreCp.g802279		pacid=52533961 transcript=CreCp.g802279_4532.1 locus=CreCp.g802279_4532 ID=CreCp.g802279_4532.1.v6.1 annot-version=v6.1 assoLoc=4532_Cp_91761 org=Chlamydomonas.reinhardtii.CC-4532	CreCp.g802279_4532.1.p	CreCp.g802279	17 kDa		0	0	0	0	0	0
Cre17.g731350		pacid=52528727 transcript=Cre17.g731350_4532.2 locus=Cre17.g731350_4532 ID=Cre17.g731350_4532.2.v6.1 annot-version=v6.1 assoLoc=4532_17_89391 org=Chlamydomonas.reinhardtii.CC-4532	Cre17.g731350_4532.2.p	Cre17.g731350	30 kDa		0	0	0	0	0	0
Cre06.g278090		pacid=52532101 transcript=Cre06.g278090_4532.1 locus=Cre06.g278090_4532 ID=Cre06.g278090_4532.1.v6.1 annot-version=v6.1 assoLoc=4532_06_31165 org=Chlamydomonas.reinhardtii.CC-4532	Cre06.g278090_4532.1.p	Cre06.g278090	46 kDa		0	0	0	0	0	0
Cre03.g178014		pacid=52509291 transcript=Cre03.g178014_4532.1 locus=Cre03.g178014_4532 ID=Cre03.g178014_4532.1.v6.1 annot-version=v6.1 assoLoc=4532_03_18315 org=Chlamydomonas.reinhardtii.CC-4532	Cre03.g178014_4532.1.p	Cre03.g178014	18 kDa		0	0	0	0	0	0
Cre10.g418100		pacid=52521489 transcript=Cre10.g418100_4532.1 locus=Cre10.g418100_4532 ID=Cre10.g418100_4532.1.v6.1 annot-version=v6.1 assoLoc=4532_10_50256 org=Chlamydomonas.reinhardtii.CC-4532	Cre10.g418100_4532.1.p	Cre10.g418100	28 kDa		0	0	0	0	0	0
Cre02.g091650		pacid=52514132 transcript=Cre02.g091650_4532.1 locus=Cre02.g091650_4532 ID=Cre02.g091650_4532.1.v6.1 annot-version=v6.1 assoLoc=4532_02_08861 org=Chlamydomonas.reinhardtii.CC-4532	Cre02.g091650_4532.1.p	Cre02.g091650	79 kDa		0	0	0	0	0	0
Cre02.g113750		pacid=52512525 transcript=Cre02.g113750_4532.1 locus=Cre02.g113750_4532 ID=Cre02.g113750_4532.1.v6.1 annot-version=v6.1 assoLoc=4532_02_11341 org=Chlamydomonas.reinhardtii.CC-4532	Cre02.g113750_4532.1.p	Cre02.g113750	61 kDa		0	0	0	0	0	0
Cre11.g467759		pacid=52526206 transcript=Cre11.g467759_4532.1 locus=Cre11.g467759_4532 ID=Cre11.g467759_4532.1.v6.1 annot-version=v6.1 assoLoc=4532_11_57430 org=Chlamydomonas.reinhardtii.CC-4532	Cre11.g467759_4532.1.p	Cre11.g467759	30 kDa		0	0	0	0	0	0
Cre17.g738300	RPP1	pacid=52527608 transcript=Cre17.g738300_4532.1 locus=Cre17.g738300_4532 ID=Cre17.g738300_4532.1.v6.1 annot-version=v6.1 assoLoc=4532_17_89976 org=Chlamydomonas.reinhardtii.CC-4532	Cre17.g738300_4532.1.p	Cre17.g738300	11 kDa	TRUE	0	0	0	0	0	0
Cre16.g650900		pacid=52517083 transcript=Cre16.g650900_4532.1 locus=Cre16.g650900_4532 ID=Cre16.g650900_4532.1.v6.1 annot-version=v6.1 assoLoc=4532_16_79701 org=Chlamydomonas.reinhardtii.CC-4532	Cre16.g650900_4532.1.p	Cre16.g650900	351 kDa		0	0	0	0	0	0
Cre09.g801034		pacid=52522827 transcript=Cre09.g801034_4532.1 locus=Cre09.g801034_4532 ID=Cre09.g801034_4532.1.v6.1 annot-version=v6.1 assoLoc=4532_09_48086 org=Chlamydomonas.reinhardtii.CC-4532	Cre09.g801034_4532.1.p	Cre09.g801034	179 kDa		0	0	0	0	0	0
Cre10.g431200		pacid=52521593 transcript=Cre10.g431200_4532.1 locus=Cre10.g431200_4532 ID=Cre10.g431200_4532.1.v6.1 annot-version=v6.1 assoLoc=4532_10_51745 org=Chlamydomonas.reinhardtii.CC-4532	Cre10.g431200_4532.1.p	Cre10.g431200	214 kDa		0	0	0	0	0	0
Cre01.g021700		pacid=52525754 transcript=Cre01.g021700_4532.1 locus=Cre01.g021700_4532 ID=Cre01.g021700_4532.1.v6.1 annot-version=v6.1 assoLoc=4532_01_02625 org=Chlamydomonas.reinhardtii.CC-4532	Cre01.g021700_4532.1.p	Cre01.g021700	192 kDa		0	0	0	0	0	0
Cre14.g626350		pacid=52518761 transcript=Cre14.g626350_4532.1 locus=Cre14.g626350_4532 ID=Cre14.g626350_4532.1.v6.1 annot-version=v6.1 assoLoc=4532_14_74696 org=Chlamydomonas.reinhardtii.CC-4532	Cre14.g626350_4532.1.p	Cre14.g626350	32 kDa		0	0	0	0	0	0
Cre07.g313400		pacid=52529300 transcript=Cre07.g313400_4532.1 locus=Cre07.g313400_4532 ID=Cre07.g313400_4532.1.v6.1 annot-version=v6.1 assoLoc=4532_07_36310 org=Chlamydomonas.reinhardtii.CC-4532	Cre07.g313400_4532.1.p	Cre07.g313400	132 kDa	TRUE	0	0	0	0	0	0
Cre16.g680588		pacid=52517749 transcript=Cre16.g680588_4532.1 locus=Cre16.g680588_4532 ID=Cre16.g680588_4532.1.v6.1 annot-version=v6.1 assoLoc=4532_16_81765 org=Chlamydomonas.reinhardtii.CC-4532	Cre16.g680588_4532.1.p	Cre16.g680588	40 kDa		0	0	0	0	0	0
Cre03.g203050		pacid=52510295 transcript=Cre03.g203050_4532.1 locus=Cre03.g203050_4532 ID=Cre03.g203050_4532.1.v6.1 annot-version=v6.1 assoLoc=4532_03_21371 org=Chlamydomonas.reinhardtii.CC-4532	Cre03.g203050_4532.1.p	Cre03.g203050	131 kDa		0	0	0	0	0	0
Cre03.g145187		pacid=52511446 transcript=Cre03.g145187_4532.1 locus=Cre03.g145187_4532 ID=Cre03.g145187_4532.1.v6.1 annot-version=v6.1 assoLoc=4532_03_14600 org=Chlamydomonas.reinhardtii.CC-4532	Cre03.g145187_4532.1.p	Cre03.g145187	199 kDa		0	0	0	0	0	0
Cre02.g088050		pacid=52513200 transcript=Cre02.g088050_4532.1 locus=Cre02.g088050_4532 ID=Cre02.g088050_4532.1.v6.1 annot-version=v6.1 assoLoc=4532_02_08466 org=Chlamydomonas.reinhardtii.CC-4532	Cre02.g088050_4532.1.p	Cre02.g088050	36 kDa		0	0	0	0	0	0
Cre03.g800422		pacid=52509023 transcript=Cre03.g800422_4532.1 locus=Cre03.g800422_4532 ID=Cre03.g800422_4532.1.v6.1 annot-version=v6.1 assoLoc=4532_03_22595 org=Chlamydomonas.reinhardtii.CC-4532	Cre03.g800422_4532.1.p	Cre03.g800422	22 kDa		0	0	0	0	0	0
Cre03.g184900		pacid=52510138 transcript=Cre03.g184900_4532.1 locus=Cre03.g184900_4532 ID=Cre03.g184900_4532.1.v6.1 annot-version=v6.1 assoLoc=4532_03_19071 org=Chlamydomonas.reinhardtii.CC-4532	Cre03.g184900_4532.1.p	Cre03.g184900	179 kDa		0	0	0	0	0	0
Cre03.g210849		pacid=52508835 transcript=Cre03.g210849_4532.5 locus=Cre03.g210849_4532 ID=Cre03.g210849_4532.5.v6.1 annot-version=v6.1 assoLoc=4532_03_22040 org=Chlamydomonas.reinhardtii.CC-4532	Cre03.g210849_4532.5.p	Cre03.g210849	164 kDa		0	0	0	0	0	0
Cre06.g272200		pacid=52531189 transcript=Cre06.g272200_4532.1 locus=Cre06.g272200_4532 ID=Cre06.g272200_4532.1.v6.1 annot-version=v6.1 assoLoc=4532_06_30475 org=Chlamydomonas.reinhardtii.CC-4532	Cre06.g272200_4532.1.p	Cre06.g272200	30 kDa		0	0	0	0	0	0
Cre06.g288600		pacid=52531472 transcript=Cre06.g288600_4532.2 locus=Cre06.g288600_4532 ID=Cre06.g288600_4532.2.v6.1 annot-version=v6.1 assoLoc=4532_06_33450 org=Chlamydomonas.reinhardtii.CC-4532	Cre06.g288600_4532.2.p	Cre06.g288600	125 kDa		0	0	0	0	0	0
Cre01.g010250		pacid=52524520 transcript=Cre01.g010250_4532.3 locus=Cre01.g010250_4532 ID=Cre01.g010250_4532.3.v6.1 annot-version=v6.1 assoLoc=4532_01_01336 org=Chlamydomonas.reinhardtii.CC-4532	Cre01.g010250_4532.3.p	Cre01.g010250	205 kDa		0	0	0	0	0	0
Cre07.g337800		pacid=52529545 transcript=Cre07.g337800_4532.1 locus=Cre07.g337800_4532 ID=Cre07.g337800_4532.1.v6.1 annot-version=v6.1 assoLoc=4532_07_39270 org=Chlamydomonas.reinhardtii.CC-4532	Cre07.g337800_4532.1.p	Cre07.g337800	22 kDa		0	0	0	0	0	0
Cre16.g670973		pacid=52516318 transcript=Cre16.g670973_4532.1 locus=Cre16.g670973_4532 ID=Cre16.g670973_4532.1.v6.1 annot-version=v6.1 assoLoc=4532_16_81650 org=Chlamydomonas.reinhardtii.CC-4532	Cre16.g670973_4532.1.p	Cre16.g670973	23 kDa	TRUE	0	0	0	0	0	0
Cre02.g142226		pacid=52535722 transcript=Cre02.g142226_4532.3 locus=Cre02.g142226_4532 ID=Cre02.g142226_4532.3.v6.1 annot-version=v6.1 assoLoc=4532_15_77026 org=Chlamydomonas.reinhardtii.CC-4532	Cre02.g142226_4532.3.p	Cre02.g142226	162 kDa		0	0	0	0	0	0
Cre10.g428350		pacid=52519923 transcript=Cre10.g428350_4532.1 locus=Cre10.g428350_4532 ID=Cre10.g428350_4532.1.v6.1 annot-version=v6.1 assoLoc=4532_10_51360 org=Chlamydomonas.reinhardtii.CC-4532	Cre10.g428350_4532.1.p	Cre10.g428350	22 kDa		0	0	0	0	0	0
Cre09.g417100		pacid=52522144 transcript=Cre09.g417100_4532.1 locus=Cre09.g417100_4532 ID=Cre09.g417100_4532.1.v6.1 annot-version=v6.1 assoLoc=4532_09_50165 org=Chlamydomonas.reinhardtii.CC-4532	Cre09.g417100_4532.1.p (+1)	Cre09.g417100	26 kDa		0	0	0	0	0	0
Cre09.g388550		pacid=52514204 transcript=Cre09.g388550_4532.1 locus=Cre09.g388550_4532 ID=Cre09.g388550_4532.1.v6.1 annot-version=v6.1 assoLoc=4532_02_12366 org=Chlamydomonas.reinhardtii.CC-4532	Cre09.g388550_4532.1.p	Cre09.g388550	40 kDa		0	0	0	0	0	0
Cre09.g397000		pacid=52521611 transcript=Cre09.g397000_4532.1 locus=Cre09.g397000_4532 ID=Cre09.g397000_4532.1.v6.1 annot-version=v6.1 assoLoc=4532_09_46695 org=Chlamydomonas.reinhardtii.CC-4532	Cre09.g397000_4532.1.p	Cre09.g397000	312 kDa	TRUE	0	0	0	0	0	0
Cre03.g208833		pacid=52511334 transcript=Cre03.g208833_4532.1 locus=Cre03.g208833_4532 ID=Cre03.g208833_4532.1.v6.1 annot-version=v6.1 assoLoc=4532_03_22146 org=Chlamydomonas.reinhardtii.CC-4532	Cre03.g208833_4532.1.p	Cre03.g208833	412 kDa	TRUE	0	0	0	0	0	0
Cre09.g401400		pacid=52522139 transcript=Cre09.g401400_4532.1 locus=Cre09.g401400_4532 ID=Cre09.g401400_4532.1.v6.1 annot-version=v6.1 assoLoc=4532_09_46145 org=Chlamydomonas.reinhardtii.CC-4532	Cre09.g401400_4532.1.p	Cre09.g401400	85 kDa		0	0	0	0	0	0
Cre03.g194950		pacid=52511043 transcript=Cre03.g194950_4532.3 locus=Cre03.g194950_4532 ID=Cre03.g194950_4532.3.v6.1 annot-version=v6.1 assoLoc=4532_03_20250 org=Chlamydomonas.reinhardtii.CC-4532	Cre03.g194950_4532.3.p	Cre03.g194950	80 kDa		0	0	0	0	0	0
Cre16.g667700		pacid=52518393 transcript=Cre16.g667700_4532.1 locus=Cre16.g667700_4532 ID=Cre16.g667700_4532.1.v6.1 annot-version=v6.1 assoLoc=4532_16_82406 org=Chlamydomonas.reinhardtii.CC-4532	Cre16.g667700_4532.1.p	Cre16.g667700	157 kDa		0	0	0	0	0	0
Cre10.g428664		pacid=52520455 transcript=Cre10.g428664_4532.1 locus=Cre10.g428664_4532 ID=Cre10.g428664_4532.1.v6.1 annot-version=v6.1 assoLoc=4532_10_51396 org=Chlamydomonas.reinhardtii.CC-4532	Cre10.g428664_4532.1.p	Cre10.g428664	82 kDa		0	0	0	0	0	0
Cre12.g486950		pacid=52538878 transcript=Cre12.g486950_4532.1 locus=Cre12.g486950_4532 ID=Cre12.g486950_4532.1.v6.1 annot-version=v6.1 assoLoc=4532_12_60561 org=Chlamydomonas.reinhardtii.CC-4532	Cre12.g486950_4532.1.p	Cre12.g486950	148 kDa		0	0	0	0	0	0
Cre06.g264300		pacid=52531272 transcript=Cre06.g264300_4532.1 locus=Cre06.g264300_4532 ID=Cre06.g264300_4532.1.v6.1 annot-version=v6.1 assoLoc=4532_06_29570 org=Chlamydomonas.reinhardtii.CC-4532	Cre06.g264300_4532.1.p	Cre06.g264300	16 kDa		0	0	0	0	0	0
Cre07.g318651		pacid=52530987 transcript=Cre07.g318651_4532.1 locus=Cre07.g318651_4532 ID=Cre07.g318651_4532.1.v6.1 annot-version=v6.1 assoLoc=4532_07_36860 org=Chlamydomonas.reinhardtii.CC-4532	Cre07.g318651_4532.1.p	Cre07.g318651	121 kDa		0	0	0	0	0	0
Cre12.g555050		pacid=52536040 transcript=Cre12.g555050_4532.1 locus=Cre12.g555050_4532 ID=Cre12.g555050_4532.1.v6.1 annot-version=v6.1 assoLoc=4532_12_66336 org=Chlamydomonas.reinhardtii.CC-4532	Cre12.g555050_4532.1.p	Cre12.g555050	161 kDa		0	0	0	0	0	0
Cre01.g000350		pacid=52525588 transcript=Cre01.g000350_4532.3 locus=Cre01.g000350_4532 ID=Cre01.g000350_4532.3.v6.1 annot-version=v6.1 assoLoc=4532_01_00036 org=Chlamydomonas.reinhardtii.CC-4532	Cre01.g000350_4532.3.p	Cre01.g000350	28 kDa		0	0	0	0	0	0
Cre16.g661050	RPL34	pacid=52517256 transcript=Cre16.g661050_4532.1 locus=Cre16.g661050_4532 ID=Cre16.g661050_4532.1.v6.1 annot-version=v6.1 assoLoc=4532_16_80890 org=Chlamydomonas.reinhardtii.CC-4532	Cre16.g661050_4532.1.p	Cre16.g661050	14 kDa		0	0	0	0	0	0
Cre01.g012850		pacid=52525771 transcript=Cre01.g012850_4532.1 locus=Cre01.g012850_4532 ID=Cre01.g012850_4532.1.v6.1 annot-version=v6.1 assoLoc=4532_01_01645 org=Chlamydomonas.reinhardtii.CC-4532	Cre01.g012850_4532.1.p	Cre01.g012850	185 kDa		0	0	0	0	0	0
Cre13.g563700		pacid=52515090 transcript=Cre13.g563700_4532.1 locus=Cre13.g563700_4532 ID=Cre13.g563700_4532.1.v6.1 annot-version=v6.1 assoLoc=4532_13_68601 org=Chlamydomonas.reinhardtii.CC-4532	Cre13.g563700_4532.1.p	Cre13.g563700	233 kDa		0	0	0	0	0	0
Cre14.g621300		pacid=52519059 transcript=Cre14.g621300_4532.1 locus=Cre14.g621300_4532 ID=Cre14.g621300_4532.1.v6.1 annot-version=v6.1 assoLoc=4532_14_74171 org=Chlamydomonas.reinhardtii.CC-4532	Cre14.g621300_4532.1.p (+1)	Cre14.g621300	50 kDa		0	0	0	0	0	0
Cre04.g214600		pacid=52540335 transcript=Cre04.g214600_4532.2 locus=Cre04.g214600_4532 ID=Cre04.g214600_4532.2.v6.1 annot-version=v6.1 assoLoc=4532_04_23565 org=Chlamydomonas.reinhardtii.CC-4532	Cre04.g214600_4532.2.p	Cre04.g214600	40 kDa		0	0	0	0	0	0
Cre10.g438950		pacid=52520218 transcript=Cre10.g438950_4532.1 locus=Cre10.g438950_4532 ID=Cre10.g438950_4532.1.v6.1 annot-version=v6.1 assoLoc=4532_10_52570 org=Chlamydomonas.reinhardtii.CC-4532	Cre10.g438950_4532.1.p	Cre10.g438950	154 kDa		0	0	0	0	0	0
Cre13.g607050		pacid=52515346 transcript=Cre13.g607050_4532.1 locus=Cre13.g607050_4532 ID=Cre13.g607050_4532.1.v6.1 annot-version=v6.1 assoLoc=4532_13_72351 org=Chlamydomonas.reinhardtii.CC-4532	Cre13.g607050_4532.1.p	Cre13.g607050	36 kDa		0	0	0	0	0	0
Cre03.g201150		pacid=52511439 transcript=Cre03.g201150_4532.2 locus=Cre03.g201150_4532 ID=Cre03.g201150_4532.2.v6.1 annot-version=v6.1 assoLoc=4532_03_21586 org=Chlamydomonas.reinhardtii.CC-4532	Cre03.g201150_4532.2.p (+1)	Cre03.g201150	121 kDa		0	0	0	0	0	0
Cre16.g688526		pacid=52516017 transcript=Cre16.g688526_4532.1 locus=Cre16.g688526_4532 ID=Cre16.g688526_4532.1.v6.1 annot-version=v6.1 assoLoc=4532_16_85345 org=Chlamydomonas.reinhardtii.CC-4532	Cre16.g688526_4532.1.p	Cre16.g688526	158 kDa		0	0	0	0	0	0
Cre14.g613000		pacid=52518475 transcript=Cre14.g613000_4532.1 locus=Cre14.g613000_4532 ID=Cre14.g613000_4532.1.v6.1 annot-version=v6.1 assoLoc=4532_14_73146 org=Chlamydomonas.reinhardtii.CC-4532	Cre14.g613000_4532.1.p	Cre14.g613000	79 kDa		0	0	0	0	0	0
Cre06.g289550	RPL32	pacid=52533423 transcript=Cre06.g289550_4532.2 locus=Cre06.g289550_4532 ID=Cre06.g289550_4532.2.v6.1 annot-version=v6.1 assoLoc=4532_06_33606 org=Chlamydomonas.reinhardtii.CC-4532	Cre06.g289550_4532.2.p	Cre06.g289550	15 kDa		0	0	0	0	0	0
Cre12.g493950	PRPS13	pacid=52538382 transcript=Cre12.g493950_4532.1 locus=Cre12.g493950_4532 ID=Cre12.g493950_4532.1.v6.1 annot-version=v6.1 assoLoc=4532_12_59746 org=Chlamydomonas.reinhardtii.CC-4532	Cre12.g493950_4532.1.p	Cre12.g493950	19 kDa		0	0	0	0	0	0
Cre07.g355800		pacid=52529255 transcript=Cre07.g355800_4532.1 locus=Cre07.g355800_4532 ID=Cre07.g355800_4532.1.v6.1 annot-version=v6.1 assoLoc=4532_07_41411 org=Chlamydomonas.reinhardtii.CC-4532	Cre07.g355800_4532.1.p	Cre07.g355800	97 kDa		0	0	0	0	0	0
Cre12.g512300		pacid=52538485 transcript=Cre12.g512300_4532.1 locus=Cre12.g512300_4532 ID=Cre12.g512300_4532.1.v6.1 annot-version=v6.1 assoLoc=4532_12_60766 org=Chlamydomonas.reinhardtii.CC-4532	Cre12.g512300_4532.1.p	Cre12.g512300	118 kDa		0	0	0	0	0	0
Cre17.g696550		pacid=52527647 transcript=Cre17.g696550_4532.1 locus=Cre17.g696550_4532 ID=Cre17.g696550_4532.1.v6.1 annot-version=v6.1 assoLoc=4532_17_85606 org=Chlamydomonas.reinhardtii.CC-4532	Cre17.g696550_4532.1.p	Cre17.g696550	45 kDa		0	0	0	0	0	0
Cre17.g743897	PRX7	pacid=52527523 transcript=Cre17.g743897_4532.1 locus=Cre17.g743897_4532 ID=Cre17.g743897_4532.1.v6.1 annot-version=v6.1 assoLoc=4532_17_90695 org=Chlamydomonas.reinhardtii.CC-4532	Cre17.g743897_4532.1.p	Cre17.g743897	42 kDa		0	0	0	0	0	0
Cre02.g106750		pacid=52512864 transcript=Cre02.g106750_4532.1 locus=Cre02.g106750_4532 ID=Cre02.g106750_4532.1.v6.1 annot-version=v6.1 assoLoc=4532_02_10555 org=Chlamydomonas.reinhardtii.CC-4532	Cre02.g106750_4532.1.p	Cre02.g106750	46 kDa		0	0	0	0	0	0
Cre05.g242950		pacid=52539365 transcript=Cre05.g242950_4532.1 locus=Cre05.g242950_4532 ID=Cre05.g242950_4532.1.v6.1 annot-version=v6.1 assoLoc=4532_05_25661 org=Chlamydomonas.reinhardtii.CC-4532	Cre05.g242950_4532.1.p	Cre05.g242950	39 kDa		0	0	0	0	0	0
Cre13.g562250	FAP92	pacid=52514988 transcript=Cre13.g562250_4532.1 locus=Cre13.g562250_4532 ID=Cre13.g562250_4532.1.v6.1 annot-version=v6.1 assoLoc=4532_13_68446 org=Chlamydomonas.reinhardtii.CC-4532	Cre13.g562250_4532.1.p	Cre13.g562250	154 kDa		0	0	0	0	0	0
Cre09.g415400		pacid=52523313 transcript=Cre09.g415400_4532.11 locus=Cre09.g415400_4532 ID=Cre09.g415400_4532.11.v6.1 annot-version=v6.1 assoLoc=4532_09_49971 org=Chlamydomonas.reinhardtii.CC-4532	Cre09.g415400_4532.11.p (+2)	Cre09.g415400	273 kDa		0	0	0	0	0	0
Cre07.g344050		pacid=52530848 transcript=Cre07.g344050_4532.1 locus=Cre07.g344050_4532 ID=Cre07.g344050_4532.1.v6.1 annot-version=v6.1 assoLoc=4532_07_39990 org=Chlamydomonas.reinhardtii.CC-4532	Cre07.g344050_4532.1.p	Cre07.g344050	148 kDa	TRUE	0	0	0	1	0	0.5
Cre07.g352850	PRPL32	pacid=52529227 transcript=Cre07.g352850_4532.1 locus=Cre07.g352850_4532 ID=Cre07.g352850_4532.1.v6.1 annot-version=v6.1 assoLoc=4532_07_41020 org=Chlamydomonas.reinhardtii.CC-4532	Cre07.g352850_4532.1.p	Cre07.g352850	11 kDa		0	0	0	1	0	0.5
Cre08.g382560		pacid=52534470 transcript=Cre08.g382560_4532.2 locus=Cre08.g382560_4532 ID=Cre08.g382560_4532.2.v6.1 annot-version=v6.1 assoLoc=4532_08_44836 org=Chlamydomonas.reinhardtii.CC-4532	Cre08.g382560_4532.2.p (+1)	Cre08.g382560	80 kDa		0	0	0	0	0	0
Cre17.g731250		pacid=52527330 transcript=Cre17.g731250_4532.1 locus=Cre17.g731250_4532 ID=Cre17.g731250_4532.1.v6.1 annot-version=v6.1 assoLoc=4532_17_89380 org=Chlamydomonas.reinhardtii.CC-4532	Cre17.g731250_4532.1.p	Cre17.g731250	33 kDa	TRUE	0	0	0	0	0	0
Cre08.g360900	RPS15	pacid=52534723 transcript=Cre08.g360900_4532.1 locus=Cre08.g360900_4532 ID=Cre08.g360900_4532.1.v6.1 annot-version=v6.1 assoLoc=4532_08_42330 org=Chlamydomonas.reinhardtii.CC-4532	Cre08.g360900_4532.1.p	Cre08.g360900	17 kDa		0	0	0	1	0	0.5
CreCp.g802319		pacid=52533938 transcript=CreCp.g802319_4532.1 locus=CreCp.g802319_4532 ID=CreCp.g802319_4532.1.v6.1 annot-version=v6.1 assoLoc=4532_Cp_91955 org=Chlamydomonas.reinhardtii.CC-4532	CreCp.g802319_4532.1.p	CreCp.g802319	14 kDa		0	0	0	0	0	0
Cre03.g186850		pacid=52510998 transcript=Cre03.g186850_4532.1 locus=Cre03.g186850_4532 ID=Cre03.g186850_4532.1.v6.1 annot-version=v6.1 assoLoc=4532_03_19270 org=Chlamydomonas.reinhardtii.CC-4532	Cre03.g186850_4532.1.p	Cre03.g186850	216 kDa		0	0	0	0	0	0
Cre02.g094150		pacid=52512511 transcript=Cre02.g094150_4532.1 locus=Cre02.g094150_4532 ID=Cre02.g094150_4532.1.v6.1 annot-version=v6.1 assoLoc=4532_02_09181 org=Chlamydomonas.reinhardtii.CC-4532	Cre02.g094150_4532.1.p (+1)	Cre02.g094150	105 kDa		0	0	0	0	0	0
Cre02.g144100		pacid=52513136 transcript=Cre02.g144100_4532.1 locus=Cre02.g144100_4532 ID=Cre02.g144100_4532.1.v6.1 annot-version=v6.1 assoLoc=4532_02_13811 org=Chlamydomonas.reinhardtii.CC-4532	Cre02.g144100_4532.1.p	Cre02.g144100	82 kDa		0	0	0	0	0	0
Cre17.g744797		pacid=52528331 transcript=Cre17.g744797_4532.1 locus=Cre17.g744797_4532 ID=Cre17.g744797_4532.1.v6.1 annot-version=v6.1 assoLoc=4532_17_90791 org=Chlamydomonas.reinhardtii.CC-4532	Cre17.g744797_4532.1.p	Cre17.g744797	172 kDa		0	0	0	0	0	0
Cre06.g300700		pacid=52532319 transcript=Cre06.g300700_4532.1 locus=Cre06.g300700_4532 ID=Cre06.g300700_4532.1.v6.1 annot-version=v6.1 assoLoc=4532_06_34906 org=Chlamydomonas.reinhardtii.CC-4532	Cre06.g300700_4532.1.p	Cre06.g300700	29 kDa		0	0	0	0	0	0
Cre07.g331800		pacid=52530644 transcript=Cre07.g331800_4532.1 locus=Cre07.g331800_4532 ID=Cre07.g331800_4532.1.v6.1 annot-version=v6.1 assoLoc=4532_07_38550 org=Chlamydomonas.reinhardtii.CC-4532	Cre07.g331800_4532.1.p	Cre07.g331800	50 kDa		0	0	0	0	0	0
Cre03.g204050		pacid=52510483 transcript=Cre03.g204050_4532.1 locus=Cre03.g204050_4532 ID=Cre03.g204050_4532.1.v6.1 annot-version=v6.1 assoLoc=4532_03_21261 org=Chlamydomonas.reinhardtii.CC-4532	Cre03.g204050_4532.1.p	Cre03.g204050	87 kDa	TRUE	0	0	0	0	0	0
Cre09.g399200		pacid=52521957 transcript=Cre09.g399200_4532.1 locus=Cre09.g399200_4532 ID=Cre09.g399200_4532.1.v6.1 annot-version=v6.1 assoLoc=4532_09_46405 org=Chlamydomonas.reinhardtii.CC-4532	Cre09.g399200_4532.1.p	Cre09.g399200	28 kDa		0	0	0	0	0	0
Cre05.g234638		pacid=52539570 transcript=Cre05.g234638_4532.2 locus=Cre05.g234638_4532 ID=Cre05.g234638_4532.2.v6.1 annot-version=v6.1 assoLoc=4532_05_26486 org=Chlamydomonas.reinhardtii.CC-4532	Cre05.g234638_4532.2.p	Cre05.g234638	66 kDa		0	0	0	0	0	0
Cre06.g257150		pacid=52532679 transcript=Cre06.g257150_4532.2 locus=Cre06.g257150_4532 ID=Cre06.g257150_4532.2.v6.1 annot-version=v6.1 assoLoc=4532_06_28821 org=Chlamydomonas.reinhardtii.CC-4532	Cre06.g257150_4532.2.p	Cre06.g257150	7 kDa		0	0	0	0	0	0
Cre17.g710300		pacid=52528036 transcript=Cre17.g710300_4532.1 locus=Cre17.g710300_4532 ID=Cre17.g710300_4532.1.v6.1 annot-version=v6.1 assoLoc=4532_17_87095 org=Chlamydomonas.reinhardtii.CC-4532	Cre17.g710300_4532.1.p	Cre17.g710300	78 kDa		0	0	0	0	0	0
Cre10.g432600		pacid=52520836 transcript=Cre10.g432600_4532.2 locus=Cre10.g432600_4532 ID=Cre10.g432600_4532.2.v6.1 annot-version=v6.1 assoLoc=4532_10_51886 org=Chlamydomonas.reinhardtii.CC-4532	Cre10.g432600_4532.2.p	Cre10.g432600	142 kDa		0	0	0	0	0	0
Cre03.g194700		pacid=52510363 transcript=Cre03.g194700_4532.1 locus=Cre03.g194700_4532 ID=Cre03.g194700_4532.1.v6.1 annot-version=v6.1 assoLoc=4532_03_20221 org=Chlamydomonas.reinhardtii.CC-4532	Cre03.g194700_4532.1.p	Cre03.g194700	135 kDa		0	0	0	0	0	0
Cre06.g296500		pacid=52533216 transcript=Cre06.g296500_4532.1 locus=Cre06.g296500_4532 ID=Cre06.g296500_4532.1.v6.1 annot-version=v6.1 assoLoc=4532_06_34441 org=Chlamydomonas.reinhardtii.CC-4532	Cre06.g296500_4532.1.p	Cre06.g296500	65 kDa		0	0	0	0	0	0
Cre12.g484900		pacid=52536764 transcript=Cre12.g484900_4532.1 locus=Cre12.g484900_4532 ID=Cre12.g484900_4532.1.v6.1 annot-version=v6.1 assoLoc=4532_12_59416 org=Chlamydomonas.reinhardtii.CC-4532	Cre12.g484900_4532.1.p	Cre12.g484900	59 kDa		0	0	0	0	0	0
Cre02.g093550		pacid=52513851 transcript=Cre02.g093550_4532.1 locus=Cre02.g093550_4532 ID=Cre02.g093550_4532.1.v6.1 annot-version=v6.1 assoLoc=4532_02_09115 org=Chlamydomonas.reinhardtii.CC-4532	Cre02.g093550_4532.1.p	Cre02.g093550	270 kDa		0	0	0	0	0	0
Cre04.g221100		pacid=52540570 transcript=Cre04.g221100_4532.1 locus=Cre04.g221100_4532 ID=Cre04.g221100_4532.1.v6.1 annot-version=v6.1 assoLoc=4532_04_24311 org=Chlamydomonas.reinhardtii.CC-4532	Cre04.g221100_4532.1.p	Cre04.g221100	14 kDa		0	0	0	0	0	0
Cre13.g579150		pacid=52515870 transcript=Cre13.g579150_4532.1 locus=Cre13.g579150_4532 ID=Cre13.g579150_4532.1.v6.1 annot-version=v6.1 assoLoc=4532_13_70331 org=Chlamydomonas.reinhardtii.CC-4532	Cre13.g579150_4532.1.p	Cre13.g579150	17 kDa		0	0	0	0	0	0
Cre10.g444100		pacid=52520743 transcript=Cre10.g444100_4532.2 locus=Cre10.g444100_4532 ID=Cre10.g444100_4532.2.v6.1 annot-version=v6.1 assoLoc=4532_10_53090 org=Chlamydomonas.reinhardtii.CC-4532	Cre10.g444100_4532.2.p	Cre10.g444100	54 kDa		0	0	0	0	0	0
Cre03.g189250	RAB11,RABA1	pacid=52509170 transcript=Cre03.g189250_4532.1 locus=Cre03.g189250_4532 ID=Cre03.g189250_4532.1.v6.1 annot-version=v6.1 assoLoc=4532_03_19565 org=Chlamydomonas.reinhardtii.CC-4532	Cre03.g189250_4532.1.p	Cre03.g189250	24 kDa		0	0	0	0	0	0
Cre17.g743597		pacid=52527853 transcript=Cre17.g743597_4532.1 locus=Cre17.g743597_4532 ID=Cre17.g743597_4532.1.v6.1 annot-version=v6.1 assoLoc=4532_17_90661 org=Chlamydomonas.reinhardtii.CC-4532	Cre17.g743597_4532.1.p	Cre17.g743597	53 kDa		0	0	0	0	0	0
Cre06.g303850		pacid=52532488 transcript=Cre06.g303850_4532.1 locus=Cre06.g303850_4532 ID=Cre06.g303850_4532.1.v6.1 annot-version=v6.1 assoLoc=4532_06_35255 org=Chlamydomonas.reinhardtii.CC-4532	Cre06.g303850_4532.1.p	Cre06.g303850	49 kDa		0	0	0	0	0	0
Cre07.g345850		pacid=52529858 transcript=Cre07.g345850_4532.1 locus=Cre07.g345850_4532 ID=Cre07.g345850_4532.1.v6.1 annot-version=v6.1 assoLoc=4532_07_40206 org=Chlamydomonas.reinhardtii.CC-4532	Cre07.g345850_4532.1.p	Cre07.g345850	27 kDa		0	0	0	0	0	0
Cre14.g616589		pacid=52518816 transcript=Cre14.g616589_4532.1 locus=Cre14.g616589_4532 ID=Cre14.g616589_4532.1.v6.1 annot-version=v6.1 assoLoc=4532_14_73540 org=Chlamydomonas.reinhardtii.CC-4532	Cre14.g616589_4532.1.p	Cre14.g616589	39 kDa		0	0	0	0	0	0
Cre06.g270650		pacid=52532387 transcript=Cre06.g270650_4532.1 locus=Cre06.g270650_4532 ID=Cre06.g270650_4532.1.v6.1 annot-version=v6.1 assoLoc=4532_06_30300 org=Chlamydomonas.reinhardtii.CC-4532	Cre06.g270650_4532.1.p	Cre06.g270650	16 kDa		0	0	0	0	0	0
Cre11.g476800		pacid=52526611 transcript=Cre11.g476800_4532.1 locus=Cre11.g476800_4532 ID=Cre11.g476800_4532.1.v6.1 annot-version=v6.1 assoLoc=4532_11_58500 org=Chlamydomonas.reinhardtii.CC-4532	Cre11.g476800_4532.1.p	Cre11.g476800	35 kDa		0	0	0	0	0	0
Cre05.g234649		pacid=52540088 transcript=Cre05.g234649_4532.1 locus=Cre05.g234649_4532 ID=Cre05.g234649_4532.1.v6.1 annot-version=v6.1 assoLoc=4532_05_26535 org=Chlamydomonas.reinhardtii.CC-4532	Cre05.g234649_4532.1.p (+1)	Cre05.g234649	91 kDa		0	0	0	0	0	0
Cre03.g175600		pacid=52511433 transcript=Cre03.g175600_4532.1 locus=Cre03.g175600_4532 ID=Cre03.g175600_4532.1.v6.1 annot-version=v6.1 assoLoc=4532_03_18031 org=Chlamydomonas.reinhardtii.CC-4532	Cre03.g175600_4532.1.p	Cre03.g175600	412 kDa		0	0	0	1	0	0.5
Cre12.g532450		pacid=52539186 transcript=Cre12.g532450_4532.1 locus=Cre12.g532450_4532 ID=Cre12.g532450_4532.1.v6.1 annot-version=v6.1 assoLoc=4532_12_64690 org=Chlamydomonas.reinhardtii.CC-4532	Cre12.g532450_4532.1.p	Cre12.g532450	63 kDa		0	0	0	0	0	0
Cre12.g524050		pacid=52537407 transcript=Cre12.g524050_4532.1 locus=Cre12.g524050_4532 ID=Cre12.g524050_4532.1.v6.1 annot-version=v6.1 assoLoc=4532_12_63750 org=Chlamydomonas.reinhardtii.CC-4532	Cre12.g524050_4532.1.p	Cre12.g524050	157 kDa		0	0	0	0	0	0
Cre13.g588100		pacid=52514480 transcript=Cre13.g588100_4532.1 locus=Cre13.g588100_4532 ID=Cre13.g588100_4532.1.v6.1 annot-version=v6.1 assoLoc=4532_13_71275 org=Chlamydomonas.reinhardtii.CC-4532	Cre13.g588100_4532.1.p	Cre13.g588100	29 kDa		0	0	0	0	0	0
Cre10.g450200		pacid=52520800 transcript=Cre10.g450200_4532.2 locus=Cre10.g450200_4532 ID=Cre10.g450200_4532.2.v6.1 annot-version=v6.1 assoLoc=4532_10_53896 org=Chlamydomonas.reinhardtii.CC-4532	Cre10.g450200_4532.2.p	Cre10.g450200	69 kDa	TRUE	0	0	0	0	0	0
Cre16.g678550		pacid=52516695 transcript=Cre16.g678550_4532.1 locus=Cre16.g678550_4532 ID=Cre16.g678550_4532.1.v6.1 annot-version=v6.1 assoLoc=4532_16_83681 org=Chlamydomonas.reinhardtii.CC-4532	Cre16.g678550_4532.1.p	Cre16.g678550	97 kDa		0	0	0	0	0	0
Cre03.g176700	CPL4,MRPS29	pacid=52510172 transcript=Cre03.g176700_4532.1 locus=Cre03.g176700_4532 ID=Cre03.g176700_4532.1.v6.1 annot-version=v6.1 assoLoc=4532_03_18161 org=Chlamydomonas.reinhardtii.CC-4532	Cre03.g176700_4532.1.p	Cre03.g176700	57 kDa		0	0	0	0	0	0
Cre08.g374900		pacid=52535134 transcript=Cre08.g374900_4532.1 locus=Cre08.g374900_4532 ID=Cre08.g374900_4532.1.v6.1 annot-version=v6.1 assoLoc=4532_08_44025 org=Chlamydomonas.reinhardtii.CC-4532	Cre08.g374900_4532.1.p	Cre08.g374900	80 kDa		0	0	0	0	0	0
Cre12.g486209		pacid=52538331 transcript=Cre12.g486209_4532.1 locus=Cre12.g486209_4532 ID=Cre12.g486209_4532.1.v6.1 annot-version=v6.1 assoLoc=4532_12_60666 org=Chlamydomonas.reinhardtii.CC-4532	Cre12.g486209_4532.1.p	Cre12.g486209	327 kDa		0	0	0	0	0	0
Cre06.g278153		pacid=52532711 transcript=Cre06.g278153_4532.1 locus=Cre06.g278153_4532 ID=Cre06.g278153_4532.1.v6.1 annot-version=v6.1 assoLoc=4532_06_31525 org=Chlamydomonas.reinhardtii.CC-4532	Cre06.g278153_4532.1.p	Cre06.g278153	69 kDa		0	0	0	0	0	0
Cre08.g368550		pacid=52534352 transcript=Cre08.g368550_4532.3 locus=Cre08.g368550_4532 ID=Cre08.g368550_4532.3.v6.1 annot-version=v6.1 assoLoc=4532_08_43251 org=Chlamydomonas.reinhardtii.CC-4532	Cre08.g368550_4532.3.p	Cre08.g368550	22 kDa	TRUE	0	0	0	0	0	0
CreCp.g802275		pacid=52533945 transcript=CreCp.g802275_4532.1 locus=CreCp.g802275_4532 ID=CreCp.g802275_4532.1.v6.1 annot-version=v6.1 assoLoc=4532_Cp_91741 org=Chlamydomonas.reinhardtii.CC-4532	CreCp.g802275_4532.1.p	CreCp.g802275	10 kDa		0	0	0	1	0	0.5
Cre09.g404050		pacid=52523393 transcript=Cre09.g404050_4532.1 locus=Cre09.g404050_4532 ID=Cre09.g404050_4532.1.v6.1 annot-version=v6.1 assoLoc=4532_09_45841 org=Chlamydomonas.reinhardtii.CC-4532	Cre09.g404050_4532.1.p	Cre09.g404050	106 kDa		0	0	0	0	0	0
Cre04.g217932		pacid=52540443 transcript=Cre04.g217932_4532.1 locus=Cre04.g217932_4532 ID=Cre04.g217932_4532.1.v6.1 annot-version=v6.1 assoLoc=4532_04_23060 org=Chlamydomonas.reinhardtii.CC-4532	Cre04.g217932_4532.1.p	Cre04.g217932	12 kDa		0	0	0	1	0	0.5
Cre06.g256420		pacid=52532045 transcript=Cre06.g256420_4532.1 locus=Cre06.g256420_4532 ID=Cre06.g256420_4532.1.v6.1 annot-version=v6.1 assoLoc=4532_06_28740 org=Chlamydomonas.reinhardtii.CC-4532	Cre06.g256420_4532.1.p	Cre06.g256420	97 kDa		0	0	0	0	0	0
Cre09.g388282		pacid=52513187 transcript=Cre09.g388282_4532.1 locus=Cre09.g388282_4532 ID=Cre09.g388282_4532.1.v6.1 annot-version=v6.1 assoLoc=4532_02_12706 org=Chlamydomonas.reinhardtii.CC-4532	Cre09.g388282_4532.1.p	Cre09.g388282	39 kDa		0	0	0	0	0	0
Cre06.g276100		pacid=52533612 transcript=Cre06.g276100_4532.2 locus=Cre06.g276100_4532 ID=Cre06.g276100_4532.2.v6.1 annot-version=v6.1 assoLoc=4532_06_30895 org=Chlamydomonas.reinhardtii.CC-4532	Cre06.g276100_4532.2.p	Cre06.g276100	94 kDa		0	0	0	0	0	0
Cre02.g116150		pacid=52511605 transcript=Cre02.g116150_4532.1 locus=Cre02.g116150_4532 ID=Cre02.g116150_4532.1.v6.1 annot-version=v6.1 assoLoc=4532_02_11620 org=Chlamydomonas.reinhardtii.CC-4532	Cre02.g116150_4532.1.p	Cre02.g116150	99 kDa		0	0	0	0	0	0
Cre09.g405200		pacid=52522985 transcript=Cre09.g405200_4532.1 locus=Cre09.g405200_4532 ID=Cre09.g405200_4532.1.v6.1 annot-version=v6.1 assoLoc=4532_09_48835 org=Chlamydomonas.reinhardtii.CC-4532	Cre09.g405200_4532.1.p (+1)	Cre09.g405200	30 kDa		0	0	0	0	0	0
Cre11.g480950		pacid=52526018 transcript=Cre11.g480950_4532.1 locus=Cre11.g480950_4532 ID=Cre11.g480950_4532.1.v6.1 annot-version=v6.1 assoLoc=4532_11_58976 org=Chlamydomonas.reinhardtii.CC-4532	Cre11.g480950_4532.1.p (+1)	Cre11.g480950	18 kDa		0	0	0	0	0	0
Cre03.g148300		pacid=52510908 transcript=Cre03.g148300_4532.1 locus=Cre03.g148300_4532 ID=Cre03.g148300_4532.1.v6.1 annot-version=v6.1 assoLoc=4532_03_15070 org=Chlamydomonas.reinhardtii.CC-4532	Cre03.g148300_4532.1.p	Cre03.g148300	104 kDa		0	0	0	0	0	0
Cre06.g291300		pacid=52533358 transcript=Cre06.g291300_4532.1 locus=Cre06.g291300_4532 ID=Cre06.g291300_4532.1.v6.1 annot-version=v6.1 assoLoc=4532_06_33831 org=Chlamydomonas.reinhardtii.CC-4532	Cre06.g291300_4532.1.p	Cre06.g291300	13 kDa		0	0	0	0	0	0
Cre07.g355850		pacid=52530369 transcript=Cre07.g355850_4532.1 locus=Cre07.g355850_4532 ID=Cre07.g355850_4532.1.v6.1 annot-version=v6.1 assoLoc=4532_07_41416 org=Chlamydomonas.reinhardtii.CC-4532	Cre07.g355850_4532.1.p	Cre07.g355850	14 kDa		0	0	0	0	0	0
Cre16.g688500		pacid=52517543 transcript=Cre16.g688500_4532.1 locus=Cre16.g688500_4532 ID=Cre16.g688500_4532.1.v6.1 annot-version=v6.1 assoLoc=4532_16_81855 org=Chlamydomonas.reinhardtii.CC-4532	Cre16.g688500_4532.1.p	Cre16.g688500	138 kDa		0	0	0	0	0	0
Cre05.g246552		pacid=52539360 transcript=Cre05.g246552_4532.1 locus=Cre05.g246552_4532 ID=Cre05.g246552_4532.1.v6.1 annot-version=v6.1 assoLoc=4532_05_26136 org=Chlamydomonas.reinhardtii.CC-4532	Cre05.g246552_4532.1.p	Cre05.g246552	97 kDa	TRUE	0	0	0	0	0	0
Cre01.g000900		pacid=52524397 transcript=Cre01.g000900_4532.1 locus=Cre01.g000900_4532 ID=Cre01.g000900_4532.1.v6.1 annot-version=v6.1 assoLoc=4532_01_00091 org=Chlamydomonas.reinhardtii.CC-4532	Cre01.g000900_4532.1.p	Cre01.g000900	51 kDa		0	0	0	0	0	0
Cre17.g705500		pacid=52528751 transcript=Cre17.g705500_4532.1 locus=Cre17.g705500_4532 ID=Cre17.g705500_4532.1.v6.1 annot-version=v6.1 assoLoc=4532_17_86575 org=Chlamydomonas.reinhardtii.CC-4532	Cre17.g705500_4532.1.p	Cre17.g705500	94 kDa		0	0	0	0	0	0
Cre12.g510650	FBP2,FBP1	pacid=52538575 transcript=Cre12.g510650_4532.5 locus=Cre12.g510650_4532 ID=Cre12.g510650_4532.5.v6.1 annot-version=v6.1 assoLoc=4532_12_60916 org=Chlamydomonas.reinhardtii.CC-4532	Cre12.g510650_4532.5.p	Cre12.g510650	47 kDa		0	0	0	0	0	0
Cre07.g349500		pacid=52530691 transcript=Cre07.g349500_4532.1 locus=Cre07.g349500_4532 ID=Cre07.g349500_4532.1.v6.1 annot-version=v6.1 assoLoc=4532_07_40625 org=Chlamydomonas.reinhardtii.CC-4532	Cre07.g349500_4532.1.p	Cre07.g349500	179 kDa		0	0	0	0	0	0
Cre05.g241632		pacid=52539603 transcript=Cre05.g241632_4532.1 locus=Cre05.g241632_4532 ID=Cre05.g241632_4532.1.v6.1 annot-version=v6.1 assoLoc=4532_05_26370 org=Chlamydomonas.reinhardtii.CC-4532	Cre05.g241632_4532.1.p	Cre05.g241632	105 kDa		0	0	0	0	0	0
Cre03.g184600	RWP7	pacid=52509536 transcript=Cre03.g184600_4532.1 locus=Cre03.g184600_4532 ID=Cre03.g184600_4532.1.v6.1 annot-version=v6.1 assoLoc=4532_03_19041 org=Chlamydomonas.reinhardtii.CC-4532	Cre03.g184600_4532.1.p (+1)	Cre03.g184600	100 kDa		0	0	0	0	0	0
Cre55.g802246		pacid=52535184 transcript=Cre55.g802246_4532.1 locus=Cre55.g802246_4532 ID=Cre55.g802246_4532.1.v6.1 annot-version=v6.1 assoLoc=4532_55_91655 org=Chlamydomonas.reinhardtii.CC-4532	Cre55.g802246_4532.1.p	Cre55.g802246	26 kDa		0	0	0	0	0	0
Cre06.g307750		pacid=52531127 transcript=Cre06.g307750_4532.1 locus=Cre06.g307750_4532 ID=Cre06.g307750_4532.1.v6.1 annot-version=v6.1 assoLoc=4532_06_35681 org=Chlamydomonas.reinhardtii.CC-4532	Cre06.g307750_4532.1.p	Cre06.g307750	36 kDa		0	0	0	0	0	0
Cre07.g325400	LEU3	pacid=52530569 transcript=Cre07.g325400_4532.1 locus=Cre07.g325400_4532 ID=Cre07.g325400_4532.1.v6.1 annot-version=v6.1 assoLoc=4532_07_37590 org=Chlamydomonas.reinhardtii.CC-4532	Cre07.g325400_4532.1.p	Cre07.g325400	43 kDa		0	0	0	0	0	0
Cre13.g603750		pacid=52514828 transcript=Cre13.g603750_4532.4 locus=Cre13.g603750_4532 ID=Cre13.g603750_4532.4.v6.1 annot-version=v6.1 assoLoc=4532_13_72011 org=Chlamydomonas.reinhardtii.CC-4532	Cre13.g603750_4532.4.p	Cre13.g603750	36 kDa	TRUE	0	0	0	0	0	0
Cre09.g407100		pacid=52522533 transcript=Cre09.g407100_4532.1 locus=Cre09.g407100_4532 ID=Cre09.g407100_4532.1.v6.1 annot-version=v6.1 assoLoc=4532_09_49035 org=Chlamydomonas.reinhardtii.CC-4532	Cre09.g407100_4532.1.p	Cre09.g407100	43 kDa		0	0	0	0	0	0
Cre12.g541777		pacid=52536888 transcript=Cre12.g541777_4532.1 locus=Cre12.g541777_4532 ID=Cre12.g541777_4532.1.v6.1 annot-version=v6.1 assoLoc=4532_12_68386 org=Chlamydomonas.reinhardtii.CC-4532	Cre12.g541777_4532.1.p	Cre12.g541777	57 kDa		0	0	0	0	0	0
Cre07.g323200		pacid=52530527 transcript=Cre07.g323200_4532.1 locus=Cre07.g323200_4532 ID=Cre07.g323200_4532.1.v6.1 annot-version=v6.1 assoLoc=4532_07_37340 org=Chlamydomonas.reinhardtii.CC-4532	Cre07.g323200_4532.1.p (+2)	Cre07.g323200	31 kDa		0	0	0	0	0	0
Cre15.g801691		pacid=52535868 transcript=Cre15.g801691_4532.2 locus=Cre15.g801691_4532 ID=Cre15.g801691_4532.2.v6.1 annot-version=v6.1 assoLoc=4532_15_76165 org=Chlamydomonas.reinhardtii.CC-4532	Cre15.g801691_4532.2.p	Cre15.g801691	72 kDa		0	0	0	0	0	0
Cre08.g378750		pacid=52534491 transcript=Cre08.g378750_4532.1 locus=Cre08.g378750_4532 ID=Cre08.g378750_4532.1.v6.1 annot-version=v6.1 assoLoc=4532_08_44435 org=Chlamydomonas.reinhardtii.CC-4532	Cre08.g378750_4532.1.p	Cre08.g378750	72 kDa		0	0	0	0	0	0
Cre14.g614950		pacid=52519153 transcript=Cre14.g614950_4532.2 locus=Cre14.g614950_4532 ID=Cre14.g614950_4532.2.v6.1 annot-version=v6.1 assoLoc=4532_14_73355 org=Chlamydomonas.reinhardtii.CC-4532	Cre14.g614950_4532.2.p	Cre14.g614950	46 kDa		0	0	0	0	0	0
Cre02.g091450		pacid=52511643 transcript=Cre02.g091450_4532.1 locus=Cre02.g091450_4532 ID=Cre02.g091450_4532.1.v6.1 annot-version=v6.1 assoLoc=4532_02_08841 org=Chlamydomonas.reinhardtii.CC-4532	Cre02.g091450_4532.1.p	Cre02.g091450	43 kDa		0	0	0	0	0	0
Cre03.g173800		pacid=52510107 transcript=Cre03.g173800_4532.1 locus=Cre03.g173800_4532 ID=Cre03.g173800_4532.1.v6.1 annot-version=v6.1 assoLoc=4532_03_17825 org=Chlamydomonas.reinhardtii.CC-4532	Cre03.g173800_4532.1.p	Cre03.g173800	49 kDa		0	0	0	0	0	0
Cre36.g759747		pacid=52539753 transcript=Cre36.g759747_4532.2 locus=Cre36.g759747_4532 ID=Cre36.g759747_4532.2.v6.1 annot-version=v6.1 assoLoc=4532_05_27356 org=Chlamydomonas.reinhardtii.CC-4532	Cre36.g759747_4532.2.p	Cre36.g759747	52 kDa		0	0	0	0	0	0
Cre06.g264850		pacid=52533697 transcript=Cre06.g264850_4532.1 locus=Cre06.g264850_4532 ID=Cre06.g264850_4532.1.v6.1 annot-version=v6.1 assoLoc=4532_06_29625 org=Chlamydomonas.reinhardtii.CC-4532	Cre06.g264850_4532.1.p	Cre06.g264850	185 kDa		0	0	0	0	0	0
Cre16.g678400		pacid=52516440 transcript=Cre16.g678400_4532.1 locus=Cre16.g678400_4532 ID=Cre16.g678400_4532.1.v6.1 annot-version=v6.1 assoLoc=4532_16_83701 org=Chlamydomonas.reinhardtii.CC-4532	Cre16.g678400_4532.1.p	Cre16.g678400	51 kDa		0	0	0	0	0	0
Cre17.g701450		pacid=52527849 transcript=Cre17.g701450_4532.2 locus=Cre17.g701450_4532 ID=Cre17.g701450_4532.2.v6.1 annot-version=v6.1 assoLoc=4532_17_86175 org=Chlamydomonas.reinhardtii.CC-4532	Cre17.g701450_4532.2.p	Cre17.g701450	50 kDa		0	0	0	0	0	0
Cre05.g234659		pacid=52540003 transcript=Cre05.g234659_4532.1 locus=Cre05.g234659_4532 ID=Cre05.g234659_4532.1.v6.1 annot-version=v6.1 assoLoc=4532_05_26581 org=Chlamydomonas.reinhardtii.CC-4532	Cre05.g234659_4532.1.p	Cre05.g234659	24 kDa		0	0	0	0	0	0
Cre10.g461650		pacid=52521478 transcript=Cre10.g461650_4532.1 locus=Cre10.g461650_4532 ID=Cre10.g461650_4532.1.v6.1 annot-version=v6.1 assoLoc=4532_10_55156 org=Chlamydomonas.reinhardtii.CC-4532	Cre10.g461650_4532.1.p	Cre10.g461650	32 kDa		0	0	0	0	0	0
Cre06.g278224		pacid=52533854 transcript=Cre06.g278224_4532.1 locus=Cre06.g278224_4532 ID=Cre06.g278224_4532.1.v6.1 annot-version=v6.1 assoLoc=4532_06_31886 org=Chlamydomonas.reinhardtii.CC-4532	Cre06.g278224_4532.1.p	Cre06.g278224	32 kDa		0	0	0	0	0	0
Cre03.g181350		pacid=52508757 transcript=Cre03.g181350_4532.1 locus=Cre03.g181350_4532 ID=Cre03.g181350_4532.1.v6.1 annot-version=v6.1 assoLoc=4532_03_18711 org=Chlamydomonas.reinhardtii.CC-4532	Cre03.g181350_4532.1.p	Cre03.g181350	21 kDa		0	0	0	0	0	0
Cre16.g693200		pacid=52518307 transcript=Cre16.g693200_4532.1 locus=Cre16.g693200_4532 ID=Cre16.g693200_4532.1.v6.1 annot-version=v6.1 assoLoc=4532_16_79030 org=Chlamydomonas.reinhardtii.CC-4532	Cre16.g693200_4532.1.p (+1)	Cre16.g693200	35 kDa		0	0	0	0	0	0
Cre02.g143050	RPP2	pacid=52512773 transcript=Cre02.g143050_4532.1 locus=Cre02.g143050_4532 ID=Cre02.g143050_4532.1.v6.1 annot-version=v6.1 assoLoc=4532_02_13956 org=Chlamydomonas.reinhardtii.CC-4532	Cre02.g143050_4532.1.p	Cre02.g143050	11 kDa	TRUE	0	0	0	0	0	0
Cre16.g663350		pacid=52517270 transcript=Cre16.g663350_4532.1 locus=Cre16.g663350_4532 ID=Cre16.g663350_4532.1.v6.1 annot-version=v6.1 assoLoc=4532_16_81126 org=Chlamydomonas.reinhardtii.CC-4532	Cre16.g663350_4532.1.p	Cre16.g663350	63 kDa		0	0	0	0	0	0
Cre09.g397660		pacid=52523183 transcript=Cre09.g397660_4532.1 locus=Cre09.g397660_4532 ID=Cre09.g397660_4532.1.v6.1 annot-version=v6.1 assoLoc=4532_09_48060 org=Chlamydomonas.reinhardtii.CC-4532	Cre09.g397660_4532.1.p	Cre09.g397660	31 kDa		0	0	0	0	0	0
Cre02.g082500	PSAN	pacid=52513424 transcript=Cre02.g082500_4532.2 locus=Cre02.g082500_4532 ID=Cre02.g082500_4532.2.v6.1 annot-version=v6.1 assoLoc=4532_02_07855 org=Chlamydomonas.reinhardtii.CC-4532	Cre02.g082500_4532.2.p	Cre02.g082500	15 kDa		0	0	0	0	0	0
Cre06.g278148		pacid=52531566 transcript=Cre06.g278148_4532.1 locus=Cre06.g278148_4532 ID=Cre06.g278148_4532.1.v6.1 annot-version=v6.1 assoLoc=4532_06_31506 org=Chlamydomonas.reinhardtii.CC-4532	Cre06.g278148_4532.1.p	Cre06.g278148	46 kDa		0	0	0	0	0	0
Cre16.g667800		pacid=52516947 transcript=Cre16.g667800_4532.1 locus=Cre16.g667800_4532 ID=Cre16.g667800_4532.1.v6.1 annot-version=v6.1 assoLoc=4532_16_82390 org=Chlamydomonas.reinhardtii.CC-4532	Cre16.g667800_4532.1.p	Cre16.g667800	61 kDa		0	0	0	0	0	0
Cre03.g211409		pacid=52510110 transcript=Cre03.g211409_4532.1 locus=Cre03.g211409_4532 ID=Cre03.g211409_4532.1.v6.1 annot-version=v6.1 assoLoc=4532_03_22011 org=Chlamydomonas.reinhardtii.CC-4532	Cre03.g211409_4532.1.p	Cre03.g211409	52 kDa		0	0	0	0	0	0
Cre16.g671400		pacid=52516143 transcript=Cre16.g671400_4532.2 locus=Cre16.g671400_4532 ID=Cre16.g671400_4532.2.v6.1 annot-version=v6.1 assoLoc=4532_16_82435 org=Chlamydomonas.reinhardtii.CC-4532	Cre16.g671400_4532.2.p	Cre16.g671400	73 kDa		0	0	0	0	0	0
Cre12.g523850	QCR1	pacid=52538148 transcript=Cre12.g523850_4532.1 locus=Cre12.g523850_4532 ID=Cre12.g523850_4532.1.v6.1 annot-version=v6.1 assoLoc=4532_12_63731 org=Chlamydomonas.reinhardtii.CC-4532	Cre12.g523850_4532.1.p	Cre12.g523850	55 kDa		0	0	0	0	0	0
Cre06.g306750		pacid=52533341 transcript=Cre06.g306750_4532.1 locus=Cre06.g306750_4532 ID=Cre06.g306750_4532.1.v6.1 annot-version=v6.1 assoLoc=4532_06_35585 org=Chlamydomonas.reinhardtii.CC-4532	Cre06.g306750_4532.1.p	Cre06.g306750	33 kDa		0	0	0	0	0	0
Cre03.g193550		pacid=52508965 transcript=Cre03.g193550_4532.1 locus=Cre03.g193550_4532 ID=Cre03.g193550_4532.1.v6.1 annot-version=v6.1 assoLoc=4532_03_20071 org=Chlamydomonas.reinhardtii.CC-4532	Cre03.g193550_4532.1.p	Cre03.g193550	27 kDa		0	0	0	0	0	0
Cre12.g550650		pacid=52538999 transcript=Cre12.g550650_4532.1 locus=Cre12.g550650_4532 ID=Cre12.g550650_4532.1.v6.1 annot-version=v6.1 assoLoc=4532_12_66850 org=Chlamydomonas.reinhardtii.CC-4532	Cre12.g550650_4532.1.p (+1)	Cre12.g550650	13 kDa		0	0	0	0	0	0
Cre12.g521450		pacid=52538861 transcript=Cre12.g521450_4532.1 locus=Cre12.g521450_4532 ID=Cre12.g521450_4532.1.v6.1 annot-version=v6.1 assoLoc=4532_12_63421 org=Chlamydomonas.reinhardtii.CC-4532	Cre12.g521450_4532.1.p	Cre12.g521450	25 kDa		0	0	0	0	0	0
Cre11.g483250		pacid=52526209 transcript=Cre11.g483250_4532.1 locus=Cre11.g483250_4532 ID=Cre11.g483250_4532.1.v6.1 annot-version=v6.1 assoLoc=4532_11_59241 org=Chlamydomonas.reinhardtii.CC-4532	Cre11.g483250_4532.1.p (+1)	Cre11.g483250	95 kDa		0	0	0	0	0	0
Cre01.g800050		pacid=52524850 transcript=Cre01.g800050_4532.1 locus=Cre01.g800050_4532 ID=Cre01.g800050_4532.1.v6.1 annot-version=v6.1 assoLoc=4532_01_01981 org=Chlamydomonas.reinhardtii.CC-4532	Cre01.g800050_4532.1.p	Cre01.g800050	15 kDa		0	0	0	0	0	0
Cre03.g175351		pacid=52508655 transcript=Cre03.g175351_4532.1 locus=Cre03.g175351_4532 ID=Cre03.g175351_4532.1.v6.1 annot-version=v6.1 assoLoc=4532_03_18000 org=Chlamydomonas.reinhardtii.CC-4532	Cre03.g175351_4532.1.p	Cre03.g175351	71 kDa		0	0	0	0	0	0
Cre17.g722200		pacid=52527542 transcript=Cre17.g722200_4532.1 locus=Cre17.g722200_4532 ID=Cre17.g722200_4532.1.v6.1 annot-version=v6.1 assoLoc=4532_17_88351 org=Chlamydomonas.reinhardtii.CC-4532	Cre17.g722200_4532.1.p	Cre17.g722200	16 kDa		0	0	0	0	0	0
Cre05.g238364		pacid=52540066 transcript=Cre05.g238364_4532.1 locus=Cre05.g238364_4532 ID=Cre05.g238364_4532.1.v6.1 annot-version=v6.1 assoLoc=4532_05_27105 org=Chlamydomonas.reinhardtii.CC-4532	Cre05.g238364_4532.1.p	Cre05.g238364	14 kDa		0	0	0	0	0	0
Cre09.g410600		pacid=52522228 transcript=Cre09.g410600_4532.1 locus=Cre09.g410600_4532 ID=Cre09.g410600_4532.1.v6.1 annot-version=v6.1 assoLoc=4532_09_49430 org=Chlamydomonas.reinhardtii.CC-4532	Cre09.g410600_4532.1.p	Cre09.g410600	41 kDa		0	0	0	0	0	0
Cre12.g535250		pacid=52536230 transcript=Cre12.g535250_4532.1 locus=Cre12.g535250_4532 ID=Cre12.g535250_4532.1.v6.1 annot-version=v6.1 assoLoc=4532_12_65040 org=Chlamydomonas.reinhardtii.CC-4532	Cre12.g535250_4532.1.p	Cre12.g535250	105 kDa		0	0	0	0	0	0
Cre07.g316900		pacid=52530443 transcript=Cre07.g316900_4532.1 locus=Cre07.g316900_4532 ID=Cre07.g316900_4532.1.v6.1 annot-version=v6.1 assoLoc=4532_07_36670 org=Chlamydomonas.reinhardtii.CC-4532	Cre07.g316900_4532.1.p (+1)	Cre07.g316900	161 kDa		0	0	0	0	0	0
Cre09.g407700	CEP1	pacid=52521926 transcript=Cre09.g407700_4532.1 locus=Cre09.g407700_4532 ID=Cre09.g407700_4532.1.v6.1 annot-version=v6.1 assoLoc=4532_09_49111 org=Chlamydomonas.reinhardtii.CC-4532	Cre09.g407700_4532.1.p	Cre09.g407700	54 kDa		0	0	0	0	0	0
Cre09.g801067		pacid=52522856 transcript=Cre09.g801067_4532.1 locus=Cre09.g801067_4532 ID=Cre09.g801067_4532.1.v6.1 annot-version=v6.1 assoLoc=4532_09_48996 org=Chlamydomonas.reinhardtii.CC-4532	Cre09.g801067_4532.1.p	Cre09.g801067	27 kDa		0	0	0	0	0	0
Cre01.g012150	MSRA4	pacid=52524957 transcript=Cre01.g012150_4532.1 locus=Cre01.g012150_4532 ID=Cre01.g012150_4532.1.v6.1 annot-version=v6.1 assoLoc=4532_01_01576 org=Chlamydomonas.reinhardtii.CC-4532	Cre01.g012150_4532.1.p	Cre01.g012150	37 kDa		0	0	0	0	0	0
Cre01.g013700	ASC1	pacid=52525011 transcript=Cre01.g013700_4532.1 locus=Cre01.g013700_4532 ID=Cre01.g013700_4532.1.v6.1 annot-version=v6.1 assoLoc=4532_01_01741 org=Chlamydomonas.reinhardtii.CC-4532	Cre01.g013700_4532.1.p	Cre01.g013700	28 kDa		0	0	0	0	0	0
Cre09.g800985		pacid=52522325 transcript=Cre09.g800985_4532.1 locus=Cre09.g800985_4532 ID=Cre09.g800985_4532.1.v6.1 annot-version=v6.1 assoLoc=4532_09_45716 org=Chlamydomonas.reinhardtii.CC-4532	Cre09.g800985_4532.1.p	Cre09.g800985	6 kDa		0	0	0	0	0	0
Cre01.g061077		pacid=52525780 transcript=Cre01.g061077_4532.1 locus=Cre01.g061077_4532 ID=Cre01.g061077_4532.1.v6.1 annot-version=v6.1 assoLoc=4532_01_06555 org=Chlamydomonas.reinhardtii.CC-4532	Cre01.g061077_4532.1.p	Cre01.g061077	29 kDa		0	0	0	0	0	0
Cre17.g721800		pacid=52528102 transcript=Cre17.g721800_4532.1 locus=Cre17.g721800_4532 ID=Cre17.g721800_4532.1.v6.1 annot-version=v6.1 assoLoc=4532_17_88310 org=Chlamydomonas.reinhardtii.CC-4532	Cre17.g721800_4532.1.p	Cre17.g721800	18 kDa		0	0	0	0	0	0
Cre16.g682363		pacid=52518036 transcript=Cre16.g682363_4532.1 locus=Cre16.g682363_4532 ID=Cre16.g682363_4532.1.v6.1 annot-version=v6.1 assoLoc=4532_16_85060 org=Chlamydomonas.reinhardtii.CC-4532	Cre16.g682363_4532.1.p	Cre16.g682363	33 kDa		0	0	0	0	0	0
Cre13.g580850	PRPL22	pacid=52514959 transcript=Cre13.g580850_4532.2 locus=Cre13.g580850_4532 ID=Cre13.g580850_4532.2.v6.1 annot-version=v6.1 assoLoc=4532_13_70506 org=Chlamydomonas.reinhardtii.CC-4532	Cre13.g580850_4532.2.p	Cre13.g580850	19 kDa		0	0	0	0	0	0
Cre03.g200700		pacid=52510076 transcript=Cre03.g200700_4532.1 locus=Cre03.g200700_4532 ID=Cre03.g200700_4532.1.v6.1 annot-version=v6.1 assoLoc=4532_03_21630 org=Chlamydomonas.reinhardtii.CC-4532	Cre03.g200700_4532.1.p	Cre03.g200700	24 kDa		0	0	0	0	0	0
Cre16.g688350		pacid=52518401 transcript=Cre16.g688350_4532.2 locus=Cre16.g688350_4532 ID=Cre16.g688350_4532.2.v6.1 annot-version=v6.1 assoLoc=4532_16_82556 org=Chlamydomonas.reinhardtii.CC-4532	Cre16.g688350_4532.2.p	Cre16.g688350	62 kDa		0	0	0	0	0	0
Cre16.g677100		pacid=52516376 transcript=Cre16.g677100_4532.1 locus=Cre16.g677100_4532 ID=Cre16.g677100_4532.1.v6.1 annot-version=v6.1 assoLoc=4532_16_83850_EX org=Chlamydomonas.reinhardtii.CC-4532	Cre16.g677100_4532.1.p	Cre16.g677100	105 kDa		0	0	0	0	0	0
Cre09.g407850		pacid=52522933 transcript=Cre09.g407850_4532.1 locus=Cre09.g407850_4532 ID=Cre09.g407850_4532.1.v6.1 annot-version=v6.1 assoLoc=4532_09_49126 org=Chlamydomonas.reinhardtii.CC-4532	Cre09.g407850_4532.1.p	Cre09.g407850	32 kDa		0	0	0	0	0	0
Cre02.g100400		pacid=52514236 transcript=Cre02.g100400_4532.1 locus=Cre02.g100400_4532 ID=Cre02.g100400_4532.1.v6.1 annot-version=v6.1 assoLoc=4532_02_09845 org=Chlamydomonas.reinhardtii.CC-4532	Cre02.g100400_4532.1.p	Cre02.g100400	12 kDa		0	0	0	0	0	0
Cre12.g801405		pacid=52536399 transcript=Cre12.g801405_4532.1 locus=Cre12.g801405_4532 ID=Cre12.g801405_4532.1.v6.1 annot-version=v6.1 assoLoc=4532_12_63060 org=Chlamydomonas.reinhardtii.CC-4532	Cre12.g801405_4532.1.p	Cre12.g801405	19 kDa		0	0	0	0	0	0
Cre03.g172300	MPC1	pacid=52511475 transcript=Cre03.g172300_4532.1 locus=Cre03.g172300_4532 ID=Cre03.g172300_4532.1.v6.1 annot-version=v6.1 assoLoc=4532_03_17665 org=Chlamydomonas.reinhardtii.CC-4532	Cre03.g172300_4532.1.p	Cre03.g172300	37 kDa		0	0	0	0	0	0
Cre16.g693450		pacid=52517983 transcript=Cre16.g693450_4532.1 locus=Cre16.g693450_4532 ID=Cre16.g693450_4532.1.v6.1 annot-version=v6.1 assoLoc=4532_16_79001 org=Chlamydomonas.reinhardtii.CC-4532	Cre16.g693450_4532.1.p	Cre16.g693450	64 kDa		0	0	0	0	0	0
Cre01.g051500	ULP1,LUP1	pacid=52523672 transcript=Cre01.g051500_4532.1 locus=Cre01.g051500_4532 ID=Cre01.g051500_4532.1.v6.1 annot-version=v6.1 assoLoc=4532_01_05920 org=Chlamydomonas.reinhardtii.CC-4532	Cre01.g051500_4532.1.p	Cre01.g051500	12 kDa		0	0	0	0	0	0
Cre06.g278168		pacid=52532830 transcript=Cre06.g278168_4532.1 locus=Cre06.g278168_4532 ID=Cre06.g278168_4532.1.v6.1 annot-version=v6.1 assoLoc=4532_06_31600 org=Chlamydomonas.reinhardtii.CC-4532	Cre06.g278168_4532.1.p	Cre06.g278168	34 kDa		0	0	0	0	0	0
Cre13.g564100		pacid=52515311 transcript=Cre13.g564100_4532.2 locus=Cre13.g564100_4532 ID=Cre13.g564100_4532.2.v6.1 annot-version=v6.1 assoLoc=4532_13_68645 org=Chlamydomonas.reinhardtii.CC-4532	Cre13.g564100_4532.2.p	Cre13.g564100	59 kDa		0	0	0	0	0	0
Cre16.g680232		pacid=52518120 transcript=Cre16.g680232_4532.2 locus=Cre16.g680232_4532 ID=Cre16.g680232_4532.2.v6.1 annot-version=v6.1 assoLoc=4532_16_81761 org=Chlamydomonas.reinhardtii.CC-4532	Cre16.g680232_4532.2.p	Cre16.g680232	54 kDa		0	0	0	0	0	0
Cre11.g468250		pacid=52526544 transcript=Cre11.g468250_4532.1 locus=Cre11.g468250_4532 ID=Cre11.g468250_4532.1.v6.1 annot-version=v6.1 assoLoc=4532_11_57120 org=Chlamydomonas.reinhardtii.CC-4532	Cre11.g468250_4532.1.p	Cre11.g468250	49 kDa		0	0	0	0	0	0
Cre11.g467702		pacid=52525993 transcript=Cre11.g467702_4532.1 locus=Cre11.g467702_4532 ID=Cre11.g467702_4532.1.v6.1 annot-version=v6.1 assoLoc=4532_11_56780 org=Chlamydomonas.reinhardtii.CC-4532	Cre11.g467702_4532.1.p	Cre11.g467702	55 kDa		0	0	0	0	0	0
Cre05.g800581		pacid=52540073 transcript=Cre05.g800581_4532.2 locus=Cre05.g800581_4532 ID=Cre05.g800581_4532.2.v6.1 annot-version=v6.1 assoLoc=4532_05_27985 org=Chlamydomonas.reinhardtii.CC-4532	Cre05.g800581_4532.2.p	Cre05.g800581	90 kDa		0	0	0	0	0	0
Cre03.g185450		pacid=52510004 transcript=Cre03.g185450_4532.1 locus=Cre03.g185450_4532 ID=Cre03.g185450_4532.1.v6.1 annot-version=v6.1 assoLoc=4532_03_19130 org=Chlamydomonas.reinhardtii.CC-4532	Cre03.g185450_4532.1.p	Cre03.g185450	148 kDa		0	0	0	2	0	1
Cre03.g181500		pacid=52511015 transcript=Cre03.g181500_4532.1 locus=Cre03.g181500_4532 ID=Cre03.g181500_4532.1.v6.1 annot-version=v6.1 assoLoc=4532_03_18725 org=Chlamydomonas.reinhardtii.CC-4532	Cre03.g181500_4532.1.p	Cre03.g181500	66 kDa		0	0	0	0	0	0
Cre01.g045800		pacid=52525072 transcript=Cre01.g045800_4532.1 locus=Cre01.g045800_4532 ID=Cre01.g045800_4532.1.v6.1 annot-version=v6.1 assoLoc=4532_01_05286 org=Chlamydomonas.reinhardtii.CC-4532	Cre01.g045800_4532.1.p	Cre01.g045800	57 kDa	TRUE	0	0	0	2	0	1
Cre12.g511900	RPE1	pacid=52537592 transcript=Cre12.g511900_4532.2 locus=Cre12.g511900_4532 ID=Cre12.g511900_4532.2.v6.1 annot-version=v6.1 assoLoc=4532_12_60801 org=Chlamydomonas.reinhardtii.CC-4532	Cre12.g511900_4532.2.p	Cre12.g511900	28 kDa		0	0	0	0	0	0
Cre08.g383200		pacid=52534419 transcript=Cre08.g383200_4532.1 locus=Cre08.g383200_4532 ID=Cre08.g383200_4532.1.v6.1 annot-version=v6.1 assoLoc=4532_08_44935 org=Chlamydomonas.reinhardtii.CC-4532	Cre08.g383200_4532.1.p	Cre08.g383200	251 kDa		0	0	0	2	0	1
Cre01.g007100		pacid=52523500 transcript=Cre01.g007100_4532.1 locus=Cre01.g007100_4532 ID=Cre01.g007100_4532.1.v6.1 annot-version=v6.1 assoLoc=4532_01_00966 org=Chlamydomonas.reinhardtii.CC-4532	Cre01.g007100_4532.1.p	Cre01.g007100	162 kDa		0	0	0	1	0	0.5
Cre02.g120100	RBCS1	pacid=52513580 transcript=Cre02.g120100_4532.1 locus=Cre02.g120100_4532 ID=Cre02.g120100_4532.1.v6.1 annot-version=v6.1 assoLoc=4532_02_12080 org=Chlamydomonas.reinhardtii.CC-4532	Cre02.g120100_4532.1.p	Cre02.g120100	21 kDa	TRUE	0	0	0	0	0	0
Cre16.g675550		pacid=52516001 transcript=Cre16.g675550_4532.4 locus=Cre16.g675550_4532 ID=Cre16.g675550_4532.4.v6.1 annot-version=v6.1 assoLoc=4532_16_84026 org=Chlamydomonas.reinhardtii.CC-4532	Cre16.g675550_4532.4.p	Cre16.g675550	20 kDa	TRUE	0	0	0	0	0	0
Cre02.g104650		pacid=52513596 transcript=Cre02.g104650_4532.1 locus=Cre02.g104650_4532 ID=Cre02.g104650_4532.1.v6.1 annot-version=v6.1 assoLoc=4532_02_10316 org=Chlamydomonas.reinhardtii.CC-4532	Cre02.g104650_4532.1.p	Cre02.g104650	126 kDa	TRUE	0	0	0	1	0	0.5
Cre10.g460532	APC2b,APC2	pacid=52520598 transcript=Cre10.g460532_4532.1 locus=Cre10.g460532_4532 ID=Cre10.g460532_4532.1.v6.1 annot-version=v6.1 assoLoc=4532_10_55020 org=Chlamydomonas.reinhardtii.CC-4532	Cre10.g460532_4532.1.p (+1)	Cre10.g460532	142 kDa		0	0	0	2	0	1
Cre01.g062172		pacid=52525141 transcript=Cre01.g062172_4532.1 locus=Cre01.g062172_4532 ID=Cre01.g062172_4532.1.v6.1 annot-version=v6.1 assoLoc=4532_01_06571 org=Chlamydomonas.reinhardtii.CC-4532	Cre01.g062172_4532.1.p	Cre01.g062172	13 kDa	TRUE	0	0	0	0	0	0
Cre02.g116250		pacid=52512319 transcript=Cre02.g116250_4532.1 locus=Cre02.g116250_4532 ID=Cre02.g116250_4532.1.v6.1 annot-version=v6.1 assoLoc=4532_02_11631 org=Chlamydomonas.reinhardtii.CC-4532	Cre02.g116250_4532.1.p	Cre02.g116250	25 kDa		0	0	0	0	0	0
Cre02.g100300		pacid=52513122 transcript=Cre02.g100300_4532.1 locus=Cre02.g100300_4532 ID=Cre02.g100300_4532.1.v6.1 annot-version=v6.1 assoLoc=4532_02_09836 org=Chlamydomonas.reinhardtii.CC-4532	Cre02.g100300_4532.1.p	Cre02.g100300	85 kDa		0	0	0	2	0	1
Cre07.g322450		pacid=52529481 transcript=Cre07.g322450_4532.1 locus=Cre07.g322450_4532 ID=Cre07.g322450_4532.1.v6.1 annot-version=v6.1 assoLoc=4532_07_37266 org=Chlamydomonas.reinhardtii.CC-4532	Cre07.g322450_4532.1.p	Cre07.g322450	260 kDa		0	0	0	0	0	0
Cre07.g348040		pacid=52530314 transcript=Cre07.g348040_4532.2 locus=Cre07.g348040_4532 ID=Cre07.g348040_4532.2.v6.1 annot-version=v6.1 assoLoc=4532_07_40461 org=Chlamydomonas.reinhardtii.CC-4532	Cre07.g348040_4532.2.p	Cre07.g348040	79 kDa		0	0	0	0	0	0
Cre16.g683600		pacid=52518311 transcript=Cre16.g683600_4532.1 locus=Cre16.g683600_4532 ID=Cre16.g683600_4532.1.v6.1 annot-version=v6.1 assoLoc=4532_16_83140 org=Chlamydomonas.reinhardtii.CC-4532	Cre16.g683600_4532.1.p	Cre16.g683600	23 kDa		0	0	0	0	0	0
Cre08.g360300		pacid=52534327 transcript=Cre08.g360300_4532.1 locus=Cre08.g360300_4532 ID=Cre08.g360300_4532.1.v6.1 annot-version=v6.1 assoLoc=4532_08_42250 org=Chlamydomonas.reinhardtii.CC-4532	Cre08.g360300_4532.1.p	Cre08.g360300	43 kDa		0	0	0	1	0	0.5
Cre10.g440000		pacid=52519645 transcript=Cre10.g440000_4532.1 locus=Cre10.g440000_4532 ID=Cre10.g440000_4532.1.v6.1 annot-version=v6.1 assoLoc=4532_10_52676 org=Chlamydomonas.reinhardtii.CC-4532	Cre10.g440000_4532.1.p	Cre10.g440000	276 kDa		0	0	0	0	0	0
Cre01.g066917	LHCBM1	pacid=52523558 transcript=Cre01.g066917_4532.1 locus=Cre01.g066917_4532 ID=Cre01.g066917_4532.1.v6.1 annot-version=v6.1 assoLoc=4532_01_06630 org=Chlamydomonas.reinhardtii.CC-4532	Cre01.g066917_4532.1.p	Cre01.g066917	28 kDa	TRUE	0	0	0	0	0	0
Cre01.g024500		pacid=52524459 transcript=Cre01.g024500_4532.1 locus=Cre01.g024500_4532 ID=Cre01.g024500_4532.1.v6.1 annot-version=v6.1 assoLoc=4532_01_02936 org=Chlamydomonas.reinhardtii.CC-4532	Cre01.g024500_4532.1.p	Cre01.g024500	285 kDa		0	0	0	1	0	0.5
Cre02.g095550		pacid=52512594 transcript=Cre02.g095550_4532.1 locus=Cre02.g095550_4532 ID=Cre02.g095550_4532.1.v6.1 annot-version=v6.1 assoLoc=4532_02_09330 org=Chlamydomonas.reinhardtii.CC-4532	Cre02.g095550_4532.1.p	Cre02.g095550	1096 kDa	TRUE	0	0	0	1	0	0.5
Cre09.g402478		pacid=52521621 transcript=Cre09.g402478_4532.1 locus=Cre09.g402478_4532 ID=Cre09.g402478_4532.1.v6.1 annot-version=v6.1 assoLoc=4532_09_48726 org=Chlamydomonas.reinhardtii.CC-4532	Cre09.g402478_4532.1.p	Cre09.g402478	146 kDa		0	0	0	1	0	0.5
Cre02.g117000		pacid=52512385 transcript=Cre02.g117000_4532.1 locus=Cre02.g117000_4532 ID=Cre02.g117000_4532.1.v6.1 annot-version=v6.1 assoLoc=4532_02_11715 org=Chlamydomonas.reinhardtii.CC-4532	Cre02.g117000_4532.1.p	Cre02.g117000	329 kDa		0	0	0	0	0	0
Cre03.g196450		pacid=52511352 transcript=Cre03.g196450_4532.1 locus=Cre03.g196450_4532 ID=Cre03.g196450_4532.1.v6.1 annot-version=v6.1 assoLoc=4532_03_20416 org=Chlamydomonas.reinhardtii.CC-4532	Cre03.g196450_4532.1.p	Cre03.g196450	71 kDa		0	0	0	1	0	0.5
Cre14.g619900		pacid=52518726 transcript=Cre14.g619900_4532.1 locus=Cre14.g619900_4532 ID=Cre14.g619900_4532.1.v6.1 annot-version=v6.1 assoLoc=4532_14_74015 org=Chlamydomonas.reinhardtii.CC-4532	Cre14.g619900_4532.1.p	Cre14.g619900	35 kDa		0	0	0	0	0	0
Cre09.g402589		pacid=52523304 transcript=Cre09.g402589_4532.1 locus=Cre09.g402589_4532 ID=Cre09.g402589_4532.1.v6.1 annot-version=v6.1 assoLoc=4532_09_48741 org=Chlamydomonas.reinhardtii.CC-4532	Cre09.g402589_4532.1.p	Cre09.g402589	404 kDa	TRUE	0	0	0	1	0	0.5
Cre06.g278098		pacid=52532318 transcript=Cre06.g278098_4532.1 locus=Cre06.g278098_4532 ID=Cre06.g278098_4532.1.v6.1 annot-version=v6.1 assoLoc=4532_06_31261 org=Chlamydomonas.reinhardtii.CC-4532	Cre06.g278098_4532.1.p	Cre06.g278098	89 kDa		0	0	0	0	0	0
Cre11.g468383		pacid=52526052 transcript=Cre11.g468383_4532.1 locus=Cre11.g468383_4532 ID=Cre11.g468383_4532.1.v6.1 annot-version=v6.1 assoLoc=4532_11_57001 org=Chlamydomonas.reinhardtii.CC-4532	Cre11.g468383_4532.1.p	Cre11.g468383	94 kDa		0	0	0	2	0	1
Cre12.g554528		pacid=52538059 transcript=Cre12.g554528_4532.1 locus=Cre12.g554528_4532 ID=Cre12.g554528_4532.1.v6.1 annot-version=v6.1 assoLoc=4532_12_68231 org=Chlamydomonas.reinhardtii.CC-4532	Cre12.g554528_4532.1.p	Cre12.g554528	134 kDa	TRUE	0	0	0	0	0	0
Cre06.g278213	LHCA6	pacid=52531485 transcript=Cre06.g278213_4532.5 locus=Cre06.g278213_4532 ID=Cre06.g278213_4532.5.v6.1 annot-version=v6.1 assoLoc=4532_06_31831 org=Chlamydomonas.reinhardtii.CC-4532	Cre06.g278213_4532.5.p	Cre06.g278213	26 kDa	TRUE	0	0	0	0	0	0
Cre13.g607650		pacid=52515903 transcript=Cre13.g607650_4532.1 locus=Cre13.g607650_4532 ID=Cre13.g607650_4532.1.v6.1 annot-version=v6.1 assoLoc=4532_13_72411 org=Chlamydomonas.reinhardtii.CC-4532	Cre13.g607650_4532.1.p	Cre13.g607650	501 kDa		0	0	0	0	0	0
Cre10.g435850		pacid=52519599 transcript=Cre10.g435850_4532.1 locus=Cre10.g435850_4532 ID=Cre10.g435850_4532.1.v6.1 annot-version=v6.1 assoLoc=4532_10_52230 org=Chlamydomonas.reinhardtii.CC-4532	Cre10.g435850_4532.1.p	Cre10.g435850	30 kDa		0	0	0	0	0	0
Cre16.g686050		pacid=52516590 transcript=Cre16.g686050_4532.1 locus=Cre16.g686050_4532 ID=Cre16.g686050_4532.1.v6.1 annot-version=v6.1 assoLoc=4532_16_82810 org=Chlamydomonas.reinhardtii.CC-4532	Cre16.g686050_4532.1.p	Cre16.g686050	144 kDa		0	0	0	2	0	1
Cre02.g116100		pacid=52511882 transcript=Cre02.g116100_4532.1 locus=Cre02.g116100_4532 ID=Cre02.g116100_4532.1.v6.1 annot-version=v6.1 assoLoc=4532_02_11610 org=Chlamydomonas.reinhardtii.CC-4532	Cre02.g116100_4532.1.p	Cre02.g116100	306 kDa		0	0	0	0	0	0
Cre12.g532350	CAV8	pacid=52537988 transcript=Cre12.g532350_4532.1 locus=Cre12.g532350_4532 ID=Cre12.g532350_4532.1.v6.1 annot-version=v6.1 assoLoc=4532_12_64680 org=Chlamydomonas.reinhardtii.CC-4532	Cre12.g532350_4532.1.p	Cre12.g532350	388 kDa	TRUE	0	0	0	0	0	0
Cre02.g112200		pacid=52512756 transcript=Cre02.g112200_4532.2 locus=Cre02.g112200_4532 ID=Cre02.g112200_4532.2.v6.1 annot-version=v6.1 assoLoc=4532_02_11170 org=Chlamydomonas.reinhardtii.CC-4532	Cre02.g112200_4532.2.p	Cre02.g112200	255 kDa	TRUE	0	0	0	1	0	0.5
Cre10.g801106		pacid=52520454 transcript=Cre10.g801106_4532.1 locus=Cre10.g801106_4532 ID=Cre10.g801106_4532.1.v6.1 annot-version=v6.1 assoLoc=4532_10_50780 org=Chlamydomonas.reinhardtii.CC-4532	Cre10.g801106_4532.1.p	Cre10.g801106	18 kDa		0	0	0	0	0	0
Cre04.g220000		pacid=52540618 transcript=Cre04.g220000_4532.1 locus=Cre04.g220000_4532 ID=Cre04.g220000_4532.1.v6.1 annot-version=v6.1 assoLoc=4532_04_24180 org=Chlamydomonas.reinhardtii.CC-4532	Cre04.g220000_4532.1.p	Cre04.g220000	261 kDa		0	0	0	1	0	0.5
Cre11.g467562		pacid=52526458 transcript=Cre11.g467562_4532.1 locus=Cre11.g467562_4532 ID=Cre11.g467562_4532.1.v6.1 annot-version=v6.1 assoLoc=4532_11_55991 org=Chlamydomonas.reinhardtii.CC-4532	Cre11.g467562_4532.1.p	Cre11.g467562	265 kDa		0	0	0	0	0	0
Cre01.g010950		pacid=52525161 transcript=Cre01.g010950_4532.1 locus=Cre01.g010950_4532 ID=Cre01.g010950_4532.1.v6.1 annot-version=v6.1 assoLoc=4532_01_01435 org=Chlamydomonas.reinhardtii.CC-4532	Cre01.g010950_4532.1.p	Cre01.g010950	142 kDa		0	0	0	2	0	1
Cre06.g255100		pacid=52531634 transcript=Cre06.g255100_4532.1 locus=Cre06.g255100_4532 ID=Cre06.g255100_4532.1.v6.1 annot-version=v6.1 assoLoc=4532_06_28571 org=Chlamydomonas.reinhardtii.CC-4532	Cre06.g255100_4532.1.p	Cre06.g255100	94 kDa	TRUE	0	0	0	0	0	0
Cre10.g444850	CAV7	pacid=52521231 transcript=Cre10.g444850_4532.1 locus=Cre10.g444850_4532 ID=Cre10.g444850_4532.1.v6.1 annot-version=v6.1 assoLoc=4532_10_53171 org=Chlamydomonas.reinhardtii.CC-4532	Cre10.g444850_4532.1.p	Cre10.g444850	404 kDa		0	0	0	1	0	0.5
Cre12.g518350		pacid=52537943 transcript=Cre12.g518350_4532.1 locus=Cre12.g518350_4532 ID=Cre12.g518350_4532.1.v6.1 annot-version=v6.1 assoLoc=4532_12_63106 org=Chlamydomonas.reinhardtii.CC-4532	Cre12.g518350_4532.1.p	Cre12.g518350	276 kDa		0	0	0	0	0	0
Cre13.g604600		pacid=52514852 transcript=Cre13.g604600_4532.1 locus=Cre13.g604600_4532 ID=Cre13.g604600_4532.1.v6.1 annot-version=v6.1 assoLoc=4532_13_72091 org=Chlamydomonas.reinhardtii.CC-4532	Cre13.g604600_4532.1.p	Cre13.g604600	200 kDa		0	0	0	1	0	0.5
Cre03.g198975		pacid=52509774 transcript=Cre03.g198975_4532.1 locus=Cre03.g198975_4532 ID=Cre03.g198975_4532.1.v6.1 annot-version=v6.1 assoLoc=4532_03_22576_EX org=Chlamydomonas.reinhardtii.CC-4532	Cre03.g198975_4532.1.p	Cre03.g198975	110 kDa	TRUE	0	0	0	0	0	0
Cre11.g467500		pacid=52526622 transcript=Cre11.g467500_4532.1 locus=Cre11.g467500_4532 ID=Cre11.g467500_4532.1.v6.1 annot-version=v6.1 assoLoc=4532_11_57231 org=Chlamydomonas.reinhardtii.CC-4532	Cre11.g467500_4532.1.p	Cre11.g467500	130 kDa		0	0	0	0	0	0
Cre09.g390000		pacid=52512865 transcript=Cre09.g390000_4532.1 locus=Cre09.g390000_4532 ID=Cre09.g390000_4532.1.v6.1 annot-version=v6.1 assoLoc=4532_02_12526 org=Chlamydomonas.reinhardtii.CC-4532	Cre09.g390000_4532.1.p	Cre09.g390000	177 kDa		0	0	0	1	0	0.5
Cre16.g676981		pacid=52516684 transcript=Cre16.g676981_4532.1 locus=Cre16.g676981_4532 ID=Cre16.g676981_4532.1.v6.1 annot-version=v6.1 assoLoc=4532_16_84800 org=Chlamydomonas.reinhardtii.CC-4532	Cre16.g676981_4532.1.p	Cre16.g676981	475 kDa		0	0	0	0	0	0
[truncated: 11,856 more rows]
