# Supplementary material for: Proteomic analysis of the pyrenoid-traversing membranes of Chlamydomonas reinhardtii reveals novel components
Source: bioRxiv. 2025 Aug 12:2024.10.28.620638. Originally published 2024 Oct 31. Preprint. [Version 2] doi: 10.1101/2024.10.28.620638 (PMC11565738; doi:10.1101/2024.10.28.620638)
Supplement: Supplement 7 [file media-7.xlsx]

## Sheet: Live_pq_4390_peptides_TMTMosaic
UniprotID	GeneSymbol	Gene Name	PeptideId	PeptideSequence	CMJ030-1	CMJ030-2	CC5415-1	CC5415-2	saga1	epyc1	mith1	cia5	lci16-1	lci16-3	pme1-1	pme1-2
Cre08.g380151_4532.1.p	Cre08.g380151_4532.1.p		24115	R.ELLSAEFPAPAGAR.L	10.8264	6.67385	9.32511	16.0902	9.57367	8.53244	16.7073	12.2331	8.09806	17.1622	12.2799	8.73394
Cre08.g380151_4532.1.p	Cre08.g380151_4532.1.p		4626	R.GLDLHM*VAAR.L	201.72	199.422	226.448	271.963	201.802	105.851	333.387	242.181	216.332	402.253	257.545	224.73
Cre08.g380151_4532.1.p	Cre08.g380151_4532.1.p		9889	R.GLPAEAFSAR.G	15.6826	13.3218	14.7498	17.8637	13.1691	10.1357	23.7328	18.438	15.7874	28.4882	17.7713	12.2682
Cre08.g380151_4532.1.p	Cre08.g380151_4532.1.p		27186	K.LALKPPFK.T	82.8071	79.8271	91.7494	89.9769	107.779	88.4774	110.171	108.961	65.0242	161.095	92.7971	81.9993
Cre12.g488100_4532.1.p	Cre12.g488100_4532.1.p		21631	R.ATDLPTAAAAAAAAAANGESGGR.V	17.3736	17.4769	18.4104	21.6339	20.2646	20.1801	21.6265	19.829	22.1735	20.5142	18.229	23.2951
Cre12.g488100_4532.1.p	Cre12.g488100_4532.1.p		7570	K.SVLDSVAAGR.Y	42.6868	36.1757	41.7459	40.0071	59.5406	41.0187	46.7864	52.0532	57.5535	49.5378	46.3079	44.667
Cre07.g323450_4532.1.p	Cre07.g323450_4532.1.p		14312	K.GEAAMTPVVAPPDK.A	20.3079	16.878	19.7643	18.6013	30.9626	15.3132	24.2993	24.8183	32.0577	22.8158	25.6248	22.7666
Cre07.g323450_4532.1.p	Cre07.g323450_4532.1.p		8439	K.VAADFGCGDAK.I	19.1077	18.0668	21.8722	18.1901	28.9009	13.6019	23.4353	26.1961	21.8967	27.8706	26.7998	23.5846
Cre12.g536550_4532.1.p	Cre12.g536550_4532.1.p		35818	R.EIVKPDNQLWLSEADLNEEVAK.M	28.6678	22.1297	25.7385	22.7465	19.9045	15.4226	19.6225	27.3273	23.8829	20.4265	26.1665	36.6433
Cre11.g467400_4532.1.p	Cre11.g467400_4532.1.p		9830	K.AAPAAAEPPAAAAPPAPPK.E	25.6612	30.6733	35.9669	26.6858	29.9433	43.4891	33.1639	41.9599	32.6219	30.417	34.7023	34.6963
Cre12.g544400_4532.1.p	Cre12.g544400_4532.1.p		5766	K.FATMSTAEAR.M	16.4067	16.4515	15.0182	14.2055	9.43643	3.90193	17.2128	10.7285	14.9055	15.7189	14.1538	18.904
Cre11.g467682_4532.1.p	Cre11.g467682_4532.1.p		28945	R.SFLVAAAGDAEELR.V	39.0808	37.1926	43.4448	40.6328	112.779	117.929	58.9917	36.9979	42.4404	11.8213	41.027	48.9273
Cre09.g389150_4532.1.p	Cre09.g389150_4532.1.p		11882	R.VTLAGYK.D	19.2755	17.6315	18.9614	15.9972	12.378	11.8765	7.88483	14.5403	18.2986	7.56304	26.3099	24.8238
Cre16.g695300_4532.1.p	Cre16.g695300_4532.1.p		13898	R.GVTGLPDPM*AGLR.V	16.3875	15.5394	19.4895	18.7529	32.3155	37.1275	14.4515	18.9881	12.0173	19.701	15.9486	13.7742
Cre16.g696000_4532.1.p	Cre16.g696000_4532.1.p		21196	K.ASDAGLAAATADAIAK.L	11.4706	15.4475	15.7568	14.2937	12.8005	17.0794	11.8449	18.5989	14.6085	17.5691	15.1698	14.9762
Cre16.g696000_4532.1.p	Cre16.g696000_4532.1.p		1869	K.EGEEGAEEGEK.A	221.766	253.045	260.827	237.941	147.785	210.262	153.184	237.787	216.773	265.94	241.433	209.568
Cre16.g696000_4532.1.p	Cre16.g696000_4532.1.p		10210	K.LDPVAGDGAVQHSAIK.T	53.0887	62.3212	42.5311	44.602	34.2563	23.3621	39.1794	49.0716	54.9961	40.617	42.5444	40.2173
Cre01.g009250_4532.1.p	Cre01.g009250_4532.1.p	TOP2	9984	K.SIEEMYQK.K	17.8806	19.5556	19.0442	33.0979	8.27808	0	24.1387	8.15602	7.07836	125.747	9.43034	6.90849
Cre11.g467597_4532.1.p	Cre11.g467597_4532.1.p		20243	R.YFVPNPSAGVK.A	43.439	36.745	44.2327	40.5853	34.8273	36.5019	30.2135	29.0623	32.7726	32.1384	32.3616	17.5783
Cre06.g269050_4532.1.p	Cre06.g269050_4532.1.p	YCF39-2	36130	K.AEAQAWIAAWK.A	110.505	110.302	119.852	91.2513	96.8085	132.567	145.996	128.152	132.542	105.87	100.997	147.017
Cre06.g269050_4532.1.p	Cre06.g269050_4532.1.p	YCF39-2	18922	K.LGVTGTVQLGNK.K	62.7832	58.9321	63.8702	64.2645	42.6402	99.3696	52.1757	55.4864	57.9738	54.1261	54.5773	74.2547
Cre06.g269050_4532.1.p	Cre06.g269050_4532.1.p	YCF39-2	2724	K.PAAAAEPK.K	114.307	98.4061	118.934	109.235	108.644	107.65	145.086	142.939	121.121	81.2523	104.871	132.349
Cre06.g262400_4532.1.p	Cre06.g262400_4532.1.p		7719	K.VVALEPCR.L	28.5212	33.9248	32.8794	43.7907	67.7584	38.0715	37.6602	43.8796	36.1175	7.49023	46.9595	34.9708
Cre03.g150700_4532.1.p	Cre03.g150700_4532.1.p		2954	K.EYEDAAACYER.A	33.0518	34.8318	34.7256	25.7776	15.7981	14.6325	25.3771	27.8465	23.7948	34.9691	29.7291	22.4804
Cre03.g150700_4532.1.p	Cre03.g150700_4532.1.p		1351	R.SCAGCGK.T	20.8736	19.6547	17.9382	24.3849	14.568	14.3286	17.4228	17.2216	17.8563	20.0178	20.1071	16.4079
Cre16.g663150_4532.1.p	Cre16.g663150_4532.1.p		13776	R.AAAAAAATASSSSAATSSSSLSSAASSWR.R	19.4873	17.6452	22.3529	17.6568	10.8767	16.2063	16.1236	15.3083	13.9438	17.8096	10.773	21.1254
Cre06.g255100_4532.1.p	Cre06.g255100_4532.1.p		560	R.EM*AESEM*R.G	33.5822	32.2212	28.8721	33.2849	19.0535	59.8578	27.076	29.2244	27.8639	34.277	20.2602	24.5111
Cre06.g255100_4532.1.p	Cre06.g255100_4532.1.p		2081	K.NEAELETER.S	139.039	146.194	143.484	138.4	62.8213	92.0874	120.672	120.373	135.937	128.303	110.538	139.252
Cre12.g512000_4532.1.p	Cre12.g512000_4532.1.p		2288	K.DEVDSM*IER.R	22.8911	18.4898	16.7792	18.7991	28.6986	36.2153	21.8526	20.1988	18.3751	26.8891	15.2093	19.3911
Cre01.g003150_4532.1.p	Cre01.g003150_4532.1.p		29322	K.AGGGGGGGGGGGLLGRLK.A	385.27	326.064	322.124	254.956	205.433	277.515	297.309	364.594	233.601	310.333	223.482	296.546
Cre08.g383702_4532.1.p	Cre08.g383702_4532.1.p		15123	R.AVVAEVLKR.L	11.6689	7.30914	9.09908	11.3176	21.283	30.07	12.0215	9.9032	11.9255	14.77	13.4708	11.3296
Cre07.g316900_4532.1.p	Cre07.g316900_4532.1.p		18645	K.QSAAPVVLVAYSGPSDER.G	9.84546	14.2922	15.6353	9.39533	15.6542	11.2435	11.5254	14.8127	15.5615	5.78502	14.0221	17.557
Cre14.g630301_4532.1.p	Cre14.g630301_4532.1.p		29567	R.AGGSIWLFR.G	13.7179	14.4926	17.562	13.1667	12.9657	10.7959	10.2121	10.9857	13.813	16.7328	14.0169	12.1069
Cre14.g630301_4532.1.p	Cre14.g630301_4532.1.p		37484	K.LEPGFWGDEANWTDAK.Q	56.9592	59.8632	72.1433	61.1594	45.0825	23.364	48.0153	52.2166	60.3714	68.7805	52.4489	58.058
Cre10.g418400_4532.1.p	Cre10.g418400_4532.1.p		34806	R.TLQPGLLEGSL.-	20.9621	18.3487	25.1011	22.4084	18.5795	14.7628	17.0133	25.6729	22.7635	20.1643	27.3226	16.4345
Cre08.g366150_4532.1.p	Cre08.g366150_4532.1.p		13463	K.KPAAAAAVAAEDDAGAEPFR.T	35.7729	41.1534	37.5475	42.0106	37.4971	43.8545	46.2862	39.2025	29.7614	40.4236	31.5909	33.2536
Cre02.g084750_4532.1.p	Cre02.g084750_4532.1.p		3062	R.CEPLHMEEGADAAEER.G	19.0246	20.0374	11.6862	14.6284	21.879	7.73215	18.9787	19.8336	22.6693	11.3235	24.0934	19.0152
Cre02.g084750_4532.1.p	Cre02.g084750_4532.1.p		12288	R.VIDGM*SFEGAK.L	51.161	67.1565	63.5494	79.6864	94.1999	119.552	76.3135	78.4827	79.2373	67.1662	73.5037	77.2554
Cre09.g394350_4532.1.p	Cre09.g394350_4532.1.p		45153	R.FALIGTAGVVELEK.R	83.2117	105.464	95.5728	90.0699	94.0213	116.371	100.75	86.3994	85.1948	134.319	87.1494	86.4043
Cre09.g394350_4532.1.p	Cre09.g394350_4532.1.p		24847	R.LLAPVYDK.K	101.592	104.979	99.6773	105.557	112.482	116.582	110.335	84.9438	108.353	143.179	94.1488	80.4085
Cre09.g394350_4532.1.p	Cre09.g394350_4532.1.p		12043	R.VAEACSLLR.L	31.1247	35.5236	30.159	23.5705	36.7069	24.4902	33.111	30.3814	32.2461	29.0579	34.9082	30.3937
Cre07.g357650_4532.1.p	Cre07.g357650_4532.1.p		38291	K.LLLQFADEK.V	230.074	219.835	204.098	175.643	92.188	181.062	138.401	172.683	165.016	182.525	221.231	178.141
Cre12.g559050_4532.1.p	Cre12.g559050_4532.1.p		40612	K.LGDEALAELLR.A	7.47961	8.99441	7.96294	10.9279	14.5636	8.72047	11.7034	10.365	14.7665	14.8317	14.9325	12.2876
Cre03.g169850_4532.1.p	Cre03.g169850_4532.1.p		6612	R.EALASFNAR.Q	27.839	29.2843	30.9297	27.4515	24.9244	27.4869	29.3317	25.2449	26.1374	27.7184	24.5439	28.3941
Cre03.g169850_4532.1.p	Cre03.g169850_4532.1.p		7044	R.LGFTEM*SSSAASSDAAAAR.Y	12.5652	10.267	9.07062	15.0575	11.5638	12.5007	13.883	9.25173	12.2938	14.4264	13.7961	15.5441
Cre03.g169850_4532.1.p	Cre03.g169850_4532.1.p		13534	R.LGFTEMSSSAASSDAAAAR.Y	49.2077	51.8318	56.2525	49.5907	39.1486	30.1241	51.5805	48.9498	50.0277	35.3093	55.1916	62.4758
Cre09.g386550_4532.1.p	Cre09.g386550_4532.1.p		4304	K.AQLEASAAGK.E	255.378	236.403	221.364	235.962	214.311	179.302	170.17	185.796	199.568	174.398	181.625	170.631
Cre07.g325748_4532.1.p	Cre07.g325748_4532.1.p		9856	R.ADLQGVLSR.G	18.9924	19.6404	16.8899	19.7816	26.4986	25.879	33.5223	19.6621	27.1109	12.9194	26.5971	39.1853
Cre12.g501000_4532.1.p	Cre12.g501000_4532.1.p		6226	K.GEREPLLMSGSATQANGK.T	51.3388	48.8918	55.1868	41.3082	14.1653	13.6734	9.78593	17.6568	8.89148	47.6022	40.3745	20.4629
Cre03.g161800_4532.1.p	Cre03.g161800_4532.1.p		779	K.EEPAQEQAQR.G	28.1616	33.7052	37.8723	37.5578	38.5796	46.4935	31.1629	35.4903	19.7494	44.9789	38.4176	22.2648
Cre03.g161800_4532.1.p	Cre03.g161800_4532.1.p		872	R.QDEAEAAAR.E	46.6532	42.6154	50.6563	47.1991	60.2679	54.2921	49.2493	46.0122	36.0692	56.4689	37.1849	40.9108
Cre03.g161800_4532.1.p	Cre03.g161800_4532.1.p		8609	R.VESLAQCVSQR.L	14.2443	12.6085	13.8427	13.3701	16.6915	16.2471	13.0266	12.8581	11.8617	13.5943	14.1982	20.0538
Cre08.g378750_4532.1.p	Cre08.g378750_4532.1.p		15577	R.AAAAAVMAEGLR.R	19.9043	13.2561	16.7722	12.9586	7.40923	4.73941	18.5165	17.1324	13.1372	7.5919	12.7008	16.7661
Cre04.g225400_4532.1.p	Cre04.g225400_4532.1.p		45860	R.LLDFNLDGYVK.L	63.3101	68.7358	72.2154	86.7868	50.7451	79.1932	47.2215	32.6302	52.7044	56.4072	46.1574	39.0193
Cre01.g022600_4532.1.p	Cre01.g022600_4532.1.p	CGL13	846	R.AAAADEEDDGSR.H	68.4905	71.9899	72.4306	75.1877	82.2478	72.6892	73.1069	64.9475	68.8345	70.2326	68.0302	85.4162
Cre01.g022600_4532.1.p	Cre01.g022600_4532.1.p	CGL13	26160	R.SHNAM*DTELHSLGLALLDAR.I	45.1282	39.8758	39.5605	41.5225	33.0084	24.3121	48.834	46.1348	49.7348	34.6027	47.2558	53.9485
Cre14.g618860_4532.1.p	Cre14.g618860_4532.1.p		43517	K.QGASSSLLADIDADMLK.A	14.2081	16.1636	24.276	17.0589	15.3748	14.0934	16.4832	10.0915	11.87	16.7867	14.5763	13.9242
Cre10.g458600_4532.1.p	Cre10.g458600_4532.1.p		33512	R.AAILTGEDVSFWRPAK.G	51.5512	50.8631	44.1694	48.3214	37.3422	42.3769	35.5485	57.2608	50.3057	34.1908	59.7058	70.7469
Cre07.g336750_4532.1.p	Cre07.g336750_4532.1.p		30152	R.AEAAAAESAAAEGAESAAAEAESLR.A	12.3248	12.8146	16.2493	13.6326	11.9703	12.6088	14.0008	14.9301	13.5052	16.4295	14.8557	13.9511
Cre07.g336750_4532.1.p	Cre07.g336750_4532.1.p		1403	R.SEAEAEVR.A	44.2022	49.7782	46.5799	51.3439	35.0273	39.5041	41.7121	34.2215	41.9202	45.8782	39.8647	49.3201
Cre06.g257500_4532.1.p	Cre06.g257500_4532.1.p	FTT2	18891	K.VAVLANEQELSVEER.N	12.6869	12.0476	14.1794	13.1357	13.8783	17.8266	14.403	16.6143	15.4735	15.2142	15.5378	14.5159
Cre06.g257500_4532.1.p	Cre06.g257500_4532.1.p	FTT2	18214	R.YQDMVEEMK.K	65.5845	66.0329	67.6148	73.0303	80.7901	33.2255	83.5315	84.6023	101.601	98.2473	98.7673	113.503
Cre06.g257500_4532.1.p	Cre06.g257500_4532.1.p	FTT2	6448	R.YQDMVEEM*KK.V	286.347	275.834	269.128	325.328	510.34	362.565	387.981	305.408	368.81	255.615	275.044	288.191
Cre03.g156800_4532.1.p	Cre03.g156800_4532.1.p		1368	K.QDAAPEAGAGAGDSTGQQDGEAR.E	54.8126	53.5049	62.4115	53.4915	56.0607	57.8039	62.2237	61.8854	56.8494	65.9661	53.8601	61.0406
Cre12.g535400_4532.1.p	Cre12.g535400_4532.1.p		21260	R.GGDGGSVGSGGGDFSRPPAASALEQLK.L	27.4886	32.5459	22.7258	26.0013	42.8559	51.2447	40.3341	41.2163	45.7271	39.8322	47.59	43.8467
Cre12.g535400_4532.1.p	Cre12.g535400_4532.1.p		21294	R.GGDGGSVGSGGGDFSRPPAASALEQLK.L	8.55909	11.4433	10.2433	8.8169	11.7024	14.4398	14.4843	16.9999	17.0362	12.7154	18.2288	14.3595
Cre06.g281200_4532.1.p	Cre06.g281200_4532.1.p		4242	K.AAVAANFR.A	11.8865	8.11685	10.9198	13.0242	7.10492	5.59521	28.2888	26.7644	7.26011	23.6964	5.38876	8.34073
Cre06.g281200_4532.1.p	Cre06.g281200_4532.1.p		12320	R.NEGVTALLR.F	19.1433	26.6441	10.7168	32.1694	5.09922	10.3036	107.627	81.1851	15.3891	76.5545	15.8661	11.7727
Cre01.g021450_4532.1.p	Cre01.g021450_4532.1.p		20829	R.IFALNGENSK.R	156.189	149.139	152.723	160.882	186.53	206.349	159.532	166.709	134.726	148.769	105.658	107.278
CreCp.g802331_4532.1.p	CreCp.g802331_4532.1.p		32124	R.GPNGLDLNKLKNDIQPWQER.R	9.54113	7.08148	14.5121	11.4795	28.2694	21.5695	28.8091	17.8141	18.9784	14.6273	15.6423	17.6731
CreCp.g802331_4532.1.p	CreCp.g802331_4532.1.p		5340	K.NDIQPWQER.R	43.0158	34.3182	36.2823	33.0684	28.4396	29.884	47.0169	62.3844	51.3867	41.1039	47.6383	44.0593
Cre03.g205550_4532.1.p	Cre03.g205550_4532.1.p		13750	R.VEQQLLLR.L	25.9156	34.2164	38.5368	35.8236	23.5418	44.5998	25.5321	42.217	14.6853	30.3938	18.4489	14.8722
Cre02.g142352_4532.1.p	Cre02.g142352_4532.1.p		22103	R.HGAVSIDTPVFELR.E	10.2616	16.565	16.9595	16.0017	11.7864	10.6305	16.4571	18.2229	14.6637	16.0894	11.9713	13.8333
Cre02.g142352_4532.1.p	Cre02.g142352_4532.1.p		14740	K.SGDPGALAAFTAAPQR.L	15.5069	11.8827	9.79962	12.1566	13.5739	13.3079	8.12052	6.91288	10.087	11.896	11.4466	7.74661
Cre13.g580300_4532.1.p	Cre13.g580300_4532.1.p		11911	R.AAAAGTTAADLETAVKPQR.T	27.2295	29.623	20.9337	45.8397	44.1846	28.3485	30.0765	29.2077	22.0303	25.0886	20.1175	21.2784
Cre13.g580300_4532.1.p	Cre13.g580300_4532.1.p		17252	R.EVAELAAQASAAPGK.A	47.7623	70.7805	44.9753	60.6151	57.2812	50.5109	57.0796	48.4295	52.9571	52.4448	45.7026	53.5913
Cre12.g556100_4532.1.p	Cre12.g556100_4532.1.p		12495	R.APPAPGAAPAPTPSSMPAPAGDGK.K	35.15	39.6958	43.3602	49.7048	47.7001	40.5304	45.4471	49.2089	47.6012	43.1457	49.0021	46.2303
Cre12.g556100_4532.1.p	Cre12.g556100_4532.1.p		22755	R.LFGVGNYVR.A	25.5679	23.5853	28.3295	25.6914	16.2446	29.1123	29.1696	24.0114	26.2719	30.2604	29.8983	28.089
Cre17.g719900_4532.1.p	Cre17.g719900_4532.1.p	PWD1	15986	K.AAAAPAPAAGSAPDAAAVAAVSK.A	11.8433	18.0119	14.4957	17.4625	14.7226	16.0164	9.62647	12.7038	13.3076	14.8524	12.6894	10.8073
Cre17.g719900_4532.1.p	Cre17.g719900_4532.1.p	PWD1	40069	R.TEGLSGVALALVK.G	124.867	160.517	159.478	139.841	124.175	259.917	159.293	133.168	122.918	149.377	148.656	135.386
Cre14.g626500_4532.1.p	Cre14.g626500_4532.1.p		6759	R.ASAVPDGSQVTCVK.M	127.114	140.688	144.234	140.272	145.664	113.266	151.727	115.792	119.614	138.893	123.929	133.073
Cre14.g626500_4532.1.p	Cre14.g626500_4532.1.p		20797	K.GHSQSVTGLQVANDSTLVSSSLDGK.V	34.1484	37.1157	33.1131	38.5513	19.62	11.3892	37.8332	21.1769	27.6027	28.7363	36.7526	34.7473
Cre01.g012450_4532.1.p	Cre01.g012450_4532.1.p		21082	R.GGAGGDVPVPM*ATFLASM*SR.L	21.0065	22.6996	29.663	36.6972	43.2293	52.2988	29.056	25.4904	18.353	33.6118	23.1153	12.7719
Cre01.g012450_4532.1.p	Cre01.g012450_4532.1.p		1516	K.RGGAAGGAAGAAGGAATGGK.H	27.0317	31.637	34.4857	42.5732	42.3928	17.4602	36.7687	25.1783	23.8376	48.1273	27.6386	15.3597
Cre01.g012450_4532.1.p	Cre01.g012450_4532.1.p		8903	R.SLAVQLADR.G	38.5742	36.6995	34.2369	38.0993	47.6903	57.5054	46.0463	22.4868	30.4443	47.072	30.8714	21.6363
Cre02.g104550_4532.1.p	Cre02.g104550_4532.1.p		8094	K.VGIDMYGTSGSR.A	10.644	17.0488	11.1342	13.8637	8.62379	2.40352	8.79543	9.12314	11.1753	15.5302	15.1638	11.507
Cre06.g295001_4532.1.p	Cre06.g295001_4532.1.p		38286	R.AAAAPTATAAAAPGPFPLEPEAALAAAR.A	5.5499	9.6837	11.661	9.73959	17.4784	27.0188	19.9864	10.7025	12.7428	7.80824	11.6714	12.4862
Cre06.g295001_4532.1.p	Cre06.g295001_4532.1.p		7048	R.AAAVTTGAAVAAVR.A	13.7418	10.0572	14.4344	15.5641	29.94	28.9814	22.0913	28.2838	19.9797	19.7665	24.2866	24.4591
Cre11.g477950_4532.1.p	Cre11.g477950_4532.1.p		26003	K.AAAAQATAAAAGAQEAASAAAGQATATATDAM*TK.A	21.3408	30.3226	26.2599	28.5332	26.0017	32.2958	16.3231	16.672	25.853	23.6087	18.4786	18.0336
Cre11.g477950_4532.1.p	Cre11.g477950_4532.1.p		33044	K.AAEAQAAAAGAAEQAQAAAANAQQAAADAAGK.A	72.3746	110.017	96.9943	95.0125	70.0646	63.8788	46.0161	55.5702	64.5877	62.4672	79.6326	68.2372
Cre03.g155051_4532.1.p	Cre03.g155051_4532.1.p		26440	R.LNVYVLNDHLTK.Q	23.8094	22.7221	21.173	22.5626	12.2216	8.05782	18.923	14.7778	17.4558	26.0358	21.1295	13.1864
Cre13.g578100_4532.1.p	Cre13.g578100_4532.1.p		4649	R.AINSPVMR.S	12.1139	15.7236	8.98261	11.119	9.38541	4.53834	22.3567	12.1975	14.9116	13.6569	12.405	15.1777
Cre13.g578100_4532.1.p	Cre13.g578100_4532.1.p		42283	R.LAASPAAGLPM*LEYLSPK.N	40.7361	55.1283	48.8607	47.7547	65.9115	71.7583	63.0612	45.747	49.6862	53.2922	40.1363	36.8825
Cre06.g296983_4532.1.p	Cre06.g296983_4532.1.p		1508	K.RPLDEDGDGDGAAAGGGGGGGGGEER.G	8.64704	10.8302	12.8163	16.4101	8.02921	16.0115	12.1587	13.4227	9.74185	12.1095	9.9579	9.94366
Cre08.g384000_4532.1.p	Cre08.g384000_4532.1.p		6266	R.LM*SAQLESAASSGSSSSGGSGSGSAAAK.K	51.7608	45.4787	63.523	49.8729	59.2462	112.856	45.1313	52.845	41.0979	48.007	44.0758	48.3828
Cre16.g677000_4532.1.p	Cre16.g677000_4532.1.p		4589	R.AQPFSVR.A	20.9152	25.1392	26.1796	31.4736	38.2919	50.8816	29.8877	32.6737	21.2508	24.148	26.3877	23.3012
Cre06.g300550_4532.1.p	Cre06.g300550_4532.1.p		1147	R.EAEDDRLAR.L	162.788	232.102	135.378	273.159	357.274	155.078	71.1739	188.599	147.104	174.879	141.375	108.929
Cre06.g300550_4532.1.p	Cre06.g300550_4532.1.p		12180	R.FKPYGEVGLR.M	162.435	130.908	133.131	129.917	228.436	296.684	160.733	113.311	168.223	143.909	132.934	124.164
Cre06.g300550_4532.1.p	Cre06.g300550_4532.1.p		28789	R.M*YNFDWDPEPGTVQYK.I	24.4099	15.0351	25.4261	24.246	48.696	66.9944	21.9252	29.9385	29.3374	22.9818	25.8656	27.0854
Cre09.g389245_4532.1.p	Cre09.g389245_4532.1.p		6931	R.AAAATAPDPGLAK.L	127.851	150.943	144.45	166.957	164.002	101.219	148.515	147.563	158.751	203.829	145.921	153.166
Cre09.g389245_4532.1.p	Cre09.g389245_4532.1.p		4427	K.LAGQQLPR.P	10.7011	11.5577	11.6533	13.5278	12.8316	12.637	12.8601	16.9163	9.19939	18.3458	9.37815	11.8299
Cre04.g225350_4532.1.p	Cre04.g225350_4532.1.p		7146	K.AVPPSATAIAPAAR.G	29.5812	28.7142	29.4369	31.8366	21.9538	23.8582	17.6436	16.46	22.1065	24.8506	29.3428	26.9259
Cre04.g225350_4532.1.p	Cre04.g225350_4532.1.p		13961	K.AWGGAAAKPPPVTNLR.T	100.466	104.719	103.93	102.163	59.3341	62.3712	43.3006	65.4846	63.3532	77.7266	89.2347	96.9386
Cre06.g284550_4532.1.p	Cre06.g284550_4532.1.p		3869	K.ATEEAPM*EENTAAADASIPTR.T	9.15597	8.70387	12.9316	8.45954	19.3495	21.2536	12.6354	15.3365	13.9338	15.7713	15.8123	9.33559
Cre06.g284550_4532.1.p	Cre06.g284550_4532.1.p		6974	R.EEVYGDEDDAVLR.G	17.4356	13.2816	21.8742	16.2826	22.464	23.0574	16.7831	18.433	20.4098	13.8096	22.8329	22.6669
Cre02.g104650_4532.1.p	Cre02.g104650_4532.1.p		15035	R.AVGELDGTALK.G	16.0292	9.41642	19.3336	16.1469	28.7003	19.6608	13.8393	19.5342	17.8813	20.253	13.941	12.1019
Cre02.g104650_4532.1.p	Cre02.g104650_4532.1.p		31634	K.DLEAAFSEVGPVK.Q	27.73	28.1583	31.7646	22.7278	28.2084	28.8302	30.3278	28.9097	26.4499	38.3352	31.5101	17.6877
Cre02.g104650_4532.1.p	Cre02.g104650_4532.1.p		26453	R.LFVDAVK.E	14.6114	16.4218	26.7838	21.8311	27.583	22.0721	22.6425	19.5018	18.5062	21.0702	21.1159	18.8859
Cre02.g104650_4532.1.p	Cre02.g104650_4532.1.p		40686	R.NLPFQITEAALQK.A	57.2669	50.5899	61.5205	67.4646	100.876	87.2286	74.1294	74.8063	54.5034	71.3354	64.7399	64.5044
Cre02.g104650_4532.1.p	Cre02.g104650_4532.1.p		1151	R.SEMGEEGDGR.A	16.338	13.9026	23.0581	16.7265	23.3481	3.63798	20.4301	17.116	16.5872	19.12	26.7637	21.5986
Cre11.g468356_4532.1.p	Cre11.g468356_4532.1.p		24418	R.EQLAAALAAAEAR.A	22.1318	22.8615	20.2622	21.1847	41.6203	54.4318	51.8481	31.4018	35.5321	30.0942	35.1393	40.4384
Cre12.g524100_4532.1.p	Cre12.g524100_4532.1.p		1589	R.AAADAESAGGAM*DEPGGGR.A	133.67	131.603	157.864	172.986	191.547	200.046	160.839	142.129	133.32	188.57	129.685	97.557
Cre12.g524100_4532.1.p	Cre12.g524100_4532.1.p		36352	R.LADYPIVFK.S	11.231	17.4696	12.4447	15.637	15.8208	16.2267	15.8561	15.3545	17.7662	23.2513	19.4725	14.3638
Cre09.g398808_4532.1.p	Cre09.g398808_4532.1.p		29250	R.QQLAAALAAAEAAER.E	19.7375	24.3221	20.5451	23.8182	16.6068	25.0702	26.1914	18.352	25.9488	24.7178	21.238	24.2723
Cre09.g400923_4532.1.p	Cre09.g400923_4532.1.p		20486	K.AEAEEQQAAEAAEAAEAAEATK.A	15.1844	14.4824	16.3224	18.2056	12.0444	11.4754	8.89069	14.0212	15.2864	19.1924	15.0423	14.1787
Cre04.g229494_4532.1.p	Cre04.g229494_4532.1.p		17243	R.VLFGVSTAR.C	20.8806	20.0046	17.8937	22.1804	24.3286	40.1322	26.9631	16.7203	21.5135	23.664	20.7725	22.909
Cre05.g248050_4532.1.p	Cre05.g248050_4532.1.p		23900	R.EAQLAAVSAELK.G	27.1193	29.4805	25.5739	46.4939	19.145	21.6944	152.114	110.449	26.2579	107.788	18.0478	34.7811
Cre07.g326300_4532.1.p	Cre07.g326300_4532.1.p		4175	K.TAADAEEELAER.E	181.553	179.161	169.953	192.328	169.425	170.483	197.223	181.355	180.104	183.566	172.428	195.595
Cre12.g560400_4532.1.p	Cre12.g560400_4532.1.p		1849	K.DAEHDAELAAR.A	532.954	604.618	531.197	571.732	337.362	175.086	518.259	493.879	601.714	689.073	544.011	637.312
Cre12.g560400_4532.1.p	Cre12.g560400_4532.1.p		29784	K.EAEMRAAAIREMMMK.D	53.0482	49.1521	57.3619	47.0819	44.5656	92.861	48.5256	50.6742	36.9831	53.7029	32.8067	36.6014
Cre03.g178700_4532.1.p	Cre03.g178700_4532.1.p		30395	R.ALLGAFNAMSEQSGR.A	48.7257	57.7544	41.8228	45.3538	16.8967	12.9591	35.9456	28.0516	36.6276	46.3303	42.8121	44.22
Cre03.g178700_4532.1.p	Cre03.g178700_4532.1.p		16460	R.TDPVSGEPTGLIK.S	19.6348	22.0825	17.1239	19.763	14.2923	15.1358	14.7557	17.6579	14.2691	20.1098	20.0104	21.2457
Cre10.g446000_4532.1.p	Cre10.g446000_4532.1.p		35731	R.FDMPVTLYK.A	148.494	178.334	157.758	158.131	131.747	70.6328	172.38	129.329	163.61	169.163	146.862	151.126
Cre14.g615950_4532.1.p	Cre14.g615950_4532.1.p		20475	K.AANIIANMSK.L	57.3062	52.5918	43.3698	47.992	37.9412	29.7653	42.1798	34.1588	53.7744	52.9512	41.1784	40.4107
Cre14.g615950_4532.1.p	Cre14.g615950_4532.1.p		523	R.M*AEDDER.K	22.2302	26.6246	33.7498	35.8694	65.4635	66.3129	48.5715	48.3375	36.3113	46.2356	32.913	40.4106
Cre14.g615950_4532.1.p	Cre14.g615950_4532.1.p		14646	K.SFEYEIK.W	54.1067	57.2064	51.6606	46.0071	60.8147	53.7173	48.5025	45.5511	61.6261	55.6642	47.3677	42.7938
Cre14.g615950_4532.1.p	Cre14.g615950_4532.1.p		13912	R.VAILGPNGAGK.S	121.48	123.254	130.579	108.498	71.2877	125.188	98.3623	102.021	97.9875	139.929	89.2487	85.8775
Cre14.g615950_4532.1.p	Cre14.g615950_4532.1.p		17071	K.VTFSYPGAAK.P	58.6577	70.6116	68.4789	46.8206	44.1956	48.8534	37.3064	53.4994	57.3671	62.4893	48.6347	62.5427
Cre08.g384200_4532.1.p	Cre08.g384200_4532.1.p		5990	R.HFLQAQLEDR.H	77.9315	81.9962	69.1131	78.9521	32.085	19.5324	71.2262	57.1123	97.2761	75.3478	87.3876	84.686
Cre05.g244050_4532.1.p	Cre05.g244050_4532.1.p		10161	R.IAEQAALK.E	26.8384	20.0491	25.8931	25.245	32.0203	20.6208	30.1536	75.0971	40.2081	32.1112	32.9956	23.024
Cre07.g345300_4532.2.p	Cre07.g345300_4532.2.p		23141	R.IPSVSGPVPGVK.L	73.3751	79.6784	77.8846	83.548	74.6093	56.3835	94.1073	71.108	106.223	71.3469	106.501	104.957
Cre06.g800642_4532.1.p	Cre06.g800642_4532.1.p		14911	K.EQASWVGMAEK.A	36.9763	36.3916	30.3693	33.0814	26.1523	14.9696	26.4139	27.7653	56.3826	38.2368	30.9122	35.4627
Cre06.g800642_4532.1.p	Cre06.g800642_4532.1.p		2309	R.GGAGADDDDLPPAR.G	37.6478	42.2274	45.1096	44.2873	46.4404	54.7533	37.319	42.0319	39.233	44.2689	36.8787	38.8506
Cre09.g401886_4532.1.p	Cre09.g401886_4532.1.p		25977	R.FAPECEWGANAGLAVAR.K	72.0349	120.55	67.6304	111.348	105.327	57.3831	69.7945	58.4148	120.688	44.4976	66.7997	93.1595
Cre13.g588600_4532.1.p	Cre13.g588600_4532.1.p		32786	R.LNLNPAFDTADSEGLTDQHPGSLPLGR.L	12.893	10.1936	18.7219	16.7813	13.9095	6.09074	18.1086	19.2475	18.073	23.525	19.1234	19.9307
Cre09.g415200_4532.1.p	Cre09.g415200_4532.1.p		10803	R.LAEANLQPISR.E	36.74	34.5391	34.0879	40.087	55.6754	43.34	40.7837	39.3394	46.0763	37.4811	58.0304	35.908
Cre09.g397400_4532.1.p	Cre09.g397400_4532.1.p		20891	R.VVAVCLGEAEGAVR.G	20.2236	21.2147	21.1654	28.0009	14.0522	15.1194	14.5156	13.157	18.3786	16.0666	15.8592	22.7634
Cre14.g625802_4532.1.p	Cre14.g625802_4532.1.p		2079	R.AAAEGAAAEADEAR.L	39.6647	39.8822	43.8044	44.109	37.3169	37.1774	48.6285	41.1735	53.8527	44.8507	50.5645	53.9534
Cre14.g625802_4532.1.p	Cre14.g625802_4532.1.p		676	K.RESEVEEAR.K	245.335	263.877	260.838	283.102	248.765	211.665	298.657	285.381	324.771	294.264	276.584	337.607
Cre07.g336200_4532.1.p	Cre07.g336200_4532.1.p		35324	K.DALAENM*PGAAFGDPLLIR.V	11.2234	14.1571	11.436	9.36918	14.2268	6.01602	14.7042	7.86142	12.1192	12.1328	8.49974	12.6061
Cre07.g336200_4532.1.p	Cre07.g336200_4532.1.p		18382	K.EVVATNALYAEAGK.Q	91.7291	95.6294	95.727	95.3296	112.749	126.358	101.249	84.9488	91.9609	97.1858	72.6199	70.9316
Cre01.g028500_4532.1.p	Cre01.g028500_4532.1.p		26312	R.LSGVLVLR.G	26.9446	36.7445	37.7327	31.4635	29.046	28.5997	32.9842	31.9317	24.7853	28.0869	26.8378	26.3183
Cre01.g028500_4532.1.p	Cre01.g028500_4532.1.p		43870	K.PALPAGADPNDPFAM*SDVAPLAVAAADAK.K	83.2195	91.2685	91.0185	103.54	98.9353	89.8842	92.977	88.7945	70.185	83.5832	60.5221	82.3346
Cre01.g028500_4532.1.p	Cre01.g028500_4532.1.p		3496	K.VAAEAAPK.Q	312.382	309.828	277.788	328.425	270.835	277.512	263.38	242.703	263.285	288.379	261.834	255.02
Cre05.g247000_4532.1.p	Cre05.g247000_4532.1.p		16223	R.AAGLPLTAAEAAAR.Q	20.7959	19.8902	19.1492	21.012	10.443	11.4211	11.9825	14.8818	13.3147	18.9609	15.6245	12.791
Cre05.g247000_4532.1.p	Cre05.g247000_4532.1.p		27779	K.VAVTQGLPAATAGFAK.M	51.2183	44.1179	40.9036	55.2428	34.866	40.3621	40.5252	39.0667	47.4647	49.165	42.0174	33.9817
Cre16.g690431_4532.1.p	Cre16.g690431_4532.1.p		6768	K.DNYQM*LPM*PK.-	42.8443	37.0372	41.7771	40.2785	46.0656	52.5795	40.6511	38.2959	27.4183	46.271	30.0656	39.1123
Cre16.g690431_4532.1.p	Cre16.g690431_4532.1.p		17553	R.LYGHDFWM*SK.A	128.425	133.334	123.528	136.538	53.7901	26.1643	132.508	105.704	141.089	164.765	123.413	124.958
Cre16.g690431_4532.1.p	Cre16.g690431_4532.1.p		23675	R.LYGHDFWMSK.A	150.941	140.911	123.959	132.294	53.0603	21.9992	123.581	97.0851	141.115	178.023	117.298	82.756
Cre16.g690431_4532.1.p	Cre16.g690431_4532.1.p		3386	R.STGDFSK.Q	83.4065	75.3978	89.8419	87.8564	91.2763	71.6461	100.025	66.0865	77.2358	106.779	65.3112	55.3005
Cre16.g690431_4532.1.p	Cre16.g690431_4532.1.p		5408	R.VLVCADGATSR.L	101.608	99.8008	86.0697	101.783	88.7023	79.677	96.8406	77.0876	84.6112	110.061	76.5688	72.5767
Cre16.g801900_4532.1.p	Cre16.g801900_4532.1.p		24934	R.VTDTAGVEALLR.E	15.9561	18.6391	23.7537	18.9419	19.8572	22.8496	19.3881	18.6	23.1441	20.6792	14.6344	22.6221
Cre16.g687350_4532.1.p	Cre16.g687350_4532.1.p		2861	R.IQDQGPK.M	77.8394	88.1058	89.8839	88.52	199.25	164.332	137.473	52.5424	90.8439	17.9652	131.15	123.127
Cre16.g687350_4532.1.p	Cre16.g687350_4532.1.p		28562	R.TLAGLLAYR.E	17.9027	18.103	19.7205	23.5513	34.4366	29.2708	31.5526	13.019	26.3578	9.73073	24.3964	24.9391
Cre11.g467350_4532.1.p	Cre11.g467350_4532.1.p		28617	R.EALLDASSSVSPDGAFSSSVAK.P	48.2058	58.2695	58.8396	54.348	3.96574	6.65698	1.99896	8.82231	3.15921	26.406	4.88657	0
Cre09.g416850_4532.1.p	Cre09.g416850_4532.1.p	RBMP2	1423	R.AAAGADSADEEAEAR.G	61.3501	23.505	64.6383	60.5483	5.12563	138.76	19.2731	40.4245	83.747	61.635	46.0166	36.4134
Cre09.g416850_4532.1.p	Cre09.g416850_4532.1.p	RBMP2	1652	R.DQVEAEAAR.A	51.3999	55.3342	59.41	60.0238	3.90546	46.5395	9.98348	43.7834	73.7557	39.584	62.4186	58.75
Cre09.g416850_4532.1.p	Cre09.g416850_4532.1.p	RBMP2	8866	R.ELVTVGVSASR.A	52.496	58.6472	69.768	58.3254	0	42.3752	4.14391	40.0573	38.0383	30.8982	61.1773	56.376
Cre09.g416850_4532.1.p	Cre09.g416850_4532.1.p	RBMP2	1951	R.SEAAGADDDGLR.V	23.3217	20.7518	28.906	18.0929	0.16142	14.565	0	21.4539	18.9851	17.0506	26.4363	24.557
Cre09.g416850_4532.1.p	Cre09.g416850_4532.1.p	RBMP2	9025	R.SPSPGPAFAAGISR.S	31.0509	26.3125	35.0635	28.0686	7.58321	58.9255	10.9778	26.3806	76.5351	19.1629	101.446	47.7934
Cre09.g416850_4532.1.p	Cre09.g416850_4532.1.p	RBMP2	10492	R.YTPSVSPSASAVVPR.D	17.6736	18.275	20.5689	21.6216	0	41.5347	3.8704	17.1885	28.2344	8.2488	36.4507	35.581
Cre08.g362450_4532.1.p	Cre08.g362450_4532.1.p		20220	R.ELIAAFHQNNIK.V	120.568	121.319	98.6469	100.58	61.4521	31.3061	95.1839	89.4199	108.22	84.2701	89.5435	88.9038
Cre08.g362450_4532.1.p	Cre08.g362450_4532.1.p		27407	K.SAADVYAAMIDDK.V	144.992	148.724	146.786	140.805	95.2642	39.6834	138.674	128.489	142.779	123.956	168.048	129.555
Cre12.g493550_4532.1.p	Cre12.g493550_4532.1.p	THK3	1948	R.EALQHCK.E	27.3289	30.5438	25.5069	40.6875	27.6802	15.3778	30.2469	33.1925	32.8458	38.7562	41.5956	33.648
Cre12.g493550_4532.1.p	Cre12.g493550_4532.1.p	THK3	17692	R.PQLWPADADAAPSPR.L	71.42	69.7733	74.1758	83.0519	63.3552	42.8008	73.2059	62.6052	65.9413	63.2003	65.841	67.6588
Cre01.g015600_4532.1.p	Cre01.g015600_4532.1.p		1350	K.AAAGDDDEYR.V	39.2661	42.1353	46.3195	36.6559	20.7971	33.133	29.8182	36.7983	27.7558	44.0054	31.978	29.6773
Cre01.g015600_4532.1.p	Cre01.g015600_4532.1.p		27133	K.AILAAGPLAVQQPPAAAAR.Q	37.0103	32.9492	41.7093	36.2048	14.2617	30.9627	25.0942	23.4392	21.7733	41.6739	29.1479	26.046
Cre01.g015600_4532.1.p	Cre01.g015600_4532.1.p		4193	R.ALSTCMPGR.L	34.2874	39.9588	35.5156	32.9796	21.9006	10.9776	33.1966	30.0465	29.7138	34.5174	30.5644	33.6052
Cre01.g015600_4532.1.p	Cre01.g015600_4532.1.p		1065	K.CATPEEEER.F	107.985	97.0739	116.225	113.726	107.642	79.9486	87.8373	114.833	85.7202	128.598	81.4548	86.8807
Cre01.g015600_4532.1.p	Cre01.g015600_4532.1.p		7568	R.LTPADLSGR.L	42.4472	41.6417	49.0711	50.0468	38.879	40.3164	39.5108	44.498	29.3888	54.73	40.0691	39.5245
Cre01.g015600_4532.1.p	Cre01.g015600_4532.1.p		47392	K.LVLPALLK.G	56.7918	59.3268	60.0256	54.7716	38.1872	42.7228	51.351	50.4197	38.9942	64.8223	51.9317	37.6524
Cre02.g074650_4532.1.p	Cre02.g074650_4532.1.p		20331	K.AAQVASAPAVAADQGVVAAAAPPNANGAAPAAAGGK.A	39.1117	57.689	45.4192	38.496	17.481	49.5679	30.0318	31.0034	25.4304	36.6946	37.1388	33.833
Cre02.g074650_4532.1.p	Cre02.g074650_4532.1.p		35781	R.YEAAAAVVGNAM*YVLGGNYGGR.Y	22.8641	25.8839	28.8097	30.462	24.1225	65.1568	32.1841	23.2319	21.9802	31.6601	27.9142	21.3594
Cre02.g091950_4532.1.p	Cre02.g091950_4532.1.p		9005	K.VPLPDTSAAGAAGR.G	11.6463	10.8076	10.6926	5.72445	15.3053	8.60081	12.0489	19.4901	17.4994	8.77329	25.8851	27.1449
Cre06.g293250_4532.1.p	Cre06.g293250_4532.1.p		17952	K.LPGSINGNGFK.L	19.7538	20.0886	15.4544	15.7501	7.28043	8.32737	7.2434	8.07223	11.8418	14.6007	8.46472	14.4708
Cre03.g156150_4532.1.p	Cre03.g156150_4532.1.p		6657	K.EDQEIAELEQR.L	59.5015	54.4124	74.8822	44.3627	61.1563	66.6284	51.6536	87.7615	55.2651	80.4172	90.0854	66.6113
Cre12.g488850_4532.1.p	Cre12.g488850_4532.1.p	AP2A1	8145	R.AVQLVTNNPSM*QEYAAR.N	90.7436	113.789	103.786	115.672	149.694	166.252	102.667	98.3156	105.253	104.133	90.6268	88.4911
Cre12.g536850_4532.1.p	Cre12.g536850_4532.1.p		24990	R.DGLQQAAGVLAGEYGPR.V	23.2718	19.9102	23.0663	13.6367	25.2741	31.1933	16.4389	17.4091	22.2514	17.9959	23.8573	24.499
Cre02.g076900_4532.1.p	Cre02.g076900_4532.1.p		11930	K.FTELEFHR.I	71.7945	69.5817	77.3815	77.9264	62.2619	23.3848	56.7915	71.4421	80.3147	54.0445	69.6268	72.2477
Cre02.g076900_4532.1.p	Cre02.g076900_4532.1.p		25158	R.GDELFLIR.Y	22.2966	12.9747	16.4826	16.4084	20.1529	13.1241	11.8857	14.3219	18.5766	14.0367	16.0379	14.3333
Cre02.g076900_4532.1.p	Cre02.g076900_4532.1.p		10147	R.GQPGDGSGPLQQPSPAMPGAK.Q	73.3828	66.264	85.9401	77.2693	51.8067	20.5407	45.0293	56.2542	50.535	50.6549	58.6673	46.6288
Cre02.g076900_4532.1.p	Cre02.g076900_4532.1.p		32062	R.VASESLHLLSLPK.R	72.5272	64.1803	59.5736	63.0278	57.2466	45.2666	57.5212	66.9594	55.9802	53.1331	53.9331	50.7316
Cre14.g614400_4532.1.p	Cre14.g614400_4532.1.p		27908	R.VLTPTEVDCALDK.L	21.1061	26.741	23.7716	25.2518	22.068	16.6906	34.3976	27.1916	26.5065	26.3735	23.5799	25.4152
Cre09.g409850_4532.1.p	Cre09.g409850_4532.1.p		6854	K.ASQTVAAAVDTGK.T	307.95	295.835	231.384	318.96	180.638	209.408	424.729	348.606	269.103	453.914	225.951	255.781
Cre09.g409850_4532.1.p	Cre09.g409850_4532.1.p		23158	K.ASQTVAAAVDTGKTTDLDALTQR.I	12.2872	23.2107	14.305	25.989	11.6225	8.67486	14.6105	21.7215	9.12916	26.105	9.59485	12.4339
Cre07.g343700_4532.1.p	Cre07.g343700_4532.1.p	OGD2	36378	K.VLINAADLVK.V	346.208	287.888	285.625	278.712	387.048	525.828	284.457	233.501	290.176	161.465	282.807	279.78
Cre07.g343700_4532.1.p	Cre07.g343700_4532.1.p	OGD2	37179	K.VLINAADLVK.V	76.6464	74.1093	81.0255	66.6584	86.1533	118.406	70.8066	78.7563	65.0887	40.3037	73.7838	90.7566
Cre06.g273000_4532.1.p	Cre06.g273000_4532.1.p		21457	K.AAAHLADTEPPTIFDK.I	110.643	108.543	109.093	111.092	79.106	72.5016	84.4969	89.1676	91.8916	119.275	102.758	92.7137
Cre06.g273000_4532.1.p	Cre06.g273000_4532.1.p		35623	R.DIQPQAPVHFLVIPK.K	55.0924	69.9607	52.3562	45.5835	34.4719	43.068	40.6608	46.3569	60.6462	61.4822	47.0687	45.693
Cre09.g407700_4532.1.p	Cre09.g407700_4532.1.p	CEP1	21216	K.M*GSTDAEGLCGIAM*APSYPVK.T	39.0994	37.645	41.3145	49.0918	113.367	108.442	64.3444	43.8962	36.579	28.2937	52.1681	47.6189
Cre09.g407700_4532.1.p	Cre09.g407700_4532.1.p	CEP1	20055	R.RVVTIDSYEDVPENDEVALKK.A	31.2103	33.6379	55.8421	53.9877	175.697	122.024	88.5239	38.0623	40.258	24.8953	50.4133	52.0723
Cre13.g582800_4532.1.p	Cre13.g582800_4532.1.p		16514	K.AVIGSLPK.G	167.841	62.1485	57.6642	146.864	181.78	148.1	137.583	66.0445	153.742	123.562	168.511	87.1561
Cre13.g582800_4532.1.p	Cre13.g582800_4532.1.p		15286	R.AVQSLGFK.L	21.1094	25.046	16.9967	23.9667	22.85	23.0342	23.0939	13.1666	26.5849	20.3213	25.0667	21.9407
Cre13.g582800_4532.1.p	Cre13.g582800_4532.1.p		6354	K.GLTMEDK.M	58.8216	73.6152	56.2275	65.5779	36.6866	11.4252	63.4255	48.1872	77.1376	46.1626	83.1287	96.2213
Cre01.g020918_4532.1.p	Cre01.g020918_4532.1.p	PREP1	7704	R.DVLLTAR.L	13.5436	8.9995	12.336	15.2883	12.368	15.0102	6.19947	10.9546	13.3502	10.0765	13.9407	13.2759
Cre01.g020918_4532.1.p	Cre01.g020918_4532.1.p	PREP1	37316	R.FWFYGDDEPVK.R	20.9438	23.4761	23.5383	22.9071	16.467	9.44879	18.6475	21.6998	25.6419	20.2495	20.4206	25.0303
Cre01.g020918_4532.1.p	Cre01.g020918_4532.1.p	PREP1	30499	K.PGFWELK.K	61.1605	67.5358	68.5718	58.7285	34.8299	35.6519	52.222	60.7542	67.9264	54.6199	52.9798	64.3595
Cre01.g020918_4532.1.p	Cre01.g020918_4532.1.p	PREP1	23270	K.TGAEVISVLNSDENK.T	85.0238	88.8228	77.2069	61.2282	58.2827	65.4555	76.2497	76.794	85.8816	61.7798	52.2065	78.2282
Cre16.g664000_4532.1.p	Cre16.g664000_4532.1.p		39277	R.ITLASQSEGAGTALAGSLLK.Q	10.4348	14.4156	16.1957	16.7176	11.8993	15.4788	18.3204	13.2888	12.4434	18.4388	16.4468	17
Cre16.g664000_4532.1.p	Cre16.g664000_4532.1.p		14037	R.YGVVSDAVLR.S	38.4755	34.6999	38.9128	29.5251	19.4866	31.1449	32.6594	31.0527	38.804	34.946	37.4551	31.9202
Cre13.g603225_4532.1.p	Cre13.g603225_4532.1.p		45171	R.FSVPEELFGPLSM*R.A	18.2415	22.7353	20.6684	18.9866	23.9816	13.9958	26.1185	22.0886	21.5774	22.1981	25.3703	22.2074
Cre06.g311450_4532.1.p	Cre06.g311450_4532.1.p		31028	R.QLAAAALAAATGDK.A	18.9561	18.227	16.6429	18.5408	44.6303	96.5845	54.8715	31.9467	32.506	25.6035	29.2288	33.0795
Cre06.g259100_4532.1.p	Cre06.g259100_4532.1.p	MITH1	3836	R.LEAQM*AAAK.G	50.2393	50.2897	56.2022	43.4876	20.3242	116.137	8.75832	42.0505	47.603	51.0461	49.9245	59.6824
Cre03.g144687_4532.1.p	Cre03.g144687_4532.1.p		6238	R.AELLAAR.G	57.7467	56.8582	65.6502	48.7538	11.8757	48.1863	11.0162	52.4206	64.8847	59.3635	62.1581	67.2692
Cre02.g077700_4532.1.p	Cre02.g077700_4532.1.p		5332	R.AAALCSQLR.G	29.5162	32.4971	25.005	29.8613	10.4124	8.09238	15.3559	22.8296	19.7213	20.4708	16.3374	28.5661
Cre02.g077700_4532.1.p	Cre02.g077700_4532.1.p		18732	R.GPVTPFDQM*VVAPGGQVR.L	33.3549	28.5124	29.7188	32.5421	33.1399	40.7481	23.2006	24.5545	22.5063	29.2883	20.5463	24.4539
Cre07.g317550_4532.1.p	Cre07.g317550_4532.1.p		43330	R.EEPLAAGGDGLQLFFR.S	12.5343	13.1456	13.7224	12.4293	9.0341	9.45832	11.5851	16.217	9.53295	17.4073	19.503	15.8051
Cre14.g627576_4532.1.p	Cre14.g627576_4532.1.p		23627	K.ATAETIGEQLIK.L	78.1872	86.555	76.123	98.6267	83.9733	69.7098	54.9877	113.447	86.9929	72.5854	76.6133	76.4363
Cre14.g627576_4532.1.p	Cre14.g627576_4532.1.p		28787	K.SFSKPPAAVQTTM*EAVCVLK.G	73.6739	84.2705	83.9806	90.821	87.0477	73.7661	69.1873	109.824	69.7224	76.485	77.7612	68.2584
Cre14.g627576_4532.1.p	Cre14.g627576_4532.1.p		18402	K.SVLVM*AGSLK.R	44.4464	40.6914	59.8766	75.7752	64.6908	62.1474	45.4085	63.6298	45.743	53.741	59.1627	54.9259
Cre09.g403800_4532.1.p	Cre09.g403800_4532.1.p	DYHB,ODA4,ROC30,ROC54	7509	K.GSNPQLILR.H	39.5209	45.4053	51.79	35.819	41.8818	28.7615	32.2373	44.3776	42.2135	33.0062	41.4828	39.3441
Cre09.g403800_4532.1.p	Cre09.g403800_4532.1.p	DYHB,ODA4,ROC30,ROC54	5630	R.MINEADM*AK.F	71.6543	71.203	74.1807	79.6947	47.3918	1.96326	54.2051	61.2547	87.5245	65.991	90.0503	93.3414
Cre09.g403800_4532.1.p	Cre09.g403800_4532.1.p	DYHB,ODA4,ROC30,ROC54	10498	R.MINEADMAK.F	217.317	225.659	250.057	255.596	186.085	95.4623	207.449	218.464	261.09	188.067	248.159	257.953
Cre09.g403800_4532.1.p	Cre09.g403800_4532.1.p	DYHB,ODA4,ROC30,ROC54	7852	R.VQLPEDSK.R	31.3014	22.5609	36.3612	33.1536	46.127	24.3278	36.3103	26.0765	28.3072	29.2954	32.5046	34.2501
Cre03.g145127_4532.1.p	Cre03.g145127_4532.1.p	DHC13,ODA11	12369	K.EIETFAAK.V	33.4875	26.9875	33.2235	31.4337	38.9972	31.6098	25.2424	33.4923	29.3463	22.0966	27.2753	29.1921
Cre03.g145127_4532.1.p	Cre03.g145127_4532.1.p	DHC13,ODA11	7021	R.WSPATVSGSTPPDR.T	26.8401	24.1582	27.8682	25.8564	25.6635	13.0846	16.2484	21.0649	25.4005	20.2203	23.3512	27.2387
Cre12.g484250_4532.1.p	Cre12.g484250_4532.1.p	DHC1,IDA1,PF9,ROC34	13677	R.EQLVLAEK.L	120.903	130.152	126.738	145.377	158.994	127.525	124.533	169.589	129.774	142.994	141.034	118.487
Cre12.g484250_4532.1.p	Cre12.g484250_4532.1.p	DHC1,IDA1,PF9,ROC34	16704	K.VCECVVILR.N	68.6582	78.0316	66.3775	77.1063	67.1084	48.3765	57.1065	74.9269	74.4124	66.0221	81.0257	70.2653
Cre09.g397200_4532.2.p	Cre09.g397200_4532.2.p	CCT6	45985	K.ATLEFLETFK.Q	34.1723	38.6835	41.6617	39.9625	32.2681	36.4374	29.7382	37.1847	27.866	37.5588	36.1043	34.0373
Cre09.g397200_4532.2.p	Cre09.g397200_4532.2.p	CCT6	18978	R.VLVEGFETAR.K	19.0429	16.1209	12.3278	19.9739	18.0316	25.0343	20.4065	19.6176	17.2302	16.9416	18.9068	15.358
Cre16.g664700_4532.1.p	Cre16.g664700_4532.1.p	SHY1	13931	R.AAALGGPEDAAAASYPAPK.H	34.8255	37.4941	38.5639	31.59	40.9944	38.2518	24.9559	25.1894	25.5332	26.5834	28.1735	15.9046
Cre16.g664700_4532.1.p	Cre16.g664700_4532.1.p	SHY1	13953	R.AAALGGPEDAAAASYPAPK.H	56.4403	48.0535	55.9992	59.7619	75.5144	54.3415	41.3999	44.6134	38.8176	46.5949	40.7061	34.1707
Cre11.g478240_4532.1.p	Cre11.g478240_4532.1.p		22544	K.AAQVLSGIDLEGGGR.A	37.2441	41.9631	35.6445	32.3521	94.5066	84.0867	71.5739	62.0129	73.9007	47.2387	66.8985	67.6748
Cre09.g412150_4532.1.p	Cre09.g412150_4532.1.p		12121	R.EQAEEALLDAEER.G	69.4472	85.3107	81.3743	81.5051	78.2472	112.85	83.881	91.5881	66.2158	61.9909	79.9648	98.0042
Cre09.g412150_4532.1.p	Cre09.g412150_4532.1.p		22312	R.RDLTSVAGLIK.Q	27.6598	32.2469	31.3457	33.0793	30.1581	30.4192	37.9771	29.9965	23.9944	22.6799	30.8947	26.5606
Cre01.g012350_4532.1.p	Cre01.g012350_4532.1.p		41430	K.AGAGEAAAGPDAAADAAAPSAK.K	16.3175	20.1473	17.5343	21.844	56.054	35.2441	37.4352	27.0177	32.4779	19.5464	21.4768	37.7585
Cre01.g012350_4532.1.p	Cre01.g012350_4532.1.p		32763	K.DRVTAAAALAGYTALLR.A	17.5821	16.942	8.12147	13.1233	17.3743	11.6031	12.6923	14.7026	13.6254	17.1182	21.5666	14.5157
Cre01.g012350_4532.1.p	Cre01.g012350_4532.1.p		27063	R.FM*ALHAFAAVEQPAK.A	12.3318	13.3844	12.1572	11.2676	10.236	10.7646	15.5223	13.975	10.7661	16.8364	13.8204	6.10611
Cre16.g675350_4532.1.p	Cre16.g675350_4532.1.p		27838	R.LPPGLHYGEVVAHELEAR.G	33.1418	35.7121	40.5232	32.2664	25.1942	26.3665	37.0444	41.4623	41.1286	26.2118	41.1831	57.0226
Cre01.g010900_4532.1.p	Cre01.g010900_4532.1.p	GAP3	21910	R.AAALNIVPTTTGAAK.A	68.6052	51.0384	58.8883	60.2788	28.6374	59.6332	39.2813	49.5561	42.3004	72.6061	19.989	34.5573
Cre01.g010900_4532.1.p	Cre01.g010900_4532.1.p	GAP3	35369	R.DPLQLPWK.E	184.293	166.761	184.304	148.061	59.7494	92.2643	115.695	146.288	120.213	224.628	100.792	147.827
Cre01.g010900_4532.1.p	Cre01.g010900_4532.1.p	GAP3	47043	K.EM*NIDLVIEGTGVFIDK.V	88.3881	74.5358	87.424	93.592	48.9081	76.3755	53.8047	73.3487	55.8406	122.652	50.8626	73.0537
Cre01.g010900_4532.1.p	Cre01.g010900_4532.1.p	GAP3	26067	R.VVDLAEVTAK.K	35.7115	34.2639	38.8505	30.1672	21.1497	34.8961	24.97	32.0222	24.4847	49.8482	11.0278	23.9883
Cre12.g497900_4532.1.p	Cre12.g497900_4532.1.p		7749	R.QEAAAAAAAAAAQK.A	52.9886	60.8978	57.705	69.8638	58.085	62.2933	60.729	50.1914	51.8663	57.4956	45.051	63.6033
Cre12.g497900_4532.1.p	Cre12.g497900_4532.1.p		4205	K.TNGPLLSSAR.R	62.5951	72.176	75.375	66.4541	55.6888	67.1879	57.9767	54.0756	52.9344	72.9552	47.3678	48.5267
Cre05.g236050_4532.1.p	Cre05.g236050_4532.1.p		30645	R.AAALQHELDALGGLR.E	112.974	115.532	107.218	101.324	112.256	46.0629	105.621	111.074	135.938	104.085	103.211	134.608
Cre05.g236050_4532.1.p	Cre05.g236050_4532.1.p		12841	R.DMAGVIDAK.L	131.911	123.44	126.329	128.639	135.031	75.7097	126.828	129.392	154.761	108.609	129.468	184.075
Cre05.g236050_4532.1.p	Cre05.g236050_4532.1.p		5673	R.DRADNIYTLQSK.L	102.885	94.4691	99.8512	95.1064	110.38	87.1807	106.892	103.145	116.282	113.778	157.813	132.048
Cre05.g236050_4532.1.p	Cre05.g236050_4532.1.p		836	K.EAQDETAAAR.G	14.4792	8.89956	11.8588	13.6602	13.8855	14.1049	12.6586	10.4948	15.156	11.3445	11.7523	13.2226
Cre05.g236050_4532.1.p	Cre05.g236050_4532.1.p		38208	R.QAIVDTEAMADLLR.A	23.2947	23.1555	22.2999	27.4147	25.711	23.191	22.7225	23.1396	27.0043	24.3424	28.2352	37.7443
Cre05.g236050_4532.1.p	Cre05.g236050_4532.1.p		23647	R.SALQAELAEVK.E	50.1116	43.7166	57.8511	43.5598	57.0662	46.918	46.6618	51.9736	51.67	42.1358	42.93	57.8446
Cre04.g217935_4532.1.p	Cre04.g217935_4532.1.p		40605	R.VLVAGLLGTAANK.S	97.0445	118.166	120.891	117.698	53.9918	74.7648	74.3931	86.1727	69.8749	110.915	71.8421	76.9169
Cre02.g112750_4532.1.p	Cre02.g112750_4532.1.p		31679	R.AAALSAAAAAAVASGPSVAM*VR.Q	35.4032	35.3846	32.3709	38.6854	61.674	69.0533	41.5366	38.4148	40.9672	43.5814	46.2447	41.2013
Cre01.g001100_4532.1.p	Cre01.g001100_4532.1.p		3412	R.STWESGSGAGK.K	289.069	310.876	276.733	295.555	201.973	152.799	273.29	301.966	349.275	328.124	316.338	342.947
Cre01.g001100_4532.1.p	Cre01.g001100_4532.1.p		24116	K.YADADGVSLDFK.Q	32.7113	36.1536	34.3598	45.0052	33.5481	30.8008	39.2654	44.2221	40.8988	41.2725	33.3619	42.5007
Cre05.g247450_4532.1.p	Cre05.g247450_4532.1.p	RDP5,CGL56	38529	K.VKPGSSAPSFEAPSFSM*PDFSGVQLPK.F	61.0642	61.9004	66.9614	67.9129	65.0767	143.661	48.8501	59.9031	56.0954	42.3786	40.891	53.5258
Cre12.g519180_4532.1.p	Cre12.g519180_4532.1.p		11901	K.LASGFTK.N	13.3219	15.4909	10.4562	14.5392	16.0552	26.2301	21.9427	26.6768	20.0189	14.5377	20.6021	23.3454
Cre12.g519180_4532.1.p	Cre12.g519180_4532.1.p		45267	K.YYQPGESVPAFVLESSLVDGR.G	15.6188	14.8985	15.9196	15.2336	24.0031	31.8905	22.8342	25.7604	24.1693	15.8686	22.5189	26.0173
Cre12.g529651_4532.1.p	Cre12.g529651_4532.1.p	RPL7A	13747	K.AFGLGGAPK.P	35.4896	22.2157	41.4112	22.4717	52.9017	41.9087	34.2277	45.5845	25.2273	50.6396	33.9458	22.328
Cre12.g529651_4532.1.p	Cre12.g529651_4532.1.p	RPL7A	7915	R.LGQIVHK.K	580.247	428.897	650.332	341.52	672.952	397.923	722.864	740.371	453.631	771.575	640.174	388.326
Cre12.g490500_4532.1.p	Cre12.g490500_4532.1.p	CGL78	33564	R.DFFIVPNPK.W	41.878	40.1405	54.8025	35.2679	78.929	75.864	79.5331	95.6031	85.3325	56.8681	67.898	84.5656
Cre13.g579598_4532.1.p	Cre13.g579598_4532.1.p		19616	K.AGQVVDVYYRPEATMLR.G	23.3701	19.4931	23.4072	15.7097	8.92402	5.53981	11.3164	14.2327	13.9359	14.0571	19.4447	17.2116
Cre13.g579598_4532.1.p	Cre13.g579598_4532.1.p		14817	R.AVLSAVQQAK.E	29.023	20.2343	26.584	19.2698	7.9049	17.2129	10.6164	19.4025	16.0949	24.3591	19.6769	19.56
Cre13.g579598_4532.1.p	Cre13.g579598_4532.1.p		19136	R.RKPDLIAALPVADSR.P	31.4652	18.6912	30.1216	24.657	17.4054	23.38	23.0171	26.3292	24.8227	28.063	21.0541	22.1498
Cre09.g396326_4532.1.p	Cre09.g396326_4532.1.p		12164	K.AAAPASVSAPSADAAAAPPAPAPTPK.K	23.1805	27.1246	24.2421	35.3904	34.0177	21.7853	21.6208	35.3052	23.4607	25.0906	23.3493	26.7206
Cre02.g088200_4532.1.p	Cre02.g088200_4532.1.p	RB60	7920	K.FRM*EGEFTADNVAK.F	19.383	17.1916	18.4749	19.6466	31.3624	37.2512	13.8855	26.3013	18.9927	14.5129	18.5516	13.9477
Cre02.g088200_4532.1.p	Cre02.g088200_4532.1.p	RB60	9762	R.TPIVFEGGDR.S	19.5835	24.6613	23.2243	19.8943	24.2096	25.15	22.6949	20.0744	22.4783	21.8201	16.5155	24.8481
Cre16.g692901_4532.1.p	Cre16.g692901_4532.1.p		16431	R.EAFESCLVK.K	48.7438	42.0225	38.4784	29.0869	23.5808	22.1807	39.408	44.1534	41.0929	40.5594	37.2367	38.8295
Cre06.g285250_4532.1.p	Cre06.g285250_4532.1.p	LHCBM6	35621	K.FGEAVWFK.A	19.0006	14.2232	15.7346	16.3049	15.2222	14.6575	14.5528	14.9091	11.3703	20.4318	7.49171	16.6889
Cre06.g285250_4532.1.p	Cre06.g285250_4532.1.p	LHCBM6	34438	K.GPVQNLDDHLANPTVNNAFAFATK.F	14.5564	16.4022	21.3043	9.20567	14.309	14.0854	18.899	22.6408	17.504	17.959	16.9045	19.6042
Cre12.g548950_4532.1.p	Cre12.g548950_4532.1.p	LHCBM7	44584	K.NGIPFGEAVWFK.A	43.4959	37.6127	58.6875	47.5875	69.9814	54.2953	51.7869	66.8259	62.1609	58.1395	52.9665	59.6322
Cre03.g156900_4532.1.p	Cre03.g156900_4532.1.p	LHCBM5	12531	K.LSAFYGPDR.G	22.1012	22.6085	14.7528	24.811	15.3276	11.6872	11.7368	18.0188	11.3206	26.3214	6.53868	6.79701
Cre03.g156900_4532.1.p	Cre03.g156900_4532.1.p	LHCBM5	38157	K.NGTPIVEPVWFK.A	45.6655	50.3396	48.7426	51.2411	42.9298	28.5813	33.0176	32.0979	33.8749	43.2861	26.8138	31.8204
Cre03.g156900_4532.1.p	Cre03.g156900_4532.1.p	LHCBM5	2714	K.RYRELELIHAR.W	38.3818	32.633	35.3208	38.1748	55.0704	23.1335	45.538	54.4502	38.5694	51.0461	39.8693	48.191
Cre03.g156900_4532.1.p	Cre03.g156900_4532.1.p	LHCBM5	5923	R.YRELELIHAR.W	17.2544	17.4608	13.6181	11.0796	16.5538	13.3493	24.2367	15.8954	18.2412	17.8947	14.4502	15.1007
Cre01.g066917_4532.1.p	Cre01.g066917_4532.1.p	LHCBM1	15988	K.ASTPDSFWYGPER.P	18.9024	15.7923	22.6844	21.7114	28.0046	30.5684	21.935	23.5271	24.7964	22.2119	20.8206	21.5975
Cre08.g358522_4532.1.p	Cre08.g358522_4532.1.p		3921	K.AAAPLVAR.F	30.6555	40.6157	55.4148	49.182	104.851	67.0547	66.38	62.5313	53.3561	41.7438	72.5385	56.2824
Cre08.g358522_4532.1.p	Cre08.g358522_4532.1.p		21482	R.LDVYGGLDSSGYDSK.K	43.0313	44.0325	64.5667	58.3994	109.636	89.6127	46.475	41.2967	51.6587	42.7525	47.1199	45.3834
Cre06.g280950_4532.1.p	Cre06.g280950_4532.1.p		20597	R.FLDSIGM*SNTK.I	130.521	121.924	94.1095	99.4007	56.2805	24.403	112.119	97.3736	130.705	74.5167	108.901	91.8898
Cre06.g280950_4532.1.p	Cre06.g280950_4532.1.p		4666	K.SLANLQQAM*R.K	9.92777	10.9979	14.598	14.4284	18.2223	21.2578	7.60086	13.5534	12.4403	7.27504	11.693	11.9283
Cre02.g088700_4532.1.p	Cre02.g088700_4532.1.p		1826	K.AAASSGAGAAGGK.A	600.717	580.505	606.809	581.897	776.11	498.257	571.1	603.213	583.436	778.329	670.971	612.903
Cre02.g088700_4532.1.p	Cre02.g088700_4532.1.p		10465	K.AAIAAGTVPAGTKPVM*EK.K	73.4564	73.9576	70.6337	91.8828	95.2072	10.5723	85.4187	75.7742	98.6295	90.4321	90.6252	85.4178
Cre02.g080200_4532.1.p	Cre02.g080200_4532.1.p	TRK1	24321	K.HVGIDTFGASAPAPTLYEK.F	43.1544	43.4859	31.3976	39.6626	20.0724	16.3904	49.8838	56.211	54.2723	64.1453	55.9153	71.9928
Cre06.g296500_4532.1.p	Cre06.g296500_4532.1.p		10236	K.PAATGPVLPVRK.T	19.8158	22.873	21.2366	26.3439	9.33834	14.9448	15.1918	17.8421	13.7825	14.8408	14.1062	7.99003
Cre02.g091750_4532.1.p	Cre02.g091750_4532.1.p		5039	K.AAAQAPPAAAPPPPPPQQGK.Q	85.1206	108.577	94.0892	105.573	73.4433	126.303	128.206	96.1146	90.9134	125.206	129.549	103.739
Cre02.g091750_4532.1.p	Cre02.g091750_4532.1.p		16522	K.VTLPLNSSGSK.V	161.974	155.938	150.653	138.895	80.7301	177.302	188.719	150.397	120.12	170.3	151.835	123.531
Cre10.g441400_4532.1.p	Cre10.g441400_4532.1.p	NOP58	4019	K.AEEPAEEAEEEAPK.A	41.9519	38.1868	48.0576	34.8117	69.8521	45.0911	44.4771	50.0006	41.1636	41.8083	56.8817	44.0164
Cre10.g441400_4532.1.p	Cre10.g441400_4532.1.p	NOP58	24281	K.DLAHQVIALSEYR.G	35.597	25.3515	34.3815	36.016	40.2255	17.3035	37.9272	28.7266	41.8608	35.9155	47.4739	38.4444
Cre02.g087551_4532.1.p	Cre02.g087551_4532.1.p		17261	R.LRENVSELDAASYSAAVK.V	11.3408	18.2899	13.287	13.4916	11.0257	15.8516	13.7041	14.5538	12.9217	16.0577	14.415	12.7711
Cre02.g087551_4532.1.p	Cre02.g087551_4532.1.p		19621	R.SAYTAGQTLVTVVNDPR.V	14.3773	11.2904	18.2777	15.6195	9.59128	16.3759	8.1368	10.0378	10.339	18.3072	13.8802	17.9068
Cre07.g334250_4532.1.p	Cre07.g334250_4532.1.p		1334	K.DSGGSAEPEPAPSSAGR.R	145.389	154.258	137.75	149.686	144.3	150.251	134.004	137.76	144.232	139.843	161.582	161.383
Cre09.g395880_4532.1.p	Cre09.g395880_4532.1.p		3097	K.AAATAAEDAASAEGEGER.A	62.8065	51.2034	71.0425	59.7132	40.6149	51.9792	39.6025	54.7088	40.6823	68.7125	58.3641	49.8361
Cre09.g395250_4532.1.p	Cre09.g395250_4532.1.p		12118	K.TEAAGVDLEAIRK.A	58.7512	74.9442	56.0038	59.5176	30.0133	31.6544	40.2019	42.9095	46.5534	42.8099	38.1894	29.7806
Cre12.g536900_4532.1.p	Cre12.g536900_4532.1.p		22190	R.SSKPETPALPAAEPPAASAAAATPAAPDPAAAAAASAAR.T	25.0543	27.5278	30.1372	21.628	18.9239	13.7289	20.4753	18.8621	23.026	30.7278	22.0832	18.3252
Cre09.g394510_4532.1.p	Cre09.g394510_4532.1.p		4353	K.QQLEGVK.S	744.765	779.624	726.573	855.14	197.614	446.927	493.588	461.214	768.091	596.927	475.554	628.504
Cre09.g394510_4532.1.p	Cre09.g394510_4532.1.p		13926	R.TARTAASSSQEK.L	9.56306	7.13546	7.76591	10.1236	17.1856	13.9772	10.3369	11.8074	10.5721	14.2081	10.5657	13.8248
Cre06.g270600_4532.1.p	Cre06.g270600_4532.1.p		22263	R.ALLQNTPSALPK.Q	80.9313	79.8244	90.9925	77.825	37.9275	76.2125	81.0738	64.996	68.4978	81.5764	77.0899	69.7561
Cre06.g263250_4532.1.p	Cre06.g263250_4532.1.p		9941	K.AAATGAAAAAGSQLASAQEAGK.A	273.559	297.39	280.199	265.186	243.772	254.744	180.582	192.211	227.253	201.429	182.116	160.581
Cre01.g005813_4532.1.p	Cre01.g005813_4532.1.p		1021	R.AEDAAASTDSER.R	41.3331	46.805	46.4055	44.5621	52.5458	48.1021	41.2718	53.3697	73.0985	36.4441	66.7731	72.5379
Cre01.g005813_4532.1.p	Cre01.g005813_4532.1.p		11156	K.VTELTAQLHEAQTR.L	10.8541	13.7369	13.0113	12.5475	6.71482	6.6818	9.26587	14.4763	21.3393	7.45234	20.0764	19.4313
Cre09.g392579_4532.1.p	Cre09.g392579_4532.1.p		46664	R.ELQM*TVWALATLR.R	8.80278	15.405	17.8803	14.1504	18.1947	16.029	11.0892	12.4695	7.88576	11.6323	5.2611	12.6644
Cre12.g492750_4532.1.p	Cre12.g492750_4532.1.p		3357	K.APGSSPASNAAAAASSK.A	20.4402	27.2254	22.3325	37.5686	14.8931	18.2818	16.8808	15.0372	13.0811	41.6872	11.1152	11.4219
Cre12.g492750_4532.1.p	Cre12.g492750_4532.1.p		20385	R.LQDVVFGEGR.G	27.7866	31.8157	27.2523	33.6448	18.2014	25.491	24.2618	14.6455	13.8541	41.6296	15.7119	21.0314
Cre02.g080750_4532.1.p	Cre02.g080750_4532.1.p		20693	K.AAAVAVTPFK.L	25.7736	28.5371	23.27	22.6329	31.3362	22.6856	54.4345	59.3197	22.7233	25.7818	36.4457	22.717
Cre08.g373050_4532.1.p	Cre08.g373050_4532.1.p	BCC3	10180	R.LAALGGGGGGK.G	62.7305	71.7236	59.1825	71.3178	43.3171	41.3981	45.8869	44.8073	43.5231	62.6467	32.2538	28.8897
Cre16.g652850_4532.1.p	Cre16.g652850_4532.1.p		16523	K.IMQPSFGASK.A	104.855	88.6376	99.469	98.018	163.914	122.152	179.25	126.716	143.565	157.022	155.447	142.395
Cre16.g652850_4532.1.p	Cre16.g652850_4532.1.p		32398	K.QGPQFTYELVVVDDGSK.D	11.5165	11.3373	10.8502	14.142	25.9351	26.6177	23.9716	26.394	15.929	29.4853	26.5502	20.7529
Cre09.g415550_4532.1.p	Cre09.g415550_4532.1.p	ASA2	40872	R.EAAQALWGLAALR.R	87.3188	89.994	90.1813	83.4506	121.715	169.468	124.453	114.003	94.7048	80.8074	114.676	126.3
Cre09.g415550_4532.1.p	Cre09.g415550_4532.1.p	ASA2	1012	R.HRPDVASK.V	12.6964	7.84719	8.43973	9.76487	8.56805	9.63485	12.3189	13.1358	14.2814	7.69004	12.7137	20.4792
Cre12.g520950_4532.1.p	Cre12.g520950_4532.1.p		5032	R.ALDEAAADAEDDPR.G	38.1852	38.5331	32.2794	38.2316	31.4285	26.145	31.6791	49.5603	39.2725	33.0715	45.3684	40.7322
Cre12.g520950_4532.1.p	Cre12.g520950_4532.1.p		3148	K.GAEDAAAAAM*GDDAGPGIESSR.G	20.2272	31.5154	26.3599	26.9899	29.6199	24.2969	20.4255	35.9598	30.086	26.1569	29.2401	26.8417
Cre12.g520950_4532.1.p	Cre12.g520950_4532.1.p		7223	K.GAEDAAAAAMGDDAGPGIESSR.G	13.6063	9.72789	8.75614	9.62279	5.7946	7.36172	13.0149	14.6807	15.3788	15.5464	22.132	19.7409
Cre12.g520950_4532.1.p	Cre12.g520950_4532.1.p		36476	R.MEHLWDWSCPLTAGK.N	37.2397	42.5381	30.4457	32.3959	17.9765	5.43605	28.9302	39.7749	62.4704	33.4391	47.0619	68.356
Cre06.g310750_4532.1.p	Cre06.g310750_4532.1.p	COPG1	5565	R.AAGSGALGM*PGASSTSGGGALPAASATR.K	51.8735	52.7794	53.7004	48.5153	41.9657	26.482	55.0958	44.1948	56.3347	51.8536	50.5695	62.5408
Cre06.g310750_4532.1.p	Cre06.g310750_4532.1.p	COPG1	4154	R.M*SSGIDAANNVAM*K.L	44.153	45.0354	46.2535	42.1302	41.932	23.5938	42.8423	39.4438	43.1945	34.8923	48.4554	39.9814
Cre10.g439600_4532.1.p	Cre10.g439600_4532.1.p		10032	K.LFAPEPDR.K	19.3281	21.8387	22.0071	23.7294	20.7608	25.7266	27.9073	20.0611	11.1263	28.0616	21.2222	22.4928
Cre10.g439600_4532.1.p	Cre10.g439600_4532.1.p		25504	R.TNYAVVAIMGPQSSGK.S	24.3098	32.2355	27.9013	32.5468	14.4832	10.3953	33.6927	29.8141	22.5653	34.4741	41.0911	35.3139
Cre06.g293582_4532.1.p	Cre06.g293582_4532.1.p		7213	R.AALNLSYQER.T	39.8115	38.0443	29.9418	32.5036	37.7257	36.93	38.8456	33.63	32.7954	37.2289	31.3976	29.867
Cre06.g293582_4532.1.p	Cre06.g293582_4532.1.p		19526	R.ASGEGVGPQEYTLIK.M	120.628	113.581	104.371	99.2265	86.7233	86.5966	107.255	99.2816	123.83	113.672	116.634	103.263
Cre06.g293582_4532.1.p	Cre06.g293582_4532.1.p		17804	K.QAVMPFAK.F	112.795	119.19	97.4255	95.0471	79.3846	47.433	90.2662	88.5013	107.211	114.616	107.864	91.5105
Cre06.g293582_4532.1.p	Cre06.g293582_4532.1.p		15440	R.YAVFSPLDGQPCADHDR.A	43.634	49.3571	41.2708	31.8632	22.8101	15.2611	39.0648	35.053	43.2952	37.3682	43.9255	47.0914
Cre16.g676200_4532.1.p	Cre16.g676200_4532.1.p		30111	K.GLWM*WSQPLR.R	55.4722	63.2999	60.1261	83.2891	44.2206	63.552	67.5824	56.3553	45.6797	94.949	51.3671	44.608
Cre06.g278255_4532.1.p	Cre06.g278255_4532.1.p		17369	R.GEAEELAEELQQR.L	38.0151	22.495	45.5299	33.373	33.8337	56.1247	42.7761	39.9018	38.0238	42.2013	39.7184	47.742
Cre07.g334900_4532.1.p	Cre07.g334900_4532.1.p		37882	K.LYNDLVVPEIEADK.A	55.0655	44.61	50.0636	40.7274	53.1917	70.8203	54.0925	62.9124	66.2367	53.2313	47.6732	64.0291
Cre09.g397586_4532.1.p	Cre09.g397586_4532.1.p		8202	K.VKPMPAAAAAPATAAAAPAR.A	23.9901	28.2777	39.5	27.2334	24.3337	25.1725	28.606	20.1608	27.8892	27.8068	25.1485	24.4841
Cre09.g406050_4532.1.p	Cre09.g406050_4532.1.p		27329	K.GVTASSVGVLLK.N	266.148	275.608	270.016	257.7	246.597	198.233	239.399	252.588	253.194	327.07	259.934	241.104
Cre09.g406050_4532.1.p	Cre09.g406050_4532.1.p		19670	R.YEVNPDLVPK.L	87.6001	78.8987	99.1763	91.4405	102.085	72.5043	89.7191	94.0343	95.7236	120.033	104.238	91.3112
Cre12.g521200_4532.1.p	Cre12.g521200_4532.1.p		37738	K.APWAADLFK.D	190.059	197.377	191.445	224.667	118.072	120.859	304.127	183.395	160.196	415.939	168.337	140.137
Cre02.g103050_4532.1.p	Cre02.g103050_4532.1.p		8075	R.AADALEALRR.S	181.896	198.367	156.97	179.539	165.638	146.586	170.362	173.078	168.401	196.97	185.784	148.374
Cre02.g103050_4532.1.p	Cre02.g103050_4532.1.p		15032	K.QAVALSPDVGYEK.Y	138.921	133.865	114.889	136.923	135.285	117.011	131.007	142.637	160.44	168.769	155.829	140.628
Cre17.g734200_4532.1.p	Cre17.g734200_4532.1.p	DPA1	4229	R.EAVASTFYGHAGR.A	70.6914	71.7593	64.9044	55.1083	47.4385	44.8456	56.1053	51.4768	73.5458	51.9192	93.0551	59.1842
Cre17.g734200_4532.1.p	Cre17.g734200_4532.1.p	DPA1	39138	K.TIYEIPGADEVAIETCSFSK.Y	51.322	40.5215	50.7254	46.5186	44.8377	34.4869	50.6795	41.5095	49.6782	42.1763	58.0078	45.5695
Cre12.g544752_4532.1.p	Cre12.g544752_4532.1.p		38356	R.EGAVEDLQAVLALEPHNK.D	88.7513	90.7873	77.9962	75.8332	34.5695	52.8228	73.5587	67.6907	69.1717	69.6392	73.4934	76.4727
Cre12.g544752_4532.1.p	Cre12.g544752_4532.1.p		11750	R.YSAALGLDPGM*TAAANNR.A	32.9393	50.4523	43.9428	40.2293	53.0154	113.669	42.4867	50.6205	36.7472	38.2331	43.7087	43.2686
Cre08.g358556_4532.1.p	Cre08.g358556_4532.1.p		5727	R.KYGLNICR.Q	26.2562	30.3814	32.8591	35.5141	86.4974	74.3278	69.175	53.6317	39.6852	41.1931	46.1875	34.724
Cre06.g280050_4532.1.p	Cre06.g280050_4532.1.p		20638	R.AQSFDSGADLLK.E	213.197	145.795	217.963	178.516	121.903	145.76	27.5913	55.0387	44.9269	179.117	88.6088	74.2255
Cre06.g280050_4532.1.p	Cre06.g280050_4532.1.p		20318	K.GFTPQLVAGTK.I	118.037	139.256	145.26	140.186	129.823	147.39	121.667	120.915	135.332	135.21	121.722	115.37
Cre06.g280050_4532.1.p	Cre06.g280050_4532.1.p		5618	R.NAGVNVLGTPSR.K	12.0208	15.0698	14.143	13.6403	10.8033	10.3923	15.2473	10.5684	8.10311	12.6322	12.7124	14.1335
Cre07.g334100_4532.1.p	Cre07.g334100_4532.1.p		20441	K.LLPEQPPPSTDPEAATAAK.K	24.5754	26.5163	23.5178	23.8772	19.8846	19.204	23.6763	17.7934	19.0903	28.4863	22.9257	20.8204
Cre17.g744897_4532.1.p	Cre17.g744897_4532.1.p		6058	R.AVAEAEAEEAGAEAQAGR.G	85.1605	87.208	91.3593	84.904	92.7395	75.2526	70.2897	78.5455	78.1725	86.945	82.8567	88.7609
Cre16.g695050_4532.1.p	Cre16.g695050_4532.1.p	HCD1	28660	K.AADLDVASVM*AM*GFPPVR.G	24.5077	20.9841	17.7808	17.3873	27.4606	29.9595	25.1789	17.2717	14.7309	9.63393	22.9174	16.7138
Cre16.g695050_4532.1.p	Cre16.g695050_4532.1.p	HCD1	14605	R.ALALDIAAGR.R	37.4385	35.3139	36.4615	38.8347	56.2626	42.9827	50.8067	40.9926	28.5043	11.9071	41.365	32.6034
Cre16.g695050_4532.1.p	Cre16.g695050_4532.1.p	HCD1	7631	K.GCEM*M*LTSAPIK.A	35.7332	35.0422	33.9507	33.1384	65.4579	51.3138	49.0423	27.7852	28.9732	8.24162	35.04	41.1396
Cre16.g695050_4532.1.p	Cre16.g695050_4532.1.p	HCD1	11308	K.KTPVVVGNCTGFAVNR.V	66.5199	64.7971	59.9269	61.2376	79.2334	66.8733	71.6385	51.5858	58.7847	13.4524	70.3259	56.4479
Cre16.g695050_4532.1.p	Cre16.g695050_4532.1.p	HCD1	26765	R.LIPALNEAK.R	76.6185	61.4332	68.4555	74.0922	105.221	91.3521	68.2997	59.3263	60.2972	21.1874	62.9595	58.9174
Cre16.g695050_4532.1.p	Cre16.g695050_4532.1.p	HCD1	27620	R.LIPALNEAK.R	170.162	155.311	162.497	165.677	231.303	209.217	189.43	144.219	151.049	45.3058	173.547	179.782
Cre16.g695050_4532.1.p	Cre16.g695050_4532.1.p	HCD1	13367	R.SLFEALRR.A	28.6405	30.0869	27.7838	29.7048	32.071	29.8001	29.0874	18.5937	10.5674	7.48183	25.057	23.205
Cre12.g498500_4532.1.p	Cre12.g498500_4532.1.p	DEG11,DEG1C	7406	R.GGFSMDTEK.V	30.1202	44.9712	26.8106	29.4681	16.3119	23.4781	38.6792	13.7153	35.4365	36.2405	24.6369	35.9842
Cre07.g357200_4532.1.p	Cre07.g357200_4532.1.p	EZY12,UGD1	6917	K.FEWDRPNYSR.S	74.0188	73.7486	69.2394	75.1298	85.6813	63.3544	95.0977	70.2225	83.7059	74.0031	85.6336	74.5701
Cre07.g357200_4532.1.p	Cre07.g357200_4532.1.p	EZY12,UGD1	24071	R.NLFFSTDTK.K	41.9672	39.0135	40.1696	44.7212	40.3686	30.8245	66.4115	46.9291	43.3567	46.085	50.8599	45.6407
Cre07.g357200_4532.1.p	Cre07.g357200_4532.1.p	EZY12,UGD1	18417	R.VIGAM*FNTVSGK.K	54.344	54.0187	45.9338	46.0352	94.1373	103.693	83.4907	57.2707	51.3879	57.7142	60.2164	48.3603
Cre06.g278185_4532.1.p	Cre06.g278185_4532.1.p	UGD2	24746	K.KYDFAALYEK.M	49.1566	54.3734	44.1504	61.7354	38.679	38.928	54.1577	43.9154	54.7506	44.4991	48.5064	57.2855
Cre12.g532450_4532.1.p	Cre12.g532450_4532.1.p		33605	R.FEVISNPEFM*SAGSAVEDCLKPDR.V	32.0991	35.52	35.8773	41.0225	54.9029	49.808	43.1092	42.0958	37.0123	35.2342	37.3459	35.575
Cre12.g532450_4532.1.p	Cre12.g532450_4532.1.p		30861	K.PLDPFLTQK.L	127.262	178.747	143.505	131.748	80.9109	74.3321	98.5702	132.069	154.642	121.105	132.406	127.185
Cre02.g095146_4532.1.p	Cre02.g095146_4532.1.p		19320	K.ESVDPFIK.N	235.048	215.821	278.836	198.465	312.919	269.578	302.283	280.528	286.453	334.401	314.285	265.415
Cre13.g562150_4532.1.p	Cre13.g562150_4532.1.p		9387	K.GEGM*GNQFLTNIR.N	49.7244	50.5594	54.7642	42.6707	41.774	18.3132	42.1656	48.1767	53.3496	37.4687	50.8147	44.0129
Cre13.g562150_4532.1.p	Cre13.g562150_4532.1.p		16960	K.GEGMGNQFLTNIR.N	64.6019	53.5827	47.247	53.359	36.4736	24.8802	49.8024	60.3784	45.4092	42.0286	56.1403	64.4383
Cre10.g466000_4532.1.p	Cre10.g466000_4532.1.p		4826	R.AADSAAGSLAGK.S	72.3939	66.4868	67.52	78.1551	76.8282	84.2109	46.7854	62.5455	53.712	61.2534	73.2011	91.2545
Cre17.g734450_4532.1.p	Cre17.g734450_4532.1.p	PRPL19	8353	R.LKEVVGVR.A	24.853	20.9615	34.6028	33.7337	52.0289	63.7094	48.0112	38.4929	35.5271	33.1478	42.6727	29.834
Cre09.g394436_4532.1.p	Cre09.g394436_4532.1.p		2259	K.DIPEDDPR.N	299.805	296.855	403.51	420.546	841.309	607.365	398.646	410.201	241.066	307.411	358.927	248.465
Cre09.g394436_4532.1.p	Cre09.g394436_4532.1.p		2958	R.VAAIQM*TGGR.V	48.9845	43.6522	55.2975	56.8743	85.8517	55.4403	46.0618	44.0934	25.9137	25.6123	47.5505	42.7403
Cre10.g459200_4532.1.p	Cre10.g459200_4532.1.p	ACA4,PMA2	6521	K.MVEFANR.G	22.3264	22.998	27.3974	27.7825	12.4673	8.79518	11.0573	10.4459	7.0818	25.7319	11.6418	5.03192
Cre13.g604650_4532.1.p	Cre13.g604650_4532.1.p		4428	K.ECANIYK.G	60.3307	50.8649	47.0847	43.6629	70.7529	45.2172	58.2631	54.5211	53.3798	54.913	69.3877	63.3903
Cre03.g204950_4532.1.p	Cre03.g204950_4532.1.p		4766	K.EDADAAAPAPAEASAAPAPM*EASAAATAPTSGR.K	14.4818	12.2673	11.987	16.5796	27.8116	20.5192	14.0175	15.6015	12.3726	17.7081	14.9218	13.6224
Cre03.g204950_4532.1.p	Cre03.g204950_4532.1.p		9151	K.EDADAAAPAPAEASAAPAPMEASAAATAPTSGR.K	11.2789	13.564	13.6919	13.1648	12.733	8.16687	10.9746	10.9569	13.8683	13.3863	10.0731	17.2651
Cre03.g204950_4532.1.p	Cre03.g204950_4532.1.p		6730	K.GGAGPAVVGLAR.A	88.94	79.1284	79.5972	81.478	50.0115	66.6633	48.3334	58.3616	64.936	84.326	86.7881	78.0301
Cre03.g800338_4532.1.p	Cre03.g800338_4532.1.p		6147	K.GTSLENPAVCK.Y	278.414	292.51	259.748	274.908	230.884	304.572	281.137	269.389	223.367	215.253	207.617	353.373
Cre03.g800338_4532.1.p	Cre03.g800338_4532.1.p		10300	R.YYSDDWK.G	212.741	196.858	190.639	191.764	145.439	190.57	221.398	198.465	172.413	150.551	161.591	249.077
Cre06.g264400_4532.1.p	Cre06.g264400_4532.1.p		4584	R.AATAAAPAVEK.A	29.1031	27.0335	28.5498	37.298	38.712	27.4153	30.5293	28.5336	42.5567	27.0033	36.1727	42.1104
Cre06.g264400_4532.1.p	Cre06.g264400_4532.1.p		5388	K.SAGEGIPEEGEAAGLDR.A	21.126	24.157	21.1158	26.4111	20.3564	19.6773	18.5245	19.1135	22.3378	20.4598	24.0192	34.8037
Cre12.g490850_4532.1.p	Cre12.g490850_4532.1.p		4938	K.AAEAALK.K	139.254	126.994	137.193	145.073	113.211	90.4316	114.091	126.963	127.054	162.016	130.779	116.608
Cre17.g747247_4532.1.p	Cre17.g747247_4532.1.p		4769	R.QSVDICK.A	8.62722	12.5167	43.7036	37.5097	31.4452	20.9398	27.5755	37.184	35.0213	31.7854	42.8427	40.8907
Cre17.g718500_4532.1.p	Cre17.g718500_4532.1.p	GLE1,MMP1	20286	R.AAEAYAQAIVAQDPNSATGK.K	61.24	72.9879	66.5194	89.6301	27.9778	26.2864	34.3637	64.4753	72.8077	29.5556	62.9562	45.1573
Cre17.g721600_4532.1.p	Cre17.g721600_4532.1.p		1837	R.AAEAGEDVTDR.V	21.0347	25.9422	30.963	32.1248	33.7827	32.7649	34.7859	24.089	26.224	35.2309	31.4448	33.0461
Cre17.g721600_4532.1.p	Cre17.g721600_4532.1.p		15378	R.EDEQGSAPPEADAAAEAATEVEPGPGPSPAK.R	37.3523	47.5114	57.4411	47.6632	79.9623	60.9393	53.8468	71.0115	52.3486	45.5598	55.8481	72.9063
Cre17.g721600_4532.1.p	Cre17.g721600_4532.1.p		15425	R.EDEQGSAPPEADAAAEAATEVEPGPGPSPAK.R	9.33983	13.4276	17.4477	13.4273	15.6661	18.5891	14.2822	9.64691	17.4035	10.0448	12.5098	13.9861
Cre03.g181200_4532.1.p	Cre03.g181200_4532.1.p		4786	R.AVANADVPK.V	60.2443	79.1631	60.7681	120.886	56.1358	49.7936	41.1976	14.6137	35.73	45.8143	38.5688	48.701
Cre03.g181200_4532.1.p	Cre03.g181200_4532.1.p		31678	R.LVAIVANDATVK.G	146.075	196.153	150.474	196.186	131.468	149.719	121.573	49.1258	98.4915	108.848	86.2975	115.681
Cre02.g092500_4532.1.p	Cre02.g092500_4532.1.p		14377	K.ATVEGDGVTQPVTLK.Y	38.1425	34.2822	25.4024	35.8014	38.8502	31.4675	31.5526	36.7577	36.9366	39.5332	31.7292	29.7098
Cre02.g092500_4532.1.p	Cre02.g092500_4532.1.p		6667	K.TKPAAGVDDLDEK.A	164.685	165.194	168.023	213.197	216.316	182.667	197.208	184.868	166.926	230.271	175.337	167.49
Cre02.g092500_4532.1.p	Cre02.g092500_4532.1.p		28485	R.WDWGLNAK.R	38.3346	44.8464	38.4768	48.661	38.3318	26.7101	40.3885	38.6182	38.5531	41.1979	46.7085	44.9235
Cre02.g118500_4532.1.p	Cre02.g118500_4532.1.p	COPB2	18673	R.AGMAAVAVSAAAGGK.S	24.6391	33.624	28.5726	26.8756	31.8144	20.894	26.1093	29.4149	27.9212	25.0023	26.5659	27.2872
Cre02.g118500_4532.1.p	Cre02.g118500_4532.1.p	COPB2	22209	K.GSNCIAIGYDEGCVM*LK.I	73.7221	80.5645	64.0492	71.4294	92.5774	132.335	74.7287	66.7708	67.4057	75.1074	57.8047	55.1761
Cre01.g053900_4532.1.p	Cre01.g053900_4532.1.p		29129	R.AAEALAVLRPLAR.-	17.9693	18.1758	16.4535	14.6331	8.26527	4.44859	8.67975	10.5272	14.6921	10.9002	7.46041	7.86964
Cre02.g146000_4532.1.p	Cre02.g146000_4532.1.p		2970	K.GDGDTAAEAM*TFESR.S	11.3593	8.89596	12.028	11.2551	14.7327	19.4412	11.2344	11.0643	13.524	15.022	14.3853	10.5861
Cre02.g800195_4532.1.p	Cre02.g800195_4532.1.p		18533	R.PLDGLGLDR.R	17.6165	13.0361	21.5339	14.7462	11.6223	12.0161	13.7838	21.1553	23.182	20.5679	12.1355	17.1116
CreCp.g802329_4532.1.p	CreCp.g802329_4532.1.p		22818	R.AAEDPEFETFYTK.N	24.3116	20.127	22.7177	23.2195	25.8813	30.446	28.189	28.2889	22.181	29.3693	19.7153	25.3347
CreCp.g802329_4532.1.p	CreCp.g802329_4532.1.p		3232	R.AWMAAQDQPHER.L	30.3508	30.4843	36.2232	30.5948	27.5868	13.7274	38.4416	41.965	52.8186	36.0763	35.1031	35.0024
CreCp.g802329_4532.1.p	CreCp.g802329_4532.1.p		30412	K.RTWFDDADDWLR.Q	57.8415	43.7618	55.0303	52.2161	52.3968	77.2092	51.0634	72.5159	73.5986	66.757	58.7977	50.1497
Cre16.g664450_4532.1.p	Cre16.g664450_4532.1.p		37007	K.AEGALPEPPPSALPPGLADVPAAGAK.A	14.7116	12.4472	10.8992	15.0512	11.0994	9.23804	11.3888	11.3893	9.03163	11.5653	14.3573	17.2242
Cre16.g664450_4532.1.p	Cre16.g664450_4532.1.p		41667	K.SNDPFAGLGF.-	13.9693	14.208	11.2953	13.3429	10.3223	4.98342	9.51071	11.6038	7.38804	12.4366	11.42	14.6458
Cre02.g084000_4532.1.p	Cre02.g084000_4532.1.p		19779	R.AAEEAVEAAPEAFEESM*ESGPR.G	42.923	38.0162	45.1246	25.9307	42.5399	95.3092	51.5734	75.9928	67.8022	37.2802	80.5495	73.5434
Cre09.g389450_4532.1.p	Cre09.g389450_4532.1.p		8058	R.AAEEEYEAALEQR.R	33.5972	25.5891	27.9768	34.8229	24.284	25.8442	23.6821	22.903	23.53	32.7228	23.9929	24.279
Cre09.g389450_4532.1.p	Cre09.g389450_4532.1.p		5949	R.AGANALQLAR.G	18.3304	19.0809	18.9901	25.0626	15.9621	17.1031	14.2148	15.2465	14.8034	21.5589	16.3482	19.1968
Cre09.g389450_4532.1.p	Cre09.g389450_4532.1.p		6170	K.M*ALDGQPAPSVTGSK.P	70.3754	69.5318	84.153	63.8415	89.3441	94.4102	55.5522	68.6517	52.2955	75.72	51.2852	54.7103
Cre17.g720050_4532.1.p	Cre17.g720050_4532.1.p	FTSH2,FHL2	29042	R.AMLAEYTTIPEENVK.A	63.2517	77.5555	68.3571	81.5915	72.7975	54.2806	81.3631	93.9795	65.4326	72.5903	77.0852	86.0424
Cre17.g720050_4532.1.p	Cre17.g720050_4532.1.p	FTSH2,FHL2	4042	K.EIDDAIDR.I	406.537	348.639	378.272	331.603	689.402	752.452	540.817	488.5	388.227	388.106	458.385	403.21
Cre17.g720050_4532.1.p	Cre17.g720050_4532.1.p	FTSH2,FHL2	27180	R.IVAGLEGKPLVDGK.A	209.56	153.363	173.888	191.791	432.933	507.647	360.222	244.556	186.856	175.452	204.773	149.045
Cre12.g485800_4532.1.p	Cre12.g485800_4532.1.p	FTSH1,FHL1	45250	K.LELQEVVDFLK.N	40.7818	33.1744	38.1334	51.2872	71.9293	76.2545	63.6683	68.1238	33.2908	44.9675	49.1757	52.3529
Cre12.g503800_4532.1.p	Cre12.g503800_4532.1.p		3714	R.GLVADRPLGR.G	62.1258	62.0423	69.4625	64.8965	63.1016	109.191	80.1775	83.7503	67.5456	88.7754	71.3518	61.5304
Cre13.g563850_4532.1.p	Cre13.g563850_4532.1.p		37178	R.AAEFDAFAAWYDR.H	15.1765	14.7226	15.5279	11.3921	6.02082	8.92555	16.9651	13.2875	13.6811	13.2772	11.1327	13.6495
Cre17.g703900_4532.1.p	Cre17.g703900_4532.1.p		12563	K.SVYGYEIEK.I	31.3384	32.3793	34.1369	30.3607	51.2173	31.2601	25.328	35.3939	39.2424	30.2071	35.256	30.9044
Cre03.g195850_4532.1.p	Cre03.g195850_4532.1.p		12825	R.AAEGLTDFQK.Y	11.4595	11.4147	11.6108	8.74108	8.53199	11.0917	12.7345	9.57538	14.7901	7.77333	16.3271	14.8547
Cre03.g195850_4532.1.p	Cre03.g195850_4532.1.p		20618	K.FIPAGEELPAESRPVAAQEAGK.Q	104.323	86.0292	82.0107	116.33	51.4406	89.1009	95.1779	83.0855	107.476	86.7463	71.7475	111.6
Cre03.g195850_4532.1.p	Cre03.g195850_4532.1.p		3129	R.PVAAQEAGK.Q	391.059	380.013	460.657	471.174	261.24	374.004	476.55	470.273	448.301	357.155	388.015	590.424
Cre03.g146247_4532.1.p	Cre03.g146247_4532.1.p	NUOS4	16528	K.AAEITGAAESAMGPK.E	145.114	154.08	152.857	152.453	87.7145	99.2458	175.406	139.889	108.277	105.16	101.105	175.84
Cre03.g146247_4532.1.p	Cre03.g146247_4532.1.p	NUOS4	12238	R.AGVPDLSTLPSNR.A	27.9762	29.3822	32.8271	22.2239	22.8445	49.04	32.8278	31.9926	27.0263	25.6628	17.7264	37.1297
Cre03.g146247_4532.1.p	Cre03.g146247_4532.1.p	NUOS4	27496	K.EGGFTAGVPLDTFTR.K	50.5005	51.553	49.8805	40.2496	36.4243	67.1369	55.4628	42.0275	28.233	36.3016	24.5402	60.1586
Cre03.g146247_4532.1.p	Cre03.g146247_4532.1.p	NUOS4	24114	K.LGWEYEVTEPNK.R	138.894	131.112	118.704	166.504	98.4166	116.098	155.542	142.262	107.855	100.745	82.2667	179.18
Cre03.g146247_4532.1.p	Cre03.g146247_4532.1.p	NUOS4	6203	K.RAGVPDLSTLPSNR.A	21.8207	24.6616	23.4632	27.9317	10.5908	23.38	20.8812	19.5185	12.8923	21.594	14.6244	16.0637
Cre10.g439900_4532.1.p	Cre10.g439900_4532.1.p		23325	R.FEADYSGLLR.L	15.1654	17.8685	11.1836	13.7054	15.7931	14.6344	11.7574	16.0494	10.232	12.0454	10.9259	7.99954
Cre10.g439900_4532.1.p	Cre10.g439900_4532.1.p		37856	R.QIAEEQAGGPVTDAVITVPAYFGQR.Q	26.0847	28.2523	26.8304	25.8424	31.3423	38.432	25.0922	18.8152	19.96	26.1026	23.5305	20.3473
Cre10.g439900_4532.1.p	Cre10.g439900_4532.1.p		9643	K.SPALVGVVNGER.L	13.9608	11.5821	17.1618	14.6531	12.7771	18.8352	10.5794	12.8384	12.1357	15.3056	12.6255	7.14355
Cre10.g439900_4532.1.p	Cre10.g439900_4532.1.p		9693	K.SPALVGVVNGER.L	56.2716	61.0496	66.6755	56.1584	52.8366	87.7231	62.6931	54.1926	46.631	59.8508	51.242	42.0904
Cre12.g528000_4532.1.p	Cre12.g528000_4532.1.p		27451	R.IFVVDPAK.A	189.12	176.526	172.731	174.858	176.847	102.856	160.177	199.981	193.923	145.808	170.662	173.355
Cre12.g528000_4532.1.p	Cre12.g528000_4532.1.p		27462	R.IFVVDPAK.A	45.3253	48.1883	53.7088	42.7963	49.4147	23.8661	44.1451	59.6524	49.7649	45.7512	47.4624	57.0533
Cre12.g528000_4532.1.p	Cre12.g528000_4532.1.p		6783	K.NAPVGEALK.T	353.756	355.553	314.115	323.161	398.537	311.844	295.897	426.838	333.229	327.983	274.122	328.858
Cre02.g106300_4532.1.p	Cre02.g106300_4532.1.p		6949	R.QHCVSPDSIFPR.Q	22.1853	14.3028	24.5291	21.3113	10.0649	6.37715	12.6448	15.6459	12.1363	14.4032	13.5313	9.96147
Cre02.g106300_4532.1.p	Cre02.g106300_4532.1.p		5597	R.TEEALAEAEEAR.K	44.3848	45.0529	47.1462	55.5346	40.9377	40.9805	39.4906	36.8594	32.4557	36.2154	35.6252	26.9562
Cre14.g628702_4532.1.p	Cre14.g628702_4532.1.p		36924	R.ELVVGMLPGLM*R.L	22.2884	24.0061	16.9954	23.9421	18.7732	7.96061	19.6885	18.7844	19.273	17.8436	15.3833	15.5422
Cre14.g628702_4532.1.p	Cre14.g628702_4532.1.p		8010	R.FNAAAVSVQDAR.G	14.8673	18.7038	15.3197	16.9244	19.8442	16.1804	12.7578	15.3815	13.3802	20.6234	15.1719	16.7211
Cre14.g628702_4532.1.p	Cre14.g628702_4532.1.p		14645	R.KLEADVAELPR.V	101.762	93.5457	104.619	123.794	132.343	84.5781	78.3464	43.1889	39.6601	38.2706	31.3121	35.5195
Cre11.g467781_4532.1.p	Cre11.g467781_4532.1.p		15110	K.LM*TGDLTPSVGTVTR.H	17.0194	23.4104	23.0021	26.7152	17.7995	32.1901	16.4229	21.022	10.2176	28.6248	14.8509	15.8135
Cre03.g180650_4532.1.p	Cre03.g180650_4532.1.p		17126	K.CAIITGLNGK.P	40.3688	58.802	50.5238	59.3723	47.7054	25.348	45.7845	52.5939	46.8449	47.7047	44.8455	50.32
Cre03.g180650_4532.1.p	Cre03.g180650_4532.1.p		18785	R.EGSTPAAGTDSGAGDM*QSDDLDELLR.C	18.2065	16.085	16.8462	22.4945	16.9001	25.2574	23.8144	14.8999	14.3016	24.9138	12.9914	14.201
Cre12.g513700_4532.1.p	Cre12.g513700_4532.1.p		4263	K.STEVMATK.R	45.9374	40.3397	49.0176	50.7297	44.2377	17.3406	66.3616	54.9736	42.0034	70.3779	61.774	38.3104
Cre16.g659950_4532.1.p	Cre16.g659950_4532.1.p	PRPS5	18437	R.CAVAALEQLR.T	11.206	9.90014	7.36779	7.56904	16.3099	18.8671	11.9948	12.3227	17.3976	9.42592	14.6547	13.2662
Cre16.g659950_4532.1.p	Cre16.g659950_4532.1.p	PRPS5	4312	R.EVATAVK.R	576.469	483.434	481.979	380.34	586.155	848.418	664.946	753.606	720.577	468.598	631.553	571.452
Cre16.g659950_4532.1.p	Cre16.g659950_4532.1.p	PRPS5	13982	R.VPLVGAGTIPHRVEAK.F	86.414	73.1785	81.1395	87.4731	51.2485	64.4917	77.4053	119.313	94.6382	74.2384	106.529	84.9067
Cre17.g741550_4532.1.p	Cre17.g741550_4532.1.p		9184	K.MMRPSDDTSLSWR.R	29.8634	28.241	27.1904	26.543	16.1265	1.77881	28.7627	24.0572	37.1796	33.2237	31.4666	30.4532
Cre08.g370601_4532.1.p	Cre08.g370601_4532.1.p		19827	K.QCALQLFEGGGADSR.A	29.8164	29.2988	28.5401	25.4466	13.372	8.3251	25.1519	24.6955	27.4437	28.9464	26.4482	29.019
Cre03.g159950_4532.1.p	Cre03.g159950_4532.1.p		28929	R.CFDLSNLSMK.F	60.777	64.8673	65.2791	75.8838	44.9344	26.1003	66.1985	60.4728	80.2347	67.7902	64.1638	51.766
Cre03.g159950_4532.1.p	Cre03.g159950_4532.1.p		35749	R.RLELIQDFGFK.S	69.8782	81.1994	84.5381	80.0897	96.6426	91.3214	76.6175	76.6995	73.631	96.7131	69.4916	49.8484
Cre05.g230850_4532.1.p	Cre05.g230850_4532.1.p		3875	R.TALQISR.T	53.4728	45.9956	35.7549	32.8002	33.0947	76.2386	43.6259	41.4505	38.714	25.0844	49.0838	40.8296
Cre04.g216950_4532.1.p	Cre04.g216950_4532.1.p		25445	R.ANPDPAAPPAILGMDMGSDGAGHK.H	19.733	14.3933	10.6185	9.5741	10.0863	0	14.7393	14.7119	22.8066	10.6728	22.5996	21.3832
Cre04.g216950_4532.1.p	Cre04.g216950_4532.1.p		14843	K.ESVDWLVMHQANQR.I	23.7334	27.3145	23.7322	14.6118	9.61684	5.01442	23.4674	20.9897	36.6492	28.7075	30.2511	32.2688
Cre04.g216950_4532.1.p	Cre04.g216950_4532.1.p		6417	R.ILDAAAQR.L	71.7578	68.221	64.0476	61.4165	65.3426	81.8821	69.9338	69.624	67.946	70.0713	69.85	80.3143
Cre01.g021150_4532.1.p	Cre01.g021150_4532.1.p		21085	R.RLEGLEGWEALR.L	24.3562	20.2969	20.6775	22.2602	26.3081	22.214	27.6222	21.8826	20.3088	40.0598	22.8967	26.5545
Cre03.g144967_4532.1.p	Cre03.g144967_4532.1.p		13027	K.DFSDIVLHR.D	52.086	40.1245	40.01	43.0591	43.9319	61.6564	40.2342	42.4133	45.4266	33.1929	50.8277	49.8294
Cre03.g144967_4532.1.p	Cre03.g144967_4532.1.p		655	R.ENEDVNR.R	75.1185	67.3491	87.878	74.1352	140.723	209.113	86.0375	95.8553	80.5477	62.9477	103.761	98.412
Cre06.g280900_4532.2.p	Cre06.g280900_4532.2.p		44965	R.DILQEFTQEFR.K	34.4205	34.2751	33.5907	43.9003	34.0762	31.5004	39.2197	38.0009	37.3801	30.9891	40.296	33.8332
Cre06.g280900_4532.2.p	Cre06.g280900_4532.2.p		15080	K.LNTADNSLGADQLAQTK.A	58.8532	67.8704	47.6646	66.9152	58.9822	52.138	61.0819	63.5746	59.8146	49.4434	48.3906	46.464
Cre07.g341600_4532.1.p	Cre07.g341600_4532.1.p	CGE1	22798	R.AAEVQEAEAAAAPAEEAAATPLER.A	24.6166	17.1398	23.3205	15.469	6.89966	22.2494	16.6804	15.1083	13.2287	12.0224	15.2484	23.5076
Cre07.g341600_4532.1.p	Cre07.g341600_4532.1.p	CGE1	10446	K.GFAIGGK.L	79.6022	71.8272	72.6809	76.3406	70.8871	106.367	74.2001	63.8244	66.9325	71.2818	88.578	96.6611
Cre02.g076250_4532.1.p	Cre02.g076250_4532.1.p	EFG1	44622	K.LIDM*IVEQDDAVLEK.Y	15.9102	26.8076	20.9297	22.3412	20.8279	19.4607	21.797	25.7567	20.1687	25.5384	18.3613	24.1853
Cre02.g076250_4532.1.p	Cre02.g076250_4532.1.p	EFG1	6895	K.M*VVSNLGAK.P	413.831	393.938	327.339	336.573	155.792	108.943	264.093	285.855	419.796	321.213	296.223	423.708
Cre02.g076250_4532.1.p	Cre02.g076250_4532.1.p	EFG1	7845	K.M*VVSNLGAK.P	187.703	193.362	168.458	157.121	89.9972	54.9543	127.731	135.389	191.261	160.289	164.604	216.619
Cre10.g445600_4532.1.p	Cre10.g445600_4532.1.p		9368	R.LDGQVAGWR.I	32.9522	31.0718	37.427	32.2187	65.262	53.1925	41.7965	35.5857	29.4704	35.8108	52.7168	35.9298
Cre03.g177053_4532.1.p	Cre03.g177053_4532.1.p		4682	R.ERLEAEAGAGEAMDTA.-	47.9748	45.3736	40.1841	43.3744	27.8051	28.7161	29.1057	29.2838	40.8915	37.7666	37.152	43.1612
Cre03.g177053_4532.1.p	Cre03.g177053_4532.1.p		5246	R.TYVQAVGQVSR.A	20.5284	20.6759	19.2824	18.7144	19.7464	23.8593	23.4046	18.9438	20.5097	14.8527	20.9854	19.9098
Cre02.g143200_4532.1.p	Cre02.g143200_4532.1.p		2017	K.DDSDGVDM*AYR.V	58.2767	73.6128	71.8159	64.861	60.2405	58.1689	42.1065	73.5195	50.2747	86.9941	53.042	61.1107
Cre02.g143200_4532.1.p	Cre02.g143200_4532.1.p		3361	K.DDSDGVDMAYR.V	75.0824	77.5459	61.1597	52.2808	23.7613	20.9177	39.6015	48.277	63.2897	72.0776	63.9566	75.4718
Cre02.g143200_4532.1.p	Cre02.g143200_4532.1.p		3795	K.SVLGDHVDQK.G	571.147	518.584	509.389	472.172	282.724	171.573	389.948	371.383	499.302	413.524	492.382	516.7
Cre02.g143200_4532.1.p	Cre02.g143200_4532.1.p		10442	R.VLPYGNK.E	304.109	278.501	240.058	243.577	246.426	240.035	212.914	235.352	243.527	244.965	221.957	200.478
Cre02.g143200_4532.1.p	Cre02.g143200_4532.1.p		3400	K.YGSADVSAK.V	74.0872	77.3475	70.7283	71.7185	60.4956	57.0601	56.943	63.6764	65.5055	63.9449	60.2744	56.6037
Cre08.g366400_4532.1.p	Cre08.g366400_4532.1.p		24007	K.SFNVEAEDSM*TIGALK.D	14.4968	9.45627	10.4419	15.7357	19.2901	28.0329	12.3394	14.2709	11.1584	13.6052	13.4729	10.8339
Cre12.g534800_4532.1.p	Cre12.g534800_4532.1.p	GCSP	24532	R.AAFPAPWVR.Q	12.1131	10.7882	10.8445	15.4149	8.09749	11.3469	13.5303	10.1199	17.4827	13.6474	11.1116	10.1946
Cre12.g534800_4532.1.p	Cre12.g534800_4532.1.p	GCSP	13004	R.FCEAM*ISIR.E	46.9292	69.781	72.6019	78.3192	86.1645	105.598	50.9379	62.1505	65.4773	51.4775	40.0844	59.7729
Cre12.g534800_4532.1.p	Cre12.g534800_4532.1.p	GCSP	19235	K.TFCIPHGGGGPGM*GPIGVK.A	15.0726	15.3195	12.6495	10.4953	4.17491	3.67347	13.885	10.6722	16.9167	17.1514	14.1568	22.8686
Cre13.g585301_4532.1.p	Cre13.g585301_4532.1.p		16805	R.ITYQFTNPK.L	40.177	37.281	43.8369	40.9297	48.7921	53.9637	34.612	34.1116	36.43	40.7969	36.2432	32.8332
Cre04.g217914_4532.1.p	Cre04.g217914_4532.1.p	FAP57,FAP57	2768	K.EMDGELER.Y	18.3696	22.8031	19.0503	23.0458	14.5914	11.5725	19.1457	27.018	21.2605	21.72	28.4984	29.1803
Cre04.g217914_4532.1.p	Cre04.g217914_4532.1.p	FAP57,FAP57	8167	R.SVAWSPDDSK.L	140.587	148.945	123.573	137.545	114.133	89.912	118.401	187.723	165.049	116.975	145.194	164.793
Cre02.g105450_4532.1.p	Cre02.g105450_4532.1.p		14270	K.QEQDQEGGAGAAGSDEVPAAVGPDAAAPQLPQEPEAR.E	49.3804	46.5073	40.0695	49.0199	54.1811	44.6523	58.4585	56.2362	62.8703	50.7638	65.5456	50.0995
Cre01.g049550_4532.1.p	Cre01.g049550_4532.1.p		21422	K.AAFSFGAAAANAAGSGK.E	74.4307	78.2656	71.3109	70.6463	57.8264	66.7896	46.913	56.4765	50.7878	74.6191	77.7245	65.7366
Cre01.g049550_4532.1.p	Cre01.g049550_4532.1.p		35633	K.VDDNVELLFK.E	63.7907	71.6336	52.4732	73.9886	60.4335	59.0899	59.353	72.8362	59.709	90.387	64.6943	61.2993
Cre07.g349600_4532.1.p	Cre07.g349600_4532.1.p		13016	R.AAFTISK.N	42.3346	53.593	42.955	35.9563	31.9865	33.4316	17.3875	26.5629	30.9931	27.9707	23.6153	28.5178
Cre07.g349600_4532.1.p	Cre07.g349600_4532.1.p		16126	R.ELQAEKPGEPLVLR.I	43.0128	37.5056	44.5213	45.5299	48.4703	57.9977	37.1265	41.6092	37.3037	36.2671	36.8624	36.2152
Cre09.g401515_4532.1.p	Cre09.g401515_4532.1.p		12960	R.NLVLIGM*GSR.G	22.1607	25.5791	28.5328	18.4277	9.32335	5.43534	25.0034	17.8158	17.9485	14.9843	22.632	31.8929
Cre09.g392655_4532.1.p	Cre09.g392655_4532.1.p		11917	K.SSLFATK.K	24.6819	21.7745	31.2155	24.4458	27.7148	32.2784	14.395	25.4648	23.2776	28.8352	23.771	18.9016
Cre09.g392655_4532.1.p	Cre09.g392655_4532.1.p		10819	R.VAELQQQVEK.L	46.9586	49.6659	46.7023	43.6855	45.965	83.8178	54.451	47.8594	57.9576	51.8962	58.7818	62.2976
Cre11.g476550_4532.1.p	Cre11.g476550_4532.1.p		14704	R.GLEDAAAFK.E	87.4122	78.5416	77.0747	83.7892	123.724	102.322	128.207	108.321	55.9877	47.5513	56.6716	83.613
Cre11.g476550_4532.1.p	Cre11.g476550_4532.1.p		29551	K.NISIGTVPVPKPGQGEVLVR.I	8.19676	11.4312	11.1833	18.0641	33.5593	23.6568	34.7379	17.5548	7.51566	7.89701	10.0651	12.1202
Cre06.g310000_4532.1.p	Cre06.g310000_4532.1.p		12291	R.REGPLAGVELDK.H	37.0596	35.6077	27.9562	40.0593	34.7779	35.0462	40.1873	40.2557	39.8182	43.6543	42.2498	42.3233
Cre08.g365600_4532.1.p	Cre08.g365600_4532.1.p		37594	R.ILPLAAAPLDPR.R	42.688	36.9991	24.6691	34.7469	26.3038	21.7528	42.3973	39.1983	38.7206	30.389	31.6241	33.7555
Cre08.g365600_4532.1.p	Cre08.g365600_4532.1.p		2901	R.LAAAAAGQPGR.A	100.971	103.23	114.151	104.308	100.392	92.8505	136.549	139.23	141.655	116.984	128.885	142.497
Cre10.g419950_4532.1.p	Cre10.g419950_4532.1.p		4908	K.QSGELAVK.A	195.855	240.838	208.495	232.967	79.7045	68.5437	52.2425	61.4734	129.969	126.55	102.973	96.8131
Cre12.g512250_4532.1.p	Cre12.g512250_4532.1.p		1220	K.AEEDVGM*R.D	8.72932	10.8577	17.1307	15.6364	18.9175	24.5117	17.1491	13.6179	11.8733	13.9615	17.4451	11.2616
Cre12.g512250_4532.1.p	Cre12.g512250_4532.1.p		27389	R.MGEVVAAIQEAR.H	61.074	73.9198	65.0088	61.4367	48.7908	20.6523	65.8464	58.3526	71.2233	73.8195	94.5933	71.77
Cre02.g090150_4532.1.p	Cre02.g090150_4532.1.p		29424	K.AAGAHAVFEPESLYVAVPGAGEGSNVVGR.E	30.6348	30.2888	24.4475	30.1625	20.601	21.252	34.1154	20.9961	37.243	26.6122	39.7951	32.6174
Cre06.g300700_4532.1.p	Cre06.g300700_4532.1.p		34619	K.AAGASGAFQYVIIRPGGLVSEPGTGK.A	30.4139	36.6057	37.6956	29.3856	36.9308	48.8836	31.9735	25.7235	33.0889	31.1104	41.124	41.46
Cre01.g061077_4532.1.p	Cre01.g061077_4532.1.p		43285	K.DINLNVVSAEIETEGPLAK.D	21.7748	23.6496	28.3649	19.9446	21.7335	26.0726	28.2928	28.2748	28.1915	26.3796	27.9697	35.1369
Cre16.g669550_4532.1.p	Cre16.g669550_4532.1.p		26715	R.DLIADLDQAM*K.L	93.999	79.4931	94.6449	82.9816	136.1	73.983	127.259	103.666	114.586	85.0844	141.049	103.571
Cre16.g669550_4532.1.p	Cre16.g669550_4532.1.p		39609	R.DLIADLDQAMK.L	89.6343	73.7327	83.5822	65.8973	137.421	43.6585	101.248	94.6945	121.378	74.5658	120.276	88.1447
Cre16.g669550_4532.1.p	Cre16.g669550_4532.1.p		17072	R.ISSLESQLASR.Q	10.7118	9.84567	11.4587	10.1555	22.6876	54.7248	10.7042	13.0258	10.2612	10.9757	11.9277	9.70716
Cre06.g250902_4532.1.p	Cre06.g250902_4532.1.p		32354	R.IIFIDGAM*GTQIQK.F	39.2252	34.8915	37.9815	26.4992	12.3793	28.5987	16.8096	26.1543	12.606	41.7323	13.5362	13.8525
Cre06.g250902_4532.1.p	Cre06.g250902_4532.1.p		18304	R.M*LEYAASLDPK.S	122.76	123.806	149.539	145.135	74.5171	106.12	76.0972	130.051	61.6763	181.943	69.6019	61.2862
Cre06.g250902_4532.1.p	Cre06.g250902_4532.1.p		18994	R.M*LEYAATLDPK.S	79.6484	70.2428	85.9401	76.7013	37.7219	63.5646	33.6974	67.6684	33.4292	108.307	39.9707	42.3816
Cre06.g250902_4532.1.p	Cre06.g250902_4532.1.p		16290	K.TLSVSPSVENPAFR.G	43.6388	41.2325	47.6349	47.0158	12.851	18.4246	14.4249	31.1345	16.2163	59.3622	22.2668	16.0812
Cre06.g250902_4532.1.p	Cre06.g250902_4532.1.p		28339	R.VPFMIDSSK.F	32.5285	33.6593	28.8555	36.2892	6.80979	5.00576	12.1922	17.6874	11.9899	30.6846	11.3855	12.0799
Cre03.g800369_4532.1.p	Cre03.g800369_4532.1.p		2190	K.AAGDEMQE.-	54.5205	56.301	76.6475	54.6558	83.395	32.7732	68.2952	92.4044	56.6228	78.8985	109.956	80.3262
Cre13.g586350_4532.1.p	Cre13.g586350_4532.1.p		11197	R.ALGSDLVVR.L	46.134	40.0006	35.0775	53.117	24.0737	34.2726	46.3321	36.2787	45.8941	32.3682	26.5651	34.0977
Cre13.g586350_4532.1.p	Cre13.g586350_4532.1.p		7421	R.GNM*AALAAAGFR.V	15.1792	13.2483	12.1122	15.6974	16.2091	17.6953	14.4444	14.9782	16.4399	15.3224	13.6082	14.7315
Cre04.g232602_4532.1.p	Cre04.g232602_4532.1.p		25225	K.AAGELGSTVQEMLHR.M	40.976	40.4815	47.7919	47.1877	23.2404	16.2284	46.3319	38.5148	53.0017	36.4065	47.0363	58.7477
Cre04.g232602_4532.1.p	Cre04.g232602_4532.1.p		29076	R.GELLGGCDIVLEM*K.A	135.801	156.793	142.059	170.089	134.194	169.615	119.381	114.208	117.312	100.882	108.085	125.732
Cre14.g625500_4532.2.p	Cre14.g625500_4532.2.p		29388	R.VDVDAGDFFK.V	108.244	108.077	124.979	118.5	122.94	73.5393	137.625	173.668	129.795	131.777	135.711	125.829
Cre13.g562501_4532.1.p	Cre13.g562501_4532.1.p		15057	R.VAAANAISDVYAM*GGR.P	10.8425	14.2906	17.3705	15.9491	25.5233	32.5606	18.6579	18.2796	14.8815	11.9802	17.3322	19.239
Cre10.g444450_4532.1.p	Cre10.g444450_4532.1.p		30569	R.LAQLQEALSK.Q	167.236	188.496	191.297	183.856	158.626	154.913	123.643	177.473	179.169	157.126	193.923	223.834
Cre10.g444450_4532.1.p	Cre10.g444450_4532.1.p		15424	K.SAATFEYEGLQK.Q	16.9616	15.339	12.2737	14.7856	17.1366	15.3461	11.5308	21.7842	15.9451	15.9732	14.4191	23.7834
Cre10.g444450_4532.1.p	Cre10.g444450_4532.1.p		19661	K.SFAQQLSTV.-	21.0765	25.3427	26.0327	19.139	7.26601	9.29561	5.90866	8.47957	9.43798	17.094	21.2012	24.4623
Cre12.g540200_4532.1.p	Cre12.g540200_4532.1.p		11384	K.AQVLVATDVAAR.G	65.7978	53.8221	84.4149	64.7206	91.0631	112.613	82.2786	88.0552	62.9029	68.2896	89.8776	63.9872
Cre12.g540200_4532.1.p	Cre12.g540200_4532.1.p		6980	R.NKPIIPVR.H	28.8471	27.9439	30.81	27.407	36.4884	23.2968	36.3896	31.1015	31.0514	35.1044	38.5579	34.5706
Cre16.g665450_4532.1.p	Cre16.g665450_4532.1.p		9028	K.GGNVDEELVIDDEER.A	15.1119	17.9161	21.6526	19.1753	25.7708	19.6911	7.47448	19.1532	20.7218	19.5638	27.5548	21.745
Cre16.g665450_4532.1.p	Cre16.g665450_4532.1.p		27671	K.VAGKPIDM*DDINEPPQELVTWR.Q	20.6948	15.9125	18.9717	22.9895	31.8127	29.1606	19.6206	21.6061	22.3323	25.8986	25.4303	23.6653
Cre16.g695450_4532.1.p	Cre16.g695450_4532.1.p		14184	R.AAGGFMGIGHYGK.A	28.8484	23.9122	27.7088	27.6851	13.6538	3.23167	26.2932	22.6453	26.9081	27.5559	40.7832	36.4172
Cre16.g695450_4532.1.p	Cre16.g695450_4532.1.p		30933	R.LWLEQQLK.S	141.413	144.007	135.263	141.049	81.7367	95.7219	108.811	116.928	123.64	138.095	118.918	136.659
Cre03.g168150_4532.1.p	Cre03.g168150_4532.1.p		8615	K.RPTFEEIIQR.L	10.4378	14.4565	14.9921	12.7839	27.3725	13.5859	23.0753	18.6811	13.0577	21.2951	18.8809	12.5951
Cre02.g141806_4532.1.p	Cre02.g141806_4532.1.p		6107	K.PAVQPSVIAR.N	32.4975	33.0621	35.9771	29.5422	22.1833	14.2137	11.5755	16.9671	37.701	23.6844	54.4917	27.056
Cre12.g508250_4532.1.p	Cre12.g508250_4532.1.p		8182	R.AAVMDWQR.G	60.8772	53.4179	57.9376	63.7171	42.7942	15.972	68.7954	52.1732	65.1657	77.0733	76.5667	54.3052
Cre12.g508250_4532.1.p	Cre12.g508250_4532.1.p		16720	R.DDIVTAIK.A	9.98697	13.5141	10.5587	15.6094	10.9739	12.9221	19.0586	10.5435	10.7328	24.4623	11.6207	10.7359
Cre12.g508250_4532.1.p	Cre12.g508250_4532.1.p		14737	K.MAGEVSAASWSSGEAAAK.K	20.8919	16.8082	21.4587	30.6615	13.4338	9.28921	18.4551	18.1181	23.0381	26.6723	24.9119	25.5672
Cre12.g508250_4532.1.p	Cre12.g508250_4532.1.p		28590	K.QAYVDSLAETLAR.F	24.0733	20.7746	25.3684	23.2762	30.148	33.7066	25.3161	17.9196	18.1401	27.2208	20.9837	11.35
Cre07.g319100_4532.1.p	Cre07.g319100_4532.1.p		7650	R.DPM*AAAAAAATAAPAK.A	77.5223	83.1027	87.2365	102.102	165.105	126.991	68.5569	95.5337	55.4499	52.376	59.6188	71.007
Cre07.g319100_4532.1.p	Cre07.g319100_4532.1.p		9272	R.LAVDVAAAGR.D	78.3853	85.6815	91.5468	110.012	131.021	80.9271	67.0242	100.282	65.284	50.6556	62.2278	85.3472
Cre02.g143307_4532.1.p	Cre02.g143307_4532.1.p	CLPC1	15710	R.YSDEALMAAAK.Y	67.2227	71.9832	75.1852	60.1424	58.9626	26.251	73.2733	69.4416	87.0326	62.8479	70.9433	78.1523
Cre02.g090850_4532.1.p	Cre02.g090850_4532.1.p	CLPB3	42393	R.LAALDAELDDLK.E	167.265	154.821	188.097	184.782	165.413	252.313	174.604	169.823	242.214	159.08	187.517	225.679
Cre02.g090850_4532.1.p	Cre02.g090850_4532.1.p	CLPB3	8325	K.LDPVIGR.D	25.7686	28.6566	28.3896	21.3891	26.39	36.4931	28.3414	22.9388	31.1704	26.7852	32.9228	35.0977
Cre02.g090850_4532.1.p	Cre02.g090850_4532.1.p	CLPB3	30585	R.LIGAPPGYVGYDEGGQLTEAVR.R	42.357	49.4357	43.1626	45.4194	39.5801	73.3659	44.1955	45.4769	55.2763	36.4664	51.4976	48.4086
Cre03.g199000_4532.1.p	Cre03.g199000_4532.1.p	PHOT1,PHT1,PHOT	18426	K.AEGVEPGQASAVAAAAPLGAK.G	133.266	135.442	131.48	142.757	155.222	125.245	132.638	154.068	129.153	128.335	137.537	141.142
Cre03.g199000_4532.1.p	Cre03.g199000_4532.1.p	PHOT1,PHT1,PHOT	23215	R.VALDLATTVER.I	21.1381	14.503	19.5131	16.6106	17.3193	16.5711	10.4328	17.7293	14.0384	17.0283	15.255	16.3424
Cre01.g019650_4532.1.p	Cre01.g019650_4532.1.p		25151	R.AAGGTAAAVASVSPAGPEAVAVRPPAEVLR.R	23.7246	26.8387	32.7292	31.3387	28.0217	19.0042	26.8299	18.9637	18.6915	19.4252	20.7879	12.7499
Cre01.g019650_4532.1.p	Cre01.g019650_4532.1.p		7316	R.LSASFSPDGGR.L	18.1881	23.7386	28.7808	28.6922	25.1279	22.2301	20.6876	18.3374	21.6635	19.2996	20.3954	15.203
Cre01.g019650_4532.1.p	Cre01.g019650_4532.1.p		29794	K.PWINAVYDTK.L	43.3244	48.5728	58.6367	48.1955	45.2003	39.6252	51.0774	54.6565	43.2889	30.5593	47.1406	35.4987
Cre10.g442700_4532.1.p	Cre10.g442700_4532.1.p		21469	K.EVVHVVTLHEIDVINSR.T	41.066	46.7212	35.7059	44.4882	20.284	15.4099	45.244	34.9629	48.7423	35.4402	49.4289	53.2217
Cre10.g442700_4532.1.p	Cre10.g442700_4532.1.p		13424	R.KGTEVDIEDISK.V	75.2727	64.4276	60.4538	84.3894	123.708	93.4117	106.802	69.8183	73.1069	82.6961	62.9987	64.1431
Cre10.g418250_4532.1.p	Cre10.g418250_4532.1.p	BLD10	14900	R.RSEVEQLTTLSLR.G	30.8087	36.309	29.5762	39.7301	28.4896	43.7946	40.1806	32.689	34.9081	37.9229	29.6476	34.0173
Cre06.g271200_4532.1.p	Cre06.g271200_4532.1.p		29409	K.WFNVDVK.E	168.987	235.578	230.563	188.708	747.56	712.494	627.604	678.492	627.681	354.611	486.72	513.27
Cre03.g151700_4532.1.p	Cre03.g151700_4532.1.p		6110	K.CQVCEAIAK.Q	41.8652	54.5895	42.3046	52.9152	27.8633	35.9538	42.8151	39.7037	53.041	43.6655	35.3513	45.243
Cre14.g609202_4532.1.p	Cre14.g609202_4532.1.p		31846	R.AEFVSALTGAGAAPLSR.Q	40.7718	55.1522	48.9253	46.7975	26.8267	31.3964	51.9884	51.6016	60.9052	37.0031	42.5967	55.6538
Cre03.g206550_4532.1.p	Cre03.g206550_4532.1.p	PGP5	23945	K.KPAPDIYLLAAR.E	63.0835	50.5895	67.2698	49.765	24.0714	26.5911	39.3934	52.5519	36.6279	57.3384	35.1539	36.3974
Cre14.g617600_4532.1.p	Cre14.g617600_4532.1.p		13222	R.AAGPQILSTNAIASDR.S	39.8379	40.8326	46.5145	45.7853	91.55	85.0264	52.4028	50.5703	55.1993	53.921	59.3133	53.4705
Cre18.g750047_4532.1.p	Cre18.g750047_4532.1.p	FMG1-A	5200	K.AGVVNGAGAIASAGNR.R	25.0024	34.8823	21.5734	24.2292	38.2259	22.6006	9.11426	0	33.6271	44.9927	19.8959	53.999
Cre18.g750047_4532.1.p	Cre18.g750047_4532.1.p	FMG1-A	10908	K.LASGSEFANGDQVNIHATTNTGTK.A	47.937	56.0835	24.2155	35.1696	37.8462	8.57183	7.62294	0	55.1974	64.4424	37.2117	84.6337
Cre18.g750047_4532.1.p	Cre18.g750047_4532.1.p	FMG1-A	4679	K.TVDSCTLNTAK.T	42.7181	50.4789	28.1542	38.2864	62.4679	23.5346	13.0466	2.1995	56.494	75.0301	37.3255	93.4204
Cre09.g392867_4532.1.p	Cre09.g392867_4532.1.p	FMG2/FMG1-B	1346	R.AAGSSASK.S	2.51267	0	2.79436	3.62931	23.9411	21.852	61.2403	120.984	40.6687	19.9006	41.1301	15.4728
Cre09.g392867_4532.1.p	Cre09.g392867_4532.1.p	FMG2/FMG1-B	2900	R.IVSASATGAR.T	0	0	4.08574	2.71891	61.9774	48.7473	132.7	229.673	73.1817	27.1429	103.185	31.9274
Cre09.g392867_4532.1.p	Cre09.g392867_4532.1.p	FMG2/FMG1-B	17484	K.VGSTLIVK.P	0	2.35464	6.06324	2.32089	26.2382	22.5837	82.1853	254.697	80.0037	34.254	117.696	24.1282
Cre11.g467630_4532.1.p	Cre11.g467630_4532.1.p		10487	R.AAGSVLLDPASR.A	19.9345	18.1589	21.5087	24.906	21.8543	15.8837	20.3296	17.3257	20.8428	14.3799	20.0239	24.2245
Cre12.g546050_4532.1.p	Cre12.g546050_4532.1.p		7107	K.GAVPPACWPQR.V	121.892	144.617	123.428	107.08	47.6452	49.3228	82.1371	99.4369	103.62	115.711	76.3137	112.33
Cre06.g800703_4532.1.p	Cre06.g800703_4532.1.p		3678	R.ILAAHQK.K	263.58	269.591	222.559	250.827	86.2929	71.4036	171.786	157.31	289.94	185.27	159.322	238.169
Cre06.g800703_4532.1.p	Cre06.g800703_4532.1.p		27446	R.LQVPITFR.A	30.2598	26.8713	30.1583	34.925	20.0509	31.8173	23.3666	27.9658	30.0991	19.4499	17.2374	30.0062
Cre10.g420550_4532.1.p	Cre10.g420550_4532.1.p		30373	K.AAGVDGLILDMR.N	42.6356	46.7176	45.7858	51.4891	44.6294	10.4655	57.0443	55.8781	68.1916	46.7625	59.8763	82.9414
Cre17.g738300_4532.1.p	Cre17.g738300_4532.1.p	RPP1	47526	K.AAGVEVEGYWPALFAK.L	24.2207	25.8015	35.1953	24.6185	37.072	26.8061	25.0177	33.8006	35.0669	33.563	39.2111	28.992
Cre02.g117850_4532.1.p	Cre02.g117850_4532.1.p		3009	K.SGLDCPK.C	52.6601	45.9468	40.3284	46.5797	55.7751	33.0162	40.1653	49.9805	51.865	46.4366	53.145	54.2228
Cre16.g666050_4532.1.p	Cre16.g666050_4532.1.p	CPLD49,SCD1	33309	K.GVYLYNLPEVVSGHK.Y	62.8586	55.5017	48.7853	47.2614	38.1733	34.7443	55.583	41.2147	58.3624	55.2569	68.0054	59.9082
Cre16.g666050_4532.1.p	Cre16.g666050_4532.1.p	CPLD49,SCD1	13007	R.VEVDMVGGK.N	79.6881	78.9217	67.7283	69.055	52.4652	36.4701	82.8842	75.1293	89.6486	77.3548	70.7191	87.0124
Cre13.g602350_4532.6.p	Cre13.g602350_4532.6.p		11135	R.IM*DSEWGQQVK.E	53.4995	40.8685	46.0647	49.3997	58.9475	84.2447	57.6171	63.339	37.9721	49.0518	54.5128	45.1093
Cre06.g261700_4532.1.p	Cre06.g261700_4532.1.p		30164	K.AAHDFSLTEGPLSGPM*GPLPHTLEPQLR.K	15.0804	16.5128	19.282	13.5022	11.3916	16.5892	12.5459	15.7967	19.8615	13.2254	23.4661	20.719
Cre04.g214150_4532.1.p	Cre04.g214150_4532.1.p	THI4	5838	R.AAHMAVAALER.R	24.6022	20.378	13.4915	16.8226	0	0	15.5293	11.3834	26.3026	22.2636	17.7318	19.1365
Cre04.g214150_4532.1.p	Cre04.g214150_4532.1.p	THI4	15131	R.AGLPPTTTPYDDYK.F	50.419	42.4249	33.1404	43.5642	19.7032	18.5833	37.3044	56.3628	52.2153	60.8364	35.9633	45.0657
Cre04.g214150_4532.1.p	Cre04.g214150_4532.1.p	THI4	5721	K.FAPIREAEVNR.A	88.5757	117.075	54.8458	127.478	54.49	34.5187	50.3718	140.277	98.3425	112.949	47.8888	65.4637
Cre09.g398550_4532.1.p	Cre09.g398550_4532.1.p		18988	K.GTELQLQSLEQK.H	35.0231	38.8768	51.6376	40.5645	109.132	89.3755	102.115	100.817	74.9512	70.9441	135.515	105.045
Cre11.g478128_4532.1.p	Cre11.g478128_4532.1.p		7566	R.AILYQEQSYR.H	71.388	60.3918	62.8022	60.5786	29.6492	42.1743	25.5447	39.1603	34.5242	67.9166	58.4028	40.9492
Cre11.g478128_4532.1.p	Cre11.g478128_4532.1.p		24706	K.KLNFGLDLESR.F	16.7163	13.1268	17.422	17.426	21.4081	24.5459	17.872	13.301	14.7564	17.6207	14.1486	10.5583
Cre01.g045550_4532.1.p	Cre01.g045550_4532.1.p	APE2,TPT3	3065	K.AAIANVGASR.F	38.7237	34.4346	29.1239	28.3101	82.2566	79.5419	34.8133	40.1814	34.6997	31.1734	33.2999	28.6365
Cre07.g354200_4532.1.p	Cre07.g354200_4532.1.p		26969	K.YDSVHGTWGPDVSVDGNCIVVK.E	29.8743	26.1682	18.4025	26.5685	37.1251	17.1006	21.9361	21.25	68.1026	20.1504	43.1325	36.883
Cre12.g543400_4532.1.p	Cre12.g543400_4532.1.p		9350	K.PGDHVIPCYQAYCGECK.F	85.4741	127.342	97.8084	86.0193	26.9232	20.4086	44.8932	68.4893	117.032	64.5497	113.77	107.773
Cre12.g543400_4532.1.p	Cre12.g543400_4532.1.p		18718	R.WM*GTAFGGYK.S	93.3126	92.0914	80.0701	89.0318	85.6148	74.1513	88.2123	78.3698	93.7882	81.0063	78.4546	65.2234
Cre06.g270100_4532.1.p	Cre06.g270100_4532.1.p		3004	K.TTISDAK.A	169.306	171.644	152.828	143.604	123.701	169.998	146.119	135.719	140.373	160.772	95.2702	143.965
Cre06.g270100_4532.1.p	Cre06.g270100_4532.1.p		23610	R.WDLADSESLK.Y	124.573	116.118	123.28	106.023	114.67	121.148	108.079	112.208	136.511	125.096	95.3964	99.5463
Cre08.g358526_4532.1.p	Cre08.g358526_4532.1.p	AAA1	30822	K.AAIDVICNPLGK.S	49.0494	61.94	62.5497	45.0306	70.3262	55.6952	38.2724	44.8544	41.7484	41.8759	47.7278	26.1945
Cre08.g358526_4532.1.p	Cre08.g358526_4532.1.p	AAA1	24027	R.LVVPKLK.S	24.6517	32.9701	37.5736	38.6036	52.9607	50.5015	26.308	28.7687	37.4543	32.1299	31.6257	31.7577
Cre02.g096150_4532.1.p	Cre02.g096150_4532.1.p		26188	K.AAIEASFGSVDEMK.A	21.5613	18.556	21.8842	23.5051	12.4924	21.7816	10.7454	10.7765	12.0603	12.2024	9.56885	17.5285
Cre03.g152150_4532.2.p	Cre03.g152150_4532.2.p		20293	R.GAAAAPVPDDPTAAAAM*AAAAAK.A	72.7479	67.1182	81.6091	75.6825	45.1067	19.7816	66.0628	80.0156	78.5934	74.7377	69.8875	75.5482
Cre03.g152150_4532.2.p	Cre03.g152150_4532.2.p		10771	K.HPESEATAAAVAAAAAEAPAAGAR.R	11.4702	10.7893	17.6011	7.96499	15.4648	2.4759	7.92955	14.9711	11.607	15.9757	14.5437	14.9326
Cre03.g152150_4532.2.p	Cre03.g152150_4532.2.p		1604	R.TANGDEPSGDAAEGEEGAAEGGR.A	19.4524	21.0074	24.2482	19.934	23.5203	18.9923	18.7003	23.6778	20.843	23.3378	19.159	20.6798
Cre10.g440050_4532.1.p	Cre10.g440050_4532.1.p	CSP41A,CSP41a,SNE12	15730	K.DVQGLVNDYK.A	28.0767	19.7275	17.6752	15.6292	17.1516	19.5856	20.1354	17.7613	20.7198	30.353	11.5935	16.7969
Cre10.g440050_4532.1.p	Cre10.g440050_4532.1.p	CSP41A,CSP41a,SNE12	16279	K.DVQGLVNDYK.A	16.7177	21.0142	17.6935	16.0833	17.4055	20.0445	22.9022	19.4809	14.632	18.5731	17.749	19.5274
Cre12.g519900_4532.1.p	Cre12.g519900_4532.1.p		34782	K.VVADIVAGFPDDM*VNR.Y	29.5749	24.8102	29.6246	29.1712	52.5716	78.7971	32.7086	34.5515	26.423	34.3196	28.0876	25.2157
Cre17.g746597_4532.1.p	Cre17.g746597_4532.1.p		30067	R.AAIHAAPVSAIGTWTLCSDK.I	65.3692	72.8548	70.442	73.2894	29.6067	14.8525	47.8452	50.0749	80.6338	56.9109	56.1891	96.2738
Cre06.g307350_4532.1.p	Cre06.g307350_4532.1.p		11857	R.QANGAAQAPWTVSPAGVR.G	27.4912	34.7833	28.4647	35.5005	44.5266	39.1754	19.5432	17.0119	19.1251	32.6407	35.1193	51.2243
Cre12.g508050_4532.1.p	Cre12.g508050_4532.1.p		3253	R.AQLLQQQQQQQR.Q	84.8955	74.5516	98.9664	80.6936	36.4458	59.5874	51.0108	59.0806	74.8114	74.301	81.0272	63.8756
Cre12.g508050_4532.1.p	Cre12.g508050_4532.1.p		6932	R.EALEDDPECSNPETQALAR.F	125.803	118.106	126.52	135.446	176.614	115.95	149.13	138.633	163.15	121.721	137.368	137.918
Cre12.g508050_4532.1.p	Cre12.g508050_4532.1.p		14580	K.ISGSWYK.G	25.8818	24.2397	25.6857	25.3617	19.5256	28.0382	27.4443	26.4306	33.8489	25.5787	28.2323	24.4076
Cre09.g391023_4532.1.p	Cre09.g391023_4532.1.p		29661	R.QITQVYGFYEECLR.K	34.5455	42.301	40.8566	40.6127	39.9626	25.8036	37.5136	46.5483	42.6208	30.8241	48.0692	53.0748
Cre05.g241450_4532.1.p	Cre05.g241450_4532.1.p		36443	K.VFLIPGDTFR.A	44.0122	33.0351	37.5866	29.9849	32.4397	53.2999	39.8036	38.5514	35.4561	55.9211	29.7925	33.2629
Cre01.g030450_4532.1.p	Cre01.g030450_4532.1.p		14650	K.EQTYLGTLGSDPK.E	46.0732	45.6191	42.6497	52.702	32.2954	36.0771	37.5404	37.8907	41.0492	54.2838	36.6457	33.7995
Cre01.g030450_4532.1.p	Cre01.g030450_4532.1.p		4765	R.GGLSYVTTCQR.C	26.584	25.391	26.1843	28.3132	23.0031	19.8445	26.8755	24.6305	21.9633	38.9463	30.0612	21.6635
Cre11.g467612_4532.1.p	Cre11.g467612_4532.1.p		17371	R.AALADVPTEVK.E	52.046	57.7606	62.9509	60.9252	53.9258	74.0276	61.8155	56.9026	70.8834	62.6574	59.4505	62.4486
Cre11.g467612_4532.1.p	Cre11.g467612_4532.1.p		1833	R.TSACTACK.A	37.1288	38.1012	40.6895	43.9078	46.2494	36.6024	38.1227	42.8895	46.369	41.4271	42.2199	51.8908
Cre06.g294700_4532.1.p	Cre06.g294700_4532.1.p		7664	R.LTEVEAK.L	9.10091	13.0082	19.0492	10.8689	11.4566	18.4021	11.8162	13.317	17.4337	15.2859	19.9067	21.1492
Cre06.g294700_4532.1.p	Cre06.g294700_4532.1.p		23979	R.SQLPSFLDNTESNIR.S	25.4847	27.2669	22.0617	27.5748	19.3876	28.2167	14.8173	14.9824	23.2271	29.2992	23.9658	27.1466
Cre12.g525150_4532.1.p	Cre12.g525150_4532.1.p		26486	R.AAQAAAAASIAAAAEQAEK.A	25.9877	25.1503	21.6744	28.4232	27.44	29.6684	33.419	24.5728	35.8129	31.3066	26.0896	24.6746
Cre10.g433000_4532.1.p	Cre10.g433000_4532.1.p	TSG2	27311	R.EELEHPLGLIPPPAVPSPQRPAPPASAEPR.T	40.8716	37.6045	48.803	36.3301	19.6091	22.5705	32.1034	36.9381	43.3729	47.4961	32.1664	43.5811
Cre11.g477300_4532.1.p	Cre11.g477300_4532.1.p	PPP36	43183	R.AALAGVVM*EMAPTLGK.A	22.6969	23.8794	17.612	20.4648	14.2945	8.925	23.5386	25.191	26.8512	17.7736	26.7401	21.1015
Cre11.g477300_4532.1.p	Cre11.g477300_4532.1.p	PPP36	19257	K.VGSNMPDSHTCEHFVPIIK.R	26.0989	27.7184	27.0625	27.0471	17.3062	11.0422	28.2631	24.4659	31.6332	24.8208	44.4121	46.595
Cre07.g341850_4532.1.p	Cre07.g341850_4532.1.p	INFB	12209	R.GTVIEANLDK.K	862.176	760.789	807.766	625.828	520.755	1096.09	744.057	774.21	748.446	798.31	706.149	602.019
Cre10.g424100_4532.1.p	Cre10.g424100_4532.1.p		43986	K.VKPVGVLAM*IDDGELDWK.V	31.9077	25.3022	24.1126	24.1057	23.4311	15.2404	23.4231	32.7002	19.5749	25.8085	23.7687	23.0464
Cre14.g614151_4532.1.p	Cre14.g614151_4532.1.p		4518	R.AGNYLVAR.A	17.0292	10.8202	11.5843	13.1986	10.3978	9.69222	18.1779	9.88426	11.2274	11.0336	11.6319	14.9459
Cre15.g635650_4532.1.p	Cre15.g635650_4532.1.p		1723	K.AEEEAAGAGASAGASGAGGAR.L	239.153	238.656	276.663	250.405	380.621	352.048	279.388	277.578	247.586	312.095	280.793	237.066
Cre15.g635650_4532.1.p	Cre15.g635650_4532.1.p		14709	R.LAAALADEGAGAGASATGGSSSSSGSGSGNAK.A	34.8699	33.7617	38.9285	40.3814	49.9171	51.4451	37.8087	32.631	38.9359	52.5062	34.6276	34.9582
Cre01.g029750_4532.1.p	Cre01.g029750_4532.1.p	DAAK1,FAK1,FAK2	4447	K.SGSEVGLK.C	57.9747	53.9437	56.688	57.0442	20.7249	18.4916	23.6537	40.6537	39.0927	36.0597	34.5592	36.511
Cre01.g029750_4532.1.p	Cre01.g029750_4532.1.p	DAAK1,FAK1,FAK2	30444	K.TVLFFDCPEEEM*EK.R	60.0767	53.7417	57.9451	57.5244	40.0901	35.9538	27.4156	37.6445	42.2412	39.6136	30.1897	39.029
Cre02.g095050_4532.1.p	Cre02.g095050_4532.1.p		17204	K.AALEAGAAPPPALDK.-	119.19	164.387	142.95	183.716	58.1941	60.8419	88.1456	79.6936	111.355	201.016	90.8931	80.3153
Cre06.g289150_4532.1.p	Cre06.g289150_4532.1.p		7911	R.GAISLGLDNGGGGSSSGGASSGGSTSGAGGSR.A	27.6455	22.4698	40.1124	34.5679	42.1753	43.0523	27.2527	28.3381	29.936	21.0588	26.8403	22.9746
Cre10.g452200_4532.1.p	Cre10.g452200_4532.1.p		28668	R.LLAFAYGSEAR.M	13.8909	6.01364	13.7466	11.5545	11.533	10.6828	11.3341	10.8048	9.0965	12.3843	11.3988	10.8467
Cre06.g294950_4532.1.p	Cre06.g294950_4532.1.p	ENR1	47210	K.AFIAGVADDQGFGWAIAK.A	20.9426	22.2386	24.8487	11.0664	12.7252	25.685	26.1811	24.461	22.2722	19.4016	22.8274	24.0101
Cre06.g294950_4532.1.p	Cre06.g294950_4532.1.p	ENR1	23207	K.AIGFIDDM*IR.Y	20.5139	18.747	28.3126	15.5828	20.8934	37.6285	17.647	25.0851	19.7455	13.0965	13.4513	18.3343
Cre04.g230340_4532.1.p	Cre04.g230340_4532.1.p		549	K.ETAEQQER.A	219.572	228.128	220.389	244.99	172.193	123.701	183.716	248.817	223.232	224.544	218.109	249.235
Cre04.g230340_4532.1.p	Cre04.g230340_4532.1.p		12749	R.FVTLAEGER.L	41.6545	52.9541	45.9485	48.332	35.6817	19.02	41.2487	44.009	47.541	39.4184	47.8965	46.5315
Cre04.g230340_4532.1.p	Cre04.g230340_4532.1.p		38756	R.GALQSLVPDVSLK.A	48.174	58.8173	60.7795	55.8605	34.7807	26.1271	44.6192	47.401	53.2958	48.6347	53.8519	52.7909
Cre01.g044800_4532.1.p	Cre01.g044800_4532.1.p	PFL1	6165	K.GEPFAPGANPLHGR.D	75.3472	78.2097	86.0706	72.2671	114.243	78.9758	116.524	156.077	126.702	86.685	113.728	142.049
Cre01.g044800_4532.1.p	Cre01.g044800_4532.1.p	PFL1	5758	K.HNLLGVM*DEEK.I	226.057	224.755	263.312	277.646	352.414	222.052	375.33	546.566	395.708	290.334	336.352	393.019
Cre01.g044800_4532.1.p	Cre01.g044800_4532.1.p	PFL1	37032	R.PKPAVDAGINVQKYVQDNYTAYAGNSSFLAGPTDNTK.K	6.85719	9.34065	10.9377	11.3742	18.2663	11.2265	25.7343	22.4131	14.3865	9.09769	16.2382	19.9887
Cre01.g044800_4532.1.p	Cre01.g044800_4532.1.p	PFL1	9625	K.PLGGVNM*VK.A	75.9731	79.4994	97.2183	88.5003	110.37	133.119	103.196	171.169	86.7116	84.0615	116.538	123.075
Cre03.g184500_4532.1.p	Cre03.g184500_4532.1.p		20556	R.LEVLDYAR.R	44.1432	77.6944	46.1867	107.945	11.4101	19.4913	41.4733	21.2441	30.9166	135.961	16.2776	21.5031
Cre17.g744447_4532.1.p	Cre17.g744447_4532.1.p		20378	K.AALETTNWSFSGGSTGGGGGGSGVDM*SFSPDRR.V	16.136	13.604	10.8415	16.0089	10.7006	12.9427	14.3015	11.9025	11.0766	11.7901	7.72767	6.22403
Cre17.g744447_4532.1.p	Cre17.g744447_4532.1.p		6492	K.GAPEVIK.G	78.7779	79.1517	73.3069	83.6404	56.0901	73.3516	57.1832	65.3725	55.8003	66.541	54.1616	42.2788
Cre17.g744447_4532.1.p	Cre17.g744447_4532.1.p		12317	K.VEVCCFDK.T	307.788	331.011	323.742	321.512	236.061	256.173	279.277	308.804	195.452	303.349	252.777	162.512
Cre02.g086887_4532.1.p	Cre02.g086887_4532.1.p		21743	R.TLLAALQR.R	29.3846	28.7541	36.1433	31.8901	25.6313	29.2739	37.628	31.4767	32.6102	41.0329	35.8129	32.1544
Cre16.g689050_4532.1.p	Cre16.g689050_4532.1.p		28948	K.ALCTWIAADGIEECR.R	17.3005	19.5324	23.7814	16.5148	19.2728	15.4666	26.5545	16.8821	25.6629	15.4015	26.0995	30.7316
Cre12.g553100_4532.1.p	Cre12.g553100_4532.1.p		3644	K.AALGPAVR.A	52.6057	54.3931	49.7431	61.0818	64.6482	70.9673	64.4865	57.1098	58.9131	66.8144	55.7496	56.3176
Cre12.g553100_4532.1.p	Cre12.g553100_4532.1.p		8856	R.AATAAAAAAAEAGK.A	167.93	155.437	148.05	173.344	198.149	178.933	161.086	143.513	151.076	166.188	121.555	120.163
Cre13.g586750_4532.1.p	Cre13.g586750_4532.1.p		20750	R.SMQQLLEGSAVAER.S	32.2654	31.7056	35.8895	35.1089	32.7018	13.5232	9.23894	5.48238	14.9053	35.8225	23.2402	9.90481
Cre16.g653700_4532.1.p	Cre16.g653700_4532.1.p		19077	K.CEGVVYDALGK.E	42.6732	42.6656	44.851	44.7615	44.7521	38.8191	38.0632	31.6343	41.3343	46.2559	38.7313	34.9554
Cre03.g144847_4532.1.p	Cre03.g144847_4532.1.p		18295	R.ELLGSVINSHK.L	46.5822	51.8406	51.5064	61.4141	40.5533	19.2805	34.9469	40.5093	58.5384	32.1091	46.2856	51.1969
Cre03.g144847_4532.1.p	Cre03.g144847_4532.1.p		26564	R.ITPELIIER.Q	37.2483	36.9329	39.1181	42.0322	45.7695	30.1108	35.3169	33.2004	38.0266	31.3894	24.9881	25.9653
Cre03.g144847_4532.1.p	Cre03.g144847_4532.1.p		11162	K.LGYTGADTIAYR.S	41.0514	52.458	41.4626	46.9711	48.7119	29.8169	30.4037	44.9926	34.7734	36.8334	43.9427	33.1271
Cre12.g533550_4532.1.p	Cre12.g533550_4532.1.p	PYK1	26507	R.EAEASLDYYAM*FK.N	33.5541	38.1516	33.3869	27.7187	29.4725	12.1831	44.0766	34.3213	54.1445	34.3904	31.8252	37.5415
Cre12.g533550_4532.1.p	Cre12.g533550_4532.1.p	PYK1	34169	R.EAEASLDYYAMFK.N	91.9954	93.295	61.9883	69.409	60.4512	38.4059	93.4407	90.8088	112.664	95.2412	94.5303	90.8297
Cre12.g533550_4532.1.p	Cre12.g533550_4532.1.p	PYK1	23631	K.QAPM*PM*SPLESLASSAVR.T	20.5763	19.7497	21.7823	13.7255	24.6902	26.1896	29.6744	25.1366	16.6577	20.7285	18.1337	20.4709
Cre12.g533550_4532.1.p	Cre12.g533550_4532.1.p	PYK1	23727	K.QAPM*PM*SPLESLASSAVR.T	2.3181	3.05277	0	2.52909	46.1667	49.0401	38.6829	38.2243	50.9093	1.63811	36.2509	53.3611
Cre12.g495850_4532.1.p	Cre12.g495850_4532.1.p		21941	R.VAYSEADLLK.P	92.3351	114.178	79.9088	103.402	109.064	141.593	100.925	118.332	114.579	20.9627	108.605	142.966
Cre11.g467547_4532.1.p	Cre11.g467547_4532.1.p		34244	K.AALLNQYFADM*YK.G	68.7565	54.833	65.9977	61.3784	69.4593	131.633	58.0697	60.1668	44.8849	66.8601	64.0961	53.6762
Cre11.g467547_4532.1.p	Cre11.g467547_4532.1.p		9751	K.GYYIVDEPHGVK.G	123.86	113.161	109.99	97.5316	90.5058	67.7579	118.676	133.54	128.385	139.572	157.814	135.061
Cre11.g467547_4532.1.p	Cre11.g467547_4532.1.p		31060	K.LTWFVDTGR.V	16.087	14.9963	15.1496	8.85068	12.9465	15.9877	15.4531	16.6384	13.1076	19.182	14.2753	10.2946
Cre08.g383650_4532.1.p	Cre08.g383650_4532.1.p		840	R.DSNAPPEDAR.V	96.7483	109.885	92.2916	112.901	135.605	137.073	134.613	93.2636	111.491	125.615	105.262	104.23
Cre14.g620150_4532.1.p	Cre14.g620150_4532.1.p		24830	R.ILQM*EPPELYVR.Q	16.1302	13.5819	16.2303	17.3219	21.0525	25.1178	14.03	22.139	15.5241	16.8799	14.9945	15.5685
Cre14.g620150_4532.1.p	Cre14.g620150_4532.1.p		4925	R.NAQTAALSHPLPVM*R.A	44.621	42.8399	45.3371	44.069	43.3493	42.7056	34.8243	34.9558	55.2487	43.0911	48.7775	48.5488
Cre12.g555500_4532.1.p	Cre12.g555500_4532.1.p		31867	R.AALLVFAADHGVAAAR.P	11.6547	16.3006	17.5164	18.4774	17.2877	17.8181	19.7988	15.8922	20.0775	21.319	17.9375	17.4147
Cre06.g250100_4532.1.p	Cre06.g250100_4532.1.p	HSP70B	45580	R.IVDFLADDFKK.S	12.9415	10.986	16.505	11.4772	28.0044	43.6176	28.828	20.781	16.6981	7.27897	21.1707	23.2928
Cre08.g372100_4532.1.p	Cre08.g372100_4532.1.p	HSP70A	11483	K.ETAQAFLGADREVK.K	64.6799	105.498	45.7053	100.91	91.7226	31.8852	28.2979	118.872	54.4354	74.1029	41.6023	34.1633
Cre08.g372100_4532.1.p	Cre08.g372100_4532.1.p	HSP70A	21009	K.MKETAQAFLGADREVK.K	47.9877	42.6961	33.4487	45.1734	20.521	22.0051	18.9392	28.1836	24.2897	46.901	29.074	28.9122
Cre08.g372100_4532.1.p	Cre08.g372100_4532.1.p	HSP70A	5014	K.M*TVHDVVLVGGSTR.I	122.744	135.001	143.229	144.069	114.03	81.7888	142.456	164.488	132.946	151.39	136.392	161.842
Cre02.g080600_4532.1.p	Cre02.g080600_4532.1.p	BIP2	6240	R.NQLETYCYNM*K.N	67.4849	89.5604	67.0571	74.1521	106.092	216.041	91.0298	115.97	70.7599	83.386	49.9264	69.8824
Cre09.g393200_4532.1.p	Cre09.g393200_4532.1.p	HSP70C	7452	K.ESGIDLSK.D	14.855	12.1514	11.5316	8.8203	16.9406	14.0784	12.7024	12.9059	8.72431	9.41257	13.8929	9.32655
Cre09.g393200_4532.1.p	Cre09.g393200_4532.1.p	HSP70C	10526	K.IQALSTASM*K.I	133.236	136.751	108.505	115.786	114.496	60.4634	94.3288	103.686	95.6806	85.817	65.9655	96.8958
Cre09.g393200_4532.1.p	Cre09.g393200_4532.1.p	HSP70C	12606	K.IQALSTASM*K.I	35.7822	28.8567	35.5321	30.5005	38.7853	26.6619	34.1846	35.2789	26.1545	36.0198	22.4812	38.161
Cre09.g393200_4532.1.p	Cre09.g393200_4532.1.p	HSP70C	17499	K.IQALSTASMK.I	221.941	201.154	197.809	196.514	183.102	89.7799	182.863	158.332	155.81	139.419	131.309	157.191
Cre06.g306601_4532.1.p	Cre06.g306601_4532.1.p	ANS1	47855	K.LAAGPVAGAGGLLPGAISLDLNR.R	71.8688	69.525	62.8561	56.7694	55.5464	102.2	81.7158	66.7936	66.6182	69.9435	66.5895	78.5804
Cre12.g522000_4532.1.p	Cre12.g522000_4532.1.p		14496	R.LQLQGQLDELHAR.V	36.4885	40.1077	33.0194	42.2716	13.5123	12.0031	37.6969	30.9083	36.3966	29.102	33.9492	35.585
Cre12.g522000_4532.1.p	Cre12.g522000_4532.1.p		3230	K.QGLEEENEELR.G	14.633	14.2919	16.0959	20.6949	15.7753	11.2195	12.0969	14.085	20.2705	13.681	16.1223	22.6231
Cre12.g522000_4532.1.p	Cre12.g522000_4532.1.p		5086	R.TSHAGM*VPAGGLAFR.S	30.512	36.2584	31.5016	33.6663	21.3729	24.3261	19.6483	24.9979	20.1508	19.173	32.529	29.3549
Cre06.g258800_4532.1.p	Cre06.g258800_4532.1.p	CWP2,GP2	6569	K.AGSPGAGVCIDK.L	158.231	195.147	151.819	165.48	202.838	304.338	138.116	157.285	145.932	144.98	116.982	154.699
Cre06.g258800_4532.1.p	Cre06.g258800_4532.1.p	CWP2,GP2	30661	K.AVFPSPFDPK.A	157.272	155.637	131.913	137.501	190.868	236.072	135.749	123.861	130.237	120.595	105.166	126.253
Cre02.g081650_4532.1.p	Cre02.g081650_4532.1.p		34188	R.AALQLDAQLTQELACR.G	28.3324	28.5085	29.4507	29.4692	27.051	43.8922	38.1554	25.2771	22.8064	33.2003	27.2368	19.4348
Cre16.g685250_4532.1.p	Cre16.g685250_4532.1.p		22448	R.ILDVYDPASTGAATTR.I	37.6545	46.8316	46.3448	43.0834	60.1653	54.7871	34.812	37.6212	45.697	40.5342	43.3549	51.8198
Cre03.g145827_4532.1.p	Cre03.g145827_4532.1.p		16297	R.DIYQSLPSTPSAVTGR.L	22.0641	19.0294	17.4953	13.3233	47.257	28.0701	29.0188	22.0131	35.3843	12.9227	36.4195	44.1629
Cre03.g145827_4532.1.p	Cre03.g145827_4532.1.p		6760	K.LTGPADVAAGPHYVR.T	26.3453	24.8174	18.618	15.6275	42.8754	22.7755	31.6282	25.6499	58.9655	19.2938	59.7071	66.9936
Cre14.g632000_4532.1.p	Cre14.g632000_4532.1.p	CGE2,PTN2	34195	R.AALQQQLLQLNM*AAQAAAR.R	14.8451	25.4426	24.3052	17.1696	7.6094	18.176	7.316	9.77496	14.545	16.42	11.7907	11.169
Cre14.g632000_4532.1.p	Cre14.g632000_4532.1.p	CGE2,PTN2	3326	R.EQESAAAAAEAAAER.E	45.982	43.4704	42.24	52.5494	15.0436	15.8699	25.7358	23.921	31.717	27.1191	23.9318	29.1979
Cre14.g632000_4532.1.p	Cre14.g632000_4532.1.p	CGE2,PTN2	6192	R.LQLQPDAAR.A	28.8399	25.6204	28.6125	27.2156	6.93644	11.9242	8.84689	9.0888	14.4454	16.9301	8.97665	14.9672
Cre14.g632000_4532.1.p	Cre14.g632000_4532.1.p	CGE2,PTN2	2278	R.REQESAAAAAEAAAER.E	77.6301	82.89	82.3375	84.8046	25.8909	43.8593	33.3759	39.6831	59.4654	42.3641	32.4017	49.7099
Cre03.g164050_4532.1.p	Cre03.g164050_4532.1.p		679	K.AESEADAQR.Q	56.8777	53.7427	32.5656	83.0664	22.8209	43.5858	320.37	226.541	27.8381	157.92	25.2122	54.8332
Cre03.g164050_4532.1.p	Cre03.g164050_4532.1.p		993	R.EQVSQEEAR.A	8.86393	9.8643	7.11377	11.2644	7.79383	5.05471	47.5066	35.1571	4.67509	23.6754	4.14782	6.9041
Cre12.g535851_4532.1.p	Cre12.g535851_4532.1.p	RPL8	11005	K.GVVAEVIHDPGRGAPLAR.V	49.2696	30.3429	35.1493	41.7135	67.4142	34.9107	51.0645	73.2747	46.6033	73.557	62.5994	53.7982
Cre02.g094250_4532.1.p	Cre02.g094250_4532.1.p		1801	K.QAELEAEEHR.E	626.368	649.724	639.64	743.049	763.252	339.179	727.508	595.543	621.836	42.359	734.948	716.399
Cre02.g094100_4532.1.p	Cre02.g094100_4532.1.p		16219	K.AALSQLYK.V	25.6806	26.7745	31.1928	27.3824	27.4826	19.5304	25.8505	32.3919	25.6951	19.71	22.477	27.1378
Cre02.g094100_4532.1.p	Cre02.g094100_4532.1.p		31147	R.TFEQIM*EGAVLVEPK.T	33.3859	35.4805	32.1692	39.2417	60.6065	91.3197	29.282	29.8645	18.2153	49.0202	31.0197	25.7763
Cre16.g654150_4532.1.p	Cre16.g654150_4532.1.p	FAP63	8252	K.VATLVDSTGR.L	74.2161	74.7112	61.807	59.9039	65.0538	46.8938	25.4079	47.5016	52.4373	56.8292	92.851	100.2
Cre12.g548000_4532.1.p	Cre12.g548000_4532.1.p		9378	R.AALTAAALER.L	11.8779	12.897	16.1422	11.093	15.0052	22.3681	22.127	16.1915	11.7901	16.0106	19.1137	16.1669
Cre12.g548000_4532.1.p	Cre12.g548000_4532.1.p		20658	K.KADGAAADAAAAPAPPAPTPIDPAALR.D	44.7778	30.7309	55.8364	47.604	83.0369	74.1159	63.1969	54.2985	41.0533	53.5291	62.5549	45.3815
Cre12.g548000_4532.1.p	Cre12.g548000_4532.1.p		27605	K.PSLLFDAQK.A	108.258	96.6294	122.976	77.7687	110.347	128.533	91.8572	111.024	92.9568	116.402	130.177	82.9963
Cre16.g659150_4532.1.p	Cre16.g659150_4532.1.p		23916	R.TVFVGNLPPSYGSAK.G	51.3487	41.8928	68.6685	68.8176	58.9112	58.8897	48.1335	52.1001	35.8311	63.7634	43.3137	30.9145
Cre16.g659150_4532.1.p	Cre16.g659150_4532.1.p		4104	R.VDAAAPPSAK.S	103.934	83.5451	123.703	139.695	163.465	103.631	87.4511	112.375	68.8162	99.803	82.6017	58.1696
Cre03.g165300_4532.1.p	Cre03.g165300_4532.1.p		20726	R.APPEVM*AATLAYVR.R	22.6147	30.603	26.5311	34.38	46.2491	57.8995	40.3662	24.5826	22.3228	28.8591	28.1242	29.0045
Cre06.g294650_4532.1.p	Cre06.g294650_4532.1.p	AGT1	29294	R.EALAIVSEEGLEK.L	39.4753	40.2058	45.4926	44.0928	41.0853	33.7607	43.7049	42.4655	38.4566	39.8124	31.16	45.2934
Cre09.g390000_4532.1.p	Cre09.g390000_4532.1.p		39976	R.AALVADGLFTVK.V	80.5199	92.6641	88.9726	103.35	57.1268	62.2607	83.324	70.0249	85.2405	111.281	60.7727	58.8981
Cre12.g497350_4532.1.p	Cre12.g497350_4532.1.p		37144	R.AALVLGLEDAEAQQAALQR.A	85.5826	91.9404	100.744	83.1808	104.213	145.297	66.8129	88.5755	70.2297	94.1584	87.0901	62.9341
Cre12.g497350_4532.1.p	Cre12.g497350_4532.1.p		2632	K.EAAVASDTVAEER.V	25.7981	24.7626	31.6422	23.5293	38.9137	38.1486	20.6758	29.0717	28.4309	30.5236	31.8797	23.342
Cre01.g034000_4532.1.p	Cre01.g034000_4532.1.p	IPB1	16152	K.TTALVIAK.I	108.053	92.906	89.0123	87.7252	86.3257	87.9941	107.365	103.799	86.4035	120.46	78.1953	91.9576
Cre09.g390615_4532.1.p	Cre09.g390615_4532.1.p	FAP12	12011	K.LGQPAVAVVADR.E	24.72	28.9086	25.6915	20.1127	17.2006	16.2804	12.1087	18.4837	16.7182	15.464	20.0597	30.6355
Cre09.g390615_4532.1.p	Cre09.g390615_4532.1.p	FAP12	7576	K.LGQPAVAVVADRER.E	28.9995	28.0067	20.0686	18.1977	11.0335	10.6203	10.3464	16.5628	18.6861	19.2465	28.6889	24.5095
Cre10.g429000_4532.1.p	Cre10.g429000_4532.1.p		3887	R.GWSGGGGLGR.A	0	0	3.19817	3.67926	40.5515	65.6214	20.3769	4.82111	5.35969	5.14598	15.3248	14.6248
Cre16.g687966_4532.1.p	Cre16.g687966_4532.1.p		15272	K.EAEALFK.Q	26.2481	32.8641	40.3037	25.7275	22.3598	17.2972	31.8132	36.9675	27.5303	27.53	31.936	30.478
Cre12.g492350_4532.1.p	Cre12.g492350_4532.1.p		27171	R.AAMEAATQVGSSAVLLADRPADVTEHR.M	44.1064	41.6012	28.9389	33.6674	28.0627	23.4715	26.6799	32.7238	53.5483	41.5908	41.404	36.6733
Cre12.g492350_4532.1.p	Cre12.g492350_4532.1.p		23081	K.ELLAGHEVTVSFTGVDSGR.V	16.5477	16.7491	13.7025	13.6491	12.3511	9.74711	17.0903	15.3392	17.9526	19.672	15.0023	19.7688
Cre16.g680900_4532.1.p	Cre16.g680900_4532.1.p		6121	R.ALGFDCR.F	16.267	15.7486	15.9975	22.5408	21.2647	18.2547	19.6378	13.4069	20.1698	21.738	17.0761	17.5332
Cre16.g680900_4532.1.p	Cre16.g680900_4532.1.p		14762	R.EGLIDTAVK.T	43.455	35.5594	34.0884	37.6913	50.3586	57.338	41.045	31.1539	33.0114	42.0826	34.484	34.0059
Cre04.g225200_4532.1.p	Cre04.g225200_4532.1.p		15956	R.LAVSTCLK.R	51.5023	57.2787	39.4549	56.4724	24.7636	15.2093	29.0798	74.8718	54.3222	54.2539	41.1327	46.5439
Cre16.g682100_4532.1.p	Cre16.g682100_4532.1.p		33998	K.AIVEELGKLGAK.I	108.063	109.889	141.405	196.023	177.582	154.536	158.43	138.116	159.025	78.9266	214.165	214.022
Cre16.g682100_4532.1.p	Cre16.g682100_4532.1.p		17994	R.KPTVEYSEEDYGFLM*R.T	53.2122	44.4683	46.4126	52.9034	44.1089	61.3506	36.2863	24.1291	34.6683	17.5313	36.0374	24.0597
CreCp.g802324_4532.1.p	CreCp.g802324_4532.1.p		3387	K.ETNLTTK.Y	55.7926	43.0683	52.9766	59.084	63.7874	72.0995	51.8509	44.6212	52.3546	58.152	65.9277	42.7429
CreCp.g802324_4532.1.p	CreCp.g802324_4532.1.p		27374	R.LVGLDNLTK.I	122.381	112.759	142.726	118.258	132.256	160.671	141.09	103.057	114.237	139.542	118.103	97.7121
CreCp.g802324_4532.1.p	CreCp.g802324_4532.1.p		6838	K.QLNNPANPSLETSTK.A	60.8822	57.7696	55.2056	67.9982	73.2637	85.4769	53.026	43.4293	43.4601	59.2835	46.2447	35.0227
Cre16.g691800_4532.1.p	Cre16.g691800_4532.1.p		40935	R.FAPGADRFEGVDWSPAPTTNCPVLSDAIAYM*ECR.V	13.8215	11.7641	14.6425	14.7053	14.7975	11.3603	10.8297	12.5321	9.07275	11.605	12.8088	11.3416
Cre16.g691800_4532.1.p	Cre16.g691800_4532.1.p		6148	R.SSGIVLM*SPPR.D	13.3743	10.0031	7.52217	8.63106	10.3249	23.2046	9.26894	10.2376	11.8682	12.5263	11.2761	12.4217
Cre16.g691800_4532.1.p	Cre16.g691800_4532.1.p		7151	K.VVIAESYGGR.D	13.523	18.4096	14.0133	10.3015	10.3889	26.9259	15.2034	12.6808	10.4079	12.4401	10.9863	15.5182
Cre03.g192550_4532.1.p	Cre03.g192550_4532.1.p		17851	R.FQLQQVTAK.T	285.782	274.795	271.661	260.03	161.368	203.417	285.285	180.517	182.548	346.969	194.753	184.031
Cre03.g192550_4532.1.p	Cre03.g192550_4532.1.p		20126	R.GQDIDYIQIK.A	158.793	160.85	138.221	159.223	165.475	167.098	202.337	120.641	144.535	220.61	121.922	108.928
Cre03.g192550_4532.1.p	Cre03.g192550_4532.1.p		8652	K.LAAIEAAGR.D	42.3534	30.3077	38.3486	41.4293	36.2619	35.3642	39.2169	34.5231	25.0165	42.787	30.029	36.1833
Cre03.g192550_4532.1.p	Cre03.g192550_4532.1.p		22194	R.SVSEIDRELEDVEAER.Q	10.2635	14.9377	12.9388	18.0948	15.0148	10.507	11.5398	14.4084	12.7029	11.1842	11.6929	8.18055
Cre01.g057061_4532.1.p	Cre01.g057061_4532.1.p		26340	R.SVIASLEQPLSPDR.T	34.0366	41.4957	34.7781	37.5421	28.7191	36.593	35.9877	38.3791	39.4965	38.7606	46.3179	39.0107
Cre17.g725200_4532.1.p	Cre17.g725200_4532.1.p		16170	R.AANAHTFISNLPQGYETQVGER.G	10.2886	11.8814	10.3765	10.7581	8.05021	6.63156	8.02614	2.39472	7.27903	14.5067	13.9045	5.96094
Cre17.g725200_4532.1.p	Cre17.g725200_4532.1.p		17649	R.IGKPDATQEELQAAAEAANAR.T	52.1126	44.1328	54.8536	49.6706	89.5002	127.791	63.4155	43.5394	58.2519	71.3371	59.299	49.0308
Cre17.g725200_4532.1.p	Cre17.g725200_4532.1.p		18025	K.STVVQLIER.F	11.954	16.9543	14.1082	14.3716	17.0708	20.4044	14.6576	9.3416	11.9085	16.6019	10.2813	9.50483
Cre08.g380000_4532.1.p	Cre08.g380000_4532.1.p		24485	R.LITEAEHNLLR.N	44.1149	37.8433	59.7514	34.8159	40.1144	19.9463	61.9483	74.0896	114.522	51.0918	116.612	123.947
Cre05.g235750_4532.1.p	Cre05.g235750_4532.1.p		42190	K.AANFDSVLLFK.V	14.6103	15.9161	9.7628	18.8913	8.14903	7.98864	20.2185	6.26645	8.1623	40.8543	5.02973	6.21617
Cre05.g235750_4532.1.p	Cre05.g235750_4532.1.p		27975	R.VVVVEQTETPEMLAK.R	56.1964	67.2913	44.1271	81.5808	30.7818	15.0597	79.103	22.6965	38.3641	179.712	22.674	28.8007
Cre06.g300750_4532.1.p	Cre06.g300750_4532.1.p		26320	R.GGLTLTEIAEDK.L	154.979	143.75	153.643	150.444	157.936	147.069	135.656	135.838	137.849	191.308	128.459	113.839
Cre06.g300750_4532.1.p	Cre06.g300750_4532.1.p		22127	R.VVLIGDHHQLPPVVK.N	33.3122	40.589	40.8026	32.4993	23.9221	12.5399	33.0436	20.0779	36.3512	49.069	38.2078	37.9761
Cre06.g307500_4532.1.p	Cre06.g307500_4532.1.p	LCIC	4430	R.QLQLM*AAR.S	307.19	267.453	311.799	225.98	167.121	478.398	323.218	218.992	337.108	425.019	316.458	349.179
Cre16.g649100_4532.1.p	Cre16.g649100_4532.1.p		5496	K.AANVLLSSSETDRR.G	46.2059	50.5901	43.6929	48.1546	39.9584	42.9895	31.2597	31.6937	35.1605	34.559	37.3537	36.3316
Cre16.g649100_4532.1.p	Cre16.g649100_4532.1.p		8474	K.VSDFGLSR.V	88.1347	80.6621	90.9221	91.5084	114.048	87.0463	74.0562	79.9626	86.7605	74.4495	72.7481	88.0613
Cre02.g106400_4532.1.p	Cre02.g106400_4532.1.p		1125	R.QGPHAAQPK.S	214.071	204.032	213.323	239.61	197.85	122.144	308.472	208.64	202.104	172.071	218.256	239.584
Cre17.g734900_4532.1.p	Cre17.g734900_4532.1.p		24262	R.AAPAGALDPVAAAVVR.D	9.40454	13.0388	16.568	19.283	17.3175	25.6597	20.4901	16.4348	13.3673	16.4963	13.6506	15.9148
Cre17.g734900_4532.1.p	Cre17.g734900_4532.1.p		12104	K.EWVEVNK.E	141.881	148.106	127.957	137.905	170.457	168.319	171.197	157.315	137.203	163.431	127.868	121.773
Cre17.g734900_4532.1.p	Cre17.g734900_4532.1.p		6527	K.M*QSYLGATPPSDAK.G	152.972	157.756	170.517	137.925	217.84	322.176	192.176	166.462	123.325	200.082	156.258	133.873
Cre05.g247550_4532.1.p	Cre05.g247550_4532.1.p		28507	R.LPESAAIM*SYLADR.F	23.0569	17.7483	17.269	20.1287	31.0498	30.0035	13.8565	14.9065	10.9961	12.243	14.7986	15.5281
Cre14.g630100_4532.1.p	Cre14.g630100_4532.1.p	RPL13	20900	K.AAPALETVKVTSEM*KATAGK.E	9.07412	8.50526	13.1557	20.7953	42.4696	43.9658	25.5951	43.6071	15.2359	30.223	23.4791	10.5015
Cre14.g630100_4532.1.p	Cre14.g630100_4532.1.p	RPL13	6344	R.M*AASLGIAIDHR.R	118.741	89.6889	120.199	81.4586	91.8993	91.6057	129.066	131.116	79.1139	131.108	144.642	97.9167
Cre06.g295400_4532.1.p	Cre06.g295400_4532.1.p	MITC11	35525	K.GPFQGLSATLLR.N	134.114	150.644	148.771	144.248	117.927	146.178	130.01	127.194	123.543	125.915	97.0496	131.544
Cre06.g295400_4532.1.p	Cre06.g295400_4532.1.p	MITC11	29105	R.LLWAEGGVK.R	212.345	205.178	194.391	216.64	159.14	210.814	167.298	168.491	164.993	177.418	100.092	134.022
Cre06.g295400_4532.1.p	Cre06.g295400_4532.1.p	MITC11	8885	K.PIYSGVVDCAR.K	11.774	20.4308	18.1606	11.6137	8.34088	7.51826	7.67209	19.8096	14.4444	9.77947	9.48563	17.0202
Cre17.g723250_4532.1.p	Cre17.g723250_4532.1.p		31979	R.FPIGLTEQVK.T	293.479	286.275	280.504	262.043	162.345	211.059	245.567	218.363	258.235	243.76	211.442	222.654
Cre16.g673900_4532.1.p	Cre16.g673900_4532.1.p		10556	R.LVQDQYGDAVGK.V	21.4907	21.901	28.7106	25.4886	24.6425	23.9678	22.9173	22.3665	29.2711	28.8139	25.6076	16.9035
Cre01.g012200_4532.1.p	Cre01.g012200_4532.1.p		24502	K.DRFEEIAAAPSFLR.L	28.666	24.0355	19.7086	21.6203	35.6023	21.7479	22.4602	27.0638	33.9943	20.9744	39.8941	41.8053
Cre01.g012200_4532.1.p	Cre01.g012200_4532.1.p		1306	R.GDSDDVPR.R	33.7957	23.391	34.2808	30.7553	49.5246	33.6354	33.8196	37.3529	49.2604	31.0728	45.2535	50.7824
Cre01.g012200_4532.1.p	Cre01.g012200_4532.1.p		9479	R.VGGIDGGPFQR.R	11.1081	8.22297	12.6647	12.1502	13.4199	16.3062	10.1133	6.23901	9.28616	8.88173	17.8221	11.3653
Cre08.g358950_4532.1.p	Cre08.g358950_4532.1.p		9536	K.PAAAPPAAPAAEAPVK.A	41.8541	41.1102	47.0961	43.3996	43.7645	36.7297	44.7309	43.108	42.6938	28.3725	40.3735	38.0221
Cre03.g156600_4532.1.p	Cre03.g156600_4532.1.p		9694	K.SGVNSCSLMVQAATQPAR.A	26.1458	27.4414	23.7372	23.7365	13.6787	16.3679	29.3586	41.5065	26.5846	19.4071	27.1331	41.5192
Cre13.g566650_4532.1.p	Cre13.g566650_4532.1.p		3551	R.ALGVNPAQR.V	31.1779	32.9944	28.6426	30.8551	47.8881	55.2914	35.021	25.4764	23.6153	33.371	27.0307	27.76
Cre13.g566650_4532.1.p	Cre13.g566650_4532.1.p		4973	K.YPDNQCLGK.R	16.7972	24.4868	21.5576	24.6709	20.1782	17.3188	20.0649	22.4936	21.0493	18.2671	19.5866	18.9638
Cre12.g514850_4532.1.p	Cre12.g514850_4532.1.p	HSP90C	38003	R.FLSLTDPSVLAGR.E	38.0779	39.1791	32.6612	30.0019	23.8023	41.8656	25.2706	38.9407	37.8386	28.6559	25.1139	32.2282
Cre12.g514850_4532.1.p	Cre12.g514850_4532.1.p	HSP90C	31812	R.SIEM*LEELAGK.E	76.2822	80.4979	94.1606	81.1997	89.1012	131.284	79.0528	109.854	73.1945	84.7874	62.4678	90.9541
Cre09.g386750_4532.1.p	Cre09.g386750_4532.1.p	HSP90A	17034	K.ADGTLAITDSGIGM*TK.A	132.395	153.328	137.91	151.119	260.319	267.017	193.21	185.261	139.41	167.447	134.003	145.402
Cre09.g386750_4532.1.p	Cre09.g386750_4532.1.p	HSP90A	13000	K.AIYYITGESRK.A	10.1651	19.3587	4.97281	24.2523	27.7521	6.32585	3.96839	19.6042	14.6378	13.5879	10.3563	9.08332
Cre09.g386750_4532.1.p	Cre09.g386750_4532.1.p	HSP90A	20812	R.NPDEVTKEEYAAFYK.S	14.884	13.0776	21.2298	27.8261	62.6138	43.2118	56.9945	16.1683	27.1242	13.1168	19.3071	21.5242
Cre02.g080650_4532.1.p	Cre02.g080650_4532.1.p	HSP90B	19643	R.ELISNASDALDK.I	124.926	122.085	121.177	129.445	149.194	131.651	124.902	127.652	114.203	107.945	108.97	115.306
Cre02.g080650_4532.1.p	Cre02.g080650_4532.1.p	HSP90B	18150	K.SIYYLAGTSK.E	93.7616	105.845	89.1319	91.2636	59.2175	104.917	62.2598	82.58	66.8467	83.4234	50.8723	64.1992
Cre17.g720500_4532.1.p	Cre17.g720500_4532.1.p		22445	R.AAPGAGLGPGDALPQGFGTAAAR.S	24.3926	26.95	29.8811	24.0781	23.485	20.5081	27.0081	29.5547	25.2108	20.0341	30.0141	33.7219
Cre03.g800415_4532.1.p	Cre03.g800415_4532.1.p		5772	R.AAPGSGGFLR.F	17.5705	17.1053	22.5066	20.0102	29.1134	33.8203	24.9297	18.6327	25.7092	23.8777	27.0483	26.6607
Cre03.g800415_4532.1.p	Cre03.g800415_4532.1.p		38303	R.TGGFSGFPQLGIQWQR.M	23.1288	15.7465	18.0543	18.2697	21.5458	36.8044	22.1441	16.777	23.3283	16.4826	25.2065	25.5083
Cre12.g552200_4532.1.p	Cre12.g552200_4532.1.p	STA4,PHO3,PHOB	10317	R.DLGVDVGK.A	175.262	162.851	151.492	133.436	102.116	95.1765	116.997	132.987	149.752	95.7599	117.966	109.075
Cre12.g552200_4532.1.p	Cre12.g552200_4532.1.p	STA4,PHO3,PHOB	5852	R.M*SIMATAGGGK.F	75.9241	71.8368	74.3097	69.6404	19.1921	5.33276	56.643	63.3553	67.3467	49.035	72.1945	88.9193
Cre12.g552200_4532.1.p	Cre12.g552200_4532.1.p	STA4,PHO3,PHOB	10554	R.MSVIEEQPNGEKMVR.M	9.92396	10.1727	14.2116	11.3347	5.3225	0	13.5751	11.2069	23.6321	8.71386	15.7984	20.6008
Cre17.g739250_4532.1.p	Cre17.g739250_4532.1.p		21462	R.GSAFTIINTK.I	148.196	178.158	174.114	186.984	158.61	122.38	169.529	151.999	129.847	217.863	170.079	164.311
Cre03.g183200_4532.1.p	Cre03.g183200_4532.1.p	CPC1	17390	R.AAPLALATK.L	56.8977	58.0078	46.7407	50.4996	28.5936	27.6324	31.0285	49.8648	38.7896	37.6918	39.651	41.6746
Cre03.g183200_4532.1.p	Cre03.g183200_4532.1.p	CPC1	2736	R.GDQGQEGEEVVAPPAGR.T	24.6176	22.7926	25.9987	27.0375	20.5318	12.2252	18.0187	28.2457	22.0181	26.5169	18.1364	34.0401
Cre03.g183200_4532.1.p	Cre03.g183200_4532.1.p	CPC1	26101	R.LAAEGALPEPWR.G	140.272	159.89	145.813	158.933	112.266	68.1733	102.845	140.055	141.216	139.394	145.11	139.861
Cre10.g428750_4532.1.p	Cre10.g428750_4532.1.p		19970	R.AM*EFVENSLKA.-	51.9806	36.0196	43.1044	62.6722	142.924	182.618	108.403	56.2926	39.6991	51.2222	45.9561	37.2531
Cre10.g428750_4532.1.p	Cre10.g428750_4532.1.p		10116	R.VLAVNAK.K	57.8198	49.1776	51.3628	54.8762	100.851	74.9776	52.2721	51.8484	35.1064	52.1028	47.7869	37.3133
Cre01.g025400_4532.1.p	Cre01.g025400_4532.1.p		38992	K.AAPLEFIVNAK.C	60.9837	64.2402	69.3096	52.9918	69.8009	37.8449	60.8752	76.0525	69.5151	68.6493	63.3705	54.0064
Cre01.g025400_4532.1.p	Cre01.g025400_4532.1.p		33677	R.ELLLHVFATADNAR.Y	80.3416	95.2527	76.1988	81.8631	51.449	19.1876	65.5198	92.1854	94.0864	81.5749	78.7121	75.9401
Cre01.g025400_4532.1.p	Cre01.g025400_4532.1.p		32600	R.ESADLTFFFKPQAR.M	22.2263	23.85	25.5132	26.0402	26.2109	27.2272	29.8046	31.263	33.6269	36.306	34.7234	42.2468
Cre01.g025400_4532.1.p	Cre01.g025400_4532.1.p		17121	R.FAM*QIVPK.P	25.2836	19.78	35.1107	25.3925	37.9148	33.4393	24.5291	43.5105	29.0285	29.1322	36.8646	32.0567
Cre01.g025400_4532.1.p	Cre01.g025400_4532.1.p		34295	R.LITLLM*ER.E	15.5989	12.5519	15.015	10.4529	16.9384	7.80418	7.86889	15.7468	9.32967	13.3152	16.2992	15.5907
Cre16.g686286_4532.1.p	Cre16.g686286_4532.1.p		2718	R.GGGEEDEEGVTVVSR.R	15.7248	17.3764	15.5333	14.4299	13.6765	22.5485	18.9706	21.0929	13.4692	16.6044	20.7833	13.6862
Cre12.g535950_4532.1.p	Cre12.g535950_4532.1.p	NUOS1	1623	R.AQGAQPK.V	71.81	64.403	72.8523	76.2138	69.3743	79.3796	76.7378	66.8581	58.0806	63.108	41.7783	83.9658
Cre12.g535950_4532.1.p	Cre12.g535950_4532.1.p	NUOS1	15129	K.EGWNGFNVIHDTASR.V	22.411	13.543	15.1146	20.3175	9.86378	9.36854	19.9972	14.5269	19.6576	14.1818	16.9049	20.8719
Cre03.g199400_4532.1.p	Cre03.g199400_4532.1.p		7837	K.SGVVTAGAGTVLR.S	20.2301	25.5465	17.5122	28.4341	8.15615	11.9241	27.7831	10.7065	10.0664	51.7417	9.00044	11.6963
Cre03.g199100_4532.1.p	Cre03.g199100_4532.1.p		44849	R.AAPPGLASLPLPDLK.T	35.1377	38.5257	26.8641	43.1018	34.1381	35.5138	45.2735	38.4068	37.9799	42.7065	29.0248	29.5944
Cre02.g081250_4532.3.p	Cre02.g081250_4532.3.p		6333	R.AAPPPAPEPVK.R	121.631	104.119	108.614	120.624	118.086	116.513	131.718	138.67	118.186	118.574	103.159	121.676
Cre02.g081250_4532.3.p	Cre02.g081250_4532.3.p		43318	K.AQAASVVAELLK.A	50.4041	52.1164	61.882	62.5295	44.8863	51.752	63.6057	60.1333	59.4048	55.6091	53.37	64.7413
Cre02.g081250_4532.3.p	Cre02.g081250_4532.3.p		8891	K.VVVVDGDTDGK.S	20.698	12.6085	12.2514	17.0768	15.257	13.0695	18.1493	21.0298	13.9127	20.2212	19.0898	17.2655
Cre01.g009300_4532.1.p	Cre01.g009300_4532.1.p		17463	R.AAPPPGAGGPATPGPAPAAGPAAGAPDAPLQK.K	26.9314	28.7682	36.8771	32.4654	23.0645	26.1803	22.8911	23.9516	23.7568	25.482	32.4794	29.3674
Cre10.g457100_4532.1.p	Cre10.g457100_4532.1.p		4877	K.AAPQAELK.Q	44.6595	45.1004	48.4234	50.3195	45.2671	43.2479	40.2236	40.8083	40.2664	42.595	40.3412	39.6474
Cre10.g457100_4532.1.p	Cre10.g457100_4532.1.p		20524	R.VLGFFTLGR.A	24.7643	16.5616	19.2177	17.5257	20.5641	22.0527	12.0976	21.2589	23.6036	19.5738	16.1319	19.4834
Cre09.g388726_4532.1.p	Cre09.g388726_4532.1.p		5560	K.AAPQIADPGK.D	87.8883	103.051	81.757	80.5361	78.0583	93.6089	72.1092	101.795	128.756	69.0485	108.871	120.974
Cre09.g388726_4532.1.p	Cre09.g388726_4532.1.p		9475	K.IQAYADEGYK.I	252.018	264.119	252.022	223.014	255.578	228.95	276.303	241.06	351.742	220.585	269.462	254.826
Cre17.g723450_4532.1.p	Cre17.g723450_4532.1.p		27819	R.YGATPPLPLPDTADSGPVPGSAAAGSSSSSPR.V	13.9758	14.6308	13.1273	15.1967	11.9793	8.79558	17.5476	12.4895	15.63	16.8287	18.0085	13.7861
Cre05.g235550_4532.1.p	Cre05.g235550_4532.1.p		5111	R.FVAAAAER.L	22.4385	24.829	26.8709	21.8559	10.1251	24.9968	18.5573	20.976	21.6495	38.5396	18.9305	13.1612
Cre12.g486209_4532.1.p	Cre12.g486209_4532.1.p		31794	R.VLALESLK.R	67.9209	69.341	74.887	67.9484	88.7996	79.3769	76.0667	50.8371	59.3167	68.2936	47.8014	46.9255
Cre16.g668150_4532.1.p	Cre16.g668150_4532.1.p		25564	R.KLVLELESQK.Q	25.1587	20.1222	28.506	29.1223	48.3991	31.1258	41.8429	31.8377	25.8622	25.9706	20.2409	30.0116
Cre16.g668150_4532.1.p	Cre16.g668150_4532.1.p		6507	K.PLAPEQPADK.Q	225.698	247.265	233.418	265.308	343.199	178.432	239.942	255.691	274.085	193.164	233.15	226.244
Cre16.g668150_4532.1.p	Cre16.g668150_4532.1.p		8214	R.VHGNILSVK.F	30.9262	29.748	20.5862	20.0757	14.4167	10.8133	25.5324	24.2175	27.539	27.156	28.6856	28.8028
Cre10.g452450_4532.1.p	Cre10.g452450_4532.1.p	CIM110,TIC110	5518	R.AAPVDPGVK.E	170.78	163.576	151.06	133.933	137.822	205.743	155.69	198.927	171.138	178.046	125.753	144.608
Cre10.g452450_4532.1.p	Cre10.g452450_4532.1.p	CIM110,TIC110	11096	K.ELAEM*LM*K.A	137.022	122.634	138.96	121.332	158.661	268.032	135.94	145.873	92.7132	141.188	126.918	99.1579
Cre10.g452450_4532.1.p	Cre10.g452450_4532.1.p	CIM110,TIC110	29170	K.LFDETAAEVVK.E	60.5458	57.0303	59.9826	50.8487	57.9847	91.6846	70.5646	71.3886	58.2273	77.8931	47.4546	45.8325
Cre03.g196450_4532.1.p	Cre03.g196450_4532.1.p		4538	R.AAPVNPAAEK.A	26.864	26.4559	26.809	33.4274	20.608	21.2668	30.449	26.9091	30.4813	25.8101	24.2399	32.047
Cre16.g661100_4532.1.p	Cre16.g661100_4532.1.p		11109	R.APEVLLR.S	18.1393	19.0416	14.0969	17.0717	20.7682	13.1746	11.8767	20.4359	22.7187	15.4308	17.5969	22.1769
Cre10.g436100_4532.1.p	Cre10.g436100_4532.1.p		47594	R.CVVLNNLAELVVR.H	14.0143	11.7576	4.35645	19.007	8.74329	8.25632	7.19539	11.1721	15.6547	7.61323	15.5813	11.8353
Cre10.g436100_4532.1.p	Cre10.g436100_4532.1.p		9955	R.ESLQGSFLSR.L	10.3598	13.5226	9.09892	15.353	12.6457	14.8948	26.9499	13.8345	11.2626	17.743	15.7947	12.2022
Cre10.g436100_4532.1.p	Cre10.g436100_4532.1.p		45022	K.KRPAIEAVLAELEVMR.N	17.3443	16.104	14.2804	19.7806	13.893	3.20266	16.4122	14.3739	14.4697	12.3014	17.9694	12.6673
Cre12.g502200_4532.1.p	Cre12.g502200_4532.1.p		8037	R.AAQALAVGRPLQGEEAGVR.F	37.407	34.4016	35.9649	29.8445	27.6867	40.6182	35.1842	34.6684	32.2877	27.7222	35.0174	33.0246
Cre12.g502200_4532.1.p	Cre12.g502200_4532.1.p		5866	R.FRPITVERPK.A	57.6254	53.811	56.7144	60.6617	76.6765	104.356	71.6295	63.1865	68.5061	62.4077	65.1704	69.5087
Cre03.g180750_4532.1.p	Cre03.g180750_4532.1.p	METE,MES1,MEtH	2300	K.GAALGAAAGTSR.C	43.4311	55.6764	45.3014	44.2884	23.6722	24.8979	32.4789	48.4856	36.2092	36.3918	36.6897	44.2873
Cre03.g180750_4532.1.p	Cre03.g180750_4532.1.p	METE,MES1,MEtH	2871	R.GGAALDM*SK.F	139.151	145.802	164.476	122.673	150.357	133.721	121.271	186.792	115.655	147.947	115.014	143.443
Cre03.g180750_4532.1.p	Cre03.g180750_4532.1.p	METE,MES1,MEtH	21007	K.GVEDHTADIPAEWFSRPK.P	291.277	350.658	285.501	268.644	112.318	55.6411	195.897	272.836	287.327	222.458	240.214	271.5
Cre03.g180750_4532.1.p	Cre03.g180750_4532.1.p	METE,MES1,MEtH	21977	R.SDNAMM*AALAAAGYGR.D	11.8723	16.0059	12.0713	15.865	7.1061	5.08771	13.5347	12.3555	8.54667	11.1604	10.2522	13.2147
Cre12.g529500_4532.1.p	Cre12.g529500_4532.1.p	RRM11	28140	R.AAQAVQSEGLGEDPHQGGPEQLFNLK.G	16.0268	16.1751	17.5359	13.9397	23.5778	14.0335	18.0058	21.0792	17.1344	25.7417	30.1086	22.4876
Cre01.g043450_4532.1.p	Cre01.g043450_4532.1.p		34953	K.WIESISNLK.-	178.589	176.335	166.336	134.439	125.151	150.292	130.377	157.317	143.836	142.854	145.583	185.441
Cre12.g559250_4532.1.p	Cre12.g559250_4532.1.p	FTT1	24217	K.AAQDIALVDLPPTHPIR.L	15.2062	21.1836	18.6466	20.7303	27.944	11.7658	23.0038	16.009	34.6526	24.224	28.6079	34.3105
Cre12.g559250_4532.1.p	Cre12.g559250_4532.1.p	FTT1	11562	K.EAAEHTLLAYK.A	59.0955	69.5058	49.2996	64.3123	71.8859	57.5315	65.0025	72.2282	81.8115	73.9125	66.7773	111.907
Cre12.g559250_4532.1.p	Cre12.g559250_4532.1.p	FTT1	434	K.GNEEHVQR.I	8.49196	9.97765	11.7519	12.2016	24.0805	20.6091	13.39	19.4158	17.7489	10.0063	17.4999	17.9038
Cre09.g389850_4532.1.p	Cre09.g389850_4532.1.p		30396	R.AAQELQDQLQLLR.L	15.9606	14.9005	16.1788	17.5044	22.2429	11.5041	15.5826	14.4051	8.01036	18.3246	15.5144	12.5394
Cre10.g439100_4532.1.p	Cre10.g439100_4532.1.p	CCT1	14838	K.GIDDMALK.Y	42.6104	51.7004	50.3868	43.806	42.9745	29.8605	41.7187	39.6343	56.7651	58.298	44.1504	36.0167
Cre10.g439100_4532.1.p	Cre10.g439100_4532.1.p	CCT1	14881	R.VADDNM*IMIK.G	14.0477	12.2138	12.8023	12.8538	21.0322	22.6102	13.9077	15.6138	10.7287	17.0129	12.5697	14.3324
Cre11.g467681_4532.1.p	Cre11.g467681_4532.1.p		18333	K.SFLEFDR.A	14.027	13.9654	10.7318	10.5977	19.1734	15.0447	14.5946	9.60498	11.4471	13.3066	18.206	16.167
Cre07.g326050_4532.1.p	Cre07.g326050_4532.1.p		4714	R.SQVESLK.Q	47.5498	53.2588	47.0854	51.0214	57.2486	66.1908	62.4577	63.9448	69.1393	64.793	54.7016	67.7286
Cre07.g326050_4532.1.p	Cre07.g326050_4532.1.p		15502	R.YSPPTQLAPSLDTR.Y	62.1007	59.1591	51.2031	57.1591	61.5851	67.8426	64.9457	52.7676	68.62	63.9809	69.0222	72.1915
Cre12.g492950_4532.1.p	Cre12.g492950_4532.1.p		3953	R.GSQPGWESK.K	37.0897	50.7147	37.8776	59.4314	28.1318	16.9545	65.1939	18.5767	27.2142	104.44	26.2324	32.5642
Cre02.g085900_4532.1.p	Cre02.g085900_4532.1.p		34239	R.HATPVAGCVIEFLGGPK.T	47.3574	45.9252	36.5405	38.3216	32.6694	20.4816	38.9045	32.7526	50.7823	27.5081	41.976	57.8491
Cre18.g749847_4532.1.p	Cre18.g749847_4532.1.p	DLD1	13486	K.GLGLEAVGVNTDNR.G	116.219	103.167	93.7681	100.033	118.112	128.441	82.5895	77.193	105.105	67.7168	81.301	99.5247
Cre06.g289550_4532.1.p	Cre06.g289550_4532.1.p	RPL32	7956	K.DLELLM*M*HNR.R	32.9889	33.5786	38.6107	36.0808	19.3627	12.4808	35.4311	36.527	54.8964	53.7631	59.9075	54.7092
Cre06.g289550_4532.1.p	Cre06.g289550_4532.1.p	RPL32	12539	K.DLELLM*MHNR.R	76.7768	66.3798	74.8423	59.0276	43.1027	26.9487	71.1751	61.4207	92.4799	95.7407	101.574	74.4986
Cre06.g289550_4532.1.p	Cre06.g289550_4532.1.p	RPL32	11241	R.HTLPNGFLK.Y	214.955	191.158	211.54	161.973	217.093	162.856	312.39	298.01	265.115	312.085	293.326	221.534
Cre03.g170200_4532.1.p	Cre03.g170200_4532.1.p		6836	R.AAQLNNGDIYRPLR.L	14.1675	17.5248	13.2966	17.5772	17.0691	18.8701	14.8023	16.6172	11.5306	13.1012	20.7749	15.3196
Cre03.g170200_4532.1.p	Cre03.g170200_4532.1.p		3547	K.SADALSK.S	46.3748	52.3753	60.3656	70.5941	50.8184	54.5985	44.4412	58.3453	54.1927	47.0133	67.409	68.6424
Cre16.g657550_4532.1.p	Cre16.g657550_4532.1.p		1899	R.HVLHHADIEAGK.I	73.463	77.4067	75.5893	60.4573	66.3786	55.919	104.743	78.5326	73.1765	92.1356	132.201	119.358
Cre16.g657550_4532.1.p	Cre16.g657550_4532.1.p		17875	R.SKEEEVVDVAFVHQK.Y	312.322	340.249	258.144	326.847	438.197	486.915	582.113	382.688	286.614	389.032	504.923	412.997
Cre07.g330700_4532.1.p	Cre07.g330700_4532.1.p		20252	K.AINDLLDTAK.G	94.4359	66.6811	90.2073	56.3097	66.1115	76.5848	51.5662	99.1422	68.0489	78.0557	71.3934	80.9492
Cre07.g330700_4532.1.p	Cre07.g330700_4532.1.p		38770	K.DLAFPDGLPAGLQEVTR.I	50.1349	50.1715	45.7989	47.6696	46.2538	39.0215	37.2361	53.7907	42.2584	44.1577	62.55	64.5435
Cre07.g330700_4532.1.p	Cre07.g330700_4532.1.p		24159	K.QAPPSQLPPLPSHQDLNATAPAAMGGAGGLGEPR.S	15.7794	15.0564	15.6226	20.4332	9.72928	6.288	11.4368	14.9387	12.7424	13.3975	16.3366	21.991
Cre07.g330700_4532.1.p	Cre07.g330700_4532.1.p		23923	R.YHTDVPEVLQLK.D	38.6586	47.9636	43.5337	44.7568	21.3883	26.0363	26.3001	39.0702	41.9329	29.3935	50.3252	54.9832
Cre19.g750247_4532.1.p	Cre19.g750247_4532.1.p		15010	K.YGDAFEAVK.A	68.4948	57.3074	70.3893	65.725	61.0718	101.604	73.4483	56.5291	67.7292	60.2321	53.6132	43.2077
Cre06.g261400_4532.1.p	Cre06.g261400_4532.1.p		28462	R.DALAASQEAFLVDK.A	27.5836	29.4921	35.1149	39.2637	48.2527	60.8077	37.7876	43.0745	47.0673	22.1483	50.1281	45.9541
Cre14.g618950_4532.1.p	Cre14.g618950_4532.1.p		13885	R.PALSDAELAK.L	166.298	172.493	215.317	177.276	180.777	156.739	169.666	204.382	160.849	161.29	191.489	150.298
Cre03.g201400_4532.1.p	Cre03.g201400_4532.1.p		8011	K.ALHAGFVQCDEDVNAK.Y	62.3056	73.192	67.6252	61.8135	48.6077	17.6685	59.3615	51.5786	49.106	57.9721	47.8506	60.0334
Cre10.g452250_4532.1.p	Cre10.g452250_4532.1.p	PME1	26801	K.QAAQIDSLQTQINDLK.S	13.4434	14.8322	15.4916	15.3236	18.9236	17.6311	91.1417	214.911	28.8799	16.2321	15.4282	16.7123
Cre08.g373100_4532.1.p	Cre08.g373100_4532.1.p		3631	K.EMVDEEEMR.A	17.9185	10.1963	11.8943	10.4697	4.03334	4.05517	11.9205	10.3276	21.9911	15.0141	17.8778	23.8974
Cre16.g683350_4532.1.p	Cre16.g683350_4532.1.p		8880	R.ELFEQGQK.H	37.8009	39.5143	34.8678	36.0833	44.6668	64.4482	31.3058	21.3572	30.0323	16.6173	35.9127	32.4161
Cre16.g683350_4532.1.p	Cre16.g683350_4532.1.p		18790	R.TPDRTAAADVPVLLPQTPR.E	16.3567	10.4873	18.6274	16.8674	27.0178	51.899	12.9168	10.445	12.5527	4.19369	9.975	21.2768
Cre05.g242000_4532.1.p	Cre05.g242000_4532.1.p	CHLD	21586	R.IAIGLSADVPSTSDER.V	18.8536	13.3658	19.6916	12.7784	20.5217	32.907	19.5508	22.663	15.7793	17.7277	21.2908	18.4909
Cre05.g242000_4532.1.p	Cre05.g242000_4532.1.p	CHLD	12316	K.TLIFSDDR.G	70.4463	56.0342	57.3331	37.766	48.0967	89.5621	50.7389	73.4742	56.4769	60.2163	53.8437	73.2947
Cre05.g242000_4532.1.p	Cre05.g242000_4532.1.p	CHLD	34814	R.VMMVLITDGR.A	17.7909	18.1373	14.6614	11.9482	8.29859	7.79207	18.1799	20.6694	30.4064	15.439	24.2255	28.4916
Cre06.g255950_4532.1.p	Cre06.g255950_4532.1.p		14990	R.VLGPAGCGLK.S	30.1453	26.7652	26.2591	28.5153	51.4387	43.1016	33.1219	26.3565	36.2066	36.5506	40.3683	31.5188
Cre01.g054800_4532.1.p	Cre01.g054800_4532.1.p		33342	K.AQAEAPAAPAADTPGGAALAVAPLGPQFAAR.Q	17.2872	15.109	14.3401	16.6607	16.9451	22.8565	13.5348	13.208	14.9128	14.2419	14.9204	17.3841
Cre01.g054800_4532.1.p	Cre01.g054800_4532.1.p		44056	R.QIPNVPVYGVAIPTVTGLR.S	29.326	29.0433	29.4056	46.5785	31.4093	34.4394	32.5909	18.9937	28.2624	25.6503	27.372	35.2354
Cre01.g054800_4532.1.p	Cre01.g054800_4532.1.p		3764	K.RDVLAEAQK.F	49.3071	54.4789	55.2141	58.0659	50.5686	70.1443	54.1161	55.541	56.4583	43.5663	53.1601	62.7468
Cre03.g197350_4532.1.p	Cre03.g197350_4532.1.p		40516	K.LM*LPAPQVSEAELEQIAR.L	20.9412	14.3852	19.2263	17.0375	12.329	21.2794	7.93684	9.84661	6.9079	13.2291	15.6615	10.5325
Cre03.g197350_4532.1.p	Cre03.g197350_4532.1.p		28642	R.QLPRPLNLDSLPAPK.P	32.4206	36.4977	33.4953	35.3133	28.8154	25.6233	29.9777	22.4414	26.3478	34.6632	22.0378	29.0326
Cre07.g336950_4532.1.p	Cre07.g336950_4532.1.p	PHO2,PHOA	5654	K.AASAYDMAK.R	144.388	176.056	132.633	138.452	82.2541	49.2258	110.983	117.883	153.272	146.114	142.506	157.023
Cre07.g336950_4532.1.p	Cre07.g336950_4532.1.p	PHO2,PHOA	4788	R.AEEINQLRK.D	106.095	121.565	101.784	126.368	69.337	79.4818	83.5828	81.1407	93.2747	96.7411	79.9407	84.9207
Cre07.g336950_4532.1.p	Cre07.g336950_4532.1.p	PHO2,PHOA	10339	K.CLNYTNHTVM*PEALEK.W	100.89	101.203	91.1363	89.2928	75.0843	29.6846	62.0866	63.3612	83.3832	84.046	82.0804	65.766
Cre07.g336950_4532.1.p	Cre07.g336950_4532.1.p	PHO2,PHOA	19704	R.EYAEDIWHVK.P	202	187.327	198.048	185.441	93.0994	57.4444	141.11	140.365	186.248	171.79	191.283	162.957
Cre07.g336950_4532.1.p	Cre07.g336950_4532.1.p	PHO2,PHOA	33935	R.LVTAVGEVINK.D	63.0374	70.6247	66.5685	58.6025	42.5995	26.4629	34.7495	53.2571	45.1644	62.3013	65.2898	59.1457
Cre16.g673617_4532.1.p	Cre16.g673617_4532.1.p		9499	R.ALEGYM*VDK.L	111.068	98.1354	103.088	83.2853	94.2071	218.024	104.861	107.35	115.807	129.248	125.146	115.283
Cre01.g048100_4532.1.p	Cre01.g048100_4532.1.p		5028	R.AASGLNGLAAR.A	101.986	98.2242	107.061	112.399	70.4267	80.5198	58.8402	85.3321	78.7753	90.4007	100.338	95.9854
Cre01.g048100_4532.1.p	Cre01.g048100_4532.1.p		1077	K.AEGEGAAAGEAGSAR.V	91.7662	90.2593	90.3422	101.586	69.2609	81.7609	94.773	72.7097	85.3928	105.205	89.021	96.2496
Cre01.g048100_4532.1.p	Cre01.g048100_4532.1.p		8745	R.ATATPGGAVSFQVR.Q	39.3372	41.7327	37.2238	52.4388	41.1944	42.7391	49.6637	33.9217	45.1437	41.7445	45.3176	35.4326
Cre02.g146600_4532.1.p	Cre02.g146600_4532.1.p		6332	R.YVASSNSYTFR.T	34.4259	35.6593	31.3821	31.4234	37.884	40.2716	34.3597	31.8521	32.092	30.7561	33.5047	40.8291
Cre01.g023787_4532.1.p	Cre01.g023787_4532.1.p		8103	K.WEQEQISHMK.E	40.9034	35.6932	40.2686	37.7073	22.1293	6.63406	39.6267	44.8759	38.8618	35.4807	46.9085	51.1848
Cre06.g250800_4532.1.p	Cre06.g250800_4532.1.p		21352	R.VSNNSGAGNTFGVGSTEVLECPK.T	32.9723	33.415	39.3967	42.5933	39.1314	34.6389	32.1071	32.0019	29.7586	26.4984	38.1936	32.7048
Cre17.g704600_4532.1.p	Cre17.g704600_4532.1.p		2701	K.AASPAKDEM*TVDK.V	39.9303	27.1961	37.6322	67.9801	434.642	136.094	87.2275	33.9716	23.0424	24.1596	25.2303	27.6513
Cre03.g158750_4532.1.p	Cre03.g158750_4532.1.p	HEL14	6846	R.ATSLWNDR.D	28.8594	28.356	32.3901	19.3192	30.5436	29.3775	25.6369	30.0508	31.8338	26.4524	41.6365	39.5652
Cre03.g158750_4532.1.p	Cre03.g158750_4532.1.p	HEL14	9843	R.DILGCAETGSGK.T	26.8709	30.5491	29.2209	26.6004	26.0375	17.3991	23.6376	20.1873	25.8624	17.784	30.3479	24.1799
Cre03.g158750_4532.1.p	Cre03.g158750_4532.1.p	HEL14	9916	R.DILGCAETGSGK.T	73.8122	74.0715	86.8346	82.7085	89.3435	60.193	86.3139	83.945	84.7291	72.5123	93.3083	94.5463
Cre03.g158750_4532.1.p	Cre03.g158750_4532.1.p	HEL14	18892	R.M*LDM*GFEPQIK.E	71.9135	72.8758	80.3213	86.6444	100.454	119.272	88.9573	90.3352	79.4304	75.9481	79.7361	81.3784
Cre01.g055453_4532.1.p	Cre01.g055453_4532.1.p	ALS2	1725	K.AASSNGAPK.A	95.2688	97.0731	97.6308	110.199	71.8497	105.554	79.4674	86.2142	81.199	99.4929	107.319	89.609
Cre01.g055453_4532.1.p	Cre01.g055453_4532.1.p	ALS2	22322	K.ANVVANLVK.Q	239.006	215.107	205.529	189.963	165.06	251.243	190.019	170.774	186.642	177.61	171.741	158.454
Cre01.g055453_4532.1.p	Cre01.g055453_4532.1.p	ALS2	4298	R.VAEASPAKPAGDVYR.V	8.33628	8.13104	5.12803	11.0433	36.436	53.0167	27.943	9.10502	3.62785	5.42309	5.86152	5.19009
Cre17.g713200_4532.1.p	Cre17.g713200_4532.1.p	OMT2	8471	R.AASSPAPAPAKPAFK.W	51.1597	22.2004	40.5074	55.8708	337.935	322.637	178.71	55.366	24.9793	24.0705	30.7009	23.7653
Cre13.g570400_4532.1.p	Cre13.g570400_4532.1.p		894	R.GEQVDGQQAM*DR.L	15.1357	8.87889	10.9738	10.3376	16.0542	55.7981	14.5251	9.85505	12.2296	12.1756	9.70398	8.08784
Cre06.g291700_4532.1.p	Cre06.g291700_4532.1.p		28471	K.LVEDAAAALAANR.S	12.2742	12.6475	16.8698	15.2117	22.6813	11.8053	13.2711	15.6883	15.9778	12.7307	17.8237	25.5024
Cre06.g291700_4532.1.p	Cre06.g291700_4532.1.p		46075	R.RVVDKLVEDAAAALAANR.S	20.8873	20.0366	22.699	25.3675	42.3004	21.2557	21.5038	27.8716	22.5326	17.4321	28.9288	31.2653
Cre17.g729800_4532.1.p	Cre17.g729800_4532.1.p	ALB3.2	7378	K.APATAGSSTPIVKPK.E	84.7237	46.8782	67.8698	121.533	259.208	283.811	206.406	63.5479	60.6493	55.042	39.5398	57.2286
Cre13.g589450_4532.1.p	Cre13.g589450_4532.1.p		2307	K.AATAAGAALRPR.L	59.9521	80.9791	83.1569	79.5246	87.022	170.813	86.3636	34.0115	34.2436	208.056	57.1946	59.4401
Cre13.g589450_4532.1.p	Cre13.g589450_4532.1.p		45035	K.SAAASLGDAVGGAM*GSLFGGLFGSGSR.G	17.6679	20.1409	24.7314	22.461	25.6835	66.6493	14.9723	7.51861	6.79001	45.5377	17.7691	16.4763
Cre17.g734961_4532.1.p	Cre17.g734961_4532.1.p		808	R.AATAGDEEER.Q	32.715	34.815	30.6012	26.6972	40.6461	36.7972	45.0288	38.107	26.4196	48.3191	42.7894	33.1985
Cre17.g734961_4532.1.p	Cre17.g734961_4532.1.p		1916	K.GGAAGAGAGAAGK.G	21.982	13.3237	13.3896	19.2914	17.1783	22.1299	19.7493	21.1093	14.112	16.4755	21.5031	13.3875
Cre03.g170428_4532.1.p	Cre03.g170428_4532.1.p		32757	R.AATDAEVLEQQQQALFIK.R	16.5963	13.0958	17.199	12.8036	12.445	13.7888	6.44069	10.2355	8.60639	11.8409	14.2553	7.52207
Cre05.g232752_4532.1.p	Cre05.g232752_4532.1.p		11204	K.AATEGPSWWSR.V	16.3379	17.7843	13.7164	18.5227	13.3317	11.5755	14.6318	15.1549	12.1653	9.87308	14.8215	12.7871
Cre03.g202950_4532.1.p	Cre03.g202950_4532.1.p		14395	R.AATFEGLM*DDASK.A	111.502	90.4541	91.6365	101.493	47.2153	37.7901	60.0975	72.6888	101.121	67.2259	67.4976	104.141
Cre03.g202950_4532.1.p	Cre03.g202950_4532.1.p		29975	K.LVDLM*QMYDK.D	241.664	236.085	192.095	200.974	53.1173	12.0887	111.22	135.348	243.685	121.338	152.276	213.176
Cre03.g202950_4532.1.p	Cre03.g202950_4532.1.p		6497	K.SGNGTIGATELSK.L	439.09	425.979	374.362	389.998	271.765	223.991	257.706	293.275	504.446	277.995	252.283	354.522
Cre03.g143967_4532.1.p	Cre03.g143967_4532.1.p		24120	-.MMELLHPTAAPK.V	48.8374	58.0433	49.7449	34.4941	15.7306	20.7974	35.6606	49.4394	35.9349	35.4564	65.5931	45.0283
Cre12.g543902_4532.1.p	Cre12.g543902_4532.1.p		27613	R.AATICEYQDYLNLR.L	34.9658	32.9348	30.048	29.3172	19.3107	14.4714	17.5943	18.6122	18.9986	24.4408	28.1344	20.0529
Cre12.g543902_4532.1.p	Cre12.g543902_4532.1.p		33713	R.QVEPDPAAVAAYAVPLAR.Y	49.0116	45.413	53.6604	51.92	34.7943	25.402	28.4263	26.132	36.9377	46.5108	35.9916	32.9847
Cre06.g258700_4532.1.p	Cre06.g258700_4532.1.p	PYC1	6737	K.GVLITDTTM*R.D	58.5216	52.2893	64.4958	55.9007	56.7057	77.8655	49.2657	62.7192	53.4244	48.3673	45.554	55.0594
Cre06.g258700_4532.1.p	Cre06.g258700_4532.1.p	PYC1	3931	R.MPGGPGIR.M	119.134	111.744	112.194	93.6217	64.7701	22.3739	88.4409	84.1634	137.185	94.1728	102.785	130.247
Cre06.g258700_4532.1.p	Cre06.g258700_4532.1.p	PYC1	19069	K.VIASAPTFK.M	43.8066	42.0749	49.8328	34.2734	34.6848	41.1429	34.3614	33.0523	42.9183	39.808	29.885	32.2291
Cre06.g258700_4532.1.p	Cre06.g258700_4532.1.p	PYC1	6683	R.VVEVGDK.K	450.275	405.774	434.929	360.063	406.476	397.724	361.347	398.07	442.025	327.947	329.79	354.205
Cre17.g730650_4532.1.p	Cre17.g730650_4532.1.p		25484	R.AATLDSVWPADGDPK.T	25.972	32.6316	35.8479	42.2863	45.2589	38.0637	39.8064	28.7774	32.6338	34.163	32.8461	25.1688
Cre03.g157350_4532.1.p	Cre03.g157350_4532.1.p		13957	K.AATLQLA.-	59.8439	68.0242	60.1705	54.9383	37.8833	47.8948	15.9334	17.955	34.3028	40.4005	27.8603	30.5469
Cre13.g579901_4532.1.p	Cre13.g579901_4532.1.p		16671	R.AATSEILAMHCIATDR.S	35.8447	40.853	34.1289	23.3373	26.8568	8.93736	42.3975	30.5648	54.3872	35.7454	47.7201	47.7816
Cre17.g701200_4532.1.p	Cre17.g701200_4532.1.p	RPL14	13017	K.ALADADVVAK.F	116.526	79.6779	117.352	82.4563	195.513	209.731	141.29	143.848	129.096	128.269	142.574	89.9409
Cre17.g701200_4532.1.p	Cre17.g701200_4532.1.p	RPL14	13634	K.FAASSWGQK.L	11.0653	8.81975	12.9172	5.29169	21.7949	17.3382	14.4053	15.2743	9.69619	13.4896	17.5928	12.3019
Cre17.g701200_4532.1.p	Cre17.g701200_4532.1.p	RPL14	15469	K.RLAITDFK.V	125.576	94.7886	99.6944	95.0883	184.233	287.71	136.432	144.671	120.89	190.873	122.364	103.955
Cre17.g701200_4532.1.p	Cre17.g701200_4532.1.p	RPL14	32228	R.VALINYGPEFGK.L	112.248	89.9025	118.32	79.7799	158.366	196.599	138.543	140.186	121.417	145.771	154.891	102.797
Cre05.g234639_4532.1.p	Cre05.g234639_4532.1.p	CCT4	30180	K.GVHPTIISDAFFK.A	30.8233	38.7985	37.6866	33.2755	30.7082	17.5345	29.7388	23.4166	36.9202	33.3883	33.3158	37.129
Cre05.g234639_4532.1.p	Cre05.g234639_4532.1.p	CCT4	18060	K.IDDIVPVR.-	53.5271	67.6724	65.8822	59.4963	64.3399	67.6781	71.3332	58.9374	51.825	63.414	49.6337	52.2773
Cre05.g234639_4532.1.p	Cre05.g234639_4532.1.p	CCT4	32068	K.LGSAALVEEVEVGK.G	96.9147	119.4	125.396	115.268	120.514	153.819	131.129	104.102	114.756	139.82	114.327	101.65
Cre05.g234639_4532.1.p	Cre05.g234639_4532.1.p	CCT4	23663	K.TLGCLPIAHVDNMKPEK.L	52.023	71.0009	55.5537	45.7451	46.3534	10.848	67.1254	53.7762	67.4541	59.1427	54.8811	62.1936
Cre05.g234639_4532.1.p	Cre05.g234639_4532.1.p	CCT4	23790	K.TLGCLPIAHVDNMKPEK.L	14.3929	14.1316	17.5707	17.2197	12.8136	17.8213	22.1169	13.3448	17.93	12.2484	17.0756	14.3288
Cre16.g677450_4532.1.p	Cre16.g677450_4532.1.p		14845	K.GLTYLCK.A	18.7839	19.3352	17.2189	14.4501	10.0049	19.0067	10.9613	11.2824	13.3522	17.011	9.10566	13.148
Cre16.g677450_4532.1.p	Cre16.g677450_4532.1.p		4851	R.VINTDDK.P	82.6357	113.059	84.723	69.0088	27.8842	40.4541	27.214	66.8975	80.9714	63.8601	80.9377	96.5988
Cre03.g201900_4532.1.p	Cre03.g201900_4532.1.p		26906	K.AAVAAAAAAAEQGLAAPPNPER.V	96.6777	116.993	98.3006	100.442	85.716	108.033	94.127	98.1072	90.9607	100.176	115.988	115.417
Cre03.g201900_4532.1.p	Cre03.g201900_4532.1.p		23606	K.EYADSAFNVFR.G	16.7886	14.3999	16.7076	18.9193	17.3014	15.8012	13.192	21.03	18.5199	13.6876	19.7303	28.5246
Cre12.g519050_4532.1.p	Cre12.g519050_4532.1.p		2818	K.AAVAAEK.D	73.945	73.3102	87.782	61.4511	29.6449	62.1246	33.8744	49.5906	28.1461	77.2665	56.4916	43.6489
Cre12.g519050_4532.1.p	Cre12.g519050_4532.1.p		680	K.VDEHEETQR.E	1245.98	1162.69	1430.8	991.798	377.012	621.28	563.044	779.15	696.198	1566.72	951.976	763.573
Cre04.g228550_4532.1.p	Cre04.g228550_4532.1.p		27504	R.VIGSDAAAVPPLEPAGMAACR.D	15.2583	20.7928	21.4218	18.7881	15.2826	5.23736	17.2536	25.7123	24.2131	8.32012	14.7328	20.3166
Cre12.g538200_4532.1.p	Cre12.g538200_4532.1.p		14639	R.AAVAEAAASAPWR.T	41.1536	35.7062	35.9206	40.5273	42.1654	31.3007	35.7106	41.0521	37.3229	36.3544	36.2344	42.3257
Cre16.g694850_4532.1.p	Cre16.g694850_4532.1.p		5268	K.ATGVYAGLR.A	19.8402	18.311	17.0968	16.5586	17.7353	14.9671	15.3121	13.3322	21.1032	11.9596	19.9265	23.7325
Cre16.g694850_4532.1.p	Cre16.g694850_4532.1.p		14884	R.DGQPLPFDK.A	87.3212	92.4142	82.5364	86.4733	98.7513	107.257	89.1333	88.2137	102.17	58.3845	82.3956	93.0973
Cre13.g592500_4532.1.p	Cre13.g592500_4532.1.p		6842	K.AFVEGADK.A	124.339	116.511	111.254	131.948	99.0687	69.1389	98.5369	93.1977	114.673	84.8724	93.7254	112.689
Cre17.g745697_4532.1.p	Cre17.g745697_4532.1.p		34324	R.ANTTILGPAEAAEVLQPADK.E	70.9106	76.8572	59.3828	71.5586	69.2276	71.6377	68.1746	68.7206	71.7842	61.1174	84.7092	61.9989
Cre17.g745697_4532.1.p	Cre17.g745697_4532.1.p		24198	R.FNEDGAFVGSLQAAAR.A	58.5771	51.956	59.7975	45.6644	32.8043	46.6135	30.5256	42.5845	40.3929	35.5337	65.8301	50.6385
Cre17.g745697_4532.1.p	Cre17.g745697_4532.1.p		6918	K.KVPAGPPAFR.L	25.0667	26.6883	20.1089	26.6009	26.6864	23.8118	19.7196	21.9208	20.2638	13.7551	23.6263	18.4914
Cre06.g275950_4532.1.p	Cre06.g275950_4532.1.p		10125	K.ALSSVAGLER.E	13.9162	13.538	11.6225	13.2729	12.5934	6.9078	12.3097	15.6222	12.9969	13.3942	17.3834	14.6782
Cre48.g761197_4532.1.p	Cre48.g761197_4532.1.p		6053	K.AM*GVLGTK.A	44.4699	57.7814	24.0784	58.1907	31.2228	24.183	43.512	30.3322	93.4411	45.2279	55.5068	54.6295
Cre48.g761197_4532.1.p	Cre48.g761197_4532.1.p		12363	K.AMGVLGTK.A	46.9971	52.8781	32.0397	44.4388	23.381	21.7733	39.1273	31.6764	66.8759	40.3264	48.9835	37.4141
Cre13.g572900_4532.1.p	Cre13.g572900_4532.1.p		21360	K.HYETGEPLPEELFSR.L	15.2709	12.7962	11.2115	15.7862	12.314	10.8707	11.1101	11.1839	9.99457	10.1505	14.4147	13.3379
Cre16.g661350_4532.1.p	Cre16.g661350_4532.1.p		12263	K.GEALGMDYAPGK.L	57.8085	47.1429	47.4163	48.5843	13.4905	10.2059	31.8432	38.2609	34.8446	48.6546	25.5588	29.7728
Cre03.g160900_4532.1.p	Cre03.g160900_4532.1.p		21437	K.ELSIMQGLPANER.V	13.1591	15.9016	15.5352	14.4091	10.2772	9.53262	15.1532	16.2237	15.7336	14.882	20.757	19.4396
Cre03.g189950_4532.1.p	Cre03.g189950_4532.1.p	HOP1	27571	K.AIELYDGDM*TFLTNR.A	14.8358	17.3775	17.3472	19.3439	17.3371	10.1129	14.3956	17.7733	18.1043	17.2992	14.4085	16.3678
Cre03.g189950_4532.1.p	Cre03.g189950_4532.1.p	HOP1	20639	K.LYSNLAACYTK.L	44.5189	52.1896	47.7091	47.1101	33.9714	36.1381	42.049	49.6468	42.969	36.7789	32.2916	53.5208
Cre10.g433050_4532.1.p	Cre10.g433050_4532.1.p		3250	K.AAVGGSGVADK.V	80.0668	91.7539	50.3489	105.742	15.4952	44.2582	163.822	210.678	34.2685	262.045	29.9703	50.1703
Cre10.g433050_4532.1.p	Cre10.g433050_4532.1.p		7793	R.DHLVQAAELK.F	139.125	159.975	92.777	156.398	41.7239	42.2874	467.959	383.415	94.2841	378.254	75.9803	140.898
Cre09.g394102_4532.1.p	Cre09.g394102_4532.1.p		2863	R.AVVQDM*K.R	66.8304	67.7542	78.2317	72.0418	86.7078	93.7442	64.5172	68.5822	38.5918	66.0077	60.2924	39.6053
Cre09.g394102_4532.1.p	Cre09.g394102_4532.1.p		45829	K.GLYDYLLINDDLEEAM*K.R	17.368	9.40077	12.2105	16.0791	17.5191	24.6727	16.3056	10.5973	12.0914	17.6424	14.1214	12.9428
Cre09.g394102_4532.1.p	Cre09.g394102_4532.1.p		46035	K.GLYDYLLINDDLEEAM*K.R	19.6615	18.7135	23.5617	17.5708	24.0095	33.0228	18.8587	20.2168	15.7532	18.5725	19.012	12.9434
Cre14.g619133_4532.1.p	Cre14.g619133_4532.1.p		6954	R.GVMALCM*EDGTLHR.F	66.1364	70.095	62.1699	58.3017	34.9429	12.8183	69.787	45.8459	79.1337	16.9574	88.579	106.864
Cre07.g340450_4532.1.p	Cre07.g340450_4532.1.p		30892	R.FVYLPSGQGLPVSGR.I	69.2899	77.0456	82.2923	84.906	110.313	63.3767	75.6425	106.483	81.3365	59.482	91.0106	82.2159
Cre07.g340450_4532.1.p	Cre07.g340450_4532.1.p		6749	K.GTISGIYKPGPR.V	13.4507	19.2379	16.8268	17.7526	20.4163	19.9368	21.2874	28.6308	18.8769	11.3159	17.6193	17.9995
Cre01.g004550_4532.1.p	Cre01.g004550_4532.1.p		9947	R.GHDGGPSEEAVTEDLLDR.L	32.0396	38.0096	27.0121	30.4185	23.5574	14.6212	25.2779	41.4601	45.3348	26.3855	43.1484	45.461
Cre05.g242350_4532.1.p	Cre05.g242350_4532.1.p		13493	R.AAVLGAVK.D	89.8479	80.9187	76.3448	79.7488	44.0394	67.8323	43.9049	34.2435	30.1327	76.9389	31.704	30.4695
Cre05.g242350_4532.1.p	Cre05.g242350_4532.1.p		26495	R.KLPSVETLGCTTVICSDK.T	63.0344	71.0025	55.4252	67.2221	28.8041	28.624	35.6861	21.0491	24.6571	65.2083	27.1498	16.8711
Cre06.g279150_4532.1.p	Cre06.g279150_4532.1.p	TSD2	15476	K.EGGYPDVDPM*GDLNTELER.A	34.0008	39.0142	31.8215	33.7468	41.3019	71.2326	33.1112	38.0821	34.4638	34.8767	33.2474	38.7075
Cre03.g188950_4532.1.p	Cre03.g188950_4532.1.p		25358	R.AAVNTNQFFIK.S	90.3119	98.9841	76.875	76.0903	87.2222	89.3578	98.8366	64.8141	65.899	110.973	73.9841	75.1654
Cre03.g188950_4532.1.p	Cre03.g188950_4532.1.p		16231	K.EREWDPAATVAAAAPAK.Q	80.8755	83.901	74.7009	97.9102	60.4553	50.4365	77.9844	67.3501	56.4034	102.699	59.418	65.0343
Cre02.g091700_4532.1.p	Cre02.g091700_4532.1.p	RIB72	18549	R.DFYLHDADTFTK.Q	89.2554	89.6162	88.3143	86.2431	76.2731	28.5444	82.3275	97.1017	99.7928	69.3589	115.502	100.514
Cre02.g091700_4532.1.p	Cre02.g091700_4532.1.p	RIB72	15611	K.LPQWVENDR.K	19.0666	18.3281	21.8674	18.1592	21.0902	8.74768	15.6159	23.8217	16.0775	19.3539	22.5119	24.1069
Cre12.g513200_4532.1.p	Cre12.g513200_4532.1.p	PGH1	39953	K.AVENINAIIAPALK.G	194.309	200.35	193.664	192.754	194.052	157.318	193.032	211.072	218.487	164.22	190.245	204.168
Cre12.g513200_4532.1.p	Cre12.g513200_4532.1.p	PGH1	41021	K.AVENINAIIAPALK.G	75.0096	83.2733	83.1213	78.4401	75.1265	55.9358	86.0795	74.1814	100.678	68.1905	83.9998	87.1097
Cre12.g513200_4532.1.p	Cre12.g513200_4532.1.p	PGH1	28628	K.KVEEVLNLCVK.E	28.222	33.4567	30.7638	30.7088	31.0299	14.9284	28.7832	33.0456	30.4828	28.3289	33.9097	52.2796
Cre12.g513200_4532.1.p	Cre12.g513200_4532.1.p	PGH1	42668	K.KYPVISIEDPFEQDDWEPCAK.L	14.4218	18.83	13.2249	17.2473	13.9612	9.84261	22.2779	18.217	23.1191	12.6461	9.52217	21.7982
Cre12.g513200_4532.1.p	Cre12.g513200_4532.1.p	PGH1	16954	K.PEEPLSFM*AK.A	72.4484	80.9122	99.3463	68.7621	49.6413	61.7247	49.4581	118.171	79.0806	74.8516	70.7157	68.6729
Cre11.g467770_4532.1.p	Cre11.g467770_4532.1.p	PGK1	24060	K.MSHISTGGGASLELLEGK.V	91.1162	87.0427	74.0274	73.5292	71.392	28.9712	67.5405	82.3366	99.6378	99.298	73.9087	112.89
Cre11.g467770_4532.1.p	Cre11.g467770_4532.1.p	PGK1	13533	K.TFNDALADAK.T	120.619	90.7693	84.4801	80.8003	129.288	90.7689	89.0481	121.881	104.726	167.496	73.8947	93.9845
Cre11.g467770_4532.1.p	Cre11.g467770_4532.1.p	PGK1	14429	K.TFNDALADAK.T	174.163	162.699	183.494	166.696	194.576	156.911	150.587	216.648	172.36	222.146	136.71	220.071
Cre08.g370401_4532.1.p	Cre08.g370401_4532.1.p		20885	R.ALGDLSNQQPAAAAGKPGLVK.E	13.7144	21.3829	8.41679	34.2325	4.67251	5.52779	10.2811	4.79965	5.43998	56.4783	6.73847	7.64998
Cre08.g370401_4532.1.p	Cre08.g370401_4532.1.p		25479	K.APTSSLTAVWK.K	49.7744	81.9802	45.9091	117.057	23.2611	27.856	63.1208	23.398	31.6061	193.868	21.5341	44.3096
Cre06.g273300_4532.1.p	Cre06.g273300_4532.1.p		34772	K.AWVLNPGDGAFYGPK.I	34.4936	40.6031	37.474	37.1257	28.1815	52.0552	35.5695	33.6491	41.0058	30.7392	46.9051	42.3794
Cre06.g273300_4532.1.p	Cre06.g273300_4532.1.p		35857	K.AWVLNPGDGAFYGPK.I	245.634	234.924	192.025	209.296	147.477	310.606	195.675	174.753	209.705	191.351	231.641	218.439
Cre06.g273300_4532.1.p	Cre06.g273300_4532.1.p		23991	R.ENM*FSFDIEK.Q	74.4324	66.7607	76.752	73.0347	73.906	154.623	74.0989	61.8926	60.9201	65.7254	74.997	65.6401
Cre06.g273300_4532.1.p	Cre06.g273300_4532.1.p		2231	K.PAEGDGAAEADA.-	63.7991	63.017	68.6627	64.9581	50.7944	110.384	73.1421	69.7075	68.893	52.6473	70.2083	72.6582
Cre04.g217921_4532.1.p	Cre04.g217921_4532.1.p	COPB1	12115	R.ALSSPSLDIR.K	176.277	177.701	159.363	155.654	206.833	185.041	200.889	161.43	173.918	177.426	144.424	140.324
Cre04.g217921_4532.1.p	Cre04.g217921_4532.1.p	COPB1	40621	K.EALGPVPFLAEPTEDEAAAPAAGSSAAAAAPTATVGSK.R	17.4923	17.4187	14.6017	20.2514	12.1404	13.1496	22.1767	16.4351	15.9287	19.6381	14.5651	11.6078
Cre04.g217921_4532.1.p	Cre04.g217921_4532.1.p	COPB1	27159	R.NM*WAEFEWENK.V	78.5726	88.7364	83.7398	99.7062	114.642	94.4819	105.231	97.8453	92.7929	94.1574	84.4274	77.7567
Cre04.g217921_4532.1.p	Cre04.g217921_4532.1.p	COPB1	33966	R.VLAGQDTWSNEVWLADCR.A	16.0529	17.7759	13.7106	16.5451	14.7237	6.27593	12.9637	16.1736	17.408	15.0138	15.7919	14.1575
Cre13.g607450_4532.1.p	Cre13.g607450_4532.1.p		7606	R.AAVRPPPPAADLVTR.M	22.6807	13.8704	14.3071	19.3972	18.6547	14.7095	22.2339	14.014	18.1253	18.8154	11.1695	20.3593
Cre13.g607450_4532.1.p	Cre13.g607450_4532.1.p		33390	R.TMLDALLPAR.D	10.8307	9.88268	8.85659	16.5452	5.33326	7.87646	13.9518	9.19142	17.8715	14.2926	11.646	19.4143
Cre09.g415800_4532.1.p	Cre09.g415800_4532.1.p		9226	K.AAVSLSLDR.K	23.6292	29.7276	31.3472	27.0121	21.0457	19.293	26.7142	26.6056	22.4006	29.4541	20.8931	24.3378
Cre09.g415800_4532.1.p	Cre09.g415800_4532.1.p		9872	R.VALDQALR.D	11.8469	13.8455	14.5081	12.8048	18.9679	12.9311	5.98551	9.44193	9.24496	13.8076	10.7216	8.63666
Cre12.g558100_4532.1.p	Cre12.g558100_4532.1.p		1892	K.GSDENPTDNEIR.L	156.872	151.453	158.896	156.661	128.388	95.1708	114.652	125.823	118.712	184.964	135.849	137.033
Cre10.g434400_4532.1.p	Cre10.g434400_4532.1.p		3246	R.LANVSTGAAR.F	37.2415	41.3613	30.5283	31.2253	32.0455	20.8698	25.6937	34.793	33.9509	33.3332	34.6295	34.2029
Cre10.g434400_4532.1.p	Cre10.g434400_4532.1.p		32700	R.LDAVEGWLGPDGAAAAR.G	51.4689	50.3375	55.0995	50.2282	45.4001	39.9418	48.4913	56.1013	48.9049	47.463	52.83	60.5004
Cre10.g434400_4532.1.p	Cre10.g434400_4532.1.p		4106	K.TLAYNVR.T	58.8411	57.4706	57.5655	57.8939	41.5348	45.2597	46.8939	50.4843	47.8935	56.5075	58.7377	51.1993
Cre10.g434400_4532.1.p	Cre10.g434400_4532.1.p		14293	R.VMSYEPPVVR.A	18.8259	20.7333	20.8116	22.7269	7.73522	6.06327	11.711	21.251	20.1832	17.2789	21.1989	20.0311
Cre04.g222700_4532.1.p	Cre04.g222700_4532.1.p	ABC4	3572	K.AAVVADNM*AK.L	569.047	560.79	595.752	533.753	694.801	908.704	446.714	660.681	347.977	683.964	318.972	344.512
Cre04.g222700_4532.1.p	Cre04.g222700_4532.1.p	ABC4	15030	K.AVGSLSGGWK.M	257.467	271.552	264.359	259.229	262.432	293.673	207.723	315.038	216.056	317.191	176.088	231.375
Cre04.g222700_4532.1.p	Cre04.g222700_4532.1.p	ABC4	12534	K.GFGATAALK.A	81.9677	85.3741	77.0955	73.3718	50.2028	62.469	51.4509	74.4821	57.2897	84.3198	52.0703	62.2115
Cre04.g222700_4532.1.p	Cre04.g222700_4532.1.p	ABC4	11577	R.PLTTASIQK.H	26.5293	25.1027	34.3944	27.1305	29.8263	22.3287	23.359	30.4389	27.0185	35.2795	18.0999	22.043
Cre04.g222700_4532.1.p	Cre04.g222700_4532.1.p	ABC4	6140	K.VQIGDDPK.V	113.813	109.819	123.166	121.249	132.802	110.09	83.708	133.955	95.7893	129.165	75.6357	102.089
Cre06.g278213_4532.1.p	Cre06.g278213_4532.1.p	LHCA6	11490	K.IPASVSYK.G	30.4258	32.9031	40.3942	36.048	38.3628	34.5558	50.9632	48.7958	42.013	32.1985	30.6589	31.1873
Cre06.g278213_4532.1.p	Cre06.g278213_4532.1.p	LHCA6	18040	R.KPGSVDQDPIFSQYK.L	53.5229	53.3856	68.9805	76.5137	114.175	71.5114	97.5848	91.4131	62.4328	50.1121	54.6263	74.3006
Cre04.g217550_4532.1.p	Cre04.g217550_4532.1.p		13543	R.TEQPADGAETK.V	67.3518	52.1535	73.8088	66.3324	57.0654	35.3513	83.6541	80.2013	91.0853	82.0961	89.5845	108.115
Cre04.g217550_4532.1.p	Cre04.g217550_4532.1.p		5582	K.VDEGVDQLEER.T	167.703	149.949	156.619	166.786	224.156	212.951	190.387	183.596	157.299	179.998	170.457	141.629
Cre04.g217550_4532.1.p	Cre04.g217550_4532.1.p		2722	R.VGDAAGATK.S	96.2545	97.8548	98.92	100.098	132.32	90.819	108.225	108.087	101.123	94.2966	107.857	99.7955
Cre10.g460050_4532.1.p	Cre10.g460050_4532.1.p	FLU	8456	R.SLLEQEAK.R	294.108	297.097	265.407	233.108	171.311	293.447	214.034	310.538	279.391	294.123	238.25	351.252
Cre09.g389541_4532.1.p	Cre09.g389541_4532.1.p		9679	R.GDEGEGVADTDELLR.E	46.1963	40.1199	46.2057	36.8634	31.8902	35.657	40.4035	46.8205	41.2923	52.1425	42.8333	28.5134
Cre06.g282000_4532.1.p	Cre06.g282000_4532.1.p	STA3/SSS3	22526	R.AAWELYGSSDWQR.D	19.9286	21.4945	28.9573	22.7027	20.876	19.3659	19.6545	30.2577	25.1345	29.1957	17.1132	17.3061
Cre06.g282000_4532.1.p	Cre06.g282000_4532.1.p	STA3/SSS3	2207	K.EAESYM*SPEEHAELR.R	30.387	30.7136	28.8695	31.6867	24.8245	33.6131	21.7219	28.8259	21.3111	43.6257	19.6798	24.1421
Cre02.g084900_4532.1.p	Cre02.g084900_4532.1.p		31444	R.DAALDALMAAEK.L	29.3359	33.0951	32.3546	32.084	36.7903	31.7436	33.7774	27.6902	36.5412	29.5613	32.4395	37.3773
Cre11.g481126_4532.1.p	Cre11.g481126_4532.1.p		5946	K.VGDTLDM*K.G	27.7664	29.8836	22.6929	24.9807	16.6853	8.75389	18.9019	21.7189	23.5709	16.3949	22.25	24.5685
Cre16.g673550_4532.1.p	Cre16.g673550_4532.1.p		42120	R.LLPFRTEYLDVPDVK.A	10.2731	14.618	10.0155	20.377	16.6494	8.47503	4.1719	12.5637	12.4275	11.542	10.0347	7.73272
Cre09.g388750_4532.1.p	Cre09.g388750_4532.1.p	TEF21	14945	K.LQVAFQAEAER.Y	85.2838	92.2182	91.5648	105.118	107.469	133.923	123.584	81.8838	75.0826	111.867	84.4689	78.7599
Cre12.g537500_4532.1.p	Cre12.g537500_4532.1.p		12131	R.LSIYQTK.A	44.7473	43.9099	43.4227	46.9712	40.2873	46.3894	43.643	28.9577	30.1476	42.4317	32.6082	26.9333
Cre16.g694208_4532.1.p	Cre16.g694208_4532.1.p		3586	R.AAYLAAR.A	24.0211	18.6764	21.6177	25.2241	17.0197	19.4348	26.007	14.9953	21.5454	25.6113	24.6401	19.3156
Cre13.g583600_4532.1.p	Cre13.g583600_4532.1.p		43123	R.FFEQFPNCLIYR.T	82.0002	78.134	78.0895	66.2935	85.7877	64.7498	82.0435	66.1253	98.8867	68.5924	109.525	82.8042
Cre13.g583600_4532.1.p	Cre13.g583600_4532.1.p		22842	R.TGQSIAVDVYGSGPDLK.A	9.98114	15.3613	16.9689	16.0342	20.4453	14.5048	14.5054	12.5105	16.1913	18.4538	19.2834	13.0613
Cre13.g583600_4532.1.p	Cre13.g583600_4532.1.p		12418	K.YIESLENNK.R	50.4186	47.6942	54.1789	36.8552	58.2391	46.8024	45.8361	48.4594	57.0559	51.1442	64.8934	60.4869
Cre01.g013700_4532.1.p	Cre01.g013700_4532.1.p	ASC1	2425	K.AAYTTGDK.K	114.227	104.554	121.284	111.555	147.145	182.527	152.891	115.216	115.712	115.304	119.167	106.206
Cre03.g182450_4532.1.p	Cre03.g182450_4532.1.p		23651	K.RILDAISIDK.D	31.3725	29.4658	33.3571	32.9774	29.7376	33.6853	26.7391	17.885	25.6311	22.6154	26.5478	21.9317
Cre03.g182450_4532.1.p	Cre03.g182450_4532.1.p		8949	R.SEIATEVADM*KK.Q	127.4	101.538	135.627	108.731	216.981	321.436	159.097	143.936	106.052	98.2795	117.826	97.2972
Cre03.g148950_4532.1.p	Cre03.g148950_4532.1.p		12586	K.LIGQQIK.A	31.8534	23.8332	16.5697	22.5526	25.5469	31.9704	21.5159	30.4135	28.3485	29.6234	23.8478	28.5917
Cre09.g393136_4532.1.p	Cre09.g393136_4532.1.p		3686	K.M*EVGMAK.L	24.5934	22.4809	20.9701	19.5671	14.5364	8.06942	24.9847	17.169	16.6478	18.9829	20.476	19.3623
Cre09.g393136_4532.1.p	Cre09.g393136_4532.1.p		29798	K.SMLAIINDK.M	22.511	21.8911	17.863	16.4456	10.0436	10.2906	10.1941	10.2628	11.8176	17.332	21.2099	17.3447
Cre04.g216600_4532.1.p	Cre04.g216600_4532.1.p	RPT6	28753	K.IEELELQVK.D	243.687	254.369	181.042	227.551	279.571	324.544	253.129	212.601	217.207	240.248	183.893	187.27
Cre04.g216600_4532.1.p	Cre04.g216600_4532.1.p	RPT6	666	R.TDNSGGGGDSEVQR.T	210.47	232.709	227.306	250.051	252.331	306.732	246.422	236.804	211.346	246.992	224.029	260.406
Cre04.g216600_4532.1.p	Cre04.g216600_4532.1.p	RPT6	27533	K.VDPLVSLM*K.V	104.963	105.283	98.2083	90.1952	84.5753	44.135	112.127	77.4293	115.422	99.4019	107.173	100.06
Cre04.g216600_4532.1.p	Cre04.g216600_4532.1.p	RPT6	19788	R.VHVTQEDFEMAVAK.V	55.2042	68.1545	45.7131	57.7956	29.0976	17.2571	62.5125	46.9781	77.9222	62.9478	72.621	70.5359
Cre07.g329700_4532.1.p	Cre07.g329700_4532.1.p	NSG9,RPT2	4128	R.DTAASLGAK.L	16.0501	19.3403	17.4517	24.7742	22.6134	32.6005	27.9547	19.6332	13.3354	29.3693	16.5919	14.9834
Cre14.g625400_4532.1.p	Cre14.g625400_4532.1.p	RPT1	6172	R.ELFQM*AR.S	18.5176	15.3193	20.201	12.8027	17.735	32.6235	20.4405	13.2811	10.3829	23.5068	18.7602	16.0684
Cre14.g625400_4532.1.p	Cre14.g625400_4532.1.p	RPT1	20960	R.EVVELPM*LHPEK.F	14.3248	14.4017	13.8334	17.3005	12.6162	15.5056	21.7771	16.6016	15.4719	14.5399	14.5129	12.0361
Cre14.g625400_4532.1.p	Cre14.g625400_4532.1.p	RPT1	24326	K.FVVGLGDK.V	65.5993	75.4066	74.269	76.7782	94.9284	94.6632	75.6969	69.4925	64.7734	72.9312	64.1811	60.718
Cre14.g625400_4532.1.p	Cre14.g625400_4532.1.p	RPT1	19223	K.GVLMYGPPGTGK.T	36.9463	39.4273	38.1337	32.883	15.672	9.21609	29.0291	27.2681	22.7748	44.5748	36.1383	35.7942
Cre14.g625400_4532.1.p	Cre14.g625400_4532.1.p	RPT1	13060	K.PDITYSDIGGSK.E	162.513	147.31	157.369	155.648	128.008	116.14	115.747	181.17	156.777	194.72	159.616	133.447
Cre06.g293950_4532.1.p	Cre06.g293950_4532.1.p		25370	R.AGMIFFR.R	25.3963	19.5602	23.4803	17.4975	11.1805	4.23039	30.5157	32.109	27.946	28.2752	27.3862	34.1428
Cre06.g293950_4532.1.p	Cre06.g293950_4532.1.p		48016	R.LAVADPEVFALIEDEK.A	36.5851	43.0769	46.5154	44.7389	34.4761	28.3526	50.1907	61.7578	55.1773	71.7585	38.8251	67.6087
Cre06.g293950_4532.1.p	Cre06.g293950_4532.1.p		8108	K.YVATPEFR.Q	31.0439	31.2683	27.1371	33.4332	18.6649	22.2999	47.7354	52.9315	39.321	56.8226	33.0575	55.5303
Cre09.g392319_4532.1.p	Cre09.g392319_4532.1.p		19868	K.GSWCVLAK.G	47.9884	37.7702	11.6708	43.581	20.7736	15.9418	20.7953	21.544	28.189	25.9594	37.3694	23.078
Cre09.g391801_4532.1.p	Cre09.g391801_4532.1.p		8021	R.GCTVFQETGTGM*CVTSNCK.A	29.9199	22.638	6.49444	34.3715	29.3204	28.6252	27.7776	25.1901	16.0621	19.583	28.4294	21.3269
Cre09.g391801_4532.1.p	Cre09.g391801_4532.1.p		1605	K.VDEEATGER.S	31.0141	16.2431	28.5831	28.4567	111.544	122.694	113.196	113.123	36.2598	33.8233	118.423	45.8624
Cre02.g088750_4532.1.p	Cre02.g088750_4532.1.p		22011	R.LWSYGLR.C	13.0285	13.6156	14.0973	17.4223	13.3645	9.21385	11.7152	8.89077	12.1444	13.8655	10.9915	8.94488
Cre03.g158900_4532.1.p	Cre03.g158900_4532.1.p	DLA2	11957	R.IVATPYAK.Q	134.14	97.6445	97.5121	96.1506	93.9155	134.223	108.945	102.686	112.998	128.072	92.7186	97.6599
Cre03.g158900_4532.1.p	Cre03.g158900_4532.1.p	DLA2	32171	K.LDALYQQLK.P	200.337	218.423	212.881	120.992	74.9669	205.12	107.185	176.526	192.609	198.175	144.29	155.614
Cre03.g206600_4532.1.p	Cre03.g206600_4532.1.p	AAD1	4519	R.DCMTVTGK.T	417.162	366.989	332.09	258.741	289.726	192.373	313.687	333.73	466.058	248.322	525.77	474.936
Cre03.g206600_4532.1.p	Cre03.g206600_4532.1.p	AAD1	17698	K.KGVEAMGMVGFR.F	25.4311	21.1712	25.146	23.4688	16.4637	25.566	36.688	25.2892	22.0367	16.831	24.1302	28.3024
Cre06.g249250_4532.1.p	Cre06.g249250_4532.1.p	RPL7AE,RPL7ae	24373	R.ACGVSRPVIAASVTTNEGSQLKPQIQNLK.G	13.1959	19.5229	20.9537	24.5217	29.0138	14.7391	14.4484	25.9686	11.4404	21.1245	28.972	21.3768
Cre03.g190100_4532.1.p	Cre03.g190100_4532.1.p	EIF3B	23703	R.FAVVHGDGPRPNISFFSM*R.D	35.6004	42.9777	35.4224	28.0758	33.0603	37.5978	46.7709	37.4898	37.1925	38.9483	35.5844	28.4501
Cre03.g190100_4532.1.p	Cre03.g190100_4532.1.p	EIF3B	22763	K.RYDEEDEQLLQQADADVLQER.Q	29.0426	27.8786	25.1578	23.0682	32.3009	27.8212	33.9587	34.272	29.3995	37.4399	37.8112	35.7654
Cre06.g267100_4532.1.p	Cre06.g267100_4532.1.p		7074	K.GLAGPDAEAHFK.E	90.127	98.2545	91.8191	86.1821	48.5636	35.2321	81.8906	88.1889	105.394	74.7165	105.229	89.1214
CreCp.g802332_4532.1.p	CreCp.g802332_4532.1.p		8478	K.IYDTCIGCTQCVR.A	44.8027	44.1778	49.4924	48.1786	45.4869	42.2667	50.4292	47.844	55.5422	48.4452	49.3739	62.3364
CreCp.g802332_4532.1.p	CreCp.g802332_4532.1.p		4448	R.VYLGSESTR.S	23.3012	28.4089	26.3222	32.6366	28.6273	30.5943	28.3181	34.2897	34.9797	24.8203	27.9864	39.0554
Cre07.g338050_4532.1.p	Cre07.g338050_4532.1.p	ASA3	24952	K.LLEDAAGGEFK.V	147.617	128.064	149.975	119.702	206.131	205.873	177.623	158.667	180.441	114.4	159.97	197.466
Cre07.g338050_4532.1.p	Cre07.g338050_4532.1.p	ASA3	20572	R.QVISTAASLTGK.A	205.964	190.19	189.894	184.848	273.927	286.161	224.576	189.574	189.673	129.378	180.393	188.172
Cre07.g338050_4532.1.p	Cre07.g338050_4532.1.p	ASA3	44819	K.VAGLEPQQVTDLVVAFHK.V	54.9575	66.9969	54.8601	57.8147	56.3395	28.807	53.4018	59.276	70.3394	50.4829	69.2654	76.7867
Cre12.g503500_4532.1.p	Cre12.g503500_4532.1.p		1221	R.HDDGFSDECR.G	36.2257	25.2658	34.3636	37.7721	29.3427	16.815	35.8569	18.3473	38.3429	41.7528	25.69	22.569
Cre12.g503500_4532.1.p	Cre12.g503500_4532.1.p		2909	R.QELEDSDDIR.L	79.9906	70.7307	70.6022	94.4469	78.9785	86.6356	100.103	53.6815	82.0245	93.3974	72.4899	56.97
Cre16.g682350_4532.1.p	Cre16.g682350_4532.1.p		36577	K.ACVPCALVM*ELASGEEQSK.Y	15.2056	10.584	11.9581	17.912	50.9369	62.7038	36.0593	27.0845	21.0301	18.8736	28.047	25.6412
Cre16.g682350_4532.1.p	Cre16.g682350_4532.1.p		12984	R.SFVEDNSSM*CWCTGK.N	22.9382	27.6598	23.5157	31.7617	75.6589	80.3467	48.1732	43.6781	49.1108	31.7376	44.8411	49.9828
Cre03.g206850_4532.1.p	Cre03.g206850_4532.1.p		30642	R.GWDFIMCQNK.S	34.2736	35.4338	32.6643	43.5135	32.0426	11.2607	38.927	31.3997	43.3736	25.7497	50.6815	51.398
Cre03.g206850_4532.1.p	Cre03.g206850_4532.1.p		14972	R.LM*YIAAK.N	19.942	18.7332	17.5529	14.8778	26.0808	19.4585	17.42	18.916	20.133	19.9405	16.1922	12.5747
Cre02.g102250_4532.1.p	Cre02.g102250_4532.1.p	RPS3	3114	K.DGYM*VSSGNPAK.V	141.64	131.626	128.12	118.923	108.674	69.4432	164.545	151.414	170.535	172.367	200.087	144.184
Cre02.g102250_4532.1.p	Cre02.g102250_4532.1.p	RPS3	4309	K.DGYM*VSSGNPAK.V	41.8995	45.2701	52.6874	43.1102	47.934	28.4722	58.4481	52.0997	57.1749	58.6514	73.1666	50.957
Cre02.g102250_4532.1.p	Cre02.g102250_4532.1.p	RPS3	5229	K.DGYMVSSGNPAK.V	213.82	220.265	205.419	190.684	169.469	93.8566	256.888	253.626	239.781	251.995	320.638	212.501
Cre02.g102250_4532.1.p	Cre02.g102250_4532.1.p	RPS3	13676	K.VLEPKEEEVYQEK.P	100.264	83.7323	62.7759	64.8532	118.285	135.997	121.101	76.5542	58.6869	87.5744	86.5618	36.2752
Cre02.g102250_4532.1.p	Cre02.g102250_4532.1.p	RPS3	6946	K.VYIDGAVR.H	35.5111	29.9812	32.2889	35.0931	52.5469	61.3002	47.0754	49.7228	32.6001	47.2842	38.6455	34.824
Cre02.g118750_4532.1.p	Cre02.g118750_4532.1.p		10614	K.ADAAAVSEALGHK.A	89.2536	83.5566	65.7979	73.7598	59.1648	37.9351	60.7437	68.8021	103.266	51.0441	87.4593	110.365
Cre09.g394621_4532.2.p	Cre09.g394621_4532.2.p	SAGA2	3715	K.EYLEEHDGELGR.S	24.0437	18.057	21.5521	19.4841	14.7774	10.2384	18.5883	17.1847	20.9387	25.2474	17.9914	29.6879
Cre09.g394621_4532.2.p	Cre09.g394621_4532.2.p	SAGA2	11360	R.LQAEFEM*QK.A	81.4588	85.538	87.7021	77.4414	55.0973	147	89.5	70.7926	72.53	82.9849	69.202	69.9848
Cre06.g261750_4532.1.p	Cre06.g261750_4532.1.p	RBMP1/BST4	2212	R.ADADEEALR.R	70.7226	59.5063	92.782	69.9259	30.2345	73.823	38.8646	67.1212	69.7659	75.4571	68.0869	76.0592
Cre06.g261750_4532.1.p	Cre06.g261750_4532.1.p	RBMP1/BST4	26506	K.TLGSLFTNVR.A	18.2167	16.7436	21.7486	18.1864	5.24579	7.37224	3.9427	8.08054	6.87937	15.7287	14.1271	9.00962
Cre11.g467535_4532.1.p	Cre11.g467535_4532.1.p		12575	K.KDGVSGLFVR.G	30.9546	24.4835	40.3287	46.6436	93.884	75.706	68.7663	48.9364	34.0309	35.3015	41.3306	33.4448
Cre11.g467535_4532.1.p	Cre11.g467535_4532.1.p		14492	K.QTATVPM*TYADVVK.E	55.731	50.7245	55.3685	59.2169	130.484	158.445	94.427	73.7224	55.0635	51.6881	59.4756	45.5117
Cre11.g467535_4532.1.p	Cre11.g467535_4532.1.p		4607	K.TIM*QVEGK.N	20.2245	25.7136	31.0033	31.2846	65.6004	59.9843	40.2066	40.7833	22.8196	21.5856	23.5934	25.5982
Cre11.g467535_4532.1.p	Cre11.g467535_4532.1.p		5645	R.TLYSQGGIPR.F	32.5116	27.7045	30.8301	32.7968	69.732	63.2787	48.2327	39.7922	29.5404	31.1901	36.7545	33.4827
Cre11.g467535_4532.1.p	Cre11.g467535_4532.1.p		6626	R.YEDDLPKK.L	28.6255	27.0654	28.8975	38.0004	54.3431	44.8885	46.7268	33.3618	20.0013	17.6944	31.4454	28.1593
Cre09.g396213_4532.1.p	Cre09.g396213_4532.1.p	PSBO	14402	R.ADAEELLK.E	37.8135	35.621	44.2379	34.8476	61.036	68.2574	55.9137	57.1155	57.5143	39.5498	54.1654	71.2954
Cre09.g396213_4532.1.p	Cre09.g396213_4532.1.p	PSBO	6185	K.GGETEFVK.T	9.0484	6.21267	11.0422	7.44158	16.4617	16.3819	13.4612	11.4672	10.2848	7.0161	14.0457	15.7487
Cre09.g396213_4532.1.p	Cre09.g396213_4532.1.p	PSBO	13100	K.GSAVFSVAK.V	132.29	101.264	131.511	96.6026	211.115	250.752	191.148	214.789	238.207	117.046	178.017	218.41
Cre12.g537100_4532.1.p	Cre12.g537100_4532.1.p		21593	K.DVIEPVLK.P	195.11	222.483	185.354	152.756	93.1206	111.081	104.178	181.359	197.353	199.978	166.684	156.998
Cre12.g537100_4532.1.p	Cre12.g537100_4532.1.p		24398	K.EFEATWFR.W	22.4891	21.7503	18.023	18.006	10.9875	19.3708	15.6234	20.3917	16.6563	19.3759	16.5212	21.0239
Cre17.g720450_4532.1.p	Cre17.g720450_4532.1.p		31900	R.EQVSM*LNEQIAFLSGSDSSIR.K	25.2659	25.3413	31.5791	30.6845	39.5635	63.1497	34.4632	40.306	33.3091	35.6186	34.8078	36.9605
Cre17.g741950_4532.1.p	Cre17.g741950_4532.1.p		35684	R.TANLEAGAIGGGPPPEQEIPLAVPK.K	29.9321	25.5926	27.4243	30.6044	31.9809	21.8671	26.4559	28.8321	29.4532	27.3888	35.4468	31.9611
Cre12.g515550_4532.1.p	Cre12.g515550_4532.1.p		24366	K.QLLEVIDSR.R	48.3753	54.0294	48.4824	55.9329	51.2345	40.9583	59.9761	44.3385	57.1677	41.9134	46.2123	51.6841
Cre06.g279750_4532.1.p	Cre06.g279750_4532.1.p	MAP1A	16146	K.EASVFCSQECFK.A	82.0375	81.239	75.7991	71.2516	80.5049	53.7204	74.2823	76.5179	83.4108	63.8629	96.124	94.1947
Cre15.g801777_4532.1.p	Cre15.g801777_4532.1.p		8318	R.MISELSGR.V	41.6132	40.2782	43.109	30.978	11.2762	12.2292	44.7035	39.8135	45.3663	27.318	47.7815	57.5049
Cre03.g205850_4532.1.p	Cre03.g205850_4532.1.p		3841	K.ADASGGGPLK.L	19.6207	23.4239	21.4197	20.848	22.0273	24.3847	22.607	23.782	19.6128	26.38	27.1675	17.3962
Cre07.g319300_4532.1.p	Cre07.g319300_4532.1.p		24065	R.AITLEPEYYPEK.R	153.511	146.144	175.272	137.03	170.715	157.811	161.163	173.8	161.09	126.966	165.789	155.264
Cre07.g319300_4532.1.p	Cre07.g319300_4532.1.p		12444	K.AWNELPQSVR.T	12.6673	17.4684	17.1878	15.6691	20.752	9.28343	11.0266	15.9483	15.0226	16.0581	15.9956	14.8722
Cre07.g319300_4532.1.p	Cre07.g319300_4532.1.p		3411	K.DGVVGAK.S	80.7636	88.5843	110.847	91.1963	122.597	93.1599	112.756	113.365	104.247	83.1864	96.9078	97.1338
Cre07.g319300_4532.1.p	Cre07.g319300_4532.1.p		4924	K.IRDEILHIM*HR.N	23.3698	24.1949	20.5434	22.1648	19.0779	12.4013	27.2593	26.7219	30.6376	22.5111	27.2567	20.5955
Cre12.g513750_4532.1.p	Cre12.g513750_4532.1.p		2995	R.ADMDEM*QDALR.E	11.5486	12.4809	12.6277	10.7729	8.85099	20.9944	8.17021	15.4584	12.8587	7.65845	8.43983	7.91142
Cre12.g513750_4532.1.p	Cre12.g513750_4532.1.p		28233	K.LLQEAGAL.-	27.4016	22.7715	26.0449	24.1233	24.2789	34.0265	23.4789	27.2807	26.2194	20.704	26.6248	28.4792
Cre50.g761447_4532.1.p	Cre50.g761447_4532.1.p		2427	R.ADDEGQPLDPR.D	55.8234	47.7329	65.113	51.7722	54.7212	56.6961	43.9316	55.8956	48.9439	60.3313	48.7205	46.7348
Cre01.g029450_4532.1.p	Cre01.g029450_4532.1.p		19059	K.AENPGIAFGEVGK.L	39.6158	42.6713	29.9376	39.5255	19.0139	21.9752	42.7175	33.14	32.1663	65.728	30.0709	29.4664
Cre06.g271900_4532.1.p	Cre06.g271900_4532.1.p		30219	K.ADDLPGLTSAVAM*DIHK.V	11.4902	14.3667	16.9906	9.67373	8.64406	17.7685	12.8303	15.1812	10.9281	8.05079	18.002	12.6248
Cre09.g392350_4532.1.p	Cre09.g392350_4532.1.p	CGLD37	27184	K.FGAVEDAFVATDR.E	86.407	90.3973	101.132	90.432	127.323	113.88	100.079	114.508	108.397	95.782	113.593	110.804
Cre09.g392350_4532.1.p	Cre09.g392350_4532.1.p	CGLD37	32598	R.GFGFVTLEANAAK.S	240.494	248.027	257.245	264.511	335.416	255.298	238.641	281.279	262.048	250.613	308.609	251.647
Cre07.g349450_4532.1.p	Cre07.g349450_4532.1.p		16508	R.ADDTVTGQLAGIK.A	20.7894	19.284	15.0214	19.87	21.2022	22.4541	17.7141	15.0591	22.2006	29.4261	20.1595	20.6136
Cre02.g091050_4532.1.p	Cre02.g091050_4532.1.p	ALAD1,HEM2	48056	R.EVNVSPANFILPIFIHEESNQNVPIASMPGINR.L	201.128	208.005	187.177	153.75	85.6936	23.1438	238.473	200.092	298.466	124.001	278.068	362.317
Cre02.g091050_4532.1.p	Cre02.g091050_4532.1.p	ALAD1,HEM2	27487	R.SYGVNQVVVFPK.T	178.842	191.731	171.333	134.114	207.821	278.08	203.311	236.24	232.932	141.014	215.928	262.371
Cre01.g038850_4532.1.p	Cre01.g038850_4532.1.p		10320	K.PAPLHMTFDDGR.G	37.3571	36.7599	39.5744	39.7331	29.0654	10.5897	35.017	39.3942	48.433	33.3083	51.2136	52.3381
Cre12.g560450_4532.1.p	Cre12.g560450_4532.1.p		6060	R.AQQASVLETK.Y	163.246	184.473	187.052	187.997	189.7	208.109	206.954	180.55	160.245	198.725	155.216	162.741
Cre12.g560450_4532.1.p	Cre12.g560450_4532.1.p		2478	K.EAVEEQQAENEALRR.R	26.907	31.624	26.8013	27.39	17.0491	23.5109	23.196	25.5122	21.7323	19.132	25.0433	21.7797
Cre12.g516200_4532.1.p	Cre12.g516200_4532.1.p	EFG2	7028	K.ELSGKPLM*K.R	19.8074	15.1336	11.443	22.3323	21.8826	10.7718	32.5056	23.9041	11.1988	18.9843	21.5681	21.2416
Cre12.g516200_4532.1.p	Cre12.g516200_4532.1.p	EFG2	11561	R.PVLTVNK.M	39.8897	37.8889	47.0192	40.6531	61.0188	41.9184	44.7566	51.8753	42.4734	36.2778	40.8448	48.0806
Cre12.g516200_4532.1.p	Cre12.g516200_4532.1.p	EFG2	22593	K.STGISLYYQM*TDDDLK.N	26.1537	23.7567	24.9213	28.3375	30.8622	25.2973	21.425	26.0674	19.6002	28.9438	22.8247	21.5676
Cre17.g737250_4532.1.p	Cre17.g737250_4532.1.p	EFG5	4208	R.GGGQIIPTAR.R	13.5375	13.5452	10.6221	12.6106	14.8993	11.0863	11.7501	16.2433	13.5581	12.1707	14.9156	13.7433
Cre17.g727700_4532.1.p	Cre17.g727700_4532.1.p	HEL65	18506	R.EFESVCPALK.V	13.0345	13.3532	9.6401	12.2621	5.0176	15.0119	10.1373	13.9415	7.15198	15.0767	10.5062	6.76281
Cre17.g734548_4532.1.p	Cre17.g734548_4532.1.p		36759	K.LYGEYLINAQGEDVVAGIR.T	17.5107	16.2806	16.577	22.6731	16.3434	14.1853	12.8093	20.7273	23.3555	15.1415	17.9576	20.6883
Cre10.g424750_4532.1.p	Cre10.g424750_4532.1.p		29265	R.EDFEGIFK.A	64.1562	61.1822	69.9688	62.4354	64.4877	91.4808	75.1992	71.4798	76.1877	67.8164	74.3485	63.3564
Cre17.g731250_4532.1.p	Cre17.g731250_4532.1.p		27096	K.LLSSDVLGK.G	32.1443	19.6925	19.4996	26.2213	26.0732	29.154	26.4888	28.3831	20.9771	18.6997	20.9787	21.7172
Cre16.g663200_4532.1.p	Cre16.g663200_4532.1.p	FAP295	8249	K.LEGMDPGASGK.E	103.263	63.5956	87.0172	95.1256	78.433	61.5659	79.39	57.7578	60.5502	77.8017	94.343	70.5616
Cre16.g663200_4532.1.p	Cre16.g663200_4532.1.p	FAP295	28040	K.LGDFGFAK.V	317.081	296.375	333.862	283.123	376.769	325.546	265.768	260.058	251.254	291.764	248.53	228.935
Cre16.g663200_4532.1.p	Cre16.g663200_4532.1.p	FAP295	25082	R.LVDAFEENTYQAGQK.V	93.2805	89.7659	112.085	81.8061	141.744	107.852	90.1044	88.2499	81.5102	73.2522	88.8483	75.5532
Cre16.g663200_4532.1.p	Cre16.g663200_4532.1.p	FAP295	5247	R.M*ATVEAYTK.L	230.163	228.48	252.331	268.136	407.055	398.178	203.566	243.375	192.563	231.9	225.731	195.768
Cre12.g493250_4532.1.p	Cre12.g493250_4532.1.p		37386	R.GDVFGEISLMYDCPR.S	18.9443	17.8392	22.8148	23.8152	9.91849	10.7008	14.7051	16.4443	20.5307	15.0329	16.8004	15.727
Cre12.g493250_4532.1.p	Cre12.g493250_4532.1.p		25888	R.SDFFGEQALLQDEPRK.A	68.3009	70.797	48.2461	67.683	71.6433	54.1519	40.0599	47.6169	47.6885	48.2692	35.604	29.085
Cre05.g236000_4532.1.p	Cre05.g236000_4532.1.p		9915	R.LTAVDACGLR.L	19.3648	16.1027	12.7366	16.4699	16.475	9.36954	15.5943	18.2657	15.9979	13.0063	16.0532	10.6525
Cre13.g566250_4532.1.p	Cre13.g566250_4532.1.p		10921	R.PALAATDIAQAR.M	40.6312	46.3664	57.5215	50.3991	59.8552	65.1616	54.0804	59.4601	40.043	47.8026	50.5466	44.3324
Cre12.g541800_4532.1.p	Cre12.g541800_4532.1.p		29700	R.IDTAPGSALEPQLFR.R	61.247	67.0958	62.4993	76.1369	69.0316	159.801	50.5827	54.8651	50.3681	51.513	48.4625	42.2497
Cre12.g541800_4532.1.p	Cre12.g541800_4532.1.p		14268	R.VDPSGAPPTPLADK.L	55.5325	75.241	66.1068	70.2537	51.441	48.8104	42.0852	49.9636	51.4466	64.758	44.6537	58.4977
Cre03.g189800_4532.1.p	Cre03.g189800_4532.1.p	CYN38	5284	K.NAAAILR.N	117.462	108.285	94.0584	99.1959	99.6141	109.271	86.4625	106.722	99.4365	75.4577	94.2879	104.481
Cre03.g161550_4532.1.p	Cre03.g161550_4532.1.p		26706	K.LTGTPSLPTLNNAPK.A	80.653	75.3338	80.4661	71.4303	51.8232	45.847	29.1814	60.0458	33.2107	50.3212	86.4971	80.6631
Cre02.g143250_4532.1.p	Cre02.g143250_4532.1.p	IDH2	38890	K.ANPTALLLSSAM*M*LR.H	20.1152	15.2815	22.603	17.4968	25.8569	28.6642	22.8446	20.1141	10.5439	19.6089	20.0729	18.9804
Cre02.g143250_4532.1.p	Cre02.g143250_4532.1.p	IDH2	39725	K.ANPTALLLSSAM*M*LR.H	57.4303	45.5041	71.316	43.8292	85.7538	143.789	46.9839	52.9969	28.9427	48.1881	56.3484	55.561
Cre14.g612700_4532.1.p	Cre14.g612700_4532.1.p		1259	R.ADGNADESEVAR.A	14.944	13.6633	13.8787	16.7109	10.3424	8.18147	9.07371	12.4186	11.3499	13.2963	17.7887	14.5642
Cre14.g612700_4532.1.p	Cre14.g612700_4532.1.p		14719	K.LEVLQVENNR.L	19.0127	16.2122	18.3811	20.0541	23.6173	16.74	18.7046	21.1904	17.3464	14.9865	17.402	17.3961
Cre05.g240850_4532.1.p	Cre05.g240850_4532.1.p	THIC,THI8	39054	R.ADGQVEGITWELFR.Q	35.6957	32.3206	34.9708	24.2588	33.0535	40.6371	59.1755	67.5689	37.8581	53.6342	26.4964	49.7409
Cre05.g240850_4532.1.p	Cre05.g240850_4532.1.p	THIC,THI8	13230	K.GNAFEELK.A	190.457	180.496	214.422	158.687	179.526	246.65	324.351	358.74	234.989	361.806	219.668	256.265
Cre05.g240850_4532.1.p	Cre05.g240850_4532.1.p	THIC,THI8	36073	R.NSPVPVGTVPIYEALER.A	13.8831	10.637	11.3996	12.1731	9.26559	13.6655	27.4988	28.9771	11.8725	18.9851	13.178	15.9157
Cre12.g517150_4532.1.p	Cre12.g517150_4532.1.p	APR1,MET16	587	K.ADGTTEER.K	43.911	35.3075	53.0112	41.7672	44.2964	52.5708	41.2071	68.0475	51.1904	49.2068	46.3436	53.5244
Cre12.g517150_4532.1.p	Cre12.g517150_4532.1.p	APR1,MET16	15385	R.EFCNENLQLK.T	214.11	182.442	187.954	171.536	251.689	221.528	237.211	289.381	287.872	212.814	235.455	245.661
Cre12.g517150_4532.1.p	Cre12.g517150_4532.1.p	APR1,MET16	19399	K.PDWAGLAAEM*DNK.S	32.1612	22.9961	33.1068	29.1866	40.0582	28.9295	28.0909	43.765	35.6487	26.2286	32.8391	33.2608
Cre10.g421700_4532.1.p	Cre10.g421700_4532.1.p		5555	K.AQATQQDWTPK.T	225.385	235.937	225.546	240.286	133.462	89.8608	144.482	178.167	195.685	68.1291	201.676	161.714
Cre10.g421700_4532.1.p	Cre10.g421700_4532.1.p		13198	K.EQVEILTNK.A	182.132	189.559	175.935	188.704	107.541	91.8573	129.282	139.619	137.974	49.6592	141.261	120.407
Cre03.g145727_4532.1.p	Cre03.g145727_4532.1.p		5365	R.SVGEECINEEELR.A	70.5201	84.2778	68.1141	68.6221	67.0395	52.6803	67.515	64.4837	59.0605	59.4822	62.2964	70.5783
Cre17.g739752_4532.1.p	Cre17.g739752_4532.1.p		14394	R.TALGEETNFTAADIKR.A	16.1311	7.86928	10.6973	10.7455	13.3169	15.9757	15.3833	15.6449	13.2982	14.6314	14.2456	14.9781
Cre10.g421600_4532.1.p	Cre10.g421600_4532.1.p		2114	K.EEVSPAEAEAR.I	65.9135	63.5284	63.1743	59.3829	42.7639	65.6346	49.5955	59.6898	61.4645	63.3549	54.0192	65.0104
Cre10.g421600_4532.1.p	Cre10.g421600_4532.1.p		27973	K.ELGALPVQDVISR.V	19.5136	21.0623	22.1966	22.1974	13.1033	19.8674	19.8935	17.1467	20.2036	25.8663	12.3576	18.1408
Cre10.g421600_4532.1.p	Cre10.g421600_4532.1.p		27987	K.ELGALPVQDVISR.V	28.8846	22.46	22.1186	17.506	11.1872	22.3649	17.1204	19.6358	17.0008	30.7412	23.6923	18.2096
Cre10.g421600_4532.1.p	Cre10.g421600_4532.1.p		17995	K.TPVICVVGNK.E	42.2728	36.6522	54.2864	41.3831	28.0318	33.9135	43.6289	36.1221	35.7761	42.3646	35.3062	42.625
Cre11.g467610_4532.1.p	Cre11.g467610_4532.1.p		2656	R.EAEADEWR.G	109.351	134.32	92.1785	166.627	107.494	199.166	132.185	55.206	66.7242	279.17	84.4089	83.4846
Cre14.g610900_4532.1.p	Cre14.g610900_4532.1.p		19316	K.NAELGELQAHLAGTVR.E	16.318	14.3759	12.8507	20.1748	8.63453	4.70562	12.3637	10.5997	16.9384	16.8146	30.2665	17.8342
Cre16.g688050_4532.1.p	Cre16.g688050_4532.1.p		409	R.DDGRPPREER.E	98.8405	95.1223	86.4565	89.3099	118.4	108.971	107.838	113.699	101.369	98.2969	119.574	136.16
Cre17.g718350_4532.1.p	Cre17.g718350_4532.1.p		15728	R.TPVLLACNK.A	47.1271	42.7448	49.9212	37.1807	26.1406	32.4692	34.4717	32.6843	21.8854	41.3774	30.7832	20.9243
Cre12.g522600_4532.1.p	Cre12.g522600_4532.1.p		37222	R.ADLIAYLK.Q	18.472	19.7985	15.3008	24.9572	17.6481	12.9152	15.057	14.1648	19.5405	11.231	12.297	23.0666
Cre01.g038700_4532.1.p	Cre01.g038700_4532.1.p		28706	R.ADLLPDALEK.R	9.76161	15.7384	11.7695	17.765	12.152	13.423	12.354	19.0742	8.6463	10.6102	10.106	13.2769
Cre12.g494100_4532.1.p	Cre12.g494100_4532.1.p	SPL19	29175	K.ALVETTVALANK.V	42.2829	37.8148	41.304	40.0745	47.5778	55.5243	43.6764	42.0497	40.3993	44.1298	46.062	37.8625
Cre12.g494100_4532.4.p	Cre12.g494100_4532.4.p	SPL19	25743	-.MKPEDMQFFSK.L	105.706	95.7179	102.715	98.9433	84.0996	48.3175	87.1208	82.8697	106.944	107.283	120.165	129.166
Cre07.g326450_4532.1.p	Cre07.g326450_4532.1.p		3491	R.ELDEDEQQLR.H	53.4453	51.3021	50.6446	48.1991	59.1574	52.7783	55.1831	44.5677	43.1273	44.718	42.4422	50.4547
Cre17.g727950_4532.1.p	Cre17.g727950_4532.1.p	RPN2	2154	R.GEEAEAAVDPR.L	224.538	234.045	229.537	240.094	279.875	330.594	277.05	219.986	215.251	260.136	223.936	221.825
Cre17.g727950_4532.1.p	Cre17.g727950_4532.1.p	RPN2	39745	K.MGAIIAAGILDGGGR.N	104.578	108.078	95.1014	114.72	99.5322	61.4603	118.282	89.6601	118.735	107.879	100.643	104.752
Cre02.g095101_4532.1.p	Cre02.g095101_4532.1.p		3274	K.VAATEPAK.D	49.6659	53.3452	55.7389	46.8269	45.2413	42.5144	35.1621	44.3242	45.8898	46.3466	57.2386	59.2332
Cre07.g340200_4532.1.p	Cre07.g340200_4532.1.p	PGRL1,TEF3	26135	K.ADMIFDEYK.R	60.6998	52.3689	61.7259	51.9627	62.6646	50.8118	54.3228	60.0387	70.6846	41.3429	62.3523	53.1585
Cre07.g340200_4532.1.p	Cre07.g340200_4532.1.p	PGRL1,TEF3	29003	R.FLEASMAYAK.G	32.2092	43.7906	35.7613	40.1272	33.8018	34.989	38.4638	31.3891	45.5727	34.814	41.2252	39.3753
Cre07.g340200_4532.1.p	Cre07.g340200_4532.1.p	PGRL1,TEF3	4488	R.GQNLVECPNCK.A	74.0165	61.7654	79.0314	75.7425	83.9734	91.8594	72.3698	77.3084	81.0525	50.9091	67.7227	67.33
Cre07.g349100_4532.1.p	Cre07.g349100_4532.1.p		43395	R.ALEQLYALGALNDKGELTK.L	40.4539	24.2607	44.3013	53.9616	73.8132	64.0113	72.4946	43.2458	35.2892	43.2682	38.3514	30.4537
Cre08.g358563_4532.1.p	Cre08.g358563_4532.1.p		1743	K.EEESAAAAAGPGPSGR.G	214.741	249.302	250.135	250.448	138.576	141.005	204.705	246.001	226.923	281.736	237.812	207.196
Cre08.g358563_4532.1.p	Cre08.g358563_4532.1.p		25309	K.LTEYEMWENK.Q	37.7718	35.8975	49.2556	31.1866	23.1425	14.7432	33.217	31.5897	44.9402	44.6955	44.51	43.604
Cre08.g358563_4532.1.p	Cre08.g358563_4532.1.p		10878	K.TTQM*TQYLAEAGYTSTGK.I	38.885	33.4829	39.2548	38.6517	45.7922	46.0261	38.3675	51.0415	27.5657	44.2026	37.8639	31.1612
Cre16.g650600_4532.1.p	Cre16.g650600_4532.1.p	MST1	13816	R.VAVDAYPYPVGQCR.K	32.0275	34.0826	21.2927	29.4998	38.0328	12.1929	27.9082	27.3311	29.2527	22.2228	20.7172	23.9815
Cre08.g382650_4532.1.p	Cre08.g382650_4532.1.p		16655	K.TVGPLLK.Q	42.2018	44.3158	45.1189	53.2165	34.7906	53.1645	45.8912	44.5257	27.2553	46.2924	41.9593	37.2444
Cre08.g364100_4532.1.p	Cre08.g364100_4532.1.p		36193	K.LPFNDQAVQGFSGIK.T	29.3905	24.0441	5.82599	17.0029	113.892	147.476	52.6546	26.0034	69.1305	5.7354	58.2499	59.3379
Cre08.g368400_4532.1.p	Cre08.g368400_4532.1.p		24098	R.DACTFDLGLEK.V	148.857	120.163	119.147	138.307	214.685	128.587	114.059	128.999	163.967	108.183	132.771	162.303
Cre08.g368400_4532.1.p	Cre08.g368400_4532.1.p		11792	K.LM*HNAGLLGEGFSDAR.G	26.4762	29.2236	24.7437	22.9333	31.0096	34.4023	21.9753	24.1171	18.8284	26.1387	28.1778	23.2611
Cre03.g178650_4532.1.p	Cre03.g178650_4532.1.p		10815	R.QLEALVR.L	27.4409	31.079	19.9854	44.6444	8.7194	8.97351	43.3052	7.36024	13.3253	98.0349	12.4478	8.71456
Cre12.g537581_4532.1.p	Cre12.g537581_4532.1.p		44064	R.ADPISAFGGIVAFNRPVDAELAR.E	18.9193	18.9886	20.41	21.1405	17.7311	22.3951	23.029	21.2379	19.9776	21.0231	20.2935	14.7208
Cre12.g537581_4532.1.p	Cre12.g537581_4532.1.p		3025	R.ATAAPPSPSSSSAAGAASTGK.P	307.982	325.61	366.359	256.408	128.679	186.342	145.574	254.796	257.453	299.467	275.662	313.955
Cre12.g537581_4532.1.p	Cre12.g537581_4532.1.p		28064	K.QVGSGPAPQM*TVPLQLEATLR.Y	75.1941	74.4932	84.5971	68.8823	98.7824	152.478	72.6524	71.622	62.2466	84.3294	63.979	68.9442
Cre12.g537581_4532.1.p	Cre12.g537581_4532.1.p		44870	K.TVTATPAPAFEVGVENIDIGGPAMIR.A	14.9794	20.0378	15.3291	16.4648	10.217	1.41972	12.8374	18.1866	13.9708	16.365	14.1029	19.6739
Cre05.g242858_4532.1.p	Cre05.g242858_4532.1.p		7752	K.ALATGLPASNGAGAAAADGGAR.P	21.4621	22.0056	20.8597	27.7305	23.7305	24.4245	26.8017	28.0819	32.2959	25.1092	24.1181	33.1604
Cre05.g242858_4532.1.p	Cre05.g242858_4532.1.p		41246	R.LASEVAGLTQAVGAMDER.V	18.9522	18.4656	23.2009	17.9331	20.5615	12.3172	21.5868	20.605	20.4357	17.2208	21.7331	24.3835
Cre06.g268750_4532.1.p	Cre06.g268750_4532.1.p		6613	R.GMYFSAADR.G	13.6687	15.7213	13.359	10.7768	9.96227	15.0996	11.0659	12.3862	13.7517	12.1081	17.4755	15.9851
Cre06.g268750_4532.1.p	Cre06.g268750_4532.1.p		47837	R.LFTEEVLAAMNK.G	20.1014	20.2321	27.1117	31.5125	22.3871	29.0371	34.9884	21.501	34.3671	19.7893	34.5349	39.083
Cre06.g268750_4532.1.p	Cre06.g268750_4532.1.p		3287	K.LGGVTSAM*AR.R	15.1221	11.4495	18.1644	10.9949	27.0603	55.6592	13.6714	12.6108	12.8463	7.22309	16.5115	9.24565
Cre16.g659400_4532.1.p	Cre16.g659400_4532.1.p		681	R.AEGHEAEASSGPGPR.E	31.6198	39.1409	42.073	40.5832	24.3461	19.4735	39.9967	33.1136	51.3715	35.0798	41.8815	44.9615
Cre16.g659400_4532.1.p	Cre16.g659400_4532.1.p		12441	R.LQHLNAM*ALEEEK.R	18.9148	18.8177	17.2413	22.2186	24.9062	10.5179	16.0232	20.9864	26.608	16.958	16.2224	23.5851
Cre10.g455000_4532.6.p	Cre10.g455000_4532.6.p		14714	R.NVVLGMK.P	84.6189	82.4066	84.0718	72.0457	27.6799	19.0026	66.3904	63.0845	101.088	84.0565	81.3385	100.33
Cre10.g455000_4532.6.p	Cre10.g455000_4532.6.p		14777	R.NVVLGM*KPCVGSEM*YTAK.T	11.8818	12.8649	18.5477	22.9117	26.3446	23.3656	17.4702	15.8516	12.7606	15.8034	13.1396	14.1794
Cre06.g260950_4532.1.p	Cre06.g260950_4532.1.p		44251	K.FGHFFSPLLNESDFEAK.P	65.2535	86.2275	66.6602	79.4808	36.4028	25.0631	60.0104	55.4583	73.4178	62.1603	71.6459	70.1956
Cre09.g402500_4532.1.p	Cre09.g402500_4532.1.p	ATPVA2,ATPvA2	44570	K.FM*PFSFATLK.Q	110.51	115.486	84.5623	104.335	79.17	60.8021	92.1951	79.9578	92.6008	90.7767	97.654	93.737
Cre09.g402500_4532.1.p	Cre09.g402500_4532.1.p	ATPVA2,ATPvA2	6958	K.ICEAFGANR.Y	14.3945	9.35283	14.7406	14.319	16.2277	11.7628	13.2811	18.4434	12.6278	13.9112	11.8307	9.70059
Cre04.g220350_4532.1.p	Cre04.g220350_4532.1.p	ATPVA3,ATPvA3	45202	K.FTNSFQAIVEAYGVAR.Y	14.4595	15.9942	20.9598	22.7478	29.2552	18.0966	18.9721	22.9216	14.9688	16.475	18.7521	15.4743
Cre04.g220350_4532.1.p	Cre04.g220350_4532.1.p	ATPVA3,ATPvA3	27495	K.TELPFLNSM*K.M	37.2779	38.9077	39.2255	47.8483	45.1117	28.6334	56.5326	45.676	36.921	41.9927	44.1217	38.2091
Cre04.g220350_4532.1.p	Cre04.g220350_4532.1.p	ATPVA3,ATPvA3	36066	K.TELPFLNSMK.M	105.581	126.623	128.261	145.439	140.358	62.1454	163.278	124.359	120.885	116.087	146.215	115.173
Cre06.g306400_4532.1.p	Cre06.g306400_4532.1.p		46802	R.VCWAWMPGDSLPVAVR.R	17.7053	19.6233	16.7828	15.0781	12.7296	19.4678	18.7572	12.798	31.4187	13.6088	27.3377	27.8174
Cre11.g478800_4532.1.p	Cre11.g478800_4532.1.p		9222	K.ADSHFADM*PSLQVEK.K	195.512	215.33	183.491	188.925	72.3607	34.5637	166.621	166.848	252.199	181.762	184.965	219.627
Cre11.g478800_4532.1.p	Cre11.g478800_4532.1.p		19595	K.ADSHFADMPSLQVEK.K	59.1456	61.9926	49.244	57.0847	16.9055	9.13498	49.1622	50.1761	62.2528	59.8582	73.0374	70.5881
Cre11.g478800_4532.1.p	Cre11.g478800_4532.1.p		979	K.GASSGNK.D	247.63	224.461	284.352	242.91	420.555	422.762	319.227	365.11	264.504	334.031	351.739	278.006
Cre06.g298650_4532.1.p	Cre06.g298650_4532.1.p	HEL30	47813	K.FYTDWEESFESFDQM*NLHENLLR.G	32.4962	28.278	25.5656	21.9343	24.1672	12.5863	34.0607	32.1449	35.6187	27.8649	46.0987	39.5
Cre06.g298650_4532.1.p	Cre06.g298650_4532.1.p	HEL30	15826	R.VFDMLRR.R	50.4413	36.0724	47.1512	28.0653	19.7224	19.0013	49.9297	61.7141	45.5979	40.2878	75.4264	68.141
Cre03.g199647_4532.1.p	Cre03.g199647_4532.1.p		12640	K.RDELTLEGIK.Q	33.6211	30.8356	31.8321	32.2837	37.4545	19.6052	35.292	36.3024	35.037	30.0433	28.4284	30.7054
Cre03.g199647_4532.1.p	Cre03.g199647_4532.1.p		30410	K.TLILDEADEM*LAK.N	37.0682	34.4363	36.5299	37.7452	37.4747	25.3626	41.2889	46.9271	45.3512	37.4604	54.0963	56.9941
Cre12.g538500_4532.1.p	Cre12.g538500_4532.1.p		17491	K.HVFGGGSTM*QLWDVTSEER.A	23.2595	23.0589	20.9517	17.1483	34.237	26.1527	25.6863	27.1181	20.9559	19.0269	26.4465	28.2838
Cre12.g538500_4532.1.p	Cre12.g538500_4532.1.p		42648	R.IVPM*DAALFLK.A	85.3194	105.272	110.528	93.5223	219.206	222.555	126.437	127.011	106.79	112.178	122.359	90.8353
Cre12.g538500_4532.1.p	Cre12.g538500_4532.1.p		6449	R.LHDPLLR.L	32.2366	31.9004	33.7225	32.3441	41.8177	24.4032	36.9151	30.94	40.475	32.2735	46.9748	40.7621
Cre12.g538500_4532.1.p	Cre12.g538500_4532.1.p		34854	K.YPITAIALAPDGK.H	102.701	101.678	102.14	92.5723	122.684	113.463	112.529	111.92	123.058	112.486	139.523	95.1154
Cre07.g351150_4532.1.p	Cre07.g351150_4532.1.p		29098	R.LTDYELQYIDK.G	122.089	139.295	139.977	153.86	180.398	139.138	160.252	152.262	175.021	143.128	150.373	178.545
Cre05.g233800_4532.1.p	Cre05.g233800_4532.1.p	TSG1	26671	K.LPFAAAQIGNSYR.N	29.1935	29.8929	37.509	34.8056	49.0912	64.9095	35.8702	29.6258	35.614	25.344	27.1792	30.3704
Cre05.g233800_4532.1.p	Cre05.g233800_4532.1.p	TSG1	2895	K.NPVSPEK.A	219.667	221	218.013	190.315	195.403	164.221	151.413	209.019	175.19	185.655	194.399	197.938
Cre12.g556250_4532.1.p	Cre12.g556250_4532.1.p	SEP1	7386	K.EDLAEIEDPR.V	68.1378	80.5779	73.7455	96.1808	38.9706	41.4851	52.1139	45.1265	59.853	92.1441	52.8086	51.5641
Cre12.g556250_4532.1.p	Cre12.g556250_4532.1.p	SEP1	14091	K.HVPVVPVVTK.A	158.284	150.695	110.787	152.276	47.6027	46.9283	132.174	75.7372	102.563	148.103	91.4226	75.6956
Cre12.g556250_4532.1.p	Cre12.g556250_4532.1.p	SEP1	27566	K.LIVVGDSGLGK.T	37.1555	44.9284	42.0449	53.8611	31.1275	31.6683	42.5231	26.1553	31.8792	40.1501	25.524	21.4308
Cre12.g556250_4532.1.p	Cre12.g556250_4532.1.p	SEP1	19874	K.WLELEQAR.D	18.1025	31.7721	24.9812	38.0077	12.6713	14.1122	23.4378	14.1099	14.5336	27.5386	17.6795	16.4451
Cre04.g231026_4532.1.p	Cre04.g231026_4532.1.p	SRP43	38873	R.LLVEAGAELDLQDK.E	32.0716	24.8203	30.3612	25.4338	28.1172	32.9003	34.4126	36.0747	30.6559	26.8524	33.8251	37.6057
Cre04.g217915_4532.1.p	Cre04.g217915_4532.1.p		7009	K.QTYDHIVATGVAK.T	70.5732	88.879	89.8141	106.647	91.378	51.4513	41.1179	60.5066	37.0008	101.617	50.6575	35.6204
Cre12.g490000_4532.1.p	Cre12.g490000_4532.1.p	EIF2A,EIF2A-2,EIF2Ab	31621	K.YPEVDDVVMVQVK.S	54.9122	61.1117	58.8861	52.8912	81.1993	46.3538	58.1138	66.0033	70.1788	57.5789	75.5168	74.2474
Cre03.g164600_4532.1.p	Cre03.g164600_4532.1.p	ACA3,PMA3,PMH1	26730	R.LAAIEDM*AGM*NMLCSDK.T	36.0777	33.4129	36.917	29.4301	22.3383	8.44761	11.002	15.4351	14.1535	26.366	13.204	15.2392
Cre03.g164600_4532.1.p	Cre03.g164600_4532.1.p	ACA3,PMA3,PMH1	18769	R.QNGFACGMTGDGVNDAPALK.R	64.9965	55.3982	83.2881	63.7127	31.7126	12.3161	21.3178	27.0217	26.4358	57.0708	39.0276	27.063
Cre03.g164600_4532.1.p	Cre03.g164600_4532.1.p	ACA3,PMA3,PMH1	17207	K.WGLGGM*PYGK.V	41.2905	50.1919	61.7326	48.6467	34.4601	42.5745	15.6719	26.6098	20.3743	45.588	27.8465	19.3446
Cre11.g481115_4532.1.p	Cre11.g481115_4532.1.p		6549	R.ADVPTAPGSAVK.G	172.755	174.12	215.348	171.675	175.993	190.503	136.671	158.739	167.893	161.662	144.57	146.344
Cre08.g380250_4532.1.p	Cre08.g380250_4532.1.p	CP12	6084	R.ASGQPAVDLNK.K	56.3825	81.9145	71.6872	76.5228	34.4582	55.7046	56.6551	69.3958	53.2029	87.8669	48.4426	64.5865
Cre08.g380250_4532.1.p	Cre08.g380250_4532.1.p	CP12	990	K.DAPDADECR.V	90.3364	117.257	136.575	104.116	79.1323	102.735	118.359	131.819	103.039	119.313	109.821	151.471
Cre12.g546300_4532.1.p	Cre12.g546300_4532.1.p		11218	R.AELLQEANSK.Y	83.4778	104.336	76.2673	89.967	56.8084	71.2888	112.022	96.8655	85.4954	141.218	65.4222	79.6452
Cre06.g268600_4532.2.p	Cre06.g268600_4532.2.p	NAB1	15841	R.EGEVVEFEVEAGPDGR.S	41.2753	35.7119	48.8726	40.7754	105.276	135.467	120.841	126.671	124.55	68.7348	105.649	140.83
Cre11.g476050_4532.1.p	Cre11.g476050_4532.1.p		3827	K.ETLAAQPK.S	585.862	620.181	658.431	686.993	690.476	464.499	442.721	637.625	536.023	531.7	611.616	587.785
Cre11.g476050_4532.1.p	Cre11.g476050_4532.1.p		5894	R.M*VQVGNYPEAQK.M	31.1426	35.5155	33.5806	44.7666	41.9548	35.2431	29.9096	40.5157	30.6987	32.1065	32.8817	20.9883
Cre11.g476050_4532.1.p	Cre11.g476050_4532.1.p		12610	K.QAELLAIR.N	65.6923	74.3727	87.6341	89.0401	71.4506	47.377	48.3431	87.3102	67.0735	70.0914	70.1779	70.0063
Cre02.g090650_4532.1.p	Cre02.g090650_4532.1.p		23015	K.AEAAAAAEAAAQAAAAK.M	85.246	97.5865	88.2181	100.781	97.5718	116.183	110.437	89.7353	78.8432	92.0771	84.7829	98.7499
Cre02.g090650_4532.1.p	Cre02.g090650_4532.1.p		42658	K.EPEEQDGPQLFTPDGVPLRPITYLDK.R	28.7085	28.0234	35.1839	23.7783	17.2942	21.5728	16.298	25.8741	23.342	32.6619	21.0102	16.7376
Cre02.g090650_4532.1.p	Cre02.g090650_4532.1.p		44567	R.GRPITPEQAAEVNAAAAAAAEAAAQEALAK.E	10.8244	18.5785	11.5615	15.9464	9.10964	20.4511	14.8006	11.5195	10.0507	12.8616	15.3007	13.3351
Cre02.g090650_4532.1.p	Cre02.g090650_4532.1.p		44582	R.GRPITPEQAAEVNAAAAAAAEAAAQEALAK.E	14.5221	19.4878	14.2385	21.5386	13.0449	13.2919	18.8689	19.4449	14.374	18.7418	12.3172	15.1505
Cre17.g746997_4532.1.p	Cre17.g746997_4532.1.p	ADH1	36005	R.AFIVTDKPLFDM*GYADK.V	59.3705	43.211	56.8924	72.507	106.48	134.184	111.832	72.9014	46.9536	55.4895	51.553	55.5237
Cre17.g746997_4532.1.p	Cre17.g746997_4532.1.p	ADH1	16493	K.AKVDIPPTIK.E	52.4939	35.4648	41.9253	69.6802	81.4952	110.513	86.1531	64.086	59.2279	50.3689	37.9826	48.7577
Cre17.g746997_4532.1.p	Cre17.g746997_4532.1.p	ADH1	10776	K.EIFNDPK.V	33.5396	31.9997	42.1347	44.2999	37.955	37.4388	42.4381	43.5439	32.5752	40.5832	33.8488	42.9031
Cre17.g746997_4532.1.p	Cre17.g746997_4532.1.p	ADH1	17012	R.GAYFLTEDDK.V	25.8823	28.1173	26.897	23.5112	23.3977	30.6356	29.7442	26.6826	29.3784	31.1402	22.8708	20.5288
Cre13.g592200_4532.1.p	Cre13.g592200_4532.1.p	GSN1	7491	K.ALPNAGDYHWR.N	55.9353	49.5238	50.819	47.006	15.3456	7.96861	36.7891	39.9734	37.1496	60.139	41.3031	40.5689
Cre13.g592200_4532.1.p	Cre13.g592200_4532.1.p	GSN1	27652	K.IPEFNDLVHK.G	11.9534	19.0275	16.6891	14.083	6.614	3.47205	8.84548	10.9829	5.64477	12.6041	7.69973	10.5757
Cre13.g592200_4532.1.p	Cre13.g592200_4532.1.p	GSN1	11178	R.LLTPAASLRPGAAQR.C	20.8291	24.1739	27.0424	18.8487	10.7483	22.0263	12.128	15.7504	10.8703	17.0105	12.707	13.6212
Cre13.g592200_4532.1.p	Cre13.g592200_4532.1.p	GSN1	19900	K.MGISTLQSYK.G	175.412	197.244	164.623	162.126	31.8603	34.7904	108.93	102.072	110.055	140.118	128.769	99.4787
Cre06.g301850_4532.1.p	Cre06.g301850_4532.1.p		1813	R.EAGDTVSAEAGER.R	106.723	104.759	83.1832	108.586	122.141	84.4299	152.056	128.905	138.974	118.181	140.985	118.694
Cre01.g047700_4532.1.p	Cre01.g047700_4532.1.p		14680	K.DYAGALAQLR.R	13.2619	12.4147	13.0595	10.5808	12.4972	15.0063	15.6888	12.4122	12.5064	14.9616	11.1409	15.7006
Cre01.g047700_4532.1.p	Cre01.g047700_4532.1.p		45729	R.SGFADPQAAEAAGEEQQAALGQAVVSCLLNR.A	40.8748	51.7284	38.187	42.9346	39.3776	33.2788	48.9984	45.1293	39.2859	28.3571	42.5198	37.7661
Cre01.g002300_4532.1.p	Cre01.g002300_4532.1.p		2908	K.VEGYGSSSGK.T	14.2704	18.7521	29.7153	24.8615	24.6898	16.7062	21.8905	28.2221	27.5839	29.0409	32.4543	38.335
Cre06.g262300_4532.1.p	Cre06.g262300_4532.1.p		2760	R.SANTEEDDLEMQR.A	52.844	56.8887	46.2927	63.5905	48.105	43.6322	81.142	57.5206	40.785	64.5202	47.8361	39.6948
Cre12.g495951_4532.4.p	Cre12.g495951_4532.4.p		19556	K.KVYFDVNIGANSAGR.V	60.3857	42.2916	61.5567	69.529	110.544	93.9546	74.0483	72.1402	54.5699	67.4708	45.9121	57.3017
Cre07.g328550_4532.1.p	Cre07.g328550_4532.1.p		16312	R.VAEVEVVPAK.Q	35.8802	40.1932	36.0999	42.0881	45.1328	34.9465	51.7297	38.5187	44.7644	40.318	36.1326	36.6165
Cre03.g191150_4532.1.p	Cre03.g191150_4532.1.p		17345	R.AEAEAEAAAEAAISR.K	36.5094	40.1295	45.397	41.2253	44.7102	43.632	44.2203	47.8698	40.7496	49.7528	37.632	47.2197
Cre06.g266900_4532.1.p	Cre06.g266900_4532.1.p		35025	K.SWFEQQLSFSAK.A	40.61	43.4374	45.7638	46.7935	46.2652	114.043	52.9725	49.4984	38.9772	46.5648	42.5679	32.6411
Cre11.g467712_4532.1.p	Cre11.g467712_4532.1.p	SAGA1	31462	R.ALLFSCPWNQPDNTTR.I	23.8913	24.649	19.3696	13.1937	5.93016	11.6516	16.8443	16.2366	10.6659	18.8965	21.4316	19.1441
Cre14.g801627_4532.3.p	Cre14.g801627_4532.3.p		45230	R.IIAPVVDEIAGEYK.D	97.0868	90.5006	106.89	85.699	94.5791	96.5428	105.135	116.283	113.971	77.7204	79.8854	140.036
Cre17.g698000_4532.1.p	Cre17.g698000_4532.1.p	ATP2	8514	K.CTLVYGQMNEPPGAR.A	53.1254	61.1717	50.2548	62.23	51.4073	33.193	72.4206	51.4892	69.0109	37.043	63.6218	78.431
Cre17.g698000_4532.1.p	Cre17.g698000_4532.1.p	ATP2	8019	R.EM*IESGVIK.L	47.2317	41.1791	38.8549	41.6283	42.5294	19.2252	57.1767	48.5191	63.9796	31.9872	48.3198	54.2746
Cre17.g698000_4532.1.p	Cre17.g698000_4532.1.p	ATP2	8799	R.EM*IESGVIK.L	176.92	173.12	184.462	170.02	158.485	71.3392	230.13	194.08	208.983	116.659	221.9	284.594
Cre17.g698000_4532.1.p	Cre17.g698000_4532.1.p	ATP2	14341	R.EM*IESGVIK.L	98.6832	96.2395	95.9383	92.4267	96.1054	75.776	108.579	106.253	126.859	83.0932	136.387	139.518
Cre17.g698000_4532.1.p	Cre17.g698000_4532.1.p	ATP2	28578	K.IGLFGGAGVGK.T	90.2542	79.2728	83.9724	69.8941	79.296	106.447	81.1454	103.71	88.771	86.9177	68.7262	112.373
CreCp.g802323_4532.1.p	CreCp.g802323_4532.1.p		7535	R.AVSMNPTEGLM*R.G	42.0965	46.7735	52.7456	38.0629	31.5234	44.0481	42.6902	53.049	48.2603	47.3729	44.9439	49.8001
CreCp.g802323_4532.1.p	CreCp.g802323_4532.1.p		7076	R.GMEVVDTGK.P	177.596	198.784	199.825	123.01	55.5235	57.212	116.855	202.559	206.396	192.914	179.545	243.18
CreCp.g802323_4532.1.p	CreCp.g802323_4532.1.p		36810	R.IFNVLGEPVDNM*GNVK.V	46.5067	37.5596	40.2085	32.3975	33.2655	51.3886	33.7585	40.0636	39.2866	45.5773	27.1108	38.2874
Cre12.g520300_4532.1.p	Cre12.g520300_4532.1.p		2854	R.LRDEVAK.Y	19.4828	15.7979	15.4437	18.7683	17.5608	18.5954	15.1657	9.2573	10.4173	22.7626	18.0714	7.01153
Cre10.g424400_4532.1.p	Cre10.g424400_4532.1.p		18955	K.DVEVTEGVPEEMDVS.-	18.7859	24.734	16.4466	18.0334	24.5263	22.5326	18.8521	19.1013	21.3247	26.2358	18.4398	16.8326
Cre12.g491250_4532.1.p	Cre12.g491250_4532.1.p		25088	K.SRQGDDFK.A	125.164	103.569	107.084	94.6986	115.845	137.744	121.965	81.8355	121.142	97.0486	86.5956	95.9179
Cre07.g331550_4532.1.p	Cre07.g331550_4532.1.p	PST1	7936	R.AEAPTM*LDYK.I	43.3398	38.5154	43.1201	35.5846	26.4218	8.24759	41.8982	45.427	54.8512	31.0395	47.448	56.9129
Cre07.g331550_4532.1.p	Cre07.g331550_4532.1.p	PST1	15926	R.AEAPTMLDYK.I	52.1559	52.7983	55.7234	37.762	46.7254	20.7927	54.5271	51.5966	69.5081	49.3198	62.2125	56.0667
Cre07.g331550_4532.1.p	Cre07.g331550_4532.1.p	PST1	9405	K.LGGLDAM*QELNR.Q	49.0357	46.2876	40.7312	40.627	49.9848	29.003	46.3895	54.8309	58.2314	41.1954	46.0316	47.057
Cre07.g331550_4532.1.p	Cre07.g331550_4532.1.p	PST1	16613	K.YGIIYAGAQK.N	182.986	174.388	176.465	148.864	172.359	254.353	174.355	194.348	181.544	171	141.744	158.983
Cre07.g331550_4532.1.p	Cre07.g331550_4532.1.p	PST1	17555	K.YGIIYAGAQK.N	49.6128	49.082	51.353	43.8258	45.9269	65.3018	45.3689	57.3818	58.1521	54.6871	56.6844	60.1384
Cre01.g027600_4532.1.p	Cre01.g027600_4532.1.p		6379	R.AEAQGAAEVAQEDV.-	18.965	23.8735	22.4453	19.9161	15.4999	21.278	15.2388	16.1386	20.5869	17.4872	23.0555	20.983
Cre02.g143650_4532.1.p	Cre02.g143650_4532.1.p		26064	R.TLVSALIR.N	10.2041	9.52849	6.86487	11.6295	10.7742	8.97432	13.9642	13.5625	21.1194	10.5125	13.3272	18.3245
Cre17.g712300_4532.1.p	Cre17.g712300_4532.1.p		13260	R.IADLPPPPPPR.G	82.5213	77.4967	98.0126	76.4901	50.655	65.5467	64.5119	74.8521	78.6213	75.4745	64.5423	80.5772
Cre17.g712300_4532.1.p	Cre17.g712300_4532.1.p		7279	K.QPQQEEAAPADAGAAADAAAPEANGAAAEAGSDAAAASPAR.N	12.4516	13.202	14.1024	14.345	5.21756	9.07919	13.9615	8.81619	13.6412	14.2717	11.8607	11.6025
Cre01.g041550_4532.1.p	Cre01.g041550_4532.1.p		41768	K.AEAVPAPPILAFK.A	50.7476	54.8724	69.0594	51.0186	35.3042	32.0141	23.2978	18.687	30.578	32.2734	61.2933	48.5452
Cre01.g041550_4532.1.p	Cre01.g041550_4532.1.p		43503	R.ALLWCLQEVAAGM*AHLHSLNIIHGDLK.P	13.1015	23.2797	14.825	16.3237	9.15928	5.13676	10.8448	11.0242	15.8863	8.02782	10.8551	17.1952
Cre16.g679900_4532.1.p	Cre16.g679900_4532.1.p		2453	K.AEDAEAQPAEGAEGAEAKPESGGEGAAPPR.Q	79.8256	99.2273	95.1125	107.37	82.106	63.3997	74.3789	98.664	81.5617	104.708	83.4965	83.8711
Cre15.g639150_4532.1.p	Cre15.g639150_4532.1.p		1896	K.AEDCDDAIR.E	48.9665	39.2006	39.9171	47.0508	45.461	35.5072	45.0474	33.4377	39.6377	24.2651	42.0125	48.4557
Cre15.g639150_4532.1.p	Cre15.g639150_4532.1.p		39088	R.GSDQAVTATELYDFIQK.I	10.0147	13.5954	14.7812	14.0949	15.2622	18.3527	7.88849	12.1328	12.3931	10.9295	10.8164	9.70315
Cre01.g051100_4532.1.p	Cre01.g051100_4532.1.p		4465	R.GLQQTQINDK.F	14.9409	14.8035	14.2444	11.3482	10.4919	14.9407	14.2325	11.4	11.0692	13.2232	15.3086	12.9991
Cre13.g567700_4532.1.p	Cre13.g567700_4532.1.p	HAV	11049	K.ATIAGGGVIPHIHK.S	266.201	362.456	260.316	242.199	102.112	134.229	223	206.13	423.778	298.29	317.74	257.022
Cre12.g515850_4532.1.p	Cre12.g515850_4532.1.p		11576	K.FSTSGDVGTANVTLR.H	120.567	151.946	111.1	153.828	82.1174	63.7178	174.069	60.6437	62.7393	383.378	58.8576	68.8753
Cre12.g515850_4532.1.p	Cre12.g515850_4532.1.p		14531	R.YLNNFAK.A	13.9057	14.682	13.0454	19.0505	8.27775	11.158	14.5546	8.3921	10.6825	56.5342	10.103	9.54202
Cre08.g358580_4532.1.p	Cre08.g358580_4532.1.p	CMP1	3716	K.AELTTM*M*K.S	30.0525	36.4694	42.0165	39.1965	51.7017	63.7179	34.4414	36.6314	34.3003	37.4429	35.3462	34.1067
Cre08.g358580_4532.1.p	Cre08.g358580_4532.1.p	CMP1	16874	K.YASLLM*SGK.T	256.071	215.55	249.985	204.209	207.602	358.782	234.136	225.499	218.786	203.347	231.979	199.264
Cre01.g001650_4532.1.p	Cre01.g001650_4532.1.p		21328	K.QLFAAAEAGDVEALRR.A	11.5782	13.7968	13.4635	12.0644	6.50033	13.7672	14.4891	12.9079	15.088	15.4238	19.1536	14.8256
Cre11.g482001_4532.2.p	Cre11.g482001_4532.2.p		12372	R.AEEEELAAELR.R	13.1702	10.5697	13.3413	16.6669	22.0948	12.0768	20.9676	16.6199	10.5443	11.1275	12.1153	14.3242
Cre11.g482001_4532.2.p	Cre11.g482001_4532.2.p		1128	R.RAEEAAAAEEAR.V	35.0257	36.4312	33.6411	41.7741	29.2068	23.3312	34.0477	45.614	31.768	31.7467	35.3523	37.6899
Cre11.g482001_4532.2.p	Cre11.g482001_4532.2.p		6772	K.RAEEEELAAELR.R	23.1635	17.7416	17.472	19.4825	19.6543	16.5241	15.6904	27.756	15.9555	17.1448	21.5436	24.3472
Cre08.g364250_4532.1.p	Cre08.g364250_4532.1.p		45858	K.SVDVGEYVLMGDLEAYSCK.L	13.3059	12.5966	13.5619	18.5203	10.8005	6.24724	10.4181	12.609	16.9918	14.1339	10.696	14.4903
Cre13.g564250_4532.1.p	Cre13.g564250_4532.1.p	EIF3A	15398	K.AVTM*M*SPTPLPLSAADAQR.R	24.6145	21.2952	21.8102	21.9711	31.5728	43.4712	27.147	29.7154	15.0827	25.0327	26.0831	17.5745
Cre13.g564250_4532.1.p	Cre13.g564250_4532.1.p	EIF3A	8012	K.EALLQYR.N	26.2638	25.8992	26.658	27.321	29.6504	35.1936	29.2068	29.5553	25.5226	30.1888	29.1916	23.7697
Cre13.g564250_4532.1.p	Cre13.g564250_4532.1.p	EIF3A	1031	R.EEEIERR.K	136.157	145.18	114.153	142.441	171.212	171.042	184.671	135.712	91.1147	144.046	106.926	71.5002
Cre13.g564250_4532.1.p	Cre13.g564250_4532.1.p	EIF3A	456	K.EQQEM*ER.R	23.1236	15.8181	18.5259	25.1028	17.6023	11.7679	24.6213	18.6925	18.0436	20.0838	29.8475	16.8819
Cre10.g430850_4532.1.p	Cre10.g430850_4532.1.p		3186	K.AEEDGGVETDLGGR.K	58.9213	54.014	62.8404	69.487	84.7683	63.0963	67.1787	71.9664	88.7677	73.4569	74.7418	88.6573
Cre10.g434700_4532.1.p	Cre10.g434700_4532.1.p		5304	R.GLAGSIPR.T	55.7673	47.3817	54.6614	53.3474	26.8005	41.7639	21.0089	26.7715	26.5337	68.1266	49.3841	44.5208
Cre16.g685500_4532.1.p	Cre16.g685500_4532.1.p		1460	K.AEEGADAAAGSGGAAATSSGGDCR.V	65.5158	71.2464	72.4722	77.0363	92.9265	54.2029	74.7178	75.6676	58.2418	54.2312	67.1702	70.8122
Cre12.g532550_4532.1.p	Cre12.g532550_4532.1.p	RPL13A,RPL13a	13472	K.AFEGIPHPYDK.V	176.538	173.71	165.93	190.72	210.761	203.905	203.369	197.106	201.299	241.997	222.646	124.697
Cre12.g532550_4532.1.p	Cre12.g532550_4532.1.p	RPL13A,RPL13a	16438	K.RLVVPDALK.V	58.2773	48.5188	56.7789	53.0573	99.7461	125.306	77.2762	64.901	49.7561	72.55	71.5506	46.7345
Cre12.g505950_4532.1.p	Cre12.g505950_4532.1.p		2948	K.AEEKPNPLR.K	55.7927	56.3029	53.0141	86.9356	91.2248	83.7145	73.3092	53.0607	48.4969	37.3331	45.6943	55.1143
Cre17.g698365_4532.1.p	Cre17.g698365_4532.1.p		17118	K.QLVAQWK.S	51.9409	53.6688	45.9786	47.8661	42.0455	31.3442	49.3208	53.8514	48.5539	43.5497	63.1352	72.9547
Cre01.g032000_4532.1.p	Cre01.g032000_4532.1.p		29000	K.LAALLATPNNDVR.V	24.5829	21.5	27.671	18.8594	6.37595	14.9032	22.2208	27.0799	12.775	21.7571	30.3458	22.8704
Cre09.g394750_4532.1.p	Cre09.g394750_4532.1.p	PRPS1	7947	K.AEEMAEQFRK.R	22.3023	22.9582	14.9334	21.773	14.6949	16.3385	29.4551	29.9696	32.8236	17.7281	29.6738	32.1583
Cre09.g394750_4532.1.p	Cre09.g394750_4532.1.p	PRPS1	10689	K.TPLEALRPGM*K.R	21.8956	20.9674	22.7526	15.7885	23.0888	15.9145	29.1032	34.3241	30.4583	16.0851	29.1205	26.0041
Cre13.g573050_4532.1.p	Cre13.g573050_4532.1.p		30037	R.NPDEFYFAMEK.A	46.3097	52.2766	54.6874	36.8026	45.0271	11.1814	65.8875	53.6376	65.444	58.1007	85.4172	71.598
Cre02.g073500_4532.1.p	Cre02.g073500_4532.1.p		1248	R.AEESVDASR.T	18.1349	16.6971	17.6771	17.5075	17.4944	12.5422	13.6195	20.0577	23.2481	18.4809	23.2355	32.1002
Cre03.g200991_4532.1.p	Cre03.g200991_4532.1.p		9606	R.AEFAFAR.Y	28.2869	20.7433	22.3525	27.2544	23.8647	21.2142	19.4637	21.4458	23.3807	22.6554	24.4293	24.3535
Cre17.g717950_4532.1.p	Cre17.g717950_4532.1.p		35579	K.WVAPSWGAVGDQTLK.V	133.038	131.998	225.69	179.064	161.925	364.22	99.1293	166.808	72.9592	191.555	90.4461	66.5296
Cre17.g717900_4532.1.p	Cre17.g717900_4532.1.p		41414	K.WQAPSWGAVGEFTVK.A	61.3685	69.884	103.439	94.5126	95.4824	160.153	45.9562	67.3901	37.8503	81.0731	43.5609	38.2413
Cre14.g620702_4532.1.p	Cre14.g620702_4532.1.p		7172	K.AEFYADDK.K	169.703	134.571	197.353	205.168	263.594	309.01	112.169	114.451	126.83	154.814	162.212	90.6131
Cre14.g620702_4532.1.p	Cre14.g620702_4532.1.p		14523	R.AITGVYVQPK.T	27.8055	19.6226	34.3333	30.8702	35.0734	59.0257	14.1845	13.2864	22.1997	25.8173	23.9909	12.743
Cre14.g620702_4532.1.p	Cre14.g620702_4532.1.p		16296	K.ATPLNWSK.D	31.6838	24.1382	38.7549	34.0873	56.1401	71.9734	19.3851	27.9399	18.8866	25.8516	30.8075	17.3908
Cre14.g620702_4532.1.p	Cre14.g620702_4532.1.p		38547	K.WLSATWGAVDEQTVK.A	27.1219	14.6881	27.007	21.249	29.0444	46.9327	13.9039	16.6343	13.787	18.5047	21.0756	11.6509
Cre14.g620600_4532.1.p	Cre14.g620600_4532.1.p	PHC2	9431	K.LSAKVPAGCTDYCCSK.A	6.55211	8.08479	17.0669	14.8453	25.2917	30.6086	4.67186	7.5228	5.98811	11.3164	12.3989	6.26405
Cre14.g620600_4532.1.p	Cre14.g620600_4532.1.p	PHC2	19479	K.NCCPLFAAAQP.-	48.0578	28.8134	53.6897	45.1622	77.7598	102.088	18.8041	25.6743	30.608	37.3184	33.6736	17.3164
Cre14.g620600_4532.1.p	Cre14.g620600_4532.1.p	PHC2	4462	K.VPAGCTDYCCSK.A	17.9985	11.1945	20.4381	20.7515	28.4764	33.7285	7.03676	10.3743	9.3141	15.6342	12.5077	7.77535
Cre07.g800860_4532.1.p	Cre07.g800860_4532.1.p		13165	R.VFEGLSCSAADAR.E	62.6618	61.3589	64.6515	61.6511	53.495	78.2149	52.0143	19.5175	29.1502	5.7757	35.1777	53.2488
Cre06.g291600_4532.1.p	Cre06.g291600_4532.1.p		8853	K.SPPEDPADVSFAEGQEEAER.S	26.7617	33.8638	32.0795	35.6828	35.4427	23.9638	37.931	23.4533	30.7349	34.1241	29.4229	35.2984
Cre05.g238650_4532.1.p	Cre05.g238650_4532.1.p	PHC5	24419	K.AEFYFDYNMR.W	22.6058	16.8611	15.0235	13.3711	15.7955	16.5299	16.7658	14.7845	40.0142	14.098	46.9451	35.9093
Cre05.g238650_4532.1.p	Cre05.g238650_4532.1.p	PHC5	32775	K.AGPACAPPTTPFPFCVCNK.Q	57.96	30.0061	39.9742	26.6305	62.0311	50.9252	33.731	34.9605	53.0414	21.145	71.8996	61.232
Cre17.g722750_4532.1.p	Cre17.g722750_4532.1.p		19867	R.DNYVAVSYDLK.H	101.695	78.3708	92.8482	90.1327	122.867	133.849	101.849	77.072	106.534	88.5058	102.907	82.3804
Cre07.g353000_4532.1.p	Cre07.g353000_4532.1.p		1088	R.AEGAEDTAPR.V	26.8846	25.8078	32.1404	32.7922	15.8128	14.3648	11.1278	11.0993	18.1037	33.7669	19.8708	18.4748
Cre03.g201100_4532.1.p	Cre03.g201100_4532.1.p	FHL1,FHL6,FTSHi1	24348	R.FEVVYEVPQPGPSAR.M	51.9564	48.0739	49.2603	47.468	53.4701	55.0686	44.0828	46.0739	42.1296	48.88	51.2846	42.3501
Cre01.g050100_4532.1.p	Cre01.g050100_4532.1.p		25273	K.AIGSAWQFTQPAGK.G	39.549	40.5474	35.8127	39.1467	20.2708	18.7795	29.6559	34.5278	40.3983	37.077	33	36.105
Cre01.g050100_4532.1.p	Cre01.g050100_4532.1.p		20984	R.DAAVIM*CDFVK.M	59.9095	48.0298	45.5459	63.6192	31.8782	42.8	51.0086	41.6377	58.384	45.616	38.1407	47.0409
Cre07.g351300_4532.1.p	Cre07.g351300_4532.1.p		3054	R.DAEPAGDQPTAAPAPVQGGDAPAEGGEGQR.K	13.0788	11.4073	18.2931	10.2628	33.0315	23.4405	22.195	18.3537	19.8594	18.6801	27.9491	23.1045
Cre07.g351300_4532.1.p	Cre07.g351300_4532.1.p		4280	K.TEPENLDPAEAAR.R	64.8593	61.1485	68.4595	72.0072	117.26	72.6143	96.2082	82.6185	93.7542	88.1684	103.503	87.6448
Cre06.g251200_4532.1.p	Cre06.g251200_4532.1.p		2787	K.AEGGEAPDDMGGMR.D	9.14443	8.58277	14.0028	10.7577	15.3761	5.12161	12.5309	13.6236	11.2742	11.4999	20.1755	23.3964
Cre02.g098800_4532.1.p	Cre02.g098800_4532.1.p		11766	K.AEGLLGGVAAEHQEAAK.Y	48.6712	48.3055	50.8375	51.2911	19.6819	22.0698	33.6609	25.1262	32.0806	52.3222	26.9283	40.9997
Cre12.g553550_4532.1.p	Cre12.g553550_4532.1.p		12577	R.PTFETPPLR.L	13.0999	16.6996	21.1075	23.6108	20.0066	19.6483	15.449	24.3712	21.1682	19.9396	17.2844	15.907
Cre09.g416350_4532.1.p	Cre09.g416350_4532.1.p		9724	K.CEVTMDM*IK.D	24.3242	32.6738	17.786	19.595	10.6564	0	23.2772	17.9791	21.8737	16.1836	28.455	35.3964
Cre09.g416350_4532.1.p	Cre09.g416350_4532.1.p		19300	K.CEVTMDMIK.D	23.274	30.6859	23.3736	17.0311	8.86687	0	27.4066	19.5997	19.2665	22.7727	33.1307	28.7032
Cre13.g582201_4532.1.p	Cre13.g582201_4532.1.p		11525	R.AEGVITGWR.D	17.2886	17.829	11.0193	19.0649	20.5494	12.9888	14.1133	14.0361	16.9139	12.7609	13.3241	14.5682
Cre13.g580500_4532.2.p	Cre13.g580500_4532.2.p		15318	K.HAFIGLGFR.E	14.8529	15.734	16.124	14.2312	8.75041	7.44795	18.8445	18.5638	17.2351	11.368	24.4412	21.8222
Cre13.g580500_4532.2.p	Cre13.g580500_4532.2.p		11001	R.TDASGFTTGLDEYRK.Y	24.6204	30.8236	22.5773	29.8639	31.5388	19.0302	32.9529	38.9195	33.9943	20.1594	29.2772	34.3821
Cre07.g318350_4532.1.p	Cre07.g318350_4532.1.p		13510	R.GITVAQETGMYTNEK.I	110.857	119.62	111.752	100.392	123.942	58.1956	234.849	169.611	149.792	101.441	250.847	168.058
Cre14.g614900_4532.1.p	Cre14.g614900_4532.1.p	TSQ1	43554	R.LGYFAVDTQSAAGALVFNR.T	15.9331	15.235	12.7164	17.8637	17.7115	19.0232	13.8507	15.1538	16.6575	19.5221	21.325	13.1378
Cre14.g614900_4532.1.p	Cre14.g614900_4532.1.p	TSQ1	32291	R.LYDTLFK.S	73.947	67.1208	78.6911	68.5967	83.5335	82.9784	62.0082	68.5856	64.8546	72.6335	69.7452	61.8092
Cre06.g283500_4532.1.p	Cre06.g283500_4532.1.p		6930	K.APGSTVDAAVAGK.L	120.125	148.97	139.449	153.595	143.684	125.316	144.499	140.055	195.598	116.314	170.133	209.52
Cre06.g283500_4532.1.p	Cre06.g283500_4532.1.p		6368	R.LALDAANAR.I	138.591	144.927	154.604	163.34	150.818	166.719	160.132	136.491	183.478	107.674	145.304	186.829
Cre03.g169900_4532.1.p	Cre03.g169900_4532.1.p		27591	K.SLDYQQYFDSPLR.A	40.729	41.1887	32.5663	41.9912	28.0803	30.2874	29.7965	29.1198	41.1994	39.3385	29.3241	40.8667
Cre16.g689087_4532.1.p	Cre16.g689087_4532.1.p		16169	K.TAFGSPQPEPLPEK.P	125.726	113.616	120.446	120.787	122.81	135.451	57.1162	62.1712	49.2792	84.7622	100.11	55.877
Cre17.g737200_4532.1.p	Cre17.g737200_4532.1.p		14273	R.AVLQEEIAK.E	81.0694	83.8632	80.7632	81.1488	73.8981	71.3707	64.5253	79.0399	64.8243	77.2024	100.355	102.886
Cre17.g737200_4532.1.p	Cre17.g737200_4532.1.p		26102	R.FDYIAAQANEAAAVAHAER.Q	29.0065	43.4167	31.7838	28.7205	27.8239	15.5729	26.1309	27.1986	44.0033	33.9602	45.7603	49.2876
Cre03.g167550_4532.1.p	Cre03.g167550_4532.1.p		21150	K.AVAEATINELK.A	81.3943	91.8249	60.9926	96.3017	105.064	97.1309	116.097	125.821	69.7977	120.154	100.072	93.2271
Cre08.g364800_4532.1.p	Cre08.g364800_4532.1.p		5218	K.GLIDSAAM*AR.L	73.1313	83.4309	64.6586	82.7145	30.9677	17.3885	56.562	65.0001	85.4515	75.6661	71.1309	77.2492
Cre08.g364800_4532.1.p	Cre08.g364800_4532.1.p		8417	K.GLIDSAAMAR.L	239.611	224.82	185.925	196.8	78.6229	39.2106	150.847	167.679	254.613	210.864	177.608	205.919
Cre08.g364800_4532.1.p	Cre08.g364800_4532.1.p		6038	R.PLTEAEK.A	36.7327	33.875	34.7556	31.4001	32.4332	33.08	39.3871	42.755	28.5862	35.1028	32.6376	33.4928
Cre08.g364800_4532.1.p	Cre08.g364800_4532.1.p		17653	K.SPAVLLK.G	111.29	97.0708	107.148	93.6975	94.3988	90.4865	89.9697	96.0156	98.6645	114.624	88.4074	89.4717
Cre03.g158150_4532.1.p	Cre03.g158150_4532.1.p		6640	R.AELEAAEQEELERR.A	32.4199	31.1785	27.1438	24.4076	26.7576	18.2062	32.8967	22.9072	29.4451	34.9536	29.3778	22.753
Cre03.g158150_4532.1.p	Cre03.g158150_4532.1.p		41264	R.VYEEFVESFSSAPEPK.R	48.3772	42.1595	53.9146	44.3541	48.5002	32.865	46.467	53.4494	50.2725	54.733	42.205	46.6567
Cre03.g158150_4532.1.p	Cre03.g158150_4532.1.p		15014	K.WLLQEQDQDAR.L	16.0784	23.6624	21.2041	23.5594	12.8179	17.2857	11.492	21.1077	17.3092	25.4984	20.0426	17.2376
Cre11.g478528_4532.1.p	Cre11.g478528_4532.1.p		5478	R.AELEADMEER.K	24.3096	25.6792	32.916	30.8319	20.2562	24.1082	29.2939	26.1754	29.0882	35.2011	24.6331	30.6533
Cre03.g195200_4532.1.p	Cre03.g195200_4532.1.p		15726	K.TMDQVDFPK.L	64.5641	69.2701	35.7028	60.1527	21.8468	13.9265	41.5742	36.7818	53.0834	55.3246	18.2876	44.1068
CreCp.g802311_4532.1.p	CreCp.g802311_4532.1.p		11607	K.LVINASTSK.S	41.0987	37.8589	52.8842	39.3091	53.562	68.0484	32.3912	35.7445	32.055	46.3159	28.4453	18.439
CreCp.g802311_4532.1.p	CreCp.g802311_4532.1.p		10708	K.NIFTTNK.V	31.3951	30.0392	30.5967	35.5052	39.842	41.6467	29.4124	30.5203	25.9939	38.5736	22.4848	17.5758
Cre06.g278105_4532.1.p	Cre06.g278105_4532.1.p		7668	K.AELIINNR.L	10.5338	7.70261	6.17984	10.4727	14.3641	13.0454	13.4386	11.7907	15.2537	6.26248	13.5935	13.3585
Cre07.g340350_4532.1.p	Cre07.g340350_4532.1.p	ASA1	11110	K.LSAGDQELVSK.A	185.979	162.838	171.339	162.365	218.267	225.028	180.533	195.18	211.731	125.673	172.228	162.502
Cre06.g284700_4532.1.p	Cre06.g284700_4532.1.p		20531	R.GGYM*EVTGFPEPVK.D	27.7616	24.6315	30.3973	25.1872	41.4369	41.2588	27.5303	29.3415	27.7633	36.4014	21.1062	29.7393
Cre11.g476650_4532.1.p	Cre11.g476650_4532.1.p		28340	R.DFSITDASVPPPLR.G	30.8834	23.681	24.303	23.4774	16.3516	23.4254	36.1784	28.4138	32.3767	24.0089	22.9369	31.0559
Cre12.g543303_4532.1.p	Cre12.g543303_4532.1.p		41727	R.NADGSLYLPDGELGELAANTSAFNK.L	22.0113	27.3939	23.8194	19.9074	18.3789	14.825	16.9736	17.0602	18.2096	20.3893	24.9884	14.9576
Cre04.g224250_4532.1.p	Cre04.g224250_4532.1.p		19988	K.WDEVSSTLAYR.V	29.1001	25.5075	32.3621	32.364	18.4944	15.6467	22.6295	26.2811	20.6232	25.8744	29.4029	32.5276
Cre03.g177950_4532.1.p	Cre03.g177950_4532.1.p		2280	R.AEMAEAEADR.L	10.664	16.8658	13.549	10.5314	16.0778	4.88124	11.3367	11.1968	15.0776	12.2692	12.9715	20.7565
Cre02.g087700_4532.1.p	Cre02.g087700_4532.1.p		1057	K.GPEECSPDGR.L	73.5998	78.2021	74.8754	78.2524	59.5686	60.3531	71.8073	56.2598	94.5886	54.6339	34.1918	98.2052
Cre02.g087700_4532.1.p	Cre02.g087700_4532.1.p		43154	K.KYPDVSYADLFQM*ASATAIEASGGPK.I	25.9334	40.1285	28.9714	36.4171	18.9009	9.07947	33.9905	23.4814	44.5327	16.9666	9.51092	42.8508
Cre03.g161400_4532.1.p	Cre03.g161400_4532.1.p		6711	K.TADGGHAEIYLK.R	65.7363	61.5662	71.7422	65.6865	58.8831	82.3152	55.8525	64.7684	80.3383	62.6871	90.9774	81.3541
Cre10.g420900_4532.1.p	Cre10.g420900_4532.1.p		4514	R.DICGSAVTGSGK.T	47.5613	44.3086	53.9259	51.4606	65.7467	48.7151	49.2395	54.5387	40.4288	61.7422	57.106	58.2233
Cre10.g420900_4532.1.p	Cre10.g420900_4532.1.p		29054	R.GDTAFLLATDVAAR.G	46.3862	43.4867	58.8275	53.9713	57.3523	70.6585	58.5641	58.8429	43.2551	67.8664	70.3961	34.9102
Cre02.g084650_4532.1.p	Cre02.g084650_4532.1.p		22331	R.LQLAAVMSGQR.L	43.8993	46.3433	37.738	56.6908	32.4012	31.0223	48.4186	39.1341	45.0504	46.5684	49.3301	53.1661
Cre12.g540076_4532.1.p	Cre12.g540076_4532.1.p		20814	K.AVQNWVVPK.V	37.7611	41.4143	35.9798	40.1496	21.5098	24.8535	39.0283	33.09	29.3343	56.7206	36.9695	31.113
Cre03.g210513_4532.1.p	Cre03.g210513_4532.1.p		36300	R.IDGITECATVDTLAPFR.S	20.6111	19.4207	25.156	20.5289	20.5657	105.29	28.0296	15.7358	12.1767	21.9524	15.1428	11.163
Cre03.g210513_4532.1.p	Cre03.g210513_4532.1.p		23412	R.WYLANPDFHK.R	28.4792	46.8475	46.818	29.2543	22.3649	101.893	52.2033	14.015	17.5101	34.9105	31.0939	15.4516
Cre12.g545177_4532.1.p	Cre12.g545177_4532.1.p		3159	K.LAAQEAEAARK.A	17.66	23.57	19.2164	11.9518	17.5506	22.0629	14.3222	19.2399	14.7522	19.0527	17.2828	20.702
Cre12.g545177_4532.1.p	Cre12.g545177_4532.1.p		16413	R.MEQQVQALTDK.H	41.3799	41.9057	52.4744	50.103	36.4122	26.0677	48.606	36.3207	57.2025	52.2494	38.8412	55.2334
Cre03.g203850_4532.1.p	Cre03.g203850_4532.1.p		20254	K.HAAELNM*QTVASLNIAYTEEK.G	14.6703	12.8647	12.166	7.21708	15.4087	18.3404	13.9231	17.3616	16.2006	10.929	12.0198	14.1516
Cre03.g203850_4532.1.p	Cre03.g203850_4532.1.p		45193	K.LLLTYQGQDLAVMTVDSK.F	30.464	29.6358	18.4628	18.1819	15.9213	18.9402	17.958	28.0046	16.6812	28.3675	18.2029	20.8178
Cre03.g203850_4532.1.p	Cre03.g203850_4532.1.p		17742	R.STLPANQDVLAFQCR.N	89.2605	88.3536	81.5064	76.4975	67.149	97.4097	79.5666	103.853	72.313	89.7974	63.6003	86.4924
Cre03.g203850_4532.1.p	Cre03.g203850_4532.1.p		18007	K.YYIGGPIK.G	49.349	44.3167	39.6947	36.3776	30.9921	57.7316	44.0357	55.8016	40.5799	55.7914	33.2888	33.0468
Cre06.g269950_4532.1.p	Cre06.g269950_4532.1.p	CDC48,EZY21,NSG14	25404	R.ELVELPLR.H	161.973	188.508	185.141	194.663	166.492	340.817	212.94	155.343	199.249	202.078	179.91	175.105
Cre06.g269950_4532.1.p	Cre06.g269950_4532.1.p	CDC48,EZY21,NSG14	5746	K.FTHGFSGADM*TEICQR.A	13.0186	19.0508	12.5744	13.2807	9.44854	5.00829	14.8207	8.54227	11.4524	14.4187	11.0257	19.8364
Cre06.g269950_4532.1.p	Cre06.g269950_4532.1.p	CDC48,EZY21,NSG14	12350	K.FTHGFSGADMTEICQR.A	28.3057	34.2918	21.444	24.8772	18.9616	4.97015	19.8848	24.9508	32.871	27.8808	24.5455	35.1766
Cre10.g450400_4532.1.p	Cre10.g450400_4532.1.p	NUO5	47517	K.DIVNILDTIK.K	35.5133	33.1969	47.3515	39.735	38.7405	42.56	44.067	36.7526	29.6615	31.2505	33.7353	48.2467
Cre04.g230830_4532.1.p	Cre04.g230830_4532.1.p		7674	K.AEQDAAYEAALAEDR.R	33.3412	36.0227	41.4769	39.5935	30.3937	25.453	36.2691	46.2719	29.9315	43.8683	37.9621	28.4551
Cre09.g410650_4532.1.p	Cre09.g410650_4532.1.p	HIS1	35635	K.LGGSGVLVQPM*TYIFDEEPER.W	21.6783	17.9767	19.0741	22.8256	27.3768	37.9013	22.7264	21.9652	16.8957	21.1173	17.5196	16.0893
Cre09.g410650_4532.1.p	Cre09.g410650_4532.1.p	HIS1	15794	R.MAEDTQQLLK.D	25.8694	23.6979	26.4821	21.7523	22.3375	12.3839	35.4176	23.3262	37.7159	23.4219	24.9514	30.2456
CreCp.g802330_4532.1.p	CreCp.g802330_4532.1.p		13628	K.AISPLYSK.F	44.1026	39.4629	36.6705	32.224	52.8064	47.9447	32.4454	43.241	31.079	33.8409	33.8411	29.1324
CreCp.g802330_4532.1.p	CreCp.g802330_4532.1.p		18697	K.SLLSSSQNPLK.L	31.554	22.9452	25.0124	27.6003	18.2544	34.644	25.683	26.2657	20.0922	29.5442	28.497	18.672
Cre01.g036850_4532.1.p	Cre01.g036850_4532.1.p	PDY1	15055	R.VM*GDSTALSFVR.T	10.8259	15.7191	13.9539	11.0134	12.3076	15.9442	13.4464	14.4685	10.8462	12.2146	12.3147	8.64146
Cre11.g475050_4532.1.p	Cre11.g475050_4532.1.p		23736	R.ASGQPAPPGQVPAIALEPEK.M	46.505	56.0867	55.1762	56.1436	63.2235	39.4977	54.1177	54.8742	44.7575	59.6298	54.9795	52.3312
Cre07.g344400_4532.1.p	Cre07.g344400_4532.1.p		32569	R.AESLEDLLK.V	140.193	144.036	126.514	121.998	217.407	231.109	175.192	194.227	203.079	226.459	156.957	159.996
Cre07.g344400_4532.1.p	Cre07.g344400_4532.1.p		26009	K.EVAAAPPATAAGGYSGPGFTIK.T	25.2706	35.507	28.4981	29.037	43.8067	38.2672	45.9942	52.1485	47.8527	46.7101	38.4053	39.043
Cre07.g344400_4532.1.p	Cre07.g344400_4532.1.p		25798	R.TEIIDGEALRDMYK.A	25.6581	46.5015	22.8115	35.8823	24.6218	6.00253	25.6022	33.5181	31.1673	32.9482	29.0951	28.1843
Cre07.g344550_4532.1.p	Cre07.g344550_4532.1.p		33559	R.AESLEELLK.V	62.6588	57.2321	57.7229	51.5437	70.6353	99.7204	72.153	56.7862	65.3783	57.025	60.444	64.8599
Cre07.g344550_4532.1.p	Cre07.g344550_4532.1.p		34106	K.M*TELGIPVFNTPGANANAVK.E	30.8175	32.4167	18.2022	25.0105	16.7964	16.8017	29.7764	23.0603	42.693	32.3673	31.552	33.9975
Cre07.g344550_4532.1.p	Cre07.g344550_4532.1.p		34981	K.M*TELGIPVFNTPGANANAVK.E	29.0387	29.0309	13.1812	18.5367	11.9843	14.3008	24.5736	24.8438	32.8991	28.2586	23.5068	25.6014
Cre03.g154950_4532.1.p	Cre03.g154950_4532.1.p		24358	R.M*LNSAFNALAK.H	156.29	153.337	131.811	145.999	189.579	209.524	147.484	139.833	111.285	116.478	166.688	124.42
Cre03.g154950_4532.1.p	Cre03.g154950_4532.1.p		30148	R.YLTGDTLTEVDIK.L	46.5728	67.3265	46.1533	68.5993	68.1014	79.6264	48.4072	51.2744	49.7223	43.7343	83.5899	51.8671
Cre03.g182800_4532.1.p	Cre03.g182800_4532.1.p		4983	K.DM*GVLM*GK.G	150.867	151.876	171.988	179.38	460.768	490.842	211.423	190.109	161.959	139.556	150.43	185.651
Cre03.g182800_4532.1.p	Cre03.g182800_4532.1.p		8948	K.KPVM*IVEGK.M	25.1128	24.2735	29.865	28.1951	58.1989	50.2568	29.6675	23.8028	25.4152	17.5856	30.5314	27.999
Cre18.g749797_4532.1.p	Cre18.g749797_4532.1.p	FAP281	22570	R.DIATASAASLEALQSR.L	22.0486	27.3134	22.0647	17.8537	19.5568	17.5674	23.3873	24.5202	24.2172	14.3684	27.7108	29.5343
Cre18.g749797_4532.1.p	Cre18.g749797_4532.1.p	FAP281	21856	R.LDLAAADLAGR.Q	30.4397	30.5283	25.4495	31.1068	26.2843	21.3964	24.0582	42.1144	33.2517	13.5593	36.848	26.7864
Cre18.g749797_4532.1.p	Cre18.g749797_4532.1.p	FAP281	20996	K.QEALLNEIK.E	47.0813	52.1706	48.0697	42.864	48.159	48.2887	49.2317	61.389	60.7546	39.2047	77.1046	79.3479
Cre03.g143887_4532.4.p	Cre03.g143887_4532.4.p		20828	R.AEVADLFR.S	27.5944	30.08	31.0961	27.9275	33.8305	46.1918	31.435	31.7748	32.8318	36.2449	32.2965	28.809
Cre03.g143887_4532.4.p	Cre03.g143887_4532.4.p		12741	R.LQSGDATSLASWQR.I	14.5351	14.8133	10.1638	11.4151	15.3026	16.362	19.022	12.2363	14.7839	12.8952	15.9842	12.7028
Cre03.g143887_4532.4.p	Cre03.g143887_4532.4.p		10563	R.STIIGDTLCR.V	129.556	123.038	110.417	98.5387	115.397	120.437	114.803	114.134	134.452	110.714	118.66	109.865
Cre11.g475000_4532.1.p	Cre11.g475000_4532.1.p		42077	K.FQSVGLCNEGVTAFLK.A	50.4992	58.5592	47.3085	46.9559	42.5885	42.9116	53.5316	43.1999	64.6029	43.9459	61.7828	43.1868
Cre11.g475000_4532.1.p	Cre11.g475000_4532.1.p		8213	R.TLDMAGPDK.T	35.2959	28.9444	36.3934	32.9155	27.251	5.40076	35.2745	35.5525	38.9881	28.1854	55.782	46.4387
Cre11.g475000_4532.1.p	Cre11.g475000_4532.1.p		11466	K.YIEVEPK.Y	87.5025	95.5901	90.9208	93.6563	109.838	109.746	89.3216	97.4497	99.3841	85.5022	94.1488	104.38
Cre02.g104951_4532.1.p	Cre02.g104951_4532.1.p		19290	K.RIQGFDAILEER.D	28.4593	26.4667	28.6692	33.8329	23.3917	26.6144	43.2411	28.6905	23.013	57.2523	20.9784	14.9824
Cre16.g670050_4532.1.p	Cre16.g670050_4532.1.p		7113	R.ASQSGDGAGLGPSSSSGLPK.L	43.9822	42.3391	32.4535	47.423	43.0466	46.1716	45.3307	44.6114	60.9158	37.3173	39.4431	42.6283
Cre09.g411900_4532.1.p	Cre09.g411900_4532.1.p	SHMT3	42106	R.AEVEALATSFPM*PGL.-	33.232	36.4657	34.9434	24.1909	56.7186	110.729	35.512	42.1158	30.0249	35.9303	40.8991	30.5689
Cre09.g398882_4532.1.p	Cre09.g398882_4532.1.p		3380	K.PAAFDHEK.K	256.321	341.956	350.822	234.126	126.313	78.6579	180.168	421.163	373.867	255.014	364.504	335.855
Cre17.g723600_4532.1.p	Cre17.g723600_4532.1.p		14610	K.QQGISGFTETAQHLEK.V	21.1202	16.6018	15.537	17.2374	16.9941	10.2411	15.7541	17.7406	26.1594	18.2106	21.5852	26.6026
Cre12.g558900_4532.1.p	Cre12.g558900_4532.1.p	PETO	4431	K.AFQDDTPAAPPPKR.E	46.2004	47.3149	64.5996	43.4246	34.6102	56.5959	74.526	37.6095	40.6446	63.0955	37.5644	45.6298
Cre12.g530650_4532.1.p	Cre12.g530650_4532.1.p	GLN2	7455	K.GMIFNEM*R.S	25.9293	30.2502	31.2504	29.448	44.3735	19.0891	31.6531	37.6188	28.7917	35.4495	33.5498	31.347
Cre12.g530650_4532.1.p	Cre12.g530650_4532.1.p	GLN2	45949	R.IPLPVMLK.G	47.7347	40.5188	47.626	43.4999	28.8541	13.9094	43.2793	41.4861	51.5872	38.0184	53.4328	53.9674
Cre12.g530650_4532.1.p	Cre12.g530650_4532.1.p	GLN2	40791	K.VTAEDCWYGFEQEYTM*LAK.T	15.3941	11.8111	14.4743	10.2996	10.4451	7.61644	13.2526	16.5093	12.5697	11.079	16.9907	15.9157
Cre02.g141400_4532.1.p	Cre02.g141400_4532.1.p	PCK1	3139	R.EVDYESERLTENTR.A	10.826	15.3894	8.1909	20.2822	19.5749	8.98853	10.3003	20.8747	12.4018	1.6501	13.4723	11.8146
Cre02.g141400_4532.1.p	Cre02.g141400_4532.1.p	PCK1	9411	K.RPLIGDDEHVWSDK.G	387.268	336.261	346.937	300.623	221.7	170.67	377.722	494.502	459.508	35.1811	386.218	433.588
Cre16.g675602_4532.1.p	Cre16.g675602_4532.1.p		6150	K.AFAAGPDADK.V	217.785	254.064	221.985	265.468	201.435	192.121	202.664	204.962	161.628	232.115	155.624	132.162
Cre16.g675602_4532.1.p	Cre16.g675602_4532.1.p		4352	R.EYAYAAK.A	126.396	152.69	121.676	146.72	98.2712	84.2906	114.249	115.533	97.1248	131.525	89.7783	77.4614
Cre06.g278154_4532.1.p	Cre06.g278154_4532.1.p		23265	K.SYYYVFK.L	51.0967	49.3421	49.5033	44.3047	27.6048	28.4502	34.3655	36.6926	39.4504	52.0721	34.1379	36.2555
Cre02.g146700_4532.1.p	Cre02.g146700_4532.1.p		8207	R.AVDSFMGPR.T	35.0252	36.2599	30.9792	28.712	18.6608	1.39358	15.6552	13.1211	24.2013	23.1291	32.1153	36.2131
Cre02.g146700_4532.1.p	Cre02.g146700_4532.1.p		11170	K.PAPSSSSAPPPSSSSTAAPASSGWFGSR.P	62.9443	65.2018	82.0145	83.1734	72.4855	57.509	34.8013	43.2064	62.3235	30.7566	72.1529	73.3034
Cre16.g652400_4532.1.p	Cre16.g652400_4532.1.p	FAL18	30091	K.GYDITDYVPDVPK.E	31.4108	34.2251	30.6109	32.2288	46.826	27.9596	31.0818	51.8439	43.1361	36.7866	40.5253	48.3028
Cre17.g734050_4532.1.p	Cre17.g734050_4532.1.p		42496	R.ELGALFPPAAALAR.S	42.9703	39.5357	36.7327	36.5913	37.8116	46.9252	46.6888	39.3304	52.9884	47.9626	46.6255	43.1337
Cre01.g051250_4532.1.p	Cre01.g051250_4532.1.p		27128	K.AFAMFDK.D	17.502	22.3254	21.9047	18.6578	17.4793	6.15496	13.4662	13.2522	16.0914	17.0477	14.9895	18.4983
Cre07.g331500_4532.1.p	Cre07.g331500_4532.1.p	CLPR3	4023	K.ERLPDDM*LTENDEVR.L	29.0086	29.3232	26.2499	32.6056	47.8657	56.3959	38.243	40.3164	30.4811	29.8342	29.3054	30.6222
Cre07.g331500_4532.1.p	Cre07.g331500_4532.1.p	CLPR3	35162	R.KPPPPDLPSLLFDQR.I	13.4524	18.6736	19.0973	19.0186	20.5728	22.4899	15.0423	17.4043	13.6698	21.9333	21.8493	17.2698
Cre17.g734612_4532.1.p	Cre17.g734612_4532.1.p	MRP2	39906	R.YMLLDEFEDAPK.S	44.1698	43.0368	58.405	42.956	47.4177	28.0718	43.2669	26.4954	34.1421	50.9844	34.7066	23.2754
Cre02.g097800_4532.1.p	Cre02.g097800_4532.1.p	HLA3,MRP1	24227	K.FEVKPGQVVAVVGR.I	15.6557	68.1218	21.563	136.804	1.14828	29.3384	4.79606	0	25.8171	0	0	9.46586
Cre13.g578750_4532.1.p	Cre13.g578750_4532.1.p		14810	R.VTSGPDLSVEVNGM*K.L	34.4939	38.6225	50.3876	46.3498	107.514	96.6766	66.1738	53.5386	44.7182	38.1641	57.1969	59.8649
Cre06.g286800_4532.1.p	Cre06.g286800_4532.1.p		13919	R.AFDQLAAENPQPSK.L	81.6519	97.2938	68.1822	99.7699	26.3762	42.4647	29.7773	36.7818	25.6438	296.377	50.4359	42.9517
Cre16.g801958_4532.1.p	Cre16.g801958_4532.1.p		13955	R.AGLAFASAK.A	346.767	348.76	361.466	363.452	196.2	434.39	261.368	234.466	216.457	249.014	253.396	174.744
Cre16.g801958_4532.1.p	Cre16.g801958_4532.1.p		16715	R.TTALVGLSGAGK.S	76.7156	77.6911	95.2469	98.9971	34.4103	50.5884	51.4871	57.3063	57.7262	57.4646	48.3846	64.2354
Cre06.g285401_4532.1.p	Cre06.g285401_4532.1.p		1292	K.SASNTTGK.A	78.6072	81.4673	91.092	92.7711	137.353	114.65	114.588	103.502	105.137	111.642	97.6379	107.622
Cre01.g004300_4532.1.p	Cre01.g004300_4532.1.p		16536	R.FQQFPPGHFYNSK.T	25.5662	25.8894	26.2292	22.9246	22.3891	18.5682	24.3993	28.4967	29.2193	26.5823	33.645	30.3545
Cre01.g004300_4532.1.p	Cre01.g004300_4532.1.p		9881	R.GPDWSGM*HQFGNNFLAHER.L	20.9795	15.184	20.1163	16.1271	11.8488	4.84355	21.2911	21.023	30.2095	18.986	26.7204	26.5529
Cre01.g004300_4532.1.p	Cre01.g004300_4532.1.p		8029	K.STMAWGVEAR.V	16.3131	11.1155	12.9233	8.32314	5.89094	1.21007	13.4843	16.1924	14.9414	9.54907	18.2853	14.4209
Cre18.g749697_4532.1.p	Cre18.g749697_4532.1.p		10618	R.NMEVTGSFDK.M	14.738	16.3757	14.7408	17.3608	9.77247	11.3348	24.4021	12.9494	14.4724	18.2267	27.4401	17.4751
Cre02.g104900_4532.1.p	Cre02.g104900_4532.1.p		18540	K.IGLVGM*PNVGK.S	31.1991	30.7919	34.3869	26.3849	20.3519	42.4672	30.4944	33.4321	21.6417	29.3844	16.3766	19.7631
Cre02.g104900_4532.1.p	Cre02.g104900_4532.1.p		11058	R.ILEHLNK.E	46.5854	45.3049	47.7222	43.3402	31.4564	20.2022	56.3764	48.868	59.1956	48.8058	58.6876	63.2492
Cre04.g229700_4532.1.p	Cre04.g229700_4532.1.p		12705	K.AFEDIAK.H	40.4671	44.7651	37.2822	43.5506	34.9211	30.2477	44.3176	39.9308	36.8008	38.5981	30.6957	35.6594
Cre04.g229700_4532.1.p	Cre04.g229700_4532.1.p		17632	K.GAIPLVK.L	173.188	181.136	157.293	182.651	144.368	118.44	198.218	123.03	140.799	149.974	123.748	119.234
Cre04.g229700_4532.1.p	Cre04.g229700_4532.1.p		18707	K.GAIPLVK.L	54.1672	67.8887	69.3536	76.5125	57.1402	41.0465	81.7545	58.8891	41.4459	54.2781	48.3237	51.9964
Cre01.g055420_4532.1.p	Cre01.g055420_4532.1.p		34486	R.LCDLYENDSIFDK.F	43.0997	40.8924	46.9264	38.0186	28.4942	44.1968	43.5828	48.4528	49.4675	47.2388	62.0674	43.7507
Cre12.g514050_4532.1.p	Cre12.g514050_4532.1.p	GSF1	17384	K.AFEIVNVDR.S	10.7582	13.9336	14.4694	9.23123	17.1384	18.1107	22.3112	21.7588	9.8992	14.7398	14.0215	13.1308
Cre12.g514050_4532.1.p	Cre12.g514050_4532.1.p	GSF1	9961	R.IGGM*SLADLQR.E	8.16731	11.3184	12.0865	9.12155	10.4416	23.2552	16.515	13.5455	10.18	14.5736	7.14129	13.1871
Cre12.g514050_4532.1.p	Cre12.g514050_4532.1.p	GSF1	3908	K.PGEGGQLPGQK.V	247.007	254.109	291.038	213.829	184.124	244.449	232.618	352.965	296.554	264.968	256.628	264.128
Cre12.g514050_4532.1.p	Cre12.g514050_4532.1.p	GSF1	3989	K.QALTALGCM*EHR.G	424.353	423.231	440.542	347.722	343.319	306.747	417.606	526.409	453.272	486.326	332.665	477.346
Cre03.g164250_4532.1.p	Cre03.g164250_4532.1.p		24558	K.AFELPPGVTQEDAAK.A	17.3257	26.8666	21.4977	26.5728	24.687	15.3169	18.1182	28.3383	23.2238	26.4792	23.4697	30.5337
Cre03.g164250_4532.1.p	Cre03.g164250_4532.1.p		4081	R.GGAAAANAEGDDGEEPADVSLR.E	13.0806	11.3653	9.926	13.19	6.63218	10.0296	9.92676	10.8118	14.6532	9.29389	10.0811	18.2551
Cre06.g268800_4532.1.p	Cre06.g268800_4532.1.p		3223	K.AVM*DPGYHYCK.G	49.3514	43.7786	52.2048	54.8875	56.6693	20.0634	32.9548	37.6482	62.9082	50.9915	56.3329	55.5984
Cre06.g268800_4532.1.p	Cre06.g268800_4532.1.p		719	K.ENADTPESR.Q	37.6509	49.3337	51.3556	48.1029	57.9548	47.1006	45.1258	45.1382	53.1012	49.2788	56.2227	45.5769
Cre09.g393800_4532.1.p	Cre09.g393800_4532.1.p		22778	R.QLASLLM*HVR.E	46.1103	42.4951	44.2467	36.7782	41.4881	48.718	33.6617	42.5076	39.247	44.8324	44.3009	38.9101
Cre16.g677600_4532.1.p	Cre16.g677600_4532.1.p		41290	R.AFETELPDAYIRDPLAEGLCGK.E	39.5884	47.8973	50.4068	45.7905	51.0459	35.4911	30.8133	35.0307	36.4394	32.1403	36.0882	31.8915
Cre09.g403900_4532.1.p	Cre09.g403900_4532.1.p		17357	R.ENAFEYYGYSASPK.T	44.1122	47.9663	51.2979	52.4584	86.8812	51.0826	59.7163	86.8007	73.0045	50.5036	92.8695	100.462
Cre09.g403900_4532.1.p	Cre09.g403900_4532.1.p		6363	K.TYLHVAGDNLPAR.R	79.3531	108.814	87.768	98.7447	89.2536	49.0507	115.263	135.788	139.429	89.3732	218.857	210.555
Cre17.g802019_4532.1.p	Cre17.g802019_4532.1.p		19804	K.SDGAPM*GVLLAAAVR.E	71.949	68.0816	85.2183	68.5089	94.1872	166.404	84.7214	96.059	66.1786	91.678	98.1623	96.9701
Cre06.g278163_4532.1.p	Cre06.g278163_4532.1.p		6535	R.DM*GVM*AITAGK.G	137.96	125.507	160.608	113.832	233.3	481.655	240.758	190.968	139.53	223.112	163.91	167.593
Cre12.g533050_4532.1.p	Cre12.g533050_4532.1.p		19185	K.SSLINSLK.R	55.6565	41.6942	45.4766	35.0131	65.9677	41.6103	47.1242	62.8839	39.6747	54.2707	50.7589	30.647
Cre11.g467568_4532.1.p	Cre11.g467568_4532.1.p		5625	K.LRGPVVYPDDAR.D	25.9301	18.7786	18.8647	20.7454	14.9409	9.21319	13.4485	20.416	13.6994	14.4914	15.2816	14.39
Cre07.g314150_4532.1.p	Cre07.g314150_4532.1.p	ZDS1,ZDS	44542	R.ALDGISFTEWFTSHGGSM*NSIK.R	32.7348	33.8104	28.7122	24.2677	23.9716	28.8485	34.3281	34.0059	42.4901	27.0754	33.0926	30.0017
Cre07.g314150_4532.1.p	Cre07.g314150_4532.1.p	ZDS1,ZDS	8141	K.VGAPLHGLK.A	66.0521	51.7949	57.0138	54.6198	32.2058	25.2271	55.263	71.3898	78.2917	66.065	52.8075	85.1652
Cre03.g172850_4532.1.p	Cre03.g172850_4532.1.p		31358	K.KPSLQVIAVEPSESPVLSGGK.P	34.3366	34.5305	33.5732	32.0172	20.6402	16.9432	30.4664	40.1068	47.3889	47.2844	36.9619	34.1796
Cre16.g685550_4532.1.p	Cre16.g685550_4532.1.p		19834	K.TPMVYLNK.V	40.8772	32.528	28.1935	29.6265	20.192	11.4925	29.4358	31.6101	42.4703	22.9282	34.0421	30.7829
Cre08.g365632_4532.1.p	Cre08.g365632_4532.1.p		23517	R.VGGLLALSR.A	49.7775	38.3753	44.0191	39.7723	26.9677	39.4582	44.0081	42.3662	49.3012	37.4964	39.6837	56.7636
Cre01.g047850_4532.1.p	Cre01.g047850_4532.1.p		4475	R.EDVEAFCDR.V	17.1947	15.9345	12.4556	14.0302	14.1577	10.0441	15.7037	16.105	18.7149	16.8228	15.2233	21.8385
Cre14.g632950_4532.1.p	Cre14.g632950_4532.1.p	NOT1	24902	R.YLLLNAM*ANQLR.Y	12.3382	17.1911	15.3625	10.5065	12.574	18.5822	15.6885	13.9448	10.1546	12.7609	11.4622	11.472
Cre12.g503300_4532.1.p	Cre12.g503300_4532.1.p		20763	K.AFGYPFM*LK.A	190.022	180.714	201.348	181.406	220.172	284.978	212.46	207.448	221.972	203.538	202.405	196.076
CreCp.g802310_4532.1.p	CreCp.g802310_4532.1.p		3763	K.ESALATK.Q	145.01	116.919	158.951	127.831	201.918	283.996	194.954	200.463	157.088	138.924	175.031	112.767
CreCp.g802310_4532.1.p	CreCp.g802310_4532.1.p		40716	K.FANLFLTK.L	43.1008	33.584	43.1819	44.93	51.1193	78.8185	53.8936	75.8055	47.9589	47.9151	57.9552	40.5053
CreCp.g802310_4532.1.p	CreCp.g802310_4532.1.p		6964	K.FWHNQNVTK.A	72.1401	89.7163	78.4079	83.0899	75.6154	91.2264	104.477	108.673	104.438	90.8442	99.3641	75.4509
CreCp.g802310_4532.1.p	CreCp.g802310_4532.1.p		23181	K.SYALINNLK.A	108.156	87.3454	85.8199	90.219	146.554	182.035	121.201	131.415	106.052	146.278	113.265	87.2085
Cre02.g077350_4532.1.p	Cre02.g077350_4532.1.p		9450	R.AFHTAQQSAPMEVETM*PGVK.C	103.686	116.126	100.676	93.2091	65.5416	69.8644	79.2267	90.7345	117.786	122.645	117.67	118.477
Cre10.g447300_4532.1.p	Cre10.g447300_4532.1.p		1979	R.AQTDANDELER.L	35.6673	43.8016	42.3188	42.3179	31.4561	40.6663	35.2539	23.7218	33.0639	39.173	23.7495	39.0287
Cre10.g447300_4532.1.p	Cre10.g447300_4532.1.p		41038	-.M*QLTITTPDGEHVFPVEIDGSTSFADVK.A	14.4633	21.4932	18.1071	22.5814	12.0033	13.5557	22.3242	11.5861	10.7506	21.9824	14.798	16.5583
Cre12.g520500_4532.1.p	Cre12.g520500_4532.1.p	RPP0	13049	K.VIESGAVYDPK.V	271.091	241.496	237.14	224.007	369.224	318.802	287.317	315.278	296.886	286.653	285.031	254.197
Cre12.g520500_4532.1.p	Cre12.g520500_4532.1.p	RPP0	13866	K.VIESGAVYDPK.V	88.2932	103.674	96.5868	93.3126	131.139	124.04	114.802	129.823	111.134	113.768	125.634	130.515
Cre12.g520500_4532.1.p	Cre12.g520500_4532.1.p	RPP0	18451	K.YLEETGDHRWECLVK.P	61.9022	60.1824	52.3688	44.9861	68.0104	27.9778	51.6058	61.125	54.3586	43.164	54.0414	43.889
Cre01.g027550_4532.1.p	Cre01.g027550_4532.1.p		15875	K.AVYGVLK.E	47.0771	28.5193	43.6418	35.6518	34.4373	45.662	45.5403	50.3346	40.7649	52.5305	49.9694	45.8804
Cre01.g027550_4532.1.p	Cre01.g027550_4532.1.p		43328	K.NIPVAEGELSDLAGDQPLFK.A	23.4479	20.8626	20.4503	21.0701	23.9135	27.724	26.965	24.7592	32.1504	26.4935	24.8621	18.6652
Cre01.g027550_4532.1.p	Cre01.g027550_4532.1.p		28975	K.QYYEAMVDM*FAR.C	29.0078	27.2789	38.3396	28.7743	21.3011	13.1476	40.444	39.4663	41.6689	37.4335	39.6054	37.7429
Cre06.g307450_4532.1.p	Cre06.g307450_4532.1.p		18231	K.AFLAGLSSR.E	31.3696	28.2198	27.6851	29.6368	21.3481	21.8593	35.497	21.6339	25.8325	31.3941	32.37	25.9453
Cre03.g180800_4532.1.p	Cre03.g180800_4532.1.p		22628	K.AYVSAPTPTPPADCQLYLR.R	15.1567	19.2843	12.0296	16.689	15.2059	13.1126	12.7812	17.1246	13.5764	15.2191	11.1324	13.375
Cre03.g180800_4532.1.p	Cre03.g180800_4532.1.p		6801	R.CEDDRYEFEM*AIER.N	26.985	18.0931	26.6324	28.0792	30.7601	32.146	23.6894	22.9661	23.2406	22.7786	18.6701	16.8756
Cre03.g180800_4532.1.p	Cre03.g180800_4532.1.p		561	R.HAEDSAGAADAAGSR.R	37.9764	44.5544	37.5888	50.2591	31.36	14.7442	40.9054	32.0621	47.141	43.5667	43.9118	49.386
Cre03.g180800_4532.1.p	Cre03.g180800_4532.1.p		40288	R.LLFGNENM*YIFYR.Y	32.3092	41.2888	33.7624	45.3029	37.7618	36.7143	30.3992	32.3589	38.5209	36.9538	34.5756	26.4111
Cre03.g180800_4532.1.p	Cre03.g180800_4532.1.p		24493	R.TVPINTTLYHVNCHAVLTDDPCFR.I	54.0933	71.357	37.5263	43.5274	26.1916	9.76586	49.1945	36.9895	56.1433	49.2156	50.4541	64.5852
Cre09.g395769_4532.1.p	Cre09.g395769_4532.1.p	FAP177	37507	R.MAAIIDAMK.A	13.132	15.6712	14.6092	14.9592	3.60584	0	11.5771	13.0595	13.8822	11.1546	12.4303	13.0003
Cre02.g112600_4532.1.p	Cre02.g112600_4532.1.p		17283	R.EVLSIMSDNR.V	37.6074	42.3871	38.4979	41.483	25.7046	7.10602	34.3979	40.6908	44.5751	37.8451	50.0676	43.2528
Cre02.g109050_4532.1.p	Cre02.g109050_4532.1.p		15781	R.AFLSSGEFEAR.G	22.5864	22.4474	29.3622	18.7927	13.9566	22.7138	17.123	19.4405	19.9524	34.5079	25.8867	21.1859
Cre02.g109050_4532.1.p	Cre02.g109050_4532.1.p		3595	K.VSYDTLRPTR.D	28.6254	22.2055	31.2127	24.1046	22.4467	25.158	25.1661	29.0891	20.6091	33.2876	21.8694	23.4414
Cre17.g747847_4532.1.p	Cre17.g747847_4532.1.p		22623	R.AFLVGCLR.S	43.6201	31.9077	18.7835	28.705	13.628	12.3367	30.0966	18.7988	18.576	63.8848	16.3396	30.6976
Cre06.g260850_4532.1.p	Cre06.g260850_4532.1.p		8043	R.FYSELQR.Q	17.4652	10.2852	21.9106	13.6798	19.631	21.4491	16.3854	11.0762	14.7257	17.077	18.4056	16.1824
Cre06.g260850_4532.1.p	Cre06.g260850_4532.1.p		18141	R.SAADAAGTISESVAGGVAPTK.A	51.7168	42.1724	64.4992	50.4273	107.013	82.9934	69.6575	59.0353	50.8217	77.8925	79.3983	45.2506
Cre17.g737100_4532.1.p	Cre17.g737100_4532.1.p		32754	R.AFNQFVAGAAAEAEAQEQENQAK.R	33.9137	29.6187	29.7028	37.0255	27.0304	24.749	27.2617	33.1675	33.399	33.517	32.0649	36.9526
Cre17.g737100_4532.1.p	Cre17.g737100_4532.1.p		1463	R.EQSDELR.S	42.4541	48.3057	59.0782	49.0499	43.661	37.2979	37.183	50.3113	47.706	60.5894	55.1824	60.8778
Cre14.g615600_4532.1.p	Cre14.g615600_4532.1.p		27316	R.AFNYLVPVTTSR.S	41.6659	46.2586	33.1242	32.5244	48.8562	35.2423	34.8297	29.1805	44.0386	38.8354	50.5512	35.7809
Cre02.g120150_4532.1.p	Cre02.g120150_4532.1.p	RBCS2	3081	K.AYVSNESAIR.F	14.6286	11.9011	7.49835	9.63613	9.68655	10.174	12.7635	15.3258	6.93601	15.8495	12.7203	11.0226
Cre02.g120150_4532.1.p	Cre02.g120150_4532.1.p	RBCS2	12552	K.LPM*FGCR.D	16.6165	16.6415	14.1247	12.676	8.32878	8.24326	17.756	15.2523	15.3094	22.1209	18.4678	19.2838
Cre02.g120150_4532.1.p	Cre02.g120150_4532.1.p	RBCS2	22290	K.QVQIM*GFLVQR.P	33.3736	29.1859	40.6601	37.0787	31.847	41.7013	33.5201	36.6908	29.2768	62.6866	22.56	34.6293
Cre07.g333900_4532.1.p	Cre07.g333900_4532.1.p		26443	K.EYAQCLDWYGLR.F	42.3779	48.3533	45.3781	48.3115	31.1963	43.9138	53.734	47.0603	42.4099	37.0158	33.5573	53.5554
Cre12.g497750_4532.1.p	Cre12.g497750_4532.1.p		45612	K.DFLSGIVEWSK.S	113.22	125.749	112.156	99.4953	76.801	72.1418	107.17	96.4702	163.588	94.6728	138.331	135.756
Cre12.g519950_4532.1.p	Cre12.g519950_4532.1.p		3450	R.YDPATGK.V	96.4216	95.5019	110.256	121.928	91.7272	56.8364	90.9914	127.705	93.9831	107.709	100.594	92.8505
Cre02.g144251_4532.1.p	Cre02.g144251_4532.1.p		20059	K.AFQAAHAALIGPALR.T	46.3704	42.9565	36.3075	37.6309	16.5588	11.0976	37.1176	23.4915	33.7539	35.8387	38.683	39.5401
Cre02.g144251_4532.1.p	Cre02.g144251_4532.1.p		47722	R.IAIFFEDVNYSK.L	27.9209	51.6357	30.0129	54.0147	44.421	47.9459	42.8414	25.0143	41.7005	40.6098	48.5522	45.799
Cre02.g144251_4532.1.p	Cre02.g144251_4532.1.p		33128	R.M*LLSIEM*EHFLEQLHPEAR.A	39.1429	32.1362	24.229	28.3115	33.9816	27.1115	33.9596	31.4076	27.4915	28.3543	29.7127	34.9774
Cre02.g114600_4532.1.p	Cre02.g114600_4532.1.p	PRX2	30416	K.YPLVADLTK.Q	50.9303	46.4387	48.8618	60.991	71.8021	73.2918	57.272	58.838	60.632	29.7869	71.0541	65.3349
Cre01.g034451_4532.1.p	Cre01.g034451_4532.1.p		25764	R.NHVITFYNDGVFTVDDGPPR.R	21.4741	27.6709	27.9648	22.1236	19.0599	7.27566	18.8506	18.5936	19.8109	21.1712	22.6889	24.6885
Cre01.g034451_4532.1.p	Cre01.g034451_4532.1.p		18191	R.RVDDPANM*PFIESISK.G	49.4431	57.1315	66.671	59.5999	72.0127	139.16	53.9965	50.4914	41.229	55.3604	49.1385	49.1591
Cre02.g112850_4532.1.p	Cre02.g112850_4532.1.p		37199	K.AFQLQAPPLAALR.G	63.6053	51.7014	86.4728	46.2877	61.4249	106.772	80.7373	80.7556	56.2316	59.9922	91.7269	88.81
Cre07.g325716_4532.1.p	Cre07.g325716_4532.1.p		18240	K.EGELLYASYK.T	72.0259	75.5614	63.6554	99.553	58.1702	60.8107	116.827	56.5553	66.9746	180.625	53.1318	64.705
Cre07.g325716_4532.1.p	Cre07.g325716_4532.1.p		29664	K.PAAPIASIFQR.P	73.256	87.9076	75.8435	104.54	47.0667	66.9472	85.8429	40.937	43.5175	166.298	48.3203	53.8596
Cre09.g406200_4532.1.p	Cre09.g406200_4532.1.p	PRORS1,TSO1	36096	R.DLPLLINQWCNVHR.W	22.8823	26.9002	22.2506	20.1059	12.3547	10.812	19.7908	16.9166	32.8308	19.1991	22.7786	31.1054
Cre09.g406200_4532.1.p	Cre09.g406200_4532.1.p	PRORS1,TSO1	36153	R.DLPLLINQWCNVHR.W	46.4816	38.6076	24.428	35.108	19.8482	18.7812	32.7418	31.0465	40.6727	31.8809	35.8985	40.0666
Cre01.g013800_4532.1.p	Cre01.g013800_4532.1.p		11364	R.AFSPDSFPR.N	40.1933	37.0637	40.3221	51.3077	68.1428	54.937	41.96	25.5596	47.5317	41.4816	35.1869	28.4541
Cre10.g458500_4532.1.p	Cre10.g458500_4532.1.p		5983	R.TAPGTIISATR.P	11.6687	9.60985	14.3383	12.3966	14.9982	12.5527	18.581	24.3146	12.7271	23.1798	13.374	20.0584
Cre16.g649600_4532.1.p	Cre16.g649600_4532.1.p		20554	R.AFTDSVAGLQPYDAAR.V	17.4936	15.8279	20.6307	15.6974	24.3638	17.2043	15.8875	19.6145	20.1649	18.4365	25.8731	13.3513
Cre16.g649600_4532.1.p	Cre16.g649600_4532.1.p		4177	R.SGQGDAGAEEETAEVEEQDATANQGK.K	29.9509	30.9954	28.4171	28.2574	51.5951	32.8006	38.2549	41.4525	27.2352	30.1562	44.9029	25.4108
Cre03.g199983_4532.1.p	Cre03.g199983_4532.1.p		26757	R.QITQVYGFYDECLR.K	25.4127	27.3793	21.8503	30.6512	28.0284	10.2013	21.3457	23.2044	23.4925	24.2451	28.3818	28.7204
Cre14.g614850_4532.1.p	Cre14.g614850_4532.1.p		7662	R.GHADVSQTLLEK.A	129.263	155.701	136.325	96.0246	144.211	56.6351	210.712	366.566	197.533	185.554	233.749	244.73
Cre14.g626900_4532.1.p	Cre14.g626900_4532.1.p		40080	K.EMLDFMQELR.K	27.9656	34.4419	20.1834	28.1413	21.4274	6.59776	27.3016	21.5721	30.6822	22.3116	30.3227	34.8684
Cre05.g232750_4532.2.p	Cre05.g232750_4532.2.p	CNK4	1457	K.EQEECIR.E	67.3006	66.8848	58.3837	63.5777	53.7355	35.924	63.1445	68.6111	62.0485	52.9359	60.4736	76.7964
Cre05.g232750_4532.2.p	Cre05.g232750_4532.2.p	CNK4	38568	K.GEELGISLPDQASLALM*ADK.N	27.0708	25.3802	16.7368	27.0485	24.657	26.9785	25.4281	23.9702	21.4216	22.2017	20.0574	19.6819
Cre05.g232750_4532.2.p	Cre05.g232750_4532.2.p	CNK4	24554	K.IGSGSYGVVFK.V	24.7324	18.597	10.9231	19.3611	17.8155	13.348	12.8951	15.8236	17.788	16.9627	12.2448	16.5397
Cre01.g028250_4532.1.p	Cre01.g028250_4532.1.p		7958	R.FVEGGVSSADK.T	35.1431	38.7946	32.9982	30.8842	46.2346	39.7973	37.9439	36.6769	34.8746	31.9658	36.6317	30.6058
Cre01.g028250_4532.1.p	Cre01.g028250_4532.1.p		702	K.SEPTEEGGR.A	9.37447	13.0839	11.7944	12.2541	10.1487	13.6933	8.91517	13.1207	11.1932	11.8767	10.5959	10.3962
Cre03.g190950_4532.1.p	Cre03.g190950_4532.1.p		17917	R.LDHKFDLM*YAK.R	51.0612	43.5342	31.2419	43.2232	24.0035	23.1917	30.2927	27.6138	26.5371	37.9334	32.8139	28.0528
Cre03.g190950_4532.1.p	Cre03.g190950_4532.1.p		8862	R.LSVDYGK.K	10.1344	14.0615	11.0583	17.1652	12.3524	10.4616	16.2343	22.9073	9.34779	13.7751	18.9616	19.7885
Cre01.g045600_4532.1.p	Cre01.g045600_4532.1.p	SRR12	3549	R.RPDGSEVALK.A	25.9333	26.2901	25.4003	27.681	31.5024	34.1912	29.3194	22.5996	28.3156	17.1858	30.2361	20.0614
Cre02.g142086_4532.1.p	Cre02.g142086_4532.1.p		3199	K.ETFTNSSK.L	103.075	105.568	98.9391	100.276	92.0634	72.1308	103.156	97.4554	141.198	101.408	124.492	123.015
Cre02.g800211_4532.1.p	Cre02.g800211_4532.1.p		28575	R.LGPIGSIALR.L	19.4567	20.0653	19.8343	26.9113	20.2561	21.0214	11.8423	10.0915	10.752	15.5102	15.862	13.2409
Cre13.g586200_4532.1.p	Cre13.g586200_4532.1.p		43744	R.AGAAEAAYNDALALDPTCAAALLR.Q	14.77	21.4471	18.4268	25.0486	24.6237	21.5794	24.1526	13.446	17.7137	16.3359	19.9164	27.0374
Cre01.g029650_4532.1.p	Cre01.g029650_4532.1.p		1732	R.AGAAGGGSAAGK.K	1007.3	1081.9	1010.63	1234.3	1152.96	1060.62	1031.2	872.45	917.053	1016.77	889.962	990.347
Cre09.g388467_4532.1.p	Cre09.g388467_4532.1.p		25413	R.AKLVVGDPSYFPDK.V	69.94	75.7635	81.6355	92.2299	89.1395	80.9364	62.176	66.3807	60.4433	76.9735	60.1293	80.5526
Cre09.g388467_4532.1.p	Cre09.g388467_4532.1.p		11211	R.DLDLTAK.E	76.7247	73.3459	76.4034	60.7363	63.1644	68.3874	69.0031	71.7566	76.1836	68.7575	52.9768	55.48
Cre09.g388467_4532.1.p	Cre09.g388467_4532.1.p		10702	K.FM*LANGK.L	8.83049	10.2618	15.0373	17.8801	16.3502	17.203	6.78327	10.8347	13.1201	13.952	8.79385	15.0237
Cre01.g020182_4532.1.p	Cre01.g020182_4532.1.p		16094	R.SSLQPYEVLPPDHPGK.G	63.6544	53.2228	48.0444	50.8365	47.5859	14.4044	20.402	21.0438	31.6871	34.1911	33.3598	43.6084
Cre14.g626700_4532.1.p	Cre14.g626700_4532.1.p	PETF,FDX1	1632	R.AGACSSCAGK.V	289.202	346.15	414.633	308.679	266.006	281.171	315.418	332.117	427.956	369.286	336.016	429.498
Cre13.g574750_4532.1.p	Cre13.g574750_4532.1.p		12075	K.AGAGAAEGGGATAGVAAAGTAAAIQPK.Q	34.4048	34.1732	42.7871	43.3906	38.4112	25.4992	31.0135	34.3312	38.9954	42.7751	40.3283	39.9004
Cre03.g207150_4532.1.p	Cre03.g207150_4532.1.p		6176	R.GWALSGEGR.S	32.8366	23.8966	25.3804	31.3396	33.2175	27.5957	37.7828	33.7893	24.5421	50.52	31.5649	29.478
Cre06.g278098_4532.1.p	Cre06.g278098_4532.1.p		12616	R.KLGVPTVAVYSEADRR.A	20.4795	22.837	24.6451	39.9836	32.6506	28.463	20.9897	4.20309	12.2576	21.7633	15.9783	23.7298
Cre06.g278098_4532.1.p	Cre06.g278098_4532.1.p		5211	R.LATHPDFAAATR.S	103.855	129.195	93.384	168.409	63.8419	43.8661	76.532	20.4105	72.6061	76.3353	60.1705	85.1397
Cre06.g300650_4532.1.p	Cre06.g300650_4532.1.p		38272	K.AGAGASSGNGAPAQPPLPAWVLSK.A	18.733	24.5657	23.9533	25.4194	20.823	11.9887	22.1139	25.9713	29.3697	18.7762	21.9608	20.9036
Cre12.g522300_4532.1.p	Cre12.g522300_4532.1.p		7763	R.LEGLGGQVAANR.S	90.3792	106.481	109.748	100.995	115.842	136.373	99.2301	110.636	136.338	82.8967	139.028	132.868
Cre12.g522300_4532.1.p	Cre12.g522300_4532.1.p		9722	R.LTGCGLGDSAVVR.L	16.7401	19.8082	18.0726	19.3215	20.841	18.0792	18.2218	21.4805	27.082	19.0848	25.1237	19.5398
Cre12.g522300_4532.1.p	Cre12.g522300_4532.1.p		6961	R.YTTSLNTLR.V	17.2385	15.6643	19.8805	20.1604	17.2177	18.0959	10.1983	15.1776	14.6695	13.9624	17.6985	19.5738
Cre07.g325736_4532.1.p	Cre07.g325736_4532.1.p		2784	R.QQVEEEVEDPR.E	41.7053	35.8687	49.8496	38.2882	47.1175	47.7134	66.2889	52.7388	51.2578	38.1462	45.2023	69.9808
Cre07.g325736_4532.1.p	Cre07.g325736_4532.1.p		2286	R.QQVEEEVEDPRER.R	43.5938	56.836	38.2304	52.9905	44.1166	58.1994	67.3424	51.6051	64.1172	44.425	48.4783	51.0006
Cre16.g689311_4532.1.p	Cre16.g689311_4532.1.p		26252	R.QGVVAVAVLPK.I	40.1959	30.6366	33.6517	38.5539	58.7999	52.5546	47.123	49.5046	42.4769	47.12	52.6447	42.9438
Cre01.g007700_4532.1.p	Cre01.g007700_4532.1.p		7880	K.HVAMVGLGK.S	346.093	338.912	262.346	341.257	119.569	38.901	220.049	187.701	260.763	260.824	290.352	310.283
Cre05.g234638_4532.1.p	Cre05.g234638_4532.1.p		3112	R.CLQTTGCDPNK.N	99.9669	100.301	111.049	78.0127	84.7785	84.2757	112.177	116.109	107.43	99.1963	100.334	102.188
Cre05.g234638_4532.1.p	Cre05.g234638_4532.1.p		10637	R.DPHGIRPLVLGK.R	181.094	187.884	173.025	158.951	106.031	83.8415	221.843	163.974	247.043	176.67	190.174	171.37
Cre01.g005050_4532.11.p	Cre01.g005050_4532.11.p		23232	K.CLMENMAQPNFGEECK.E	24.2379	32.3458	15.3551	28.7595	2.65501	2.43172	24.0649	13.8365	27.9041	24.9102	17.5259	24.918
Cre01.g005050_4532.11.p	Cre01.g005050_4532.11.p		1426	K.DVEPGEGR.V	14.5955	9.93596	15.1789	15.5765	16.194	11.9383	12.0039	9.87932	9.72354	10.0314	11.4046	9.60245
Cre09.g389689_4532.1.p	Cre09.g389689_4532.1.p	ASD1	12810	K.LGPIAAK.A	24.3084	25.1025	31.4336	28.2827	31.1542	33.1389	25.9655	35.4031	32.8424	23.559	33.0023	30.9943
Cre09.g411100_4532.8.p	Cre09.g411100_4532.8.p	RPS10	10400	K.AGAPGAYQPQFGGSGGFGR.G	36.161	43.4806	45.8272	41.235	52.0962	78.3423	46.9228	47.4443	38.7582	74.6961	36.4849	41.7851
Cre05.g246300_4532.1.p	Cre05.g246300_4532.1.p		27401	R.M*AALHALAAAAGLER.A	32.903	42.2051	34.033	43.8008	25.7689	21.0021	41.2018	32.2776	27.3785	41.3274	31.8618	42.5604
Cre04.g215250_4532.1.p	Cre04.g215250_4532.1.p		37572	R.LLPTFDALPR.R	15.9202	17.1716	19.3361	16.8187	18.8396	16.3643	14.8092	27.1998	20.6491	15.397	29.5815	23.7439
Cre01.g020950_4532.1.p	Cre01.g020950_4532.1.p		7125	R.AGASALPASLR.L	45.8789	32.0958	50.8347	46.0193	87.0114	59.4768	44.5345	55.0573	42.2811	52.5557	58.4174	55.2429
Cre01.g033832_4532.1.p	Cre01.g033832_4532.1.p		15579	R.ELTDQISQVAK.R	91.5812	95.1491	100.118	91.329	69.2948	99.5754	88.4726	80.6418	82.7583	121.201	93.3612	80.7256
Cre06.g278194_4532.1.p	Cre06.g278194_4532.1.p		31092	K.EPWTDGALLTEYQK.E	64.798	67.6453	54.1098	61.7043	40.3714	33.9279	35.0306	64.4496	62.9942	51.587	98.0793	99.2521
Cre12.g511640_4532.1.p	Cre12.g511640_4532.1.p		1370	R.GAGETEASAGSEGPSPQEGR.W	27.0971	35.4402	31.6143	39.1687	32.5139	31.482	48.3183	35.3048	29.9562	50.2811	38.7911	43.0135
Cre08.g362100_4532.1.p	Cre08.g362100_4532.1.p		9878	R.AGAVTSTTMGAAATGAGALNR.A	23.9464	25.314	28.317	13.7037	25.4875	5.94062	16.9937	5.78272	16.1156	30.6493	30.1015	17.1547
Cre03.g162050_4532.1.p	Cre03.g162050_4532.1.p		45205	R.AGEMDALAAVADALR.R	46.0083	46.1045	46.1647	55.8151	31.2871	15.4011	45.0641	43.5667	44.5753	76.1609	44.5201	48.8691
Cre03.g182500_4532.1.p	Cre03.g182500_4532.1.p		2116	R.SNAPAPSAAK.A	328.635	304.212	325.945	338.492	312.382	208.177	311.611	342.176	332.909	336.861	334.365	304.658
Cre02.g092350_4532.1.p	Cre02.g092350_4532.1.p		42354	K.FGNELSFETLSEMEVLHR.N	20.3006	19.5744	17.9992	24.7357	9.7681	2.12355	29.028	16.8126	17.7947	27.4614	12.4692	17.6785
Cre02.g092350_4532.1.p	Cre02.g092350_4532.1.p		39587	-.M*DLPPELAVLADK.V	36.4977	42.2335	31.0714	33.8857	34.8442	56.0753	61.7791	54.6888	26.9477	43.7687	32.0729	29.5347
Cre02.g092350_4532.1.p	Cre02.g092350_4532.1.p		11825	K.PFSVTTSTGK.S	26.3706	29.274	24.6416	30.4907	20.8978	15.9173	28.5018	24.7852	22.7485	17.3496	16.2665	18.442
Cre01.g021251_4532.1.p	Cre01.g021251_4532.1.p		991	K.AGDEDIHTANER.R	443.295	440.576	434.993	412.219	464.647	269.547	512.425	551.434	589.097	374.186	631.408	657.465
Cre01.g021251_4532.1.p	Cre01.g021251_4532.1.p		25570	R.IATGVLSTLR.I	14.0571	12.8471	7.84296	13.62	14.0019	13.5211	10.4657	15.7624	12.5388	12.0169	11.3402	9.17344
Cre01.g016528_4532.1.p	Cre01.g016528_4532.1.p		12086	K.CVVPVIENTAR.E	30.4399	27.7808	26.4558	23.7954	24.8644	16.2201	23.1098	30.1316	16.913	18.1554	24.8088	26.3261
Cre01.g016528_4532.1.p	Cre01.g016528_4532.1.p		4316	R.MHGMGLDYR.R	118.195	138.144	91.9741	96.7357	25.1663	5.77686	83.6617	64.1678	105.393	96.242	124.689	98.0099
Cre16.g681850_4532.1.p	Cre16.g681850_4532.1.p		2186	R.SHGGVNEEEAVEAAER.E	224.789	193.348	235.334	215.528	153.332	47.0126	167.446	202.512	252.638	119.204	217.977	286.614
Cre05.g234200_4532.1.p	Cre05.g234200_4532.1.p		7675	R.AVNGVGSAVPIR.M	43.7221	49.9547	65.1898	46.9764	44.6898	39.2834	45.3075	56.5923	44.0367	46.4327	63.7731	53.8141
Cre08.g359350_4532.1.p	Cre08.g359350_4532.1.p	CARB1,CMP2	7582	R.GAQAVHPGYGFLSER.A	162.647	169.678	152.318	155.388	81.438	58.6171	144.347	135.617	239.648	145.118	157.943	231.567
Cre08.g359350_4532.1.p	Cre08.g359350_4532.1.p	CARB1,CMP2	23683	R.INAEDPFQNFR.P	63.1223	63.0327	72.3369	66.5583	47.4156	59.407	75.3012	83.3525	95.083	63.5747	68.311	102.197
Cre08.g359350_4532.1.p	Cre08.g359350_4532.1.p	CARB1,CMP2	43544	R.MDSHLYPDYLVPPNYDSLLGK.L	13.6359	12.4136	11.1634	13.111	3.91508	0	11.889	6.63949	19.8608	13.9806	11.6826	15.2144
Cre10.g451950_4532.1.p	Cre10.g451950_4532.1.p	AAT1	17021	R.GGYVEM*TNIHPGAIEEVYK.C	31.2343	32.3786	34.9231	30.021	23.5311	10.6973	34.2171	23.8049	43.751	24.1874	33.6257	44.8253
Cre10.g451950_4532.1.p	Cre10.g451950_4532.1.p	AAT1	25421	R.GGYVEMTNIHPGAIEEVYK.C	40.1883	47.4164	37.4518	40.111	27.8734	7.52968	32.1521	38.0281	51.2259	27.6524	43.9757	56.1595
Cre10.g451950_4532.1.p	Cre10.g451950_4532.1.p	AAT1	35744	K.IVLM*ADEVYQENVYQDERPFVSAK.K	20.2723	23.4131	18.4159	25.3428	25.1699	30.9306	20.527	18.1024	22.4128	19.5351	15.7133	20.6807
Cre07.g318651_4532.1.p	Cre07.g318651_4532.1.p		15576	R.LLALTNR.F	14.6729	18.5279	16.9146	16.4452	11.9751	15.7154	16.9335	14.9468	18.2437	16.4409	19.0361	20.9785
Cre02.g104800_4532.1.p	Cre02.g104800_4532.1.p	HTV1	8480	K.STELLIR.K	30.9272	33.8969	39.0305	33.677	59.6399	56.1645	39.9486	44.8379	64.7381	40.1325	48.1741	42.4374
Cre13.g569950_4532.1.p	Cre13.g569950_4532.1.p		15126	R.EIAQDFKTDLR.F	44.3389	37.6462	61.0739	50.5489	71.7909	104.018	51.8207	62.9553	56.5355	57.4779	61.5331	61.4877
Cre06.g259150_4532.1.p	Cre06.g259150_4532.1.p		29646	R.ELLSFYK.F	57.8257	60.4489	51.3908	44.3722	52.2011	61.9514	50.6669	48.3852	44.9423	41.9274	43.9305	40.1826
Cre06.g259150_4532.1.p	Cre06.g259150_4532.1.p		39768	K.LMQAVDDYVLVPER.A	27.4465	31.2841	28.8075	31.1303	24.0418	10.3546	25.5158	24.7768	25.8745	20.354	22.0621	23.4872
Cre06.g259150_4532.1.p	Cre06.g259150_4532.1.p		15752	K.SLGQGQAGDNVGLLVR.G	137.508	118.645	124.708	127.702	154.751	152.554	112.148	140.417	103.254	94.555	106.743	100.113
CreCp.g802267_4532.1.p	CreCp.g802267_4532.1.p		10871	R.GITINTAHVEYETEK.R	26.8034	25.3224	25.9054	19.6045	11.3368	19.4717	18.5746	20.8383	29.8614	36.4274	32.6746	28.6899
CreCp.g802267_4532.1.p	CreCp.g802267_4532.1.p		4130	K.KPHVNIGTIGHVDHGK.T	27.6538	25.6224	25.7228	17.1105	10.8333	4.39714	18.1586	22.5048	33.1371	32.4224	37.8266	46.5241
CreCp.g802267_4532.1.p	CreCp.g802267_4532.1.p		2491	R.TTDVTGK.V	34.1681	23.9303	38.3364	23.0852	23.6295	32.7465	35.9775	34.255	34.9531	42.6704	39.9798	40.6639
Cre16.g694703_4532.1.p	Cre16.g694703_4532.1.p		654	R.AGEEAGADGSR.G	85.9762	86.7253	63.4222	92.0059	116.208	101.584	93.4511	65.6266	73.7429	72.106	71.9964	84.5917
Cre02.g800236_4532.1.p	Cre02.g800236_4532.1.p		16513	K.QLPLPAK.W	154.887	155.067	160.336	150.27	188.331	227.124	176.262	170.613	190.584	163.757	216.256	203.702
Cre08.g366050_4532.1.p	Cre08.g366050_4532.1.p		1810	R.AGEEYEDTAAR.E	55.8467	58.962	50.9647	62.7549	13.6744	43.0133	52.514	46.2429	45.7454	59.8443	44.1763	53.2823
Cre06.g263450_4532.1.p	Cre06.g263450_4532.1.p	EEF1A3	4424	K.AGPGDNVGM*NIK.G	15.9203	13.9121	17.646	14.5919	23.2523	35.208	14.8974	17.4069	10.6492	19.4967	12.8184	17.2834
Cre06.g263450_4532.1.p	Cre06.g263450_4532.1.p	EEF1A3	4687	R.VEQGVVK.P	133.948	161.978	148.062	91.771	81.2773	115.793	82.2092	159.946	162.023	193.18	171.377	170.977
Cre06.g263450_4532.1.p	Cre06.g263450_4532.1.p	EEF1A3	6427	K.VFTVEMHHK.R	91.6388	93.1506	77.6204	95.5133	46.0199	12.2122	82.1352	83.712	123.422	93.5604	121.626	138.951
Cre12.g539100_4532.1.p	Cre12.g539100_4532.1.p		2260	K.AGELTADEAREEEAR.L	16.3503	19.663	13.5476	17.396	20.4944	20.4024	19.4337	18.1195	13.2539	24.6894	20.6449	15.2646
Cre12.g539100_4532.1.p	Cre12.g539100_4532.1.p		36311	K.LNQITYAVLDEADR.M	27.3585	26.0031	30.2282	23.1248	34.9322	41.3172	32.8561	26.5554	26.6258	32.5721	35.7387	27.5838
Cre02.g095650_4532.1.p	Cre02.g095650_4532.1.p		4541	K.AGEPTTLK.L	34.7343	33.3748	27.7328	27.1733	21.1221	18.7436	24.9808	20.3803	20.2626	25.3301	25.2997	17.4013
Cre02.g095650_4532.1.p	Cre02.g095650_4532.1.p		3391	K.AVTPGEPGK.Q	90.1561	90.811	82.4959	75.6652	48.2258	54.3925	75.5582	52.164	65.4482	69.7977	84.0818	57.9399
Cre02.g095650_4532.1.p	Cre02.g095650_4532.1.p		2786	R.SATVYPLGHNR.F	93.8622	109.594	87.4765	88.1419	39.3703	21.0788	76.6681	37.3941	87.9953	75.0513	90.5865	63.6971
Cre16.g651350_4532.1.p	Cre16.g651350_4532.1.p		9460	R.AYWDVAQAR.L	19.4318	20.9589	15.2768	26.0914	41.5789	61.9648	30.1226	16.6044	17.2506	20.6932	26.4982	32.0785
Cre10.g452500_4532.1.p	Cre10.g452500_4532.1.p		30905	R.FAGMFEDPEFQAR.S	10.7533	14.189	13.8238	11.1061	14.759	3.13432	18.4098	11.1841	13.3276	14.655	16.6778	17.0676
Cre10.g452500_4532.1.p	Cre10.g452500_4532.1.p		12260	R.VTVYPSDYGLQR.M	20.3795	21.8088	17.7468	22.7335	25.5587	24.9668	15.7054	17.9991	20.8937	20.5084	21.6328	13.6977
Cre01.g026450_4532.3.p	Cre01.g026450_4532.3.p		43292	R.EREVEDLFFK.Y	14.4759	33.607	43.6424	36.8695	23.341	32.3115	19.427	29.1642	26.8002	25.5597	20.0141	23.6981
Cre13.g603700_4532.1.p	Cre13.g603700_4532.1.p	ACT1,NSG4	20851	R.AVFPSIVGR.P	15.662	9.47365	10.6051	11.6395	14.0197	15.7939	14.5934	12.9073	11.5725	6.9286	9.23013	8.74208
Cre13.g603700_4532.1.p	Cre13.g603700_4532.1.p	ACT1,NSG4	12631	R.AVFPSIVGRPR.H	29.6846	37.6548	31.4167	34.3795	35.9153	33.9381	40.5818	33.0134	35.5345	38.1627	26.5741	35.2905
Cre13.g603700_4532.1.p	Cre13.g603700_4532.1.p	ACT1,NSG4	17971	K.IWHHTFFNELR.V	71.6465	54.3811	48.637	60.4544	40.8055	19.1937	68.733	50.9441	68.2549	62.7157	91.506	80.402
Cre13.g603700_4532.1.p	Cre13.g603700_4532.1.p	ACT1,NSG4	20883	R.YPIEHGIVTNWDDM*EK.I	13.4999	12.6507	13.4566	13.0755	13.3623	13.5013	11.7604	7.41585	12.9129	13.3799	11.156	13.1863
Cre11.g481000_4532.1.p	Cre11.g481000_4532.1.p		20860	K.YVESEILNHSVLR.H	17.9014	14.2697	11.5908	20.5521	9.98645	10.3347	12.1385	13.3752	21.4444	13.0188	22.0203	23.0431
Cre10.g424500_4532.1.p	Cre10.g424500_4532.1.p		29216	R.LPKPGETLAAASIETVPGGK.G	53.5097	34.3076	36.9831	58.5225	93.2794	65.3658	73.9396	43.9848	55.839	40.828	38.3781	48.8055
Cre17.g711457_4532.1.p	Cre17.g711457_4532.1.p		7581	R.AGGAPAPFNPAAAAR.P	25.4468	22.5182	18.5345	21.764	21.2543	16.1273	26.6594	21.9036	19.5907	22.81	25.7425	26.7927
Cre12.g521750_4532.1.p	Cre12.g521750_4532.1.p		6111	R.TLIENSEK.L	31.884	27.992	31.8518	32.9376	29.2783	26.2433	29.6841	28.0638	37.827	32.6034	32.0299	34.708
Cre03.g185550_4532.1.p	Cre03.g185550_4532.1.p	SEBP1,SBP1	9841	R.EQVAAGMGIYGPR.T	98.023	93.5384	106.6	92.5321	50.6729	38.435	83.1783	74.7218	71.2163	114.216	60.2795	73.7842
Cre03.g185550_4532.1.p	Cre03.g185550_4532.1.p	SEBP1,SBP1	6410	R.RFEEYMYGTSPR.F	20.3208	22.7423	23.1254	18.2737	14.6343	8.62011	13.326	14.4389	14.2429	23.8896	9.22823	19.1865
Cre17.g718900_4532.1.p	Cre17.g718900_4532.1.p		30956	K.IVALEAELAR.V	18.7418	18.0299	18.4354	23.1176	19.3503	28.6824	25.5507	25.8782	25.8457	18.2501	26.9765	21.6325
Cre07.g344600_4532.1.p	Cre07.g344600_4532.1.p		1639	R.GDDLDTR.L	316.067	314.559	325.426	349.727	418.309	353.194	421.977	343.612	384.782	349.604	374.247	427.165
Cre07.g344600_4532.1.p	Cre07.g344600_4532.1.p		36658	K.GVIEVTIFK.E	46.986	56.011	46.9444	51.9739	59.1639	53.4218	67.1815	54.1704	70.1092	51.6818	54.8996	68.8966
Cre03.g149100_4532.1.p	Cre03.g149100_4532.1.p	CIS2	20732	K.ALQDAALSDEYFVSR.K	16.344	12.7815	15.6249	21.3342	30.9828	32.1366	23.9504	13.2675	21.7704	7.23865	15.287	21.5848
Cre03.g149100_4532.1.p	Cre03.g149100_4532.1.p	CIS2	28596	R.ISFIDGDKGILR.Y	52.3405	47.5649	58.4154	65.6827	334.964	254.833	112.573	90.5561	74.5274	7.30845	90.279	73.6763
Cre17.g742200_4532.1.p	Cre17.g742200_4532.1.p		6141	K.ESQYPNLLRPTR.L	52.5685	47.9754	51.0841	55.2263	47.8209	44.1619	39.4646	44.6173	42.8933	50.3948	55.9583	41.4619
Cre17.g742200_4532.1.p	Cre17.g742200_4532.1.p		9813	R.KLEVFTR.R	55.5548	61.7678	56.8322	58.0732	55.4099	42.8897	75.1583	45.8392	47.7516	46.2959	41.2898	31.6604
Cre17.g742200_4532.1.p	Cre17.g742200_4532.1.p		11374	R.VAGLDDVK.V	14.4578	26.6341	23.7167	23.2237	22.0337	11.8692	20.6122	20.975	18.1291	27.8801	18.9669	21.6502
Cre12.g507700_4532.1.p	Cre12.g507700_4532.1.p		32795	R.YAALFPQGVLAR.H	64.2113	70.9412	67.1463	73.1879	78.1063	76.706	72.6321	63.4244	70.3653	87.9456	76.6344	61.6398
Cre16.g694201_4532.1.p	Cre16.g694201_4532.1.p		3432	K.AGGGEGEEEGEGEGGLIR.E	5.01866	4.3708	7.49296	12.8683	13.9625	12.3559	14.7713	16.7003	15.035	14.5799	10.8462	12.4995
Cre04.g218300_4532.1.p	Cre04.g218300_4532.1.p		3027	R.DM*EAEALEGGTPR.D	54.0638	54.4128	64.2133	57.7427	93.4271	106.566	65.6026	61.1482	54.1573	72.4489	61.2236	46.9927
Cre10.g462250_4532.1.p	Cre10.g462250_4532.1.p	REF1	3679	R.LSSGIQVQRPGAGDR.A	13.8119	17.9742	14.7281	13.9884	9.49321	9.64279	9.25467	13.3445	15.374	15.7352	24.6919	17.9884
Cre06.g303400_4532.1.p	Cre06.g303400_4532.1.p		3084	R.AGGLLDRPATAR.L	96.1604	104.255	84.0082	92.1555	45.7235	67.8131	28.6099	54.7797	41.0076	73.637	91.9831	87.9993
Cre15.g801718_4532.1.p	Cre15.g801718_4532.1.p		24074	R.TLEQLQGVIDQR.L	16.5769	13.7197	22.6291	23.1563	17.5851	19.2446	19.8167	14.659	16.1844	17.2296	17.0768	16.3701
Cre15.g639700_4532.1.p	Cre15.g639700_4532.1.p		14686	K.IGFGVGPEAPAEQR.Q	29.4474	26.0179	40.0425	33.8257	30.5587	30.2519	38.3735	33.4354	34.622	30.0167	30.9218	28.8878
Cre01.g040300_4532.1.p	Cre01.g040300_4532.1.p	DNJ9	35630	K.GALLQQLVADK.A	255.757	226.462	233.166	211.83	114.759	206.031	186.431	183.996	189.557	240.548	184.942	138.875
Cre12.g561550_4532.1.p	Cre12.g561550_4532.1.p		25324	K.NPSLQTM*QAQLGFGYAPLSGDDAAGSR.A	13.4287	14.2381	15.0002	17.0169	19.1835	20.9418	19.3203	8.65562	8.63983	9.89689	13.4334	8.7472
Cre07.g326010_4532.1.p	Cre07.g326010_4532.1.p		28553	R.ASLTFPVEAAEAAAR.M	10.1651	11.78	11.8768	11.3285	13.6939	17.295	12.5135	18.7013	14.5897	13.3993	14.3079	11.7985
Cre12.g508000_4532.1.p	Cre12.g508000_4532.1.p	CIM40,TIC40	5987	K.GMDFNQDK.V	24.8119	24.4142	22.1108	21.7944	20.3201	17.4211	19.6099	18.7625	19.7191	18.4706	17.1532	23.7357
Cre12.g508000_4532.1.p	Cre12.g508000_4532.1.p	CIM40,TIC40	40577	K.VQAAIM*DISQNPMNIVK.Y	64.1866	57.9854	57.3593	61.4819	34.695	17.2525	39.2417	53.4532	48.6224	42.8994	43.7905	55.4735
Cre12.g508000_4532.1.p	Cre12.g508000_4532.1.p	CIM40,TIC40	45678	K.VQAAIMDISQNPMNIVK.Y	37.4215	37.7233	30.2279	42.2645	22.2625	11.0387	25.5627	35.8451	30.6108	31.8369	29.1546	34.2466
Cre01.g015950_4532.1.p	Cre01.g015950_4532.1.p		26223	K.GIDFVVDVGR.R	19.7629	9.65184	10.9026	4.95672	17.0508	27.0384	23.0696	16.5746	29.4017	15.9382	23.5544	25.5434
Cre08.g365692_4532.1.p	Cre08.g365692_4532.1.p		29840	R.DVEPSTKDEIVAMLR.A	56.3284	51.1112	54.5387	67.9308	44.6916	34.8589	91.2039	64.4359	47.6942	48.0955	52.1164	59.5934
Cre08.g365692_4532.1.p	Cre08.g365692_4532.1.p		33286	R.LYLVM*DDLADQYGNGTLR.L	30.4054	28.0639	36.7826	27.4783	36.1015	56.8676	33.6258	33.5631	27.4975	26.2219	34.1509	24.2091
Cre16.g693202_4532.1.p	Cre16.g693202_4532.1.p		1961	K.EDPAVTEAR.A	20.8954	36.356	31.7459	28.217	35.913	61.7369	33.5357	34.2448	29.2417	24.2976	49.0351	35.3353
Cre16.g693202_4532.1.p	Cre16.g693202_4532.1.p		42690	R.FQEPVPLPPWQYK.D	36.1325	38.2155	29.7888	33.8231	43.13	47.1807	36.1853	52.181	33.6569	30.149	53.4108	44.6477
Cre16.g693202_4532.1.p	Cre16.g693202_4532.1.p		32940	K.RFQEPVPLPPWQYK.D	8.44732	8.61643	8.53907	12.6485	14.7619	33.8752	10.2114	13.9116	7.24436	5.18958	11.4784	9.14013
Cre17.g713800_4532.1.p	Cre17.g713800_4532.1.p		15059	K.GVAAATALDGSWR.L	24.6549	21.5346	23.6018	24.98	26.3477	28.7201	38.7665	29.358	31.0282	26.634	38.7509	39.7936
Cre12.g528700_4532.1.p	Cre12.g528700_4532.1.p		42220	K.AGIELVLLATPTTPQAR.M	21.2707	28.0946	25.667	19.8908	17.8904	29.8217	24.5955	27.5962	22.535	21.0665	23.8686	30.0448
Cre06.g263800_4532.1.p	Cre06.g263800_4532.1.p		23549	R.VTGVAAM*LPLDPSER.S	51.3234	55.8803	63.1081	58.7398	58.4075	75.3451	55.4394	57.9141	44.2271	68.9683	57.448	39.8225
Cre06.g263800_4532.1.p	Cre06.g263800_4532.1.p		35169	R.VTPYDPLPPGAVHDDCFGLLR.R	12.8018	16.3527	14.0038	12.1795	16.3046	2.82479	13.177	11.4352	19.3355	13.7982	15.5499	16.5563
Cre12.g485150_4532.1.p	Cre12.g485150_4532.1.p	GAP1	3490	K.EGLM*TTVHATTATQK.T	47.9884	63.7837	71.4048	66.3219	52.426	97.8263	31.9879	47.9349	36.0439	23.7707	52.8411	48.6108
Cre12.g485150_4532.1.p	Cre12.g485150_4532.1.p	GAP1	28627	R.VVDLALHVAK.K	120.632	125.182	101.934	108.903	48.0727	31.7345	59.4663	68.9091	102.78	44.0191	103.414	82.6052
Cre16.g666150_4532.1.p	Cre16.g666150_4532.1.p		11743	R.LAASEAQSQLYEK.R	97.8509	131.212	96.3555	104.771	96.6824	76.2318	71.8572	120.177	111.308	88.6287	126.914	161.056
Cre12.g555951_4532.1.p	Cre12.g555951_4532.1.p		1034	R.DTVTDQDR.A	80.7247	76.5639	76.6229	77.1763	67.7135	70.5587	74.5955	95.8294	80.2599	72.907	73.0167	100.803
Cre12.g510650_4532.1.p	Cre12.g510650_4532.1.p	FBP2,FBP1	28041	K.EVEYLESFTK.K	50.6054	51.2128	44.0572	36.9164	26.2567	28.5986	34.3225	46.401	33.5388	43.5546	29.2855	45.0283
Cre12.g510650_4532.1.p	Cre12.g510650_4532.1.p	FBP2,FBP1	31029	R.TLLYGGIYGYPGDAK.N	107.48	86.2195	96.1528	67.5203	27.9104	57.1201	57.5791	67.3069	66.7021	105.42	37.4231	67.6057
CreCp.g802298_4532.1.p	CreCp.g802298_4532.1.p		28429	K.TYIGFLSVNGPR.V	107.362	93.1466	107.593	92.7778	91.1392	131.51	95.5309	101.33	80.0881	125.496	94.9174	67.49
Cre12.g497300_4532.1.p	Cre12.g497300_4532.1.p	CAS1/TEF2	6199	R.EKEASGVPDVPGAASSK.L	23.0911	36.8588	36.6609	48.4972	112.311	102.202	85.1411	47.574	33.2924	29.0623	45.9674	50.5354
Cre12.g497300_4532.1.p	Cre12.g497300_4532.1.p	CAS1/TEF2	21379	K.NPQDIEAQTTALQIASLRR.I	14.3737	16.1912	7.49899	13.824	21.366	13.7613	12.9104	20.8408	10.735	10.7684	12.1138	12.0001
Cre12.g497300_4532.1.p	Cre12.g497300_4532.1.p	CAS1/TEF2	12152	R.YGPLAEAVAR.E	32.7762	33.0301	32.6707	30.1709	44.627	44.5243	51.9392	33.911	35.3837	24.902	32.1286	41.2553
Cre01.g023150_4532.1.p	Cre01.g023150_4532.1.p		28343	R.AIELFTK.S	53.4569	60.9374	40.9016	82.6259	23.8994	18.2301	91.4401	11.5942	24.5843	210.363	17.7417	18.6498
Cre01.g017300_4532.1.p	Cre01.g017300_4532.1.p		14208	K.DSYM*VEVEVAEDEPEDVAVRR.Y	33.1796	27.5927	24.2691	33.1527	39.4333	69.9537	37.8915	52.5186	35.444	32.2603	48.0613	35.0057
Cre07.g339050_4532.1.p	Cre07.g339050_4532.1.p		30562	K.SYLDGLGAELQATDTK.E	132.918	157.133	137.77	148.469	135.6	153.277	151.626	130.208	147.197	171.308	152.972	149.662
Cre09.g412100_4532.1.p	Cre09.g412100_4532.1.p	PSAF	39615	K.EIIIDVPLATK.L	32.264	27.5329	26.539	32.5666	27.9597	31.281	28.2376	33.4682	28.7583	32.6747	26.765	32.6629
Cre09.g412100_4532.1.p	Cre09.g412100_4532.1.p	PSAF	7807	K.QYEADSAPAVALK.A	23.9276	28.1347	30.3406	18.8289	22.8977	30.3595	25.8271	25.4183	22.6046	26.843	25.4813	32.7293
Cre07.g325400_4532.1.p	Cre07.g325400_4532.1.p	LEU3	36176	K.SNVLEVSQLWK.E	122.896	122.209	114.403	110.982	117.906	95.5167	124.629	112.677	133.868	106.91	124.389	128.561
Cre07.g325400_4532.1.p	Cre07.g325400_4532.1.p	LEU3	5755	K.WDTLPSAQRPER.G	50.3302	49.1926	44.0445	46.7285	55.6663	36.6638	53.591	49.9885	66.966	50.8741	55.6423	60.4581
Cre17.g699000_4532.1.p	Cre17.g699000_4532.1.p		37201	K.AVQQSTGAIAM*GPVMQGLLKPVNDLSR.G	15.6016	11.9727	19.8957	22.2181	25.2496	15.4425	17.405	20.0023	13.1153	16.5625	16.4516	18.8455
Cre17.g699000_4532.1.p	Cre17.g699000_4532.1.p		23357	R.M*TGISDTEAAQLIASGK.Q	77.395	61.0507	75.6394	82.7047	137.033	98.0759	62.1261	76.5339	57.7993	63.4417	59.3315	68.4662
Cre09.g396650_4532.1.p	Cre09.g396650_4532.1.p	PAT2	7747	K.M*FMHTLK.S	81.7895	101.803	89.4873	112.143	32.4401	14.5133	64.8614	72.9181	81.0955	51.3279	76.8084	74.731
Cre13.g562450_4532.1.p	Cre13.g562450_4532.1.p		6241	K.AGLPQVQAGVM*R.L	10.8458	13.9194	8.40248	12.2719	16.749	26.1346	11.0217	15.1344	8.63107	10.8273	10.8701	8.63213
Cre13.g562450_4532.1.p	Cre13.g562450_4532.1.p		33238	K.GYDILEDMYSPK.T	31.7121	44.2193	37.4525	34.6997	37.8292	19.4139	37.5864	40.4591	44.7515	44.9302	42.1709	49.0596
Cre14.g624201_4532.1.p	Cre14.g624201_4532.1.p		14396	K.LVVVEVQSER.V	126.017	119.519	119.196	122.912	112.069	81.3971	88.6971	124.263	102.829	118.235	113.559	108.489
Cre10.g452800_4532.1.p	Cre10.g452800_4532.1.p	LCIB	8286	R.LDNNPNRLLSVER.D	41.319	55.8356	45.5942	61.4924	66.6156	50.2655	36.4635	78.9698	61.5797	119.826	81.4897	56.1153
Cre10.g452800_4532.1.p	Cre10.g452800_4532.1.p	LCIB	39480	K.LDVSKLDLPGLTSVAER.T	33.2413	30.4893	27.2216	35.5782	49.2458	51.574	58.775	31.4881	38.2355	78.4987	61.6173	36.6974
Cre10.g452800_4532.1.p	Cre10.g452800_4532.1.p	LCIB	32904	K.VPGVHDPLDPELTILQQR.L	47.8124	54.0511	55.8371	39.571	38.8862	43.5803	89.9377	54.1441	83.2704	94.0377	106.37	99.485
Cre12.g483500_4532.1.p	Cre12.g483500_4532.1.p		19512	R.ALLETLDR.Y	12.3191	14.2493	20.3808	18.1255	13.9685	17.0343	9.47261	11.2166	16.7672	16.2586	7.28328	11.8255
Cre12.g483500_4532.1.p	Cre12.g483500_4532.1.p		15546	R.IIDTEAFR.N	64.782	55.3949	74.2661	72.1388	56.9325	49.5799	60.3954	54.4213	50.7621	60.5657	37.9775	38.8394
Cre12.g483500_4532.1.p	Cre12.g483500_4532.1.p		34605	R.VLNYPTALALNVR.L	18.155	19.8524	17.0595	21.5289	21.9702	23.1299	20.396	19.294	15.3874	22.8707	18.2344	14.5159
Cre07.g312900_4532.1.p	Cre07.g312900_4532.1.p		4174	R.GVQAPAGAAGSSQQPAAAGAPAAK.P	150.768	180.657	183.848	171.809	172.563	114.284	146.129	185.772	179.975	208.082	175.157	170.42
Cre16.g663600_4532.1.p	Cre16.g663600_4532.1.p		38290	K.VPWGEFFR.S	15.146	13.1269	19.8431	17.2383	27.5189	35.6784	17.8101	20.707	20.6319	18.9489	14.4904	10.7918
Cre12.g524600_4532.1.p	Cre12.g524600_4532.1.p		6833	K.ELVHTPLVR.N	29.0236	29.2823	22.4402	25.869	17.7794	14.9205	20.2983	22.2886	19.6584	16.4245	23.6234	25.5527
Cre06.g278258_4532.1.p	Cre06.g278258_4532.1.p		13976	K.AGMFGPGVK.V	64.4189	57.5831	57.2853	56.8716	47.7323	27.8957	65.8053	65.834	71.3099	91.3784	67.129	73.8334
Cre11.g480150_4532.1.p	Cre11.g480150_4532.1.p	RPS14	24447	K.ELGITALHIK.L	126.983	109.853	116.006	106.217	76.5495	46.0041	140.718	132.539	207.132	198.133	196.354	164.58
Cre11.g480150_4532.1.p	Cre11.g480150_4532.1.p	RPS14	9666	K.EVVSLGPTVR.E	75.1368	78.399	89.0112	68.0734	96.2468	95.8846	103.458	97.8208	97.5832	89.0503	101.269	84.4074
Cre11.g480150_4532.1.p	Cre11.g480150_4532.1.p	RPS14	15313	K.IGRIEDVTPIPTDSTR.R	9.54664	16.8632	9.51671	17.8622	26.8118	10.3392	5.4116	14.2031	11.2287	11.5444	12.0894	9.33286
Cre10.g417700_4532.1.p	Cre10.g417700_4532.1.p	RPL3	5110	R.SGSLGFSPR.K	24.5413	16.5182	24.0481	18.8426	41.9779	33.085	31.1318	31.9174	13.0307	35.685	28.8745	25.4089
Cre02.g091850_4532.1.p	Cre02.g091850_4532.1.p		12505	R.AKELIFTGR.R	7.21981	8.38203	9.65747	15.2332	22.9717	16.4196	19.6588	15.3546	20.8768	16.049	15.3479	16.4213
Cre05.g236100_4532.1.p	Cre05.g236100_4532.1.p		26331	R.IAELESLPVGAR.G	122.141	105.612	125.67	108.69	129.822	109.558	131.983	124.64	139.717	110.51	126.057	143.025
Cre06.g258733_4532.1.p	Cre06.g258733_4532.1.p	LEU2	21205	K.M*IGWM*SVAQK.V	46.6475	50.3984	37.8755	52.3931	45.2269	27.6088	42.711	42.6665	41.242	44.9017	37.6904	41.5404
Cre03.g157900_4532.1.p	Cre03.g157900_4532.1.p		11725	R.SDAAAAVSQLTVTR.V	42.8665	46.7917	24.7968	45.3116	18.7429	24.3975	109.267	63.8347	11.9759	106.691	16.839	15.0938
Cre02.g087100_4532.1.p	Cre02.g087100_4532.1.p		525	R.DHDADPASASR.L	453.702	378.451	437.118	386.332	150.212	67.89	188.639	293.886	313.172	188.943	252.979	333.262
Cre03.g204601_4532.1.p	Cre03.g204601_4532.1.p		29164	R.SGCTFPAKPTFTWN.-	33.6204	39.3451	27.7038	35.277	33.819	29.2034	37.5166	25.4872	27.2798	30.2189	25.3119	23.5657
Cre12.g527600_4532.1.p	Cre12.g527600_4532.1.p		7586	R.SYFYNPTTGER.L	23.7856	26.6786	23.6619	29.352	27.7009	25.0062	22.913	27.3722	31.4682	26.8668	25.1811	26.8962
Cre10.g424450_4532.1.p	Cre10.g424450_4532.1.p	TOM40	37918	K.LSAGGEFFYLPSNPK.S	157.152	172.205	174.665	162.524	188.162	279.3	171.137	156.098	138.603	145.569	157.16	133.766
Cre10.g424450_4532.1.p	Cre10.g424450_4532.1.p	TOM40	22397	K.VQAQLANAANQSQVM*LDTDVK.G	14.6635	16.8985	19.0863	16.6131	17.7799	55.9644	17.1414	13.9477	10.3142	12.4258	13.6759	9.59972
Cre05.g237450_4532.1.p	Cre05.g237450_4532.1.p	PSRP1	16796	K.KEQKVEVTIYTLR.N	9.43218	15.8093	14.1762	16.067	18.0608	29.1794	19.8567	24.1047	15.5861	25.4305	20.6178	13.3006
Cre05.g237450_4532.1.p	Cre05.g237450_4532.1.p	PSRP1	7643	K.RESGGYGVIVPQMR.D	14.9553	15.4084	12.6528	11.7583	9.16499	6.33453	20.124	27.898	18.0848	16.6113	26.1057	23.0254
Cre07.g333950_4532.1.p	Cre07.g333950_4532.1.p		7790	K.HVNLM*TQLSETVSGR.N	34.2256	33.433	38.8358	40.3575	34.5964	33.8676	35.5112	31.0708	29.3754	31.0245	36.8692	33.9927
Cre07.g333950_4532.1.p	Cre07.g333950_4532.1.p		14860	R.QM*LDYLATAGVR.E	33.6951	40.6248	51.3227	41.5803	55.0804	42.3275	34.2797	46.6237	36.028	35.7175	50.6147	47.1142
Cre14.g630400_4532.1.p	Cre14.g630400_4532.1.p		10427	K.AGPPEWHPAPPALR.A	65.4194	72.9715	70.201	76.7311	48.1614	26.9672	69.2394	63.1835	90.6582	58.9236	92.123	101.618
Cre14.g623000_4532.1.p	Cre14.g623000_4532.1.p		29448	R.CVVIEDSLVGLR.A	56.5284	49.8151	54.311	57.0258	34.9735	27.8614	44.2263	46.3038	51.7395	44.2651	37.1308	53.2272
Cre14.g623000_4532.1.p	Cre14.g623000_4532.1.p		39611	R.PGVLELMDEGLAR.G	12.9611	11.6966	15.6235	16.2649	8.52815	6.51565	14.2989	11.4211	16.3255	9.10112	10.0478	15.0253
Cre13.g589167_4532.1.p	Cre13.g589167_4532.1.p		19838	K.VLEMEGWSSR.A	11.2671	12.6307	10.2466	8.05229	7.82957	8.03891	11.984	9.68421	11.0658	9.81592	16.4878	12.5617
Cre08.g378000_4532.1.p	Cre08.g378000_4532.1.p		41562	R.YEGILYNINM*EESSIALAQVR.S	26.1561	35.5	26.7984	26.0045	19.0059	45.3194	19.0843	20.3259	22.3528	20.2911	26.2387	27.8792
Cre02.g080900_4532.1.p	Cre02.g080900_4532.1.p	PRX4	32216	K.SMIDLWK.C	35.7018	45.2265	39.2363	49.3511	16.3519	12.6412	26.6054	22.8463	55.2488	35.0302	25.5774	51.4532
Cre06.g307100_4532.1.p	Cre06.g307100_4532.1.p		3834	K.AGQFIGSR.G	21.1884	17.9004	25.2784	21.3706	21.7901	13.2105	22.0401	19.7295	23.4371	22.2686	24.8628	10.5504
Cre06.g307100_4532.1.p	Cre06.g307100_4532.1.p		4387	R.TVGGLVTR.R	45.2537	45.538	48.5425	41.6661	38.3025	41.0402	36.7682	39.9776	36.5137	40.6995	40.1302	39.4894
Cre14.g615450_4532.1.p	Cre14.g615450_4532.1.p		14426	R.AGQLLDGAAGGVGVR.E	21.8662	24.5925	24.2661	26.627	18.354	25.7095	30.1447	24.169	21.7265	22.5183	21.9083	20.0029
Cre14.g615450_4532.1.p	Cre14.g615450_4532.1.p		17177	R.DTSAPAIATWTAAAR.L	16.5347	15.9969	17.4366	16.3054	15.5386	11.5375	15.6214	20.5493	14.4806	13.1826	14.44	23.4456
Cre11.g467699_4532.1.p	Cre11.g467699_4532.1.p	SEC1	2713	K.GGDDEEEYALNR.F	14.3482	15.7984	14.5738	14.3669	15.8689	14.0741	13.2698	12.7502	13.2183	13.2272	12.4283	16.281
Cre11.g467699_4532.1.p	Cre11.g467699_4532.1.p	SEC1	10290	K.LPAEAVEK.L	210.923	220.032	190.685	196.558	247.198	257.005	197.997	201.358	183.52	199.18	185.942	178.676
Cre11.g467699_4532.1.p	Cre11.g467699_4532.1.p	SEC1	29543	R.TMITDHPDAGSLLLSDACVTEK.T	23.9037	31.3252	25.4894	29.2034	23.7583	8.05462	31.1226	27.2114	36.7089	24.8786	43.1755	42.9101
Cre15.g636896_4532.1.p	Cre15.g636896_4532.1.p		28473	K.TLHLIPDEVLDAPPR.T	17.3608	12.2067	19.26	17.7763	17.3706	16.2208	17.2672	14.3719	18.5662	16.8654	14.8085	23.3818
Cre03.g180850_4532.1.p	Cre03.g180850_4532.1.p		4799	K.METEEDFDATR.W	52.8339	51.7232	46.0273	52.0252	26.6895	13.981	54.9182	46.4817	61.4523	46.3788	57.3815	62.3125
Cre10.g449250_4532.1.p	Cre10.g449250_4532.1.p		40500	K.LLALIQK.Q	47.711	59.0651	45.7983	52.3277	39.8504	50.5459	45.2097	35.8614	43.456	48.3785	43.7271	41.6601
Cre10.g449250_4532.1.p	Cre10.g449250_4532.1.p		9607	R.NGYDDETEVDYSGGDGYYNIGDQR.L	13.5353	15.634	14.5383	17.2232	16.7513	12.8301	13.4574	15.9523	15.7292	20.1155	20.0662	17.4087
Cre10.g449250_4532.1.p	Cre10.g449250_4532.1.p		5520	K.QYEQAYMNK.L	9.56909	18.7506	16.9805	18.6081	13.3765	9.18723	17.5776	15.0496	20.1726	17.2144	18.124	15.6012
Cre03.g149800_4532.1.p	Cre03.g149800_4532.1.p	TOG1	6741	R.PASAAAGDNVM*AAVAK.L	27.7339	31.7038	27.5667	39.4515	28.3598	24.7701	39.0341	29.8317	24.7417	42.7039	26.1354	27.2391
Cre03.g149800_4532.1.p	Cre03.g149800_4532.1.p	TOG1	9789	R.SAIGM*GAAGAAAAASPAFGR.P	34.4446	42.37	36.3704	49.2243	26.0892	53.9959	34.2841	24.4472	23.6524	92.2673	34.8381	35.2215
Cre03.g149800_4532.1.p	Cre03.g149800_4532.1.p	TOG1	32561	K.VTEALVVGLSNK.N	87.5017	128.074	89.3261	138.638	65.3829	58.1203	109.44	74.8573	91.1396	244.345	78.2879	87.1609
Cre12.g543100_4532.1.p	Cre12.g543100_4532.1.p		15146	K.SADAAEEAMEVDAATAASGSAAGPDAGAGAGPSAGGQQQER.Q	34.0267	35.6235	34.1441	36.115	45.8227	32.6858	39.8772	41.0035	38.1613	40.3361	52.925	46.1055
Cre09.g404650_4532.1.p	Cre09.g404650_4532.1.p		13349	R.LEQTASVVAEK.S	65.5719	73.0828	82.6342	71.4525	71.6649	78.5713	57.8927	61.0914	67.841	77.7331	72.4022	91.2851
Cre03.g192350_4532.5.p	Cre03.g192350_4532.5.p		9090	K.AGSFTNLDGTDQK.M	51.0311	29.1729	42.6805	31.3321	41.0241	49.2067	29.3189	20.3118	12.4242	57.0361	34.2992	9.71167
Cre03.g192350_4532.5.p	Cre03.g192350_4532.5.p		16425	R.SVEAFDPVSK.T	117.543	111.635	139.446	136.267	247.118	237.692	135.45	119.352	68.8849	195.03	131.791	80.344
Cre03.g158000_4532.1.p	Cre03.g158000_4532.1.p	GSA1	10999	K.GAYCWDVDGNK.Y	96.2541	85.435	78.476	47.8954	44.1822	52.3595	95.7873	101.259	89.2335	101.87	84.4495	112.912
Cre03.g158000_4532.1.p	Cre03.g158000_4532.1.p	GSA1	4272	K.RSEEIFK.E	11.4029	16.4991	19.4307	13.8527	12.8968	18.0603	10.8208	13.6951	17.8399	22.0564	26.3264	18.8301
Cre03.g158000_4532.1.p	Cre03.g158000_4532.1.p	GSA1	21359	K.STAAATLTATYNNLDSVR.E	18.4401	16.7061	19.6756	19.0698	14.874	21.4303	17.7765	24.0368	24.7731	19.4217	17.2898	18.1852
Cre03.g158000_4532.1.p	Cre03.g158000_4532.1.p	GSA1	10552	K.VIGGGM*PVGAYGGK.K	32.1846	30.7371	36.272	27.3398	14.221	7.05885	25.9853	27.4912	38.3058	35.7991	24.1624	46.5027
Cre03.g158000_4532.1.p	Cre03.g158000_4532.1.p	GSA1	20043	K.VIGGGMPVGAYGGK.K	229.471	201.845	195.309	159.633	96.0816	41.0629	191.994	235.7	237.432	231.92	199.857	281.927
Cre05.g243451_4532.1.p	Cre05.g243451_4532.1.p		30455	R.ELLGNIGLK.F	330.964	332.135	355.43	331.487	185.674	237.508	207.045	213.945	291.18	218.708	301.122	313.401
Cre05.g243451_4532.1.p	Cre05.g243451_4532.1.p		29037	R.SFVTTTHVTFDTLPDEAIR.A	28.0136	32.1406	31.1749	23.3986	9.67058	13.2665	21.3937	17.8192	35.7405	24.7331	27.6455	30.5836
Cre06.g269450_4532.1.p	Cre06.g269450_4532.1.p	EIF3G	7116	K.AGSYVPPSLR.N	16.4691	15.9607	16.7188	18.9771	13.4601	18.9887	18.227	13.5943	16.8858	24.7146	20.5355	16.3114
Cre06.g269450_4532.1.p	Cre06.g269450_4532.1.p	EIF3G	5716	K.EAEKPPEEDGKPGSGPGLGAPK.A	101.801	102.869	99.9515	102.069	92.4371	111.375	76.1858	95.4869	93.5013	121.323	112.368	100.287
Cre17.g700133_4532.1.p	Cre17.g700133_4532.1.p		36074	R.AGTLEYM*APEVLECPFK.S	18.5172	13.4381	19.1424	22.8457	92.2858	15.7727	8.84654	22.0563	24.0185	20.3777	12.1547	18.5769
Cre10.g436550_4532.1.p	Cre10.g436550_4532.1.p	EPYC1	1107	R.DAAPASSAPAR.S	87.7764	89.1785	97.5221	101.73	40.181	3.95722	91.0578	115.019	64.773	187.297	37.4881	88.4591
Cre10.g436550_4532.1.p	Cre10.g436550_4532.1.p	EPYC1	12591	R.SALPSNWK.Q	113.399	98.8631	99.7118	86.8101	41.2856	7.43496	88.48	104.875	83.3498	159.897	52.2064	100.716
Cre16.g693203_4532.1.p	Cre16.g693203_4532.1.p		25073	R.LLLLSGDGR.V	22.3725	29.7146	27.5904	29.565	31.2869	39.9815	21.6279	16.5422	17.0598	19.6954	21.741	21.0732
Cre09.g408851_4532.1.p	Cre09.g408851_4532.1.p		9255	R.WAGEEVAAK.L	54.9439	59.0433	46.1007	35.33	37.0752	36.8124	50.0576	42.032	57.1855	46.3657	41.6925	34.9677
Cre12.g525700_4532.1.p	Cre12.g525700_4532.1.p	HCS1	5763	R.VAQWEM*LHR.G	70.9263	75.0108	79.8248	86.0255	75.091	78.5455	59.2684	74.5548	69.2041	46.2882	69.7646	58.0317
Cre12.g502000_4532.1.p	Cre12.g502000_4532.1.p		14434	R.YIAPGLK.A	85.1937	98.6963	91.5127	90.7973	95.9318	81.3667	69.9905	124.772	95.0522	70.2551	105.013	105.058
Cre02.g077100_4532.1.p	Cre02.g077100_4532.1.p		28768	R.FGWEPIMEEGR.I	34.7761	46.244	49.7638	35.6082	34.4077	24.8853	33.0519	31.5963	43.6401	33.4053	49.6006	51.8072
Cre02.g077100_4532.1.p	Cre02.g077100_4532.1.p		16100	R.GYDETSFLK.R	257.147	272.663	264.419	234.582	233.682	292.056	218.247	227.076	284.103	224.536	239.645	242.815
Cre02.g077100_4532.1.p	Cre02.g077100_4532.1.p		34558	R.TGNLPFVFEK.D	19.186	16.9958	13.9357	18.7449	17.5929	20.2014	17.7447	14.4312	21.7605	17.4564	19.4047	16.3561
Cre02.g077100_4532.1.p	Cre02.g077100_4532.1.p		31473	K.WAISDVPM*MPK.G	98.1314	87.3493	79.8411	67.9171	39.2799	12.2803	69.2893	78.9204	96.9821	69.0061	103.533	111.032
Cre02.g088900_4532.1.p	Cre02.g088900_4532.1.p	PRPL1	12256	K.TGNLHVLFGR.A	86.5513	68.5263	84.1418	52.9805	61.7471	103.807	87.9741	113.952	159.21	160.359	189.663	146.586
Cre06.g304550_4532.1.p	Cre06.g304550_4532.1.p		5389	R.AGTVVAENCVK.L	22.3407	23.0147	18.4203	20.2078	17.6158	11.7491	20.4031	21.2548	16.7602	17.0247	17.6104	22.4013
Cre07.g318750_4532.1.p	Cre07.g318750_4532.1.p		10064	K.GVVHITGGGMPENIPR.V	38.1372	33.6116	39.2805	27.6919	21.083	11.3994	42.8566	32.179	51.2068	42.4266	52.6872	44.4577
Cre07.g318750_4532.1.p	Cre07.g318750_4532.1.p		42897	R.TFNM*GVGLIMVVDPSK.V	12.8405	12.7345	13.4296	7.35856	11.3344	21.8634	12.9484	13.2764	14.8513	12.8782	12.2065	14.9005
Cre17.g701500_4532.1.p	Cre17.g701500_4532.1.p	DNJ1	33718	K.LQVPLEDLYAGGTKK.L	11.7719	15.8366	13.5252	12.0676	30.866	24.3577	15.5125	8.60171	9.36595	10.5737	11.3336	11.7366
Cre17.g701500_4532.1.p	Cre17.g701500_4532.1.p	DNJ1	3561	R.QLPCDGCK.G	125.724	139.623	131.472	155.735	280.845	159.028	144.954	141.477	126.355	150.938	139.71	145.347
Cre03.g188200_4532.1.p	Cre03.g188200_4532.1.p		29367	R.AGVEASM*LLAMTETAQR.L	10.5838	16.1565	14.9039	12.0638	9.65537	10.3995	12.5767	10.4211	17.7673	12.5539	17.0394	11.491
Cre03.g188200_4532.1.p	Cre03.g188200_4532.1.p		42995	R.LAPGLWEQIMR.F	45.2051	41.8374	42.6375	30.8971	27.2146	22.2721	34.5157	32.8399	40.589	37.5161	51.2755	38.821
Cre03.g188200_4532.1.p	Cre03.g188200_4532.1.p		13231	K.VEVASPSPFAPTQGR.L	55.8176	71.9184	66.2107	70.9489	79.3881	61.884	75.5024	59.6921	90.3666	76.4357	88.7574	77.8587
Cre06.g257000_4532.1.p	Cre06.g257000_4532.1.p	SULP3,SLP3,SBP1	23879	R.FLFTPAAQHEFAR.L	33.8969	43.7737	26.4943	44.206	37.8939	25.1421	92.5365	63.3298	38.6585	56.9086	45.1409	39.2187
Cre09.g410300_4532.1.p	Cre09.g410300_4532.1.p		13355	R.AGVIDIQPPPPSAR.A	18.0451	17.8154	23.5141	19.2618	21.5521	21.2091	18.6884	20.9266	25.9737	18.2949	20.3298	22.0963
Cre03.g172000_4532.1.p	Cre03.g172000_4532.1.p	KAR1,OAR1	15019	K.AGVIGLTK.T	56.4309	54.1092	55.2983	42.7373	54.0088	73.2178	52.153	44.7383	64.9923	40.6285	39.7784	46.3795
Cre02.g077401_4532.1.p	Cre02.g077401_4532.1.p		1727	K.GSSPAM*TK.S	14.6566	18.8177	17.1806	18.6885	29.5916	26.7158	15.8506	18.4703	17.9505	25.8141	14.0516	22.4036
Cre08.g370650_4532.1.p	Cre08.g370650_4532.1.p		6334	R.ALLAADQAAR.A	130.891	133.926	125.161	127.36	121.125	170.007	136.762	108.666	132.051	130.811	129.649	127.831
Cre08.g370650_4532.1.p	Cre08.g370650_4532.1.p		27795	R.ICEM*VVNAATAAVAER.G	22.8729	22.5593	24.8602	18.0158	40.2225	42.0138	25.217	27.923	18.7229	22.7196	19.2287	27.121
Cre14.g801644_4532.1.p	Cre14.g801644_4532.1.p		6551	K.ASM*PELPAAK.R	84.2864	69.4957	82.4759	77.0447	85.5881	182.471	86.5646	93.5498	85.6844	103.876	87.3078	89.1784
Cre14.g801644_4532.1.p	Cre14.g801644_4532.1.p		37406	K.DVLPELLEGK.G	172.773	163.386	146.125	147.19	112.214	214.899	160.764	194.148	149.994	180.787	135.193	169.654
Cre16.g675650_4532.1.p	Cre16.g675650_4532.1.p	ALD8	3311	R.SVTMEQGK.T	1242.66	1298.05	1031.9	1121.28	1130.72	851.259	1489.06	865.681	1478.11	252.371	1475.45	1363.1
Cre06.g274400_4532.1.p	Cre06.g274400_4532.1.p		7019	R.VQLEAADK.G	104.653	101.769	99.2804	91.844	72.7837	65.3907	94.3482	83.3478	79.6976	81.5091	85.6391	77.1897
Cre09.g395917_4532.2.p	Cre09.g395917_4532.2.p		13904	R.AGWSLTK.R	25.9926	23.2086	18.8004	28.5882	26.2933	29.0752	19.1605	18.1801	21.2624	17.6098	17.1621	15.8163
Cre17.g731700_4532.1.p	Cre17.g731700_4532.1.p		7863	R.HIM*FGVK.V	36.8677	41.0556	46.044	55.084	39.7808	30.7104	29.9551	28.5958	27.7811	41.264	38.7977	37.0015
Cre10.g422600_4532.1.p	Cre10.g422600_4532.1.p	NUO6	12370	K.LVEGCLM*AGVAM*GAR.A	39.2199	33.5727	33.7955	31.5814	39.1953	71.3478	40.3644	48.9777	29.8163	24.3875	18.4265	32.543
Cre10.g422600_4532.1.p	Cre10.g422600_4532.1.p	NUO6	14617	R.PSYLVVNGDESEPGTCK.D	15.9602	13.5538	19.1242	21.4181	14.056	20.1153	26.6206	21.7417	12.0965	17.4412	14.5543	24.245
Cre03.g192850_4532.1.p	Cre03.g192850_4532.1.p		4949	R.IAVHPELGR.A	264.199	252.589	259.967	268.701	293.48	153.333	262.045	224.137	228.298	295.49	337.05	212.112
Cre06.g249300_4532.1.p	Cre06.g249300_4532.1.p		21732	K.LSVGYQALSAK.Q	16.9684	15.0745	16.7346	15.5389	9.83955	16.9721	17.8581	16.5361	24.3343	20.636	20.3055	21.4242
Cre06.g249300_4532.1.p	Cre06.g249300_4532.1.p		22124	K.RQEVKPGEFQVVELDTAGVTPSYR.M	29.6518	42.0728	32.425	49.1899	45.1593	57.7769	44.8842	38.8038	45.3075	47.6167	46.1806	41.9825
Cre06.g249300_4532.1.p	Cre06.g249300_4532.1.p		22162	K.RQEVKPGEFQVVELDTAGVTPSYR.M	22.966	34.6899	28.0714	25.9249	32.3002	50.613	31.2085	32.4917	29.5203	27.5407	36.3829	26.6971
Cre17.g697300_4532.1.p	Cre17.g697300_4532.1.p		14126	R.AGYVAIYDVR.G	12.0813	14.106	7.0327	10.0176	9.52463	10.9929	11.849	6.2575	11.547	9.36166	11.4677	7.83872
Cre11.g481500_4532.1.p	Cre11.g481500_4532.1.p	HIS7	28834	R.ATGAAAALAAGIFHR.R	22.287	26.1526	25.7844	22.0424	20.1349	17.522	19.3278	19.4814	35.0439	23.7351	37.5445	38.3584
Cre11.g481500_4532.1.p	Cre11.g481500_4532.1.p	HIS7	19529	R.SGADKVSIGSDAVDAAQAYYAR.G	9.45798	13.6218	16.5137	17.0877	32.5773	26.3129	16.2701	17.9082	13.557	12.6325	19.6618	21.962
Cre17.g734100_4532.1.p	Cre17.g734100_4532.1.p		10544	R.DALVVKPEAPKK.-	21.9142	14.4316	16.0172	15.8711	23.1455	32.7248	22.2931	16.9304	14.9519	11.7519	17.1882	17.3592
Cre17.g734100_4532.1.p	Cre17.g734100_4532.1.p		32054	K.FAYDVEGDIAAYEK.L	40.6889	37.6536	42.1908	49.3308	49.7109	43.6547	37.8212	42.8339	42.4953	41.8651	50.7027	55.8345
Cre17.g734100_4532.1.p	Cre17.g734100_4532.1.p		14801	K.INGVTHINLTK.L	259.358	276.55	233.02	208.244	225.695	170.785	206.385	219.952	267.962	186.322	305.047	288.039
Cre17.g734100_4532.1.p	Cre17.g734100_4532.1.p		15050	R.VCDLFDR.A	26.9983	22.9093	25.3795	22.3146	24.9579	22.5682	24.7707	23.391	22.9677	18.2667	20.7386	35.2787
Cre01.g023350_4532.1.p	Cre01.g023350_4532.1.p		18940	K.AHLNYEDNFWATK.M	43.4067	62.5687	45.3351	62.487	22.4439	12.2188	40.4775	23.7596	45.0694	53.941	36.5979	48.7411
Cre01.g023350_4532.1.p	Cre01.g023350_4532.1.p		2835	K.HGQPVDLK.M	233.695	266.738	187.25	275.385	122.485	58.4098	192.394	135.922	187.732	218.758	189.567	203.093
Cre01.g023350_4532.1.p	Cre01.g023350_4532.1.p		12745	K.INSLEAGLSQSR.N	33.9562	38.8399	24.6363	34.546	23.1185	22.8344	26.905	19.2287	25.7461	36.6893	26.5715	27.6375
Cre01.g023350_4532.1.p	Cre01.g023350_4532.1.p		8240	R.NTM*SLGYTDPASGEFRK.A	39.2433	57.81	43.3627	53.1183	49.3583	65.01	42.2844	36.6985	30.3969	51.2219	38.6438	34.9664
Cre12.g507400_4532.1.p	Cre12.g507400_4532.1.p		20388	R.AHLPPKPSDIATLCYTSGTTGTPK.G	37.9328	32.7279	44.6729	33.351	38.7307	30.7739	40.6537	26.0972	33.0874	11.375	50.5265	46.6497
Cre12.g507400_4532.1.p	Cre12.g507400_4532.1.p		20295	R.GPSVFAGYYK.D	14.1506	20.2604	28.6518	16.3589	36.2419	40.4732	18.9695	15.1744	17.2796	6.9015	20.9052	18.0846
Cre12.g507400_4532.1.p	Cre12.g507400_4532.1.p		6624	R.TLHDNLEYAASK.F	99.1412	90.0587	98.8515	84.7889	116.753	55.0218	126.462	68.8776	88.3077	24.1289	134.91	114.857
Cre02.g101400_4532.1.p	Cre02.g101400_4532.1.p	CHC1,NSG15	10479	R.RANQLPLIK.D	99.0602	103.598	86.0228	111.329	114.94	140.536	110.524	86.5094	86.4807	104.145	80.7166	93.0123
Cre02.g101400_4532.1.p	Cre02.g101400_4532.1.p	CHC1,NSG15	10047	K.TLKDGQIISK.L	30.9971	31.9181	27.1662	40.2394	45.9017	64.2058	44.9747	42.8935	29.1385	46.8721	41.9621	35.8153
Cre02.g101400_4532.1.p	Cre02.g101400_4532.1.p	CHC1,NSG15	12964	K.VDMLMSER.K	19.6218	18.4684	29.8749	24.4259	19.2978	9.53148	21.3575	17.1299	18.0738	22.1257	15.6212	21.9813
Cre07.g340100_4532.1.p	Cre07.g340100_4532.1.p		34835	K.ELDPTLVAELK.A	40.8672	35.2316	39.5809	36.7965	40.3665	29.2999	50.4783	45.6229	50.0759	46.7523	41.3464	44.7971
Cre07.g322450_4532.1.p	Cre07.g322450_4532.1.p		8765	R.QPPVPVPAPQPSTR.Q	62.4536	56.8871	65.9017	61.4122	62.4099	40.459	52.232	47.3792	60.9613	55.6719	66.4258	86.6814
Cre02.g074150_4532.1.p	Cre02.g074150_4532.1.p	COP5	23409	R.FRDTVYQAGEIAGAIPGDVRPER.V	20.8853	17.7484	22.0156	26.2021	19.2311	18.633	15.6279	18.2901	20.0846	17.6528	15.7276	19.9935
Cre02.g074150_4532.1.p	Cre02.g074150_4532.1.p	COP5	28842	R.SNTAAASTAATAAASQQAAVAAADAASLK.A	20.1159	16.6492	25.7735	17.2279	16.2289	11.6145	17.696	13.9533	21.0849	12.9955	15.9676	17.6547
Cre12.g500550_4532.1.p	Cre12.g500550_4532.1.p		4633	K.QSQQSEQQPEQQQQQQPEEDEALTLR.V	39.4299	38.8637	46.897	43.7369	82.0536	87.8023	44.3186	21.2173	26.4622	62.6227	45.1756	30.4309
Cre02.g076350_4532.1.p	Cre02.g076350_4532.1.p	ATPVB,ATPvB	5620	K.FVAQGPYENR.T	151.334	162.011	144.462	141.916	162.878	143.646	135.509	145.127	169.333	113.553	161.058	171.962
Cre02.g076350_4532.1.p	Cre02.g076350_4532.1.p	ATPVB,ATPvB	3071	K.QDFEENGSLER.T	20.7326	24.2641	15.0786	20.7781	25.6063	24.7079	28.2855	24.5446	23.4352	18.7118	21.6908	24.3337
Cre12.g522550_4532.1.p	Cre12.g522550_4532.1.p		43029	K.DMVIEAFIPPEEVQK.V	34.2801	38.3326	35.6215	33.509	31.8145	4.79396	39.0449	48.0874	46.0186	47.7832	34.5537	37.1252
Cre12.g522550_4532.1.p	Cre12.g522550_4532.1.p		4850	K.DSGVYVK.G	56.1053	52.4906	50.075	49.2537	36.1084	30.8139	57.6379	62.8478	61.2832	56.3588	60.8553	63.1152
Cre12.g522550_4532.1.p	Cre12.g522550_4532.1.p		9058	K.LANAMGDMNPR.F	13.332	13.5677	10.6474	11.5903	6.63999	1.97469	15.2476	15.3265	17.6939	14.6448	14.4341	13.5829
Cre12.g522550_4532.1.p	Cre12.g522550_4532.1.p		4643	R.M*LQDQM*QLK.D	80.1289	81.1539	95.2696	86.9261	153.136	193.999	99.3063	113.239	88.2324	88.1129	79.7483	91.1
Cre12.g546100_4532.1.p	Cre12.g546100_4532.1.p		21771	R.LNLVDLAGSERQSK.S	23.3599	16.9702	17.5765	19.7915	23.2779	19.6277	19.6042	19.4409	20.161	18.8662	30.8583	25.7497
Cre11.g479250_4532.1.p	Cre11.g479250_4532.1.p		11108	R.ATAELLADPSSLRR.L	21.3026	25.6067	21.1344	24.5312	15.7097	16.2547	22.2867	15.6341	21.2864	24.2003	16.9283	20.7626
Cre11.g479250_4532.1.p	Cre11.g479250_4532.1.p		37482	K.LGELVIQTVK.D	175.088	184.864	150.297	156.709	154.183	104.936	149.13	159.314	175.876	181.428	130.618	166.882
Cre11.g479250_4532.1.p	Cre11.g479250_4532.1.p		43153	R.QQLEELGLALNEVDPTAAK.A	35.1642	37.4662	39.6385	37.7978	30.1018	32.3186	36.1375	42.4023	41.2911	43.3135	37.851	38.2567
Cre12.g550850_4532.1.p	Cre12.g550850_4532.1.p	PSBP1	28132	K.EAM*GAFDSFTVV.-	30.1522	22.4361	28.1196	27.1741	45.1349	62.482	29.3652	37.4121	30.0435	32.8562	24.4794	34.608
Cre12.g550850_4532.1.p	Cre12.g550850_4532.1.p	PSBP1	22309	K.ENDFPGVILR.Y	19.7835	14.6858	26.2026	14.6752	40.1641	42.4752	40.9282	33.693	41.941	25.43	39.8008	47.5442
Cre12.g550850_4532.1.p	Cre12.g550850_4532.1.p	PSBP1	417	R.SADGDEGGR.H	72.2252	50.0129	55.6623	42.5881	102.858	98.1819	107.714	112.244	104.106	65.4259	106.385	138.109
Cre12.g550850_4532.1.p	Cre12.g550850_4532.1.p	PSBP1	21141	K.TYYKYELLVR.S	96.8225	75.9037	90.1763	80.5281	151.391	205.492	115.751	141.601	103.175	117.562	134.479	132.399
Cre12.g550850_4532.1.p	Cre12.g550850_4532.1.p	PSBP1	26422	R.VSAASLLDVSTTTDKK.G	78.7882	57.0099	72.1391	63.5437	203.036	274.335	202.283	129.462	127.047	82.0399	110.814	126.778
Cre09.g399550_4532.1.p	Cre09.g399550_4532.1.p		25853	R.ALMEIPEQYNAIQR.M	58.5569	75.532	75.9186	110.568	59.6587	31.0693	87.0649	58.838	98.2095	56.3833	88.4838	83.8326
Cre01.g065822_4532.1.p	Cre01.g065822_4532.1.p		13369	K.LAVQLQNK.V	55.2147	64.162	58.8186	50.3612	81.1844	67.9529	60.6446	56.486	67.9743	57.6632	58.0278	52.4501
Cre10.g436850_4532.1.p	Cre10.g436850_4532.1.p		14425	K.LVALEQSPAQQQQQQS.-	14.5105	14.2526	9.85474	11.7376	14.8804	15.1192	16.829	17.7792	13.4237	20.585	13.983	17.7751
Cre10.g435300_4532.1.p	Cre10.g435300_4532.1.p	AAP1	8461	R.HGLPVQEFSVR.N	13.1985	14.7843	14.0306	9.98495	9.18518	6.35838	18.3481	16.6116	16.0681	11.79	14.3866	17.2082
Cre10.g435300_4532.1.p	Cre10.g435300_4532.1.p	AAP1	8210	R.MHGGLVLK.H	49.1988	57.6579	46.3735	51.0714	24.9259	8.26542	53.0788	39.605	69.0589	52.8996	56.4137	67.5125
Cre10.g435300_4532.1.p	Cre10.g435300_4532.1.p	AAP1	22057	R.NDM*PCGSTIGPILASNLGCR.T	13.6317	10.4254	12.6156	9.79586	25.7891	22.1857	14.5648	15.4653	12.1961	11.6975	15.3088	12.9079
Cre12.g502700_4532.1.p	Cre12.g502700_4532.1.p		10854	R.AIAMGQSDAVDAATK.M	25.4596	30.2163	24.2833	36.5872	17.4358	9.01546	38.9476	41.7678	38.6841	29.7549	36.625	33.4688
Cre12.g502700_4532.1.p	Cre12.g502700_4532.1.p		10358	R.AQLDQLSAGAAGDK.E	15.5581	15.5287	15.0694	14.2431	9.18251	13.7904	17.2841	18.9946	20.0163	14.8146	17.2557	13.6926
Cre09.g414850_4532.1.p	Cre09.g414850_4532.1.p		32720	R.DRWVAYPFQNNISALPK.E	81.8417	84.076	43.4435	49.6965	37.5422	87.516	75.6723	54.8742	81.2772	57.6651	61.9055	55.3438
Cre06.g272900_4532.1.p	Cre06.g272900_4532.1.p		29535	K.VGVLVVGAGPTGLGAATR.L	35.9629	35.1378	37.3983	38.47	42.9008	73.1668	48.2781	43.2742	47.2217	30.5803	49.5891	45.1149
Cre11.g467660_4532.1.p	Cre11.g467660_4532.1.p		8886	K.VVENDWGNK.G	10.0917	9.56727	12.0683	12.9121	13.5957	7.18672	13.7206	8.87855	9.64627	9.31784	16.788	11.3122
Cre17.g742100_4532.1.p	Cre17.g742100_4532.1.p		34268	K.ELLPEEIASVTK.C	10.2144	10.4177	12.7614	10.5552	12.3398	11.542	12.4101	11.7542	14.3192	6.46722	13.0241	14.676
Cre18.g749447_4532.1.p	Cre18.g749447_4532.1.p	AHD1	1895	R.EAEASGDCLR.Y	88.7145	98.1309	90.5484	83.0822	105.766	92.6329	100.783	112.711	93.3352	87.5788	100.726	100.797
Cre14.g612000_4532.1.p	Cre14.g612000_4532.1.p		6214	R.EGEGADYSSAVGGAPAAEAQAGDIR.I	44.0223	43.5019	40.5142	45.9419	44.5079	38.3138	39.0863	39.1121	39.225	54.8077	40.7802	52.0176
Cre16.g683550_4532.1.p	Cre16.g683550_4532.1.p		7671	R.SVEMMTGMSR.T	13.5375	20.4254	17.2895	19.0461	4.10071	0	9.17857	10.1062	15.2116	14.3761	11.7925	18.7596
Cre02.g107850_4532.1.p	Cre02.g107850_4532.1.p		4261	R.TCEVMSAGGK.Y	145.651	185.279	136.791	166.579	126.532	51.0637	208.7	126.68	183.429	146.822	155.45	200.597
Cre01.g013600_4532.1.p	Cre01.g013600_4532.1.p		3962	R.DAPPPPPPAAAEEEEEDPER.A	31.2394	37.3713	33.7148	39.9259	55.5459	47.0828	45.4596	38.1418	36.1506	38.3724	40.7968	41.5183
Cre11.g467575_4532.1.p	Cre11.g467575_4532.1.p		36542	R.LTELEAELGALRR.Q	22.1466	28.0407	24.191	23.93	13.947	23.087	23.8064	24.9499	19.5295	23.3613	13.5104	13.5068
Cre12.g511900_4532.1.p	Cre12.g511900_4532.1.p	RPE1	41913	K.VIDAGANALVAGSAVFK.A	98.6552	84.5882	83.4439	60.2238	77.1334	115.058	77.0612	88.2641	74.237	102.886	47.1703	65.0363
Cre12.g547300_4532.1.p	Cre12.g547300_4532.1.p		14139	R.LVGLM*GPSGSGK.T	21.7426	19.4215	16.5022	15.4261	11.2697	10.1306	15.6847	13.0289	6.488	15.3555	13.6423	7.76045
Cre01.g049950_4532.1.p	Cre01.g049950_4532.1.p	SPO,VLE1	42856	K.NILM*SSGDLLPSLNNQFK.S	23.505	26.1775	8.00245	21.3208	20.6553	78.8637	77.466	25.4171	39.2957	27.4171	34.1381	27.9072
Cre12.g485550_4532.1.p	Cre12.g485550_4532.1.p		8894	K.KVIPADVK.V	410.989	237.791	256.295	270.651	590.031	689.864	453.737	222.707	305.815	197.743	283.999	365.191
Cre12.g485550_4532.1.p	Cre12.g485550_4532.1.p		35858	R.VLDASEYISAALGRPNGSR.A	26.2339	23.8093	22.6866	25.4572	29.6019	38.6135	29.5764	27.0813	30.5919	21.7339	28.9411	37.4983
Cre02.g119550_4532.1.p	Cre02.g119550_4532.1.p		42210	K.AIEDLFFSK.E	72.5036	69.0687	76.1226	71.79	78.2024	105.053	65.6075	74.8604	59.0243	48.0419	80.7774	105.758
Cre02.g119550_4532.1.p	Cre02.g119550_4532.1.p		1455	K.EQSDLADR.H	115.601	111.723	135.931	114.161	138.482	154.257	131.945	143.2	114.259	103.032	131.162	165.768
Cre02.g119550_4532.1.p	Cre02.g119550_4532.1.p		28589	K.QIVGKYDLPKDVLEK.L	15.8735	26.882	37.4244	41.8175	30.8906	24.1433	9.51506	23.7234	15.146	23.1984	27.3008	24.8389
Cre13.g567950_4532.1.p	Cre13.g567950_4532.1.p	STA1,AGP1	39573	R.AIEDVLILSGDHLYR.M	31.1728	31.4153	38.6894	28.5075	23.0087	23.5738	30.8487	41.2194	28.425	36.5331	23.9747	32.7084
Cre13.g567950_4532.1.p	Cre13.g567950_4532.1.p	STA1,AGP1	6956	R.AKPAVPIGGAYR.L	67.8879	46.6911	65.3203	61.4907	64.3027	44.0822	81.7963	64.654	44.4918	61.886	36.3971	45.0488
Cre13.g567950_4532.1.p	Cre13.g567950_4532.1.p	STA1,AGP1	22300	R.HPATFEFYDPQSPIYTSPR.V	52.9949	54.3807	59.5663	49.6595	23.8845	17.6878	44.2903	41.7084	45.1403	46.0019	37.7674	46.8912
Cre13.g590300_4532.1.p	Cre13.g590300_4532.1.p		24739	K.AIEETLSFDK.G	51.5534	43.5936	51.4614	47.5649	57.3239	52.1354	50.1036	44.3992	53.6267	42.4548	54.0505	39.5505
Cre13.g590300_4532.1.p	Cre13.g590300_4532.1.p		22636	R.LTDYDTLLR.N	46.0723	37.3968	48.3771	55.1344	41.3355	30.9078	27.277	35.5271	31.8418	32.5172	35.8526	26.1052
Cre12.g502250_4532.1.p	Cre12.g502250_4532.1.p		3589	K.EEAGGGAEAGAGGVTPAAA.-	68.5017	56.0338	70.3786	64.2711	53.1262	74.0533	58.0326	58.5136	54.3848	71.5862	45.2769	41.3059
Cre12.g502250_4532.1.p	Cre12.g502250_4532.1.p		39427	R.TAGLFQSVLQPDIATNK.V	46.2727	54.4802	47.5311	49.2558	33.9217	89.1044	57.8755	43.2428	51.5354	52.745	39.213	39.7857
Cre04.g231222_4532.1.p	Cre04.g231222_4532.1.p	CPN60A	21786	R.GVLNVCAIK.A	541.404	550.514	468.028	399.145	312.373	459.582	403.668	418.997	470.622	407.03	436.644	467.98
Cre04.g231222_4532.1.p	Cre04.g231222_4532.1.p	CPN60A	22647	R.GVLNVCAIK.A	64.1031	63.3183	61.5842	47.5429	36.7896	53.8492	43.077	44.0661	54.4581	47.4884	50.0035	60.9228
Cre04.g231222_4532.1.p	Cre04.g231222_4532.1.p	CPN60A	23958	R.KVTVANNTTTLIADAASK.D	79.6392	75.985	84.6114	66.0637	65.3738	113.471	80.5616	74.2169	69.6187	87.9269	82.9945	87.0321
Cre04.g231222_4532.1.p	Cre04.g231222_4532.1.p	CPN60A	12148	R.LLVEYDNCR.V	51.4659	48.6171	53.4505	46.755	52.4979	61.7895	46.6043	60.2128	54.9235	45.4906	44.5227	46.377
Cre06.g309100_4532.1.p	Cre06.g309100_4532.1.p	CPN60C	29486	K.LADAVQVTLGPK.G	73.8428	62.5245	77.8466	69.0024	114.198	136.074	77.5533	88.7097	67.1038	46.7548	71.2034	91.1086
Cre06.g309100_4532.1.p	Cre06.g309100_4532.1.p	CPN60C	9232	K.LDNFDQK.I	25.0189	24.5888	23.7172	34.2314	40.5932	55.8699	25.3652	40.3245	22.1688	27.3225	24.2176	22.9903
Cre06.g309100_4532.1.p	Cre06.g309100_4532.1.p	CPN60C	17672	K.LSGGVAVIK.I	37.1783	31.1933	30.8274	28.228	40.7259	55.1721	33.253	39.998	25.9924	28.8483	26.913	36.8506
Cre15.g641200_4532.1.p	Cre15.g641200_4532.1.p		22919	R.NQLAAGVKPPGM*IATGINVVR.T	22.5142	16.0936	20.6284	22.3724	23.0198	75.7066	26.0359	25.9371	17.5695	3.0058	16.117	16.8091
Cre03.g165550_4532.1.p	Cre03.g165550_4532.1.p		37967	R.DGLIPQVEPELFR.E	9.52702	9.86905	12.4824	11.6659	8.0258	13.9024	11.4257	14.8671	11.7127	15.0971	14.8533	12.8242
CreCp.g802314_4532.1.p	CreCp.g802314_4532.1.p		13740	R.EAYPGDVFYLHSR.L	29.9618	29.3099	38.9549	29.7505	17.2281	6.89449	30.4582	27.4698	37.9797	36.9334	27.512	37.8467
Cre02.g116750_4532.1.p	Cre02.g116750_4532.1.p	ATP1A	14412	K.GIRPALNVGLSVSR.V	32.8234	37.3194	42.0446	39.9111	39.3795	56.8326	38.491	37.463	42.9462	37.7552	38.6428	39.194
Cre02.g116750_4532.1.p	Cre02.g116750_4532.1.p	ATP1A	3437	K.GPLTNVR.S	27.5056	26.3048	25.1989	26.8929	34.9588	46.5353	36.2319	28.1579	28.4194	25.2548	33.7861	30.1006
Cre02.g116750_4532.1.p	Cre02.g116750_4532.1.p	ATP1A	16175	R.VGSAAQFPGMK.Q	34.2651	31.1322	27.1104	34.8678	35.2797	27.4482	39.4726	32.2989	36.4644	27.64	41.2069	39.1155
Cre06.g274600_4532.1.p	Cre06.g274600_4532.1.p		26714	R.AIFFEAK.T	28.1773	30.1361	13.6661	29.0216	19.5152	25.926	36.4824	22.0026	16.7999	21.2148	20.6491	12.1164
Cre02.g095150_4532.1.p	Cre02.g095150_4532.1.p		7363	R.ILSSGAK.Q	120.7	70.1191	112.756	103.598	109.1	133.278	61.5856	51.1131	58.6288	72.2141	64.854	38.4436
Cre06.g278239_4532.1.p	Cre06.g278239_4532.1.p		30686	K.ELDEIFYK.F	56.7005	68.5649	49.1442	56.736	58.704	56.7069	56.9919	64.9519	69.6657	66.3879	49.6557	58.227
Cre06.g278239_4532.1.p	Cre06.g278239_4532.1.p		31346	K.LDDTEFANPFDK.G	87.5135	93.9547	88.9284	80.282	101.012	68.3755	91.559	92.3314	88.1843	81.7544	73.688	77.2235
Cre12.g549100_4532.1.p	Cre12.g549100_4532.1.p		35753	R.FAFIEFR.T	25.455	18.5407	23.1142	24.1781	19.2812	25.023	22.0549	20.4033	18.263	24.4544	23.2158	25.8458
Cre02.g092900_4532.1.p	Cre02.g092900_4532.1.p	GUA1	20427	R.VIGDVTEDGKLDTLR.E	75.1565	65.7779	59.9656	72.7156	106.282	88.2212	113.832	84.0826	102.68	48.3711	83.1242	98.2109
Cre02.g092900_4532.1.p	Cre02.g092900_4532.1.p	GUA1	21803	R.VIGDVTEDGKLDTLR.E	55.3224	49.1688	51.5003	62.0363	67.1843	67.2888	68.9099	50.0706	58.2073	40.0217	52.2084	53.8411
Cre07.g335400_4532.1.p	Cre07.g335400_4532.1.p		24476	R.AYCSWYNFK.G	124.952	122.754	115.517	91.9396	50.9985	89.9962	73.5846	83.3965	117.875	108.322	102.18	81.0741
Cre07.g335400_4532.1.p	Cre07.g335400_4532.1.p		13513	K.IGVLGANGAGK.S	46.1897	42.8708	48.0801	35.5532	18.7285	43.3228	30.0177	39.6997	38.7661	37.1729	29.0661	24.4664
Cre17.g724350_4532.1.p	Cre17.g724350_4532.1.p	POA5	18499	K.AIGSGSEGAQSSLQEAFK.D	80.4522	93.621	82.8291	90.1171	103.795	117.539	91.4303	78.6922	83.9774	97.6488	71.8257	85.6602
Cre17.g724350_4532.1.p	Cre17.g724350_4532.1.p	POA5	18202	K.LGSTAIGICTK.E	66.9926	84.6599	70.0097	71.8278	80.0526	56.536	73.9501	73.3623	79.9807	74.0276	76.8465	87.9686
Cre10.g433900_4532.1.p	Cre10.g433900_4532.1.p		14979	R.AIGTIAGVK.G	43.4902	37.7157	34.9936	41.9445	55.7944	54.2133	17.424	5.13207	43.7634	47.8246	31.2817	47.6482
Cre13.g605100_4532.1.p	Cre13.g605100_4532.1.p		13406	K.AIGVLNK.I	17.0997	17.0651	20.2793	15.7889	25.0866	18.4054	21.3045	18.3026	18.5886	15.2323	17.1823	19.8801
Cre09.g407801_4532.1.p	Cre09.g407801_4532.1.p		15002	R.AIGVQYGGM.-	34.6501	34.6614	34.9866	23.9387	43.1763	36.9743	22.8719	25.4789	24.0166	30.069	39.3272	42.9588
Cre06.g252200_4532.1.p	Cre06.g252200_4532.1.p	TOC34	39464	K.LIDTCGLEDPEAGDTVNLGALSK.I	16.5849	15.2708	25.9309	19.365	18.1405	20.2357	22.1342	20.4476	15.6189	15.6687	16.4573	17.9133
Cre06.g252200_4532.1.p	Cre06.g252200_4532.1.p	TOC34	34666	R.PSLPVALVENSETCPVSSESGFR.V	35.9125	42.4072	45.5451	37.6212	46.9684	32.3027	42.6716	36.2635	29.6627	30.9412	41.6815	30.8345
Cre03.g172350_4532.1.p	Cre03.g172350_4532.1.p		11714	R.AILADPAIQR.A	14.4347	21.0463	23.4969	34.9875	63.2825	100.208	52.188	37.5408	20.7358	27.6183	41.1789	34.4327
Cre06.g251450_4532.1.p	Cre06.g251450_4532.1.p		12643	R.ANGLGNMLESAR.K	75.4816	67.5549	63.0375	51.2646	24.0944	15.6585	64.6102	51.3694	74.3827	63.6956	68.2374	69.5148
Cre07.g352350_4532.1.p	Cre07.g352350_4532.1.p	FHL3,FHL7	32782	R.AILDQYDREDFDLGIK.Q	11.2256	12.4213	12.122	10.7995	10.807	12.5419	5.52756	12.8244	8.69178	11.8461	8.28358	9.69348
Cre07.g352350_4532.1.p	Cre07.g352350_4532.1.p	FHL3,FHL7	42205	K.EINEIIEYLR.N	70.1508	65.8361	86.2484	67.9011	79.7557	84.4059	68.6252	79.107	60.6915	60.2639	63.4838	55.2066
Cre01.g009350_4532.1.p	Cre01.g009350_4532.1.p		35460	R.GVSGVTVVEM*PIEDGWLR.D	18.5735	17.8316	12.8137	13.4947	19.1672	17.5912	8.42432	9.01924	10.1029	19.8166	19.253	16.5005
Cre01.g009350_4532.1.p	Cre01.g009350_4532.1.p		45032	R.GVSGVTVVEMPIEDGWLR.D	24.4072	16.9133	14.2839	8.6543	16.8599	19.3089	10.1125	10.5629	7.11913	19.0688	21.6455	14.1489
Cre17.g697500_4532.1.p	Cre17.g697500_4532.1.p		8071	R.AILGCEGPVAR.A	8.24699	5.63099	3.41087	14.7512	4.02561	2.97204	96.4938	70.6474	6.02721	22.753	0	4.64516
Cre10.g456750_4532.1.p	Cre10.g456750_4532.1.p		26300	K.AMATPVTTIYVK.G	45.1752	51.542	35.5051	45.9171	42.0959	24.0835	68.9402	68.77	63.4539	46.2094	75.2537	80.2037
Cre10.g456750_4532.1.p	Cre10.g456750_4532.1.p		14336	K.M*EYIDFDNK.P	12.7676	19.4004	14.6728	10.9336	7.84003	7.6039	9.02143	14.9269	15.1573	11.3678	17.4861	17.3156
Cre12.g549550_4532.1.p	Cre12.g549550_4532.1.p	TUB2,RSP19	16262	R.FPGQLNADLRK.L	15.2937	21.6195	18.7922	16.0694	11.6771	15.4688	24.4371	21.0706	12.8947	16.0121	20.3211	16.675
Cre12.g549550_4532.1.p	Cre12.g549550_4532.1.p	TUB2,RSP19	27108	R.M*M*LTFSVVPSPK.V	124.314	118.39	123.273	118.008	129.363	155.12	111.2	133.399	121.817	145.575	113.16	111.111
Cre12.g549550_4532.1.p	Cre12.g549550_4532.1.p	TUB2,RSP19	27995	R.M*M*LTFSVVPSPK.V	71.3505	64.2457	66.9184	85.0087	85.2372	88.307	79.3905	77.9269	62.1646	89.8291	68.6542	88.4002
Cre12.g549550_4532.1.p	Cre12.g549550_4532.1.p	TUB2,RSP19	5888	K.SSVCDIPPK.G	153.679	170.757	155.012	180.931	164.096	78.8913	156.852	171.126	167.805	164.06	178.547	214.684
Cre12.g549550_4532.1.p	Cre12.g549550_4532.1.p	TUB2,RSP19	6787	K.SSVCDIPPK.G	73.1868	77.1727	54.2697	85.1622	83.5446	47.7058	72.4976	91.7496	79.3397	78.2805	78.5166	93.8856
CreCp.g802282_4532.1.p	CreCp.g802282_4532.1.p		29182	R.AIM*ADLYPSFAK.G	136.781	121.694	134.565	106.953	112.984	152.649	129.365	128.134	119.166	130.244	104.847	100.947
CreCp.g802282_4532.1.p	CreCp.g802282_4532.1.p		27405	R.DYDPTNNYNNLLDRVIR.H	24.7918	19.1162	22.5823	25.3961	17.4629	15.4696	21.9512	27.7953	30.6261	23.5008	20.2662	26.7419
CreCp.g802282_4532.1.p	CreCp.g802282_4532.1.p		29666	K.EIPLPHDLLLNR.A	52.9622	35.3991	47.2335	40.5858	39.9483	37.9151	44.5473	44.6796	39.3873	40.5617	35.5886	42.5205
CreCp.g802282_4532.1.p	CreCp.g802282_4532.1.p		31681	K.EIPLPHDLLLNR.A	43.8837	36.3384	36.223	43.6277	32.0707	35.262	37.5461	46.1168	33.7468	34.6111	31.9271	41.4437
Cre12.g508150_4532.1.p	Cre12.g508150_4532.1.p		16633	R.GITGPHIVITPK.S	242.806	287.842	228.038	240.177	216.14	131.497	279.569	201.213	313.184	251.782	239.335	221.813
Cre12.g515650_4532.1.p	Cre12.g515650_4532.1.p	EIF3K	4841	K.AIM*QAPAQDYK.C	311.079	323.639	346.055	335.849	448.568	535.336	348.337	357.783	313.4	370.764	303.258	287.492
Cre13.g567800_4532.1.p	Cre13.g567800_4532.1.p	PP2A2,PPP41	1272	K.YEEEQTSER.A	20.122	21.4685	22.7154	19.2228	28.5148	24.4589	29.5723	34.0927	25.2333	21.3278	30.4056	33.149
Cre01.g052000_4532.1.p	Cre01.g052000_4532.1.p		6870	R.AINSGVNIVR.T	24.924	26.2485	26.6828	23.6823	33.8461	24.9611	32.6458	26.6485	20.7697	23.8393	28.5708	23.1935
Cre01.g052000_4532.1.p	Cre01.g052000_4532.1.p		16641	K.QSWADYVDSPK.S	134.603	131.474	117.627	117.853	127.996	94.0957	138.079	159.37	152.698	141.169	133.433	132.94
Cre07.g335300_4532.1.p	Cre07.g335300_4532.1.p	KAS2	28943	K.ALGDAGLAWDGQEIK.D	74.7607	74.4439	56.895	72.4162	49.3644	57.288	51.6341	58.9847	62.6392	64.4037	57.9581	71.0961
Cre04.g223300_4532.1.p	Cre04.g223300_4532.1.p	CCP1	5234	K.PQYSSTM*DCLK.K	55.7284	95.9438	47.0857	79.6322	0	8.09042	7.41755	3.45623	111.73	4.72786	23.8326	62.5253
Cre02.g143000_4532.1.p	Cre02.g143000_4532.1.p	PLSB1,GPA1	23844	K.LATDVIYVAGDR.V	83.1447	71.7679	74.0212	68.5886	39.786	55.3027	53.1146	47.2693	70.4681	72.9029	66.6041	76.4313
Cre02.g107350_4532.1.p	Cre02.g107350_4532.1.p		24375	R.GVVFIDDLNM*PQR.E	37.2513	32.3679	44.6838	37.13	53.0612	37.0052	36.6039	48.7333	34.0215	39.9837	37.9625	31.7124
Cre02.g141606_4532.1.p	Cre02.g141606_4532.1.p	DHC9	37733	R.AAAILFEEFPQDPNAPR.T	39.1504	45.42	51.7526	52.994	41.7704	27.6376	29.3466	46.4539	41.5609	37.0856	42.6582	43.3844
Cre02.g141606_4532.1.p	Cre02.g141606_4532.1.p	DHC9	15334	K.SITM*GQLYGAEDPVSK.E	20.4546	19.8605	18.2312	19.2002	19.4712	16.119	12.1656	27.3407	12.836	11.9182	15.4497	15.2496
Cre02.g141606_4532.1.p	Cre02.g141606_4532.1.p	DHC9	12077	R.SSALGQWVQECQR.R	30.948	40.0594	38.4383	42.3074	26.0485	17.0706	26.1621	32.0002	28.4858	20.5921	33.1709	36.5177
Cre02.g141606_4532.1.p	Cre02.g141606_4532.1.p	DHC9	35544	R.VFPDSAEDVLM*LR.A	21.5472	23.3371	19.5952	27.5332	32.5598	19.225	21.7204	28.0283	22.4772	27.2665	23.6697	27.1692
Cre02.g141606_4532.1.p	Cre02.g141606_4532.1.p	DHC9	7560	K.VFSGSGGATELR.E	22.9855	20.7887	20.1909	27.0015	20.9803	15.3986	13.806	21.7507	15.6327	22.1251	18.395	19.8573
Cre02.g141606_4532.1.p	Cre02.g141606_4532.1.p	DHC9	30267	R.VLEAICIM*K.G	99.2052	98.0122	105.706	92.3761	58.3875	47.991	69.8575	100.408	67.4247	74.5463	95.8263	77.273
Cre16.g685450_4532.1.p	Cre16.g685450_4532.1.p		5085	K.AAAM*IAEGAK.A	174.058	164.633	193.585	186.307	208.505	175.873	136.847	221.132	154.29	167.25	158.742	153.197
Cre16.g685450_4532.1.p	Cre16.g685450_4532.1.p		9798	K.CFEGIEK.L	40.212	39.2576	39.5321	49.0957	37.1845	23.1105	26.1705	51.4237	38.2139	41.6359	37.4744	46.9344
Cre16.g685450_4532.1.p	Cre16.g685450_4532.1.p		19202	R.LM*AISLGQGQGPK.A	25.7303	27.1835	35.8009	35.6883	27.4699	38.0289	28.0812	34.0987	19.2668	30.4556	24.7331	26.0985
Cre14.g624950_4532.1.p	Cre14.g624950_4532.1.p		14862	K.ELAIENNIK.A	19.1046	16.2532	19.0327	19.8613	21.3293	11.9344	12.337	24.2391	21.6484	19.0239	16.0776	17.6998
Cre14.g624950_4532.1.p	Cre14.g624950_4532.1.p		19671	R.NYVTPTNYLETVR.G	17.5071	14.8412	22.052	15.6204	15.0241	17.0355	12.2238	14.7463	14.6344	18.208	13.7975	12.1345
Cre14.g624950_4532.1.p	Cre14.g624950_4532.1.p		495	K.QADEDTR.K	18.1099	16.3725	18.3486	20.0003	29.8611	25.4653	20.4505	31.1161	19.9901	21.2216	22.8623	23.9401
Cre14.g624950_4532.1.p	Cre14.g624950_4532.1.p		17095	K.QFEQM*VYFVR.D	44.2265	42.2401	45.3601	49.5708	46.0257	45.4986	35.529	47.3637	39.9569	41.4784	41.0398	38.2304
Cre09.g392282_4532.1.p	Cre09.g392282_4532.1.p	DHC2	26773	R.YLLPEEDLK.E	40.8132	44.8405	44.759	45.2998	40.2406	40.5087	43.6829	55.7397	44.0118	34.2011	42.3655	53.0173
Cre05.g244250_4532.1.p	Cre05.g244250_4532.1.p		16582	R.AQLLPTPAK.S	50.7593	57.167	49.6787	52.2217	55.3442	32.3937	43.2039	57.8201	50.3464	43.6944	47.5557	49.8069
Cre05.g244250_4532.1.p	Cre05.g244250_4532.1.p		30880	R.IATFMADYK.L	56.0525	67.2192	54.9434	63.5456	56.2912	30.068	56.452	59.7718	72.8477	45.1765	57.3469	77.3501
Cre05.g244250_4532.1.p	Cre05.g244250_4532.1.p		10067	R.QFLDHSGWYDR.A	45.6008	52.992	43.0695	44.1293	37.3158	14.5363	40.7893	56.1038	50.7012	38.406	51.2015	46.5589
Cre05.g244250_4532.1.p	Cre05.g244250_4532.1.p		16197	K.SAGVSSFEFEGTK.L	65.7561	58.1399	64.8291	64.6067	70.635	60.7262	57.8186	85.2022	57.7132	58.1005	69.7146	52.6559
Cre12.g555950_4532.1.p	Cre12.g555950_4532.1.p		3760	R.AINDVNQPK.F	13.3525	15.9207	17.1266	13.3537	14.8608	18.504	15.3996	18.8392	15.9292	15.5058	18.6178	22.0876
Cre12.g555950_4532.1.p	Cre12.g555950_4532.1.p		16921	K.AVTM*GQLYGQDDPLSK.E	18.4846	16.6307	15.3945	23.9137	21.1335	16.5393	22.3332	21.8028	20.0169	15.1788	24.0091	17.8468
Cre02.g107050_4532.1.p	Cre02.g107050_4532.1.p		30429	R.LATLEEQLEK.S	14.076	17.2258	14.6092	19.2452	11.5606	10.3303	14.0894	18.9694	14.1589	12.5483	15.42	16.1274
Cre02.g107050_4532.1.p	Cre02.g107050_4532.1.p		10329	K.TSLDEFQK.V	19.7563	18.0995	24.1552	20.7121	18.9562	12.5544	17.1403	19.4768	21.1656	19.0025	20.2869	15.0899
Cre02.g107050_4532.1.p	Cre02.g107050_4532.1.p		9775	R.YEVGLEK.L	51.9536	57.2779	44.9894	55.3292	64.4424	32.9122	52.6426	56.7785	49.8445	48.5232	50.2051	45.3092
Cre03.g156050_4532.1.p	Cre03.g156050_4532.1.p		36690	K.ITVDYFGAPTPLK.Q	67.9584	61.2351	83.219	68.5619	83.6821	128.586	92.3666	106.228	109.488	83.2837	90.9105	81.2438
CreCp.g802299_4532.1.p	CreCp.g802299_4532.1.p		12720	K.ALAQLTK.Y	122.368	104.285	132.764	107.104	139.613	220.483	140.086	172.486	128.453	113.18	145.545	96.9852
CreCp.g802299_4532.1.p	CreCp.g802299_4532.1.p		7632	K.QDNQNLYM*VSYNK.F	18.5536	13.8677	21.9538	17.0003	27.4347	35.331	18.1519	25.3385	18.807	17.8849	19.7208	13.4008
CreCp.g802299_4532.1.p	CreCp.g802299_4532.1.p		9739	K.YLGGISNM*TK.I	13.3762	11.4778	14.8928	13.5019	10.4708	10.3088	18.5514	17.3535	24.3654	16.7606	23.8692	13.0758
CreCp.g802299_4532.1.p	CreCp.g802299_4532.1.p		19141	K.YLGGISNMTK.I	198.079	175.835	147.432	142.817	145.294	173.668	236.911	191.424	295.76	224.618	252.594	199.285
Cre06.g308450_4532.1.p	Cre06.g308450_4532.1.p		7834	R.AIQLVDGR.R	30.6645	27.9762	34.206	24.6511	30.5027	31.0016	32.2808	35.8727	24.1148	34.7003	38.078	22.5725
Cre02.g117250_4532.1.p	Cre02.g117250_4532.1.p		10250	K.AIQPVYNNEYEAK.Y	91.2952	86.0162	85.1716	113.703	82.2896	71.2818	121.866	65.7516	59.409	64.8126	62.2941	57.5674
Cre01.g039300_4532.1.p	Cre01.g039300_4532.1.p	RB47	3305	K.VATDANGVSK.G	430.977	427.751	389.472	375.488	436.575	285.335	453.878	428.137	469.756	451.295	411.149	346.83
Cre11.g468750_4532.1.p	Cre11.g468750_4532.1.p		4547	K.AIRQELETK.G	18.2158	18.0745	17.8106	25.0705	17.0229	8.24036	7.44722	24.5198	21.0051	12.5435	15.8292	21.9166
Cre02.g098450_4532.1.p	Cre02.g098450_4532.1.p	EIF2G	18323	K.LQLTSPVCTK.E	30.0809	19.9767	25.0643	21.6718	24.4474	29.3296	20.8766	22.0691	24.3464	32.0063	25.9168	17.4915
Cre06.g261500_4532.1.p	Cre06.g261500_4532.1.p		9218	K.AISLGGK.K	17.3037	21.3679	18.7829	21.4633	28.649	36.9127	31.8915	24.1494	17.9556	18.2229	26.3316	22.081
Cre19.g750547_4532.4.p	Cre19.g750547_4532.4.p	NDA2	31656	K.GSDGSIWALGDAATIDQPK.A	49.7885	37.0695	41.0593	26.6183	61.6975	48.118	48.181	57.9115	78.7389	59.7666	51.8066	54.0919
Cre19.g750547_4532.4.p	Cre19.g750547_4532.4.p	NDA2	22255	K.SESSSPVYTTMSLDGQNLK.T	13.1662	4.96877	12.8598	13.7371	36.0714	46.2115	10.5106	25.0766	30.7028	23.4996	7.11653	11.5441
Cre04.g214502_4532.1.p	Cre04.g214502_4532.1.p		7690	K.HQWAWASK.Y	88.0818	84.6201	73.7147	66.0986	61.6004	45.3098	90.935	70.8442	89.5974	87.6272	113.913	90.0162
Cre04.g214502_4532.1.p	Cre04.g214502_4532.1.p		15470	K.LFQEDM*FR.D	16.5016	18.7958	16.9914	17.4289	21.5297	35.565	21.5548	15.5493	13.563	20.9055	23.4373	18.5436
Cre02.g142186_4532.1.p	Cre02.g142186_4532.1.p	FTSZ2	34390	R.VAAAANAAAAAAAAASEADGQLPR.V	42.5447	66.6189	31.6187	91.5799	10.8274	10.8743	22.104	7.57349	8.27914	165.287	9.725	6.34753
Cre03.g144807_4532.1.p	Cre03.g144807_4532.1.p	MAS1	1483	K.HM*PTPNQLHVR.R	77.5018	69.1201	63.7459	48.3547	45.456	21.1797	93.4861	61.2487	100.626	4.71093	134.282	115.914
Cre03.g144807_4532.1.p	Cre03.g144807_4532.1.p	MAS1	2570	K.HMPTPNQLHVR.R	22.3603	22.728	16.4862	16.1855	6.82441	0	28.6462	15.6383	38.469	1.00958	44.6097	40.887
Cre07.g351750_4532.1.p	Cre07.g351750_4532.1.p		14420	K.EQLMFEQK.Q	27.8157	28.8539	23.2376	29.0947	28.1541	12.7797	21.5876	21.3816	23.3331	32.2913	33.54	27.8646
Cre03.g182050_4532.1.p	Cre03.g182050_4532.1.p		32464	K.GLM*VWAANNGVSGEYEEVLR.S	16.6218	21.2662	16.6553	18.106	31.4978	35.9937	19.6617	24.6086	20.1194	20.2918	22.9268	20.0542
Cre18.g748397_4532.1.p	Cre18.g748397_4532.1.p		36562	R.IDPAFLQISAK.A	143.065	159.076	124.595	121.182	112.85	223.551	160.208	132.267	132.359	180.52	158.13	123.798
Cre03.g800348_4532.1.p	Cre03.g800348_4532.1.p		11566	R.VLPTYQK.W	66.3972	59.2921	64.2665	59.1917	54.2576	49.7848	65.6923	75.6963	61.7696	63.2193	63.8049	55.0617
Cre16.g674050_4532.1.p	Cre16.g674050_4532.1.p		22800	R.SPLGTGCLALK.E	16.6246	11.4948	18.3432	15.7825	17.1825	15.7346	16.4765	14.2481	12.0226	5.72524	11.0128	15.3549
Cre01.g047450_4532.1.p	Cre01.g047450_4532.1.p		4664	R.AIVQGAQYATR.G	9.28205	9.84143	13.4164	12.0418	8.66117	9.0165	9.68186	15.8721	13.0296	10.8919	13.3012	14.4774
Cre07.g352750_4532.1.p	Cre07.g352750_4532.1.p	MRS3	28004	K.AIVVNLEHLK.A	10.0766	8.4834	17.5434	12.1333	16.6884	1.43259	12.9403	16.3355	15.6197	14.7629	18.0103	16.0043
Cre13.g605150_4532.2.p	Cre13.g605150_4532.2.p		13730	K.EWQPPSGDLK.A	98.1211	73.4664	90.317	89.0971	103.158	68.942	98.2977	95.0218	92.4274	52.1802	83.1729	112.514
Cre17.g726050_4532.1.p	Cre17.g726050_4532.1.p		5788	K.DGPAEMEAEAPASA.-	34.6748	35.0951	26.8327	32.8398	42.1262	45.7613	38.3274	32.0489	41.2957	42.089	36.6777	34.4651
Cre12.g506050_4532.1.p	Cre12.g506050_4532.1.p		7206	R.LLAADLHER.T	40.2985	48.9259	53.8549	61.3953	37.6059	19.8613	51.3626	53.2134	72.0489	71.221	72.5381	59.1406
Cre12.g506050_4532.1.p	Cre12.g506050_4532.1.p		26432	R.LYADAAM*LEWR.R	16.5278	19.2685	29.3017	23.4291	36.7074	33.0564	30.7902	24.2941	24.1613	31.5675	24.3183	21.963
Cre16.g679950_4532.1.p	Cre16.g679950_4532.1.p		16078	R.LIM*VCSNVSK.V	54.8237	52.9981	56.636	56.5595	37.2714	50.1092	54.9217	38.9019	35.3049	85.9472	38.8579	32.5414
Cre06.g282800_4532.1.p	Cre06.g282800_4532.1.p	ICL1	1120	K.GSTEEEQFHH.-	110.095	89.9957	102.232	109.04	60.9598	20.8651	56.67	93.7946	123.098	2.44118	104.789	141.762
Cre06.g282800_4532.1.p	Cre06.g282800_4532.1.p	ICL1	8250	K.IEYTLAR.L	56.6001	43.7316	54.2318	53.1645	45.037	38.0929	31.0578	43.5004	47.8504	5.50148	36.3188	54.4944
Cre06.g282800_4532.1.p	Cre06.g282800_4532.1.p	ICL1	12535	K.TLGSLGYK.F	50.1605	42.8259	44.3937	56.5246	63.4339	48.6439	19.5583	47.1989	60.4985	3.67656	35.6038	61.738
Cre17.g697450_4532.1.p	Cre17.g697450_4532.1.p		4255	R.NSPQYEQM*LK.K	161.663	179.502	164.922	158.312	143.27	71.1689	182.177	162.38	205.67	180.033	214.241	213.925
Cre17.g697450_4532.1.p	Cre17.g697450_4532.1.p		9981	R.NSPQYEQMLK.K	182.504	195.087	160.142	149.95	133.727	70.7216	201.996	165.721	217.779	194.24	227.376	189.397
Cre17.g697450_4532.1.p	Cre17.g697450_4532.1.p		19510	R.QQLLCLK.A	375.146	357.558	307.34	285.511	357.571	291.431	340.723	319.794	331.815	316.817	315.664	258.875
Cre10.g459250_4532.1.p	Cre10.g459250_4532.1.p	RPL35A,RPL35a	32376	K.FSSNLPPISLGGAVR.V	88.85	88.2777	96.7726	102.433	154.034	164.707	128.539	131.372	87.0023	132.15	122.3	92.2607
Cre01.g002500_4532.1.p	Cre01.g002500_4532.1.p	COP1,COP2	11406	K.GFEATYDVK.S	17.5711	17.3864	22.3804	16.6624	39.6728	42.7705	23.9652	23.7009	28.4037	17.3184	25.8662	16.5922
Cre01.g002500_4532.1.p	Cre01.g002500_4532.1.p	COP1,COP2	11590	K.GFEATYDVK.S	28.4413	29.8087	32.3697	25.9431	46.5959	39.7306	35.1512	34.3715	33.2425	35.5739	37.025	39.0936
Cre01.g002500_4532.1.p	Cre01.g002500_4532.1.p	COP1,COP2	10276	K.GLVGTLTHK.V	153.564	138.96	149.198	155.911	169.456	156.118	209.261	149.476	198.564	128.313	178.722	160.191
Cre01.g002500_4532.1.p	Cre01.g002500_4532.1.p	COP1,COP2	6187	K.SISGEYDVSK.K	19.4429	20.0085	23.3069	24.7185	33.7099	50.1154	29.2247	30.703	26.0026	23.4429	34.1179	28.1841
Cre10.g451900_4532.1.p	Cre10.g451900_4532.1.p	THS1	16623	K.DTNGIVEEASEEELM*DAAAR.A	23.9432	13.1288	22.4337	19.9746	38.3514	41.5945	28.2192	36.6893	28.5165	22.3779	31.8613	33.5301
Cre10.g451900_4532.1.p	Cre10.g451900_4532.1.p	THS1	16824	K.DTNGIVEEASEEELM*DAAAR.A	9.5535	8.17424	16.4347	10.1845	16.0395	23.4174	12.606	17.6492	9.72781	14.0345	17.2598	17.7563
Cre10.g451900_4532.1.p	Cre10.g451900_4532.1.p	THS1	28148	K.FVPFADVQSNK.M	198.662	170.478	185.745	138.506	250.575	259.363	227.464	265.154	246.292	182.911	259.342	233.042
Cre10.g451900_4532.1.p	Cre10.g451900_4532.1.p	THS1	28999	K.FVPFADVQSNK.M	19.9645	22.1514	21.9277	15.0249	24.7192	27.6678	18.9222	28.4822	26.3637	20.5807	30.0858	31.4947
Cre03.g188250_4532.1.p	Cre03.g188250_4532.1.p	STA6,AGP4	7046	R.AKPAVPLGANYR.L	65.3023	48.352	49.8496	52.2965	45.4652	50.471	72.3992	64.9583	38.4859	53.9665	31.324	48.1784
Cre03.g188250_4532.1.p	Cre03.g188250_4532.1.p	STA6,AGP4	18164	K.ALRELLLNR.M	31.5934	28.4655	31.0055	21.8009	9.76607	10.5293	11.6586	21.9053	13.7225	24.6911	10.3683	14.8339
Cre03.g188250_4532.1.p	Cre03.g188250_4532.1.p	STA6,AGP4	27525	R.GFVEVLAASQSSANK.S	110.815	108.299	113.654	103.662	56.8	88.5362	91.1248	114.137	97.443	115.616	70.5233	92.7163
Cre03.g188250_4532.1.p	Cre03.g188250_4532.1.p	STA6,AGP4	30938	K.VM*DCDVNMSIIGDGCVIK.A	19.812	24.5346	28.4885	18.2583	17.3026	9.29753	19.7655	21.9882	15.7974	15.5886	13.2762	22.4463
Cre09.g387875_4532.1.p	Cre09.g387875_4532.1.p		6406	K.DSLNMYQEHYVPRK.L	49.2966	77.4055	34.2642	72.2209	51.7415	2.04769	18.2161	59.5426	42.5294	15.4996	38.812	43.4641
Cre03.g194350_4532.1.p	Cre03.g194350_4532.1.p		5712	R.DQAQGIIK.E	101.843	98.3971	110.2	105.858	82.9416	71.8829	97.5068	90.5527	88.5172	121.509	74.8964	65.1741
Cre03.g194350_4532.1.p	Cre03.g194350_4532.1.p		17867	K.IASDFTFRK.E	67.8427	83.8694	51.0646	88.3592	49.1916	38.5041	32.3633	72.798	52.2305	62.6055	46.4821	35.3625
Cre03.g194350_4532.1.p	Cre03.g194350_4532.1.p		29324	K.IVDEEFVPPVM*K.T	116.429	108.454	124.819	125.814	121.4	145.068	95.1301	120.255	91.6227	123.642	85.3081	52.0882
Cre17.g724850_4532.1.p	Cre17.g724850_4532.1.p		19276	R.GVTYMLASGADDGCIR.I	27.2679	34.0496	36.3011	26.1893	16.5877	9.22015	25.8717	34.0132	30.0485	29.8574	35.0015	30.1256
Cre09.g393358_4532.1.p	Cre09.g393358_4532.1.p		10201	K.PVIETGFR.I	11.7817	15.0157	15.9843	13.6066	18.796	8.68577	11.6526	21.8355	21.9939	16.083	13.0877	9.66124
Cre07.g348250_4532.1.p	Cre07.g348250_4532.1.p		8727	R.DVEQELAATEEER.E	39.9976	37.1369	54.4886	35.0934	51.465	48.142	39.1618	42.3766	48.1268	47.432	68.8543	52.6754
Cre12.g483950_4532.1.p	Cre12.g483950_4532.1.p	MDY4,MDH4	6610	R.AKTFYAEK.N	15.2691	15.9171	19.8079	20.0719	31.112	22.788	25.7581	21.7248	23.9686	19.3932	24.5943	24.0711
Cre12.g483950_4532.1.p	Cre12.g483950_4532.1.p	MDY4,MDH4	5513	K.LSTEGVDK.I	129.87	120.979	108.721	119.212	115.597	95.6032	106.617	96.0505	137.139	83.394	90.9418	105.332
Cre06.g308950_4532.1.p	Cre06.g308950_4532.1.p		29536	K.AKVDEAVTAFNNNVLSK.I	30.4247	22.8977	27.7323	42.7154	67.8555	111.798	80.0066	54.211	47.1181	29.9245	36.3403	29.7572
Cre03.g205137_4532.1.p	Cre03.g205137_4532.1.p		17598	R.LVPHLPLSR.S	109.651	117.137	110.216	109.55	97.867	55.1349	140.829	99.0459	114.989	128.299	153.134	142.513
Cre08.g382500_4532.1.p	Cre08.g382500_4532.1.p	RPS25	1648	K.PIVQHHGQM*VYTR.A	88.4862	103.718	108.174	71.9477	41.0713	31.0044	65.7096	120.305	134.95	110.411	128.927	81.8975
Cre06.g304300_4532.1.p	Cre06.g304300_4532.1.p		9928	R.YIYESAMPTGR.L	39.5876	50.2102	30.3822	50.0955	37.7022	27.9945	43.02	32.4685	46.6968	40.3321	43.7913	43.6232
Cre10.g437950_4532.1.p	Cre10.g437950_4532.1.p		39769	R.LLSLYDPAWR.R	22.0531	24.0392	18.0379	24.6279	23.6448	19.4774	22.2209	11.9802	20.3326	17.1902	18.1285	18.8774
Cre10.g437950_4532.1.p	Cre10.g437950_4532.1.p		22164	R.LLTHFPPANTYNAQADAK.D	12.2844	10.7357	11.8972	14.8747	9.70446	6.43382	11.1687	11.335	14.4962	12.2535	10.5934	15.3615
Cre10.g437950_4532.1.p	Cre10.g437950_4532.1.p		22242	R.LLTHFPPANTYNAQADAK.D	33.5976	46.0217	26.519	46.7011	22.431	13.3831	21.1545	21.2498	39.3516	22.4183	27.0935	33.2743
Cre10.g437950_4532.1.p	Cre10.g437950_4532.1.p		10292	R.SADAVSLEVYSHPK.D	42.33	44.5439	28.9547	36.6505	36.9007	21.0929	32.4798	27.1677	38.6407	31.4365	33.1586	38.2524
Cre01.g015350_4532.1.p	Cre01.g015350_4532.1.p	POR,POR1	26249	K.LWDISAK.L	43.4279	35.4153	40.3036	27.658	29.1542	42.9591	53.9128	78.6467	72.1671	42.3628	51.5258	63.1827
Cre01.g015350_4532.1.p	Cre01.g015350_4532.1.p	POR,POR1	24134	K.QTAIITGASSGLGLNAAK.A	34.0825	30.1323	34.7784	31.3373	42.9412	44.5207	40.3653	66.7697	55.5638	33.8767	47.9346	59.6945
Cre16.g692800_4532.1.p	Cre16.g692800_4532.1.p		4878	R.DQVYVTSK.L	169.699	143.489	185.786	150.47	269.829	339.758	208.397	173.646	210.039	147.717	213.526	225.706
Cre16.g692800_4532.1.p	Cre16.g692800_4532.1.p		44929	R.SGLPYLDLVLLHCPGEPGPR.E	22.2597	20.4859	15.3153	20.7645	29.9072	26.382	23.2047	20.9334	31.007	16.8354	29.6878	33.5871
Cre06.g250300_4532.1.p	Cre06.g250300_4532.1.p	DHC1B,DHC1b,FLA24	9372	K.LVQVCGK.P	121.222	138.033	137.189	106.678	100.49	57.3447	86.643	154.645	111.278	108.614	124.939	147.665
Cre06.g250300_4532.1.p	Cre06.g250300_4532.1.p	DHC1B,DHC1b,FLA24	10758	R.NLHIVVSM*DPSNEM*FR.S	15.3216	22.5474	28.5208	23.2839	23.7468	14.3061	25.0611	35.0386	18.0048	17.989	24.6513	22.253
Cre14.g631250_4532.1.p	Cre14.g631250_4532.1.p		27796	R.SGDLQAVIAQTSHDQALLR.E	12.9036	12.7053	10.9545	9.20499	12.0631	11.4452	13.879	11.3527	13.6834	10.0313	9.80406	12.1217
Cre03.g158050_4532.1.p	Cre03.g158050_4532.1.p		12171	K.LSAQDIIR.Y	66.4329	63.4497	64.3248	62.1291	42.1041	37.3713	44.7729	49.5647	52.8946	50.9375	50.1467	47.6345
Cre12.g509650_4532.1.p	Cre12.g509650_4532.1.p	PDS1	27927	R.LFPTEIK.A	106.2	66.8594	92.3219	57.0613	75.0831	117.523	100.817	134.64	125.876	94.1874	81.9587	103.569
Cre12.g509650_4532.1.p	Cre12.g509650_4532.1.p	PDS1	17803	K.MAFLDGAPPER.L	36.2794	31.5628	27.356	23.8443	23.4488	12.2216	33.5041	43.1321	44.6081	36.5669	33.2983	47.3391
Cre01.g047229_4532.1.p	Cre01.g047229_4532.1.p		14017	R.LQVIQAK.A	192.363	174.906	224.103	171.012	147.745	145.296	205.351	242.554	220.018	218.627	233.235	269.875
Cre04.g226200_4532.1.p	Cre04.g226200_4532.1.p		6658	K.ALAGPPAAAATQPPAPAQR.Q	25.4692	29.8586	20.0531	30.9428	24.1228	24.7863	29.0883	32.7824	18.269	37.7356	23.2874	24.5624
Cre16.g684100_4532.1.p	Cre16.g684100_4532.1.p		42659	R.ALALAEDLVTGPGPDVAANR.A	11.8713	12.4529	10.8676	12.8646	15.3652	14.3761	6.42048	9.55942	11.2592	9.70035	10.8897	11.2736
Cre16.g684100_4532.1.p	Cre16.g684100_4532.1.p		26533	R.LLLTCASGAAVAPVAQR.Y	15.9496	18.2548	22.3331	22.7081	17.984	14.7478	19.554	20.7303	21.0733	18.565	20.1335	27.1189
Cre02.g143151_4532.1.p	Cre02.g143151_4532.1.p		7481	R.ALALPDGGR.V	33.6137	43.9044	35.9665	45.8638	31.5396	21.3762	51.146	36.5427	31.9733	74.8872	19.3202	30.3481
Cre05.g245550_4532.1.p	Cre05.g245550_4532.1.p		26156	R.GLLLLRPQEAAAGASGGGALSAAAR.G	22.8479	23.9682	20.3943	21.3792	26.1875	27.3412	23.4436	29.7578	15.9315	19.2032	20.5272	15.4403
Cre05.g245550_4532.1.p	Cre05.g245550_4532.1.p		14567	K.LSHEM*TQLLDPGGLR.N	18.9158	16.3898	20.5037	17.1866	38.6738	13.7782	21.7742	17.7754	18.2358	12.0181	18.4534	13.6509
Cre04.g214501_4532.1.p	Cre04.g214501_4532.1.p		29895	R.SYTPLQISM*ALK.A	45.8199	37.216	40.9168	36.7174	56.6754	74.7715	44.3534	46.519	35.5213	45.2079	43.3172	36.3556
Cre07.g352800_4532.1.p	Cre07.g352800_4532.1.p		17909	R.VQQAFLPK.F	104.89	119.295	120.794	90.7297	89.5872	177.534	124.311	78.1295	94.6039	144.65	112.517	125.812
Cre07.g328900_4532.1.p	Cre07.g328900_4532.1.p	CDPK9	7290	K.ALAQWGHK.I	130.523	127.628	124.13	100.552	75.5435	61.548	94.8105	120.304	123.363	113.543	102.819	107.135
Cre07.g328900_4532.1.p	Cre07.g328900_4532.1.p	CDPK9	29604	R.DLKPENFLLTSK.G	21.319	22.0055	15.972	19.151	17.101	15.669	24.1406	20.9528	20.5325	22.2221	20.6336	17.1491
Cre16.g648000_4532.1.p	Cre16.g648000_4532.1.p		3835	R.ALATPGVR.A	64.0513	51.2161	56.5392	54.8325	65.1289	56.2116	61.7571	67.9923	69.409	77.7988	75.7087	65.8803
Cre03.g148300_4532.1.p	Cre03.g148300_4532.1.p		1465	K.ASAGASGSAK.A	52.8919	60.6858	62.1403	63.3026	45.9029	69.3818	61.6458	55.7981	57.0985	56.9421	47.6589	76.7689
Cre03.g148300_4532.1.p	Cre03.g148300_4532.1.p		9257	K.QAAASPGALPAALQSR.L	75.0028	81.2478	82.0167	82.6273	47.9686	78.0968	92.9606	75.84	67.0974	60.5112	67.8857	104.278
Cre09.g390986_4532.1.p	Cre09.g390986_4532.1.p		32479	K.GDIANEAVAAGAAGLASIR.V	92.9045	84.9256	82.2522	77.1001	52.6797	76.0953	57.1688	78.3856	85.4094	93.5641	78.9169	68.3966
Cre06.g290950_4532.1.p	Cre06.g290950_4532.1.p	RPS5	7916	K.ALCPIVER.L	25.6946	20.167	23.0596	19.3682	44.0498	43.3823	23.7488	27.003	23.2275	22.1203	35.8535	16.5881
Cre06.g290950_4532.1.p	Cre06.g290950_4532.1.p	RPS5	3666	R.IGSAGVVR.R	177.316	186.144	167.92	170.689	311.874	303.207	229.074	234.1	189.281	206.728	240.513	185.773
Cre06.g290950_4532.1.p	Cre06.g290950_4532.1.p	RPS5	8990	R.QAVDISPLR.R	54.5401	48.3943	52.3532	52.5615	93.5236	84.5652	56.4041	56.3772	51.7	61.3087	75.7775	66.7184
Cre06.g290950_4532.1.p	Cre06.g290950_4532.1.p	RPS5	4729	R.QAVDISPLRR.V	344.7	323.766	293.749	309.623	528.599	588.791	416.493	387.027	324.483	389.394	387.782	307.682
Cre17.g741450_4532.1.p	Cre17.g741450_4532.1.p	CPN60B1	35372	R.DEM*GVSLEQATDAVLGTAAK.I	29.9331	35.7755	34.0384	31.8721	32.2013	30.8712	29.2464	36.4955	34.9002	28.9069	41.4259	46.6935
Cre17.g741450_4532.1.p	Cre17.g741450_4532.1.p	CPN60B1	48230	R.DIITILESAIR.G	329.302	350.155	357.185	277.828	290.864	429.815	333.7	352.748	339.679	277.553	334.355	385.151
Cre17.g741450_4532.1.p	Cre17.g741450_4532.1.p	CPN60B1	8319	R.MICEYENCK.I	22.7923	16.9161	14.0235	17.0496	17.8812	15.6327	18.0378	19.9896	20.2119	15.8249	22.6627	21.0047
Cre07.g339150_4532.1.p	Cre07.g339150_4532.1.p	CPN60B2	14867	R.ALSYPIK.L	45.0473	38.1471	45.922	41.4413	36.5602	65.5595	44.2391	52.0261	45.1209	48.6976	42.6924	54.0013
Cre07.g339150_4532.1.p	Cre07.g339150_4532.1.p	CPN60B2	12247	K.DLSNVASVSAGGNPDVGK.L	105.497	134.292	113.542	106.477	106.13	176.651	102.607	131.312	119.578	113.025	107.13	127.875
Cre07.g339150_4532.1.p	Cre07.g339150_4532.1.p	CPN60B2	9414	R.VEDALNATK.A	558.453	473.29	554.595	395.656	550.808	745.823	554.907	543.45	540.234	502.99	512.981	520.082
Cre16.g687406_4532.1.p	Cre16.g687406_4532.1.p		17250	K.EAIASMQETLSSTPR.V	24.5476	28.208	21.8097	33.2514	19.9357	9.50346	27.956	25.4386	37.2242	29.1599	33.9267	35.8895
Cre03.g204600_4532.1.p	Cre03.g204600_4532.1.p		40329	R.LEQLPLPVLR.R	16.98	18.9898	14.0943	9.41895	11.0422	11.5057	12.5758	15.2808	9.50336	24.7846	14.8197	9.5659
Cre09.g403182_4532.1.p	Cre09.g403182_4532.1.p		5161	R.EQTVLVRPIR.H	19.8214	28.112	35.404	30.2183	16.972	11.2089	31.2828	31.8396	35.0998	32.4974	30.364	27.7448
Cre09.g403182_4532.1.p	Cre09.g403182_4532.1.p		35129	K.LAALWEVSAAGR.S	9.22995	14.7551	12.884	13.0591	12.2369	6.86691	14.8906	10.5138	18.5605	11.2575	12.6542	10.5284
Cre09.g403182_4532.1.p	Cre09.g403182_4532.1.p		7694	R.RNPNELDVTIK.I	74.8768	71.2526	69.2475	85.9354	60.9236	47.3824	64.6273	47.1627	47.1644	70.3443	49.6028	47.8869
Cre17.g737050_4532.1.p	Cre17.g737050_4532.1.p		3658	K.TAEQLAK.M	79.512	78.7564	90.3123	99.7605	81.5049	88.478	68.1037	53.6741	62.0747	76.8034	71.4902	98.8786
Cre09.g387393_4532.1.p	Cre09.g387393_4532.1.p		23542	K.LLYEPIM*QK.V	111.926	94.722	95.7297	101.849	57.5087	31.6103	84.5213	80.3678	105.262	99.652	83.2134	100.155
Cre09.g387393_4532.1.p	Cre09.g387393_4532.1.p		33237	R.M*M*GIDLPDVLPEK.A	18.8063	18.5646	20.4448	23.253	30.8838	34.5978	19.075	20.4478	17.6867	21.6888	15.8585	16.7097
Cre09.g387393_4532.1.p	Cre09.g387393_4532.1.p		24041	K.YYTVNVPLK.D	17.9798	20.4613	20.027	15.2301	16.0679	14.4439	17.8652	14.2804	15.8638	20.3175	15.2654	23.8248
Cre12.g534700_4532.1.p	Cre12.g534700_4532.1.p		41942	K.VIPAFEEAVADMKPGGIRR.I	22.9714	31.7876	33.3203	42.0696	26.0059	20.0213	24.6232	31.6744	27.3613	26.337	34.0695	35.7726
Cre06.g298350_4532.1.p	Cre06.g298350_4532.1.p	FAP224	19283	K.LFQTLTR.R	12.5636	11.3753	10.4292	10.1008	11.0763	11.8116	12.3605	8.28976	14.6692	10.8964	9.5971	9.31976
Cre07.g338451_4532.1.p	Cre07.g338451_4532.1.p		16792	R.NGAISVIAVAER.G	12.8785	11.6019	18.6873	15.9003	32.0445	61.8663	35.1642	21.7127	16.2874	0	24.7364	22.2052
Cre10.g459600_4532.1.p	Cre10.g459600_4532.1.p		39696	K.LAAATLLVQESAPGNIK.A	61.756	64.0659	76.7161	57.6467	95.02	96.7776	70.4734	89.8127	53.7811	67.419	79.1719	55.4158
Cre13.g575250_4532.1.p	Cre13.g575250_4532.1.p		494	R.GQEQQDAEGR.E	112.763	107.573	121.193	117.961	129.269	152.238	114.692	88.553	96.9071	114.747	108.857	103.591
Cre13.g575250_4532.1.p	Cre13.g575250_4532.1.p		8576	R.GVTTMAAPNTSAPLQAR.A	19.0468	22.7282	24.5647	23.4622	18.626	11.1833	25.4104	12.7693	21.865	26.136	24.3217	18.8539
Cre13.g575250_4532.1.p	Cre13.g575250_4532.1.p		25249	K.VAPLLVVR.L	20.1034	20.3169	21.6024	21.56	16.3174	19.5451	23.2188	12.8563	19.8367	20.2544	13.9921	19.3991
Cre11.g467580_4532.1.p	Cre11.g467580_4532.1.p		17106	R.EVAAAGIGELGK.G	75.5468	72.5245	68.8454	72.7888	50.6775	57.4231	54.7387	82.4313	68.3371	74.6676	70.707	86.9878
Cre04.g218850_4532.1.p	Cre04.g218850_4532.1.p		16090	K.ALEAGLEPPPK.P	27.4708	25.7666	32.4223	28.9708	27.2619	21.306	18.3983	29.353	21.5828	29.7474	28.505	25.6175
Cre13.g583550_4532.1.p	Cre13.g583550_4532.1.p	VIPP1,VIP1	20945	K.TSQQIQEM*M*SGLNTSNAVVAFDK.M	45.2102	39.1435	50.4473	43.7543	71.4633	157.207	54.7327	30.4367	38.4069	44.4323	47.0256	43.9215
Cre07.g323650_4532.1.p	Cre07.g323650_4532.1.p		22197	R.LLDELAQR.A	14.5893	19.7025	20.8561	21.0025	21.6192	16.8248	21.0713	20.3095	18.2698	23.4486	17.147	20.86
Cre07.g332500_4532.3.p	Cre07.g332500_4532.3.p		39446	K.ELVDLDIPAWR.M	90.2215	104.199	94.921	112.411	90.7679	87.76	116.631	75.0656	70.0701	99.3832	72.4957	58.4468
Cre14.g633750_4532.1.p	Cre14.g633750_4532.1.p	IPB2	17493	K.FYLNEEIR.R	19.1966	26.0908	30.1865	24.7894	28.5236	23.3825	29.2716	29.6282	29.564	31.8636	19.6208	26.4852
Cre14.g633750_4532.1.p	Cre14.g633750_4532.1.p	IPB2	34213	K.LVLNGVEGQSPLIK.F	35.032	36.8387	33.8515	37.477	28.1922	23.8624	40.5417	35.2625	35.7943	38.8984	39.9032	41.9039
Cre14.g633750_4532.1.p	Cre14.g633750_4532.1.p	IPB2	8008	R.SSILEEK.A	65.3006	62.0606	56.1829	50.413	79.1791	49.0568	64.0767	68.9976	50.9269	58.7841	54.288	47.3412
Cre14.g633750_4532.1.p	Cre14.g633750_4532.1.p	IPB2	5796	K.TYVAGPVGVR.M	30.1783	39.1728	33.8508	35.7321	29.4258	35.0838	41.1675	39.2999	31.9709	42.3655	35.5642	30.7508
Cre14.g633750_4532.1.p	Cre14.g633750_4532.1.p	IPB2	23903	R.WAACQALGQM*CTDLGPELQAR.H	52.5177	53.8197	55.3402	61.2302	76.719	59.9438	51.5117	59.6072	45.9836	56.546	49.4663	50.0091
Cre02.g106850_4532.1.p	Cre02.g106850_4532.1.p		4192	K.GWPAACGGPR.Q	25.7958	35.266	27.9548	31.7435	22.258	12.675	27.6415	26.9889	37.3964	22.2446	27.3627	30.6276
Cre01.g001750_4532.1.p	Cre01.g001750_4532.1.p		6017	R.HVLPYTAADDK.A	51.57	46.8427	46.1563	34.9701	20.0647	18.1841	37.3082	33.6924	52.3178	54.9551	39.1363	48.4264
Cre01.g001750_4532.1.p	Cre01.g001750_4532.1.p		30962	R.QFQAQLLQM*IEDR.I	19.3386	19.2351	23.0875	19.5586	15.7031	39.6727	16.5252	19.375	13.1353	24.2899	18.0371	17.1577
Cre02.g086700_4532.1.p	Cre02.g086700_4532.1.p		548	R.GADDEAM*R.K	31.1099	30.6346	25.1599	34.4754	32.5173	24.5455	33.9298	35.8722	43.6392	41.3417	36.5015	40.6329
Cre02.g086700_4532.1.p	Cre02.g086700_4532.1.p		22256	R.IALEPVAAAPAQS.-	39.0129	42.7816	34.5494	49.431	23.7581	24.4888	33.1429	31.5067	30.9374	38.188	41.6398	31.8251
Cre02.g086700_4532.1.p	Cre02.g086700_4532.1.p		30283	K.VEEVFAAGDLPK.V	11.4049	13.7054	7.60772	16.4272	11.0637	9.1785	15.535	10.6407	12.3072	18.6954	13.1701	16.2153
Cre10.g443250_4532.2.p	Cre10.g443250_4532.2.p	CCT3	9357	K.AVADIIR.T	58.083	49.6348	49.9218	54.9689	49.2087	63.5004	44.5309	50.3804	44.9238	58.2078	46.4311	63.8459
Cre10.g443250_4532.2.p	Cre10.g443250_4532.2.p	CCT3	29299	K.ELGVWEPYQVK.A	23.83	28.8181	20.7418	23.6966	21.5181	31.784	26.4623	32.5095	24.8042	24.9892	24.4048	26.2274
Cre10.g443250_4532.2.p	Cre10.g443250_4532.2.p	CCT3	1649	R.GGAPEVEDHDNVDSER.M	85.4592	87.1769	79.7555	78.748	69.7433	31.1267	75.2964	70.2554	80.5713	81.1477	82.7724	90.1642
Cre10.g443250_4532.2.p	Cre10.g443250_4532.2.p	CCT3	30169	R.IDDIVSGLSK.K	17.1568	23.8249	22.6663	16.9402	27.9818	22.6114	23.5129	17.8547	18.6709	25.8295	23.557	22.3923
Cre10.g443250_4532.2.p	Cre10.g443250_4532.2.p	CCT3	46230	R.ILLLDCPLEYK.K	110.05	85.4001	108.146	83.0648	55.0845	72.7263	70.5114	72.1069	60.2333	107.361	61.4204	69.8313
Cre10.g443250_4532.2.p	Cre10.g443250_4532.2.p	CCT3	7755	R.NLTDAMGVAR.N	32.8075	37.8121	25.2615	31.5078	29.3975	12.5811	28.801	16.6432	34.5673	27.7797	30.7793	33.794
Cre10.g443250_4532.2.p	Cre10.g443250_4532.2.p	CCT3	13372	K.TAVESAQM*LLR.I	15.1736	15.9315	14.7209	16.3981	26.0822	36.702	22.2031	15.1785	12.7558	21.6062	15.8347	13.2576
Cre03.g193850_4532.1.p	Cre03.g193850_4532.1.p		16577	K.IGIM*PGYIHTPGK.I	66.1947	67.4703	74.615	63.0361	83.2688	72.1267	70.1007	51.5655	61.6148	35.6036	70.155	83.4962
Cre03.g193850_4532.1.p	Cre03.g193850_4532.1.p		24187	K.IGIMPGYIHTPGK.I	74.106	80.0005	56.8766	69.6078	19.2969	16.0118	60.6602	41.2088	78.728	34.3831	63.189	95.2022
Cre10.g454100_4532.1.p	Cre10.g454100_4532.1.p		13946	K.ALEEGKPIPTELR.K	34.1216	38.8798	52.4186	38.1795	73.4625	57.1821	43.7046	51.7421	47.1613	58.377	56.1498	44.8357
Cre03.g145247_4532.1.p	Cre03.g145247_4532.1.p	TEF11	28573	K.ALEELYPEYPQYK.A	52.9434	40.6488	55.7102	57.7041	42.0732	33.14	29.6262	30.4376	36.1551	49.4321	27.4619	24.7798
Cre13.g563700_4532.1.p	Cre13.g563700_4532.1.p		38729	R.ASAGAPVAAEELGDVPTALIK.S	36.1804	39.8151	35.7018	43.3818	42.4832	27.1746	37.2701	43.61	33.028	30.9962	33.9064	28.1417
Cre10.g461350_4532.1.p	Cre10.g461350_4532.1.p		4211	R.CEAELEDMR.R	26.7615	28.7002	27.3266	27.0872	27.2607	7.47444	26.3061	29.5392	43.9223	22.3243	46.9555	45.7171
Cre10.g437150_4532.1.p	Cre10.g437150_4532.1.p		18539	K.LAPQESAVEAIK.Q	203.956	208.171	191.322	189.285	153.162	74.6292	125.936	173.796	201.416	127.821	176.58	232.833
Cre12.g534600_4532.1.p	Cre12.g534600_4532.1.p	TOM20	7318	K.ALEMCEK.A	53.9421	54.2609	50.0769	54.0562	45.7036	18.0304	46.2796	51.5584	46.2073	51.365	51.5239	40.7836
Cre12.g534600_4532.1.p	Cre12.g534600_4532.1.p	TOM20	10319	K.ALQNFDEAK.K	255.199	279.572	281.882	251.171	359.413	279.594	277.514	268.346	209.61	246.166	241.241	181.179
Cre06.g278125_4532.1.p	Cre06.g278125_4532.1.p		5285	K.QQAAIIDQQAK.R	77.4805	79.4391	93.3992	105.266	88.392	63.5717	68.3778	81.0451	88.4764	78.8008	85.3045	93.2574
Cre06.g278125_4532.1.p	Cre06.g278125_4532.1.p		27573	K.YEQHVAQLQQELEDLRK.K	148.515	160.411	139.667	160.671	103.59	70.4645	148.847	170.128	191.426	143.051	152.108	184.707
Cre06.g278125_4532.1.p	Cre06.g278125_4532.1.p		8158	R.YFNQM*EDMK.G	73.4267	91.1829	107.062	105.995	40.5423	26.2742	64.5168	85.0803	105.402	113.822	99.4124	95.9658
Cre06.g278125_4532.1.p	Cre06.g278125_4532.1.p		33388	K.YM*GETGEQLPAIQSLEIAQK.L	69.6	87.3319	97.6157	90.9226	91.7505	81.1803	78.1831	84.9048	74.2901	76.0039	58.8983	70.8009
Cre01.g034400_4532.1.p	Cre01.g034400_4532.1.p	PGL1	5016	R.TEGAALPK.F	215.734	198.181	209.085	180.848	179.891	349.477	228.055	227.413	246.912	186.775	258.188	218.557
Cre01.g034400_4532.1.p	Cre01.g034400_4532.1.p	PGL1	5828	K.THIFYVDER.N	128.818	124.678	143.101	105.542	69.8258	95.2443	138.56	141.078	156.471	112.903	199.044	146.042
Cre10.g466700_4532.1.p	Cre10.g466700_4532.1.p		29523	R.ALFALPQETK.M	106.282	103.682	102.658	108.876	148.795	177.766	160.459	145.465	103.912	63.3687	165.27	157.38
Cre12.g536000_4532.1.p	Cre12.g536000_4532.1.p		19931	R.AVEVMDPATGQYVTK.M	76.4148	93.2125	92.3893	90.1856	96.5101	53.0393	86.3822	71.0445	72.7457	96.9956	76.9794	70.7319
Cre12.g536000_4532.1.p	Cre12.g536000_4532.1.p		13907	K.GLPGISPK.G	60.4843	71.6527	71.2135	66.5776	89.1932	76.327	59.5502	61.1055	48.371	81.1522	56.4138	46.2579
Cre11.g467500_4532.1.p	Cre11.g467500_4532.1.p		7427	R.ALFHADGEGLAR.E	87.9368	103.281	100.83	120.269	107.918	87.2126	113.376	85.205	94.0844	89.6777	92.858	99.3022
Cre04.g227900_4532.1.p	Cre04.g227900_4532.1.p		23259	R.ALGATNGALTGDVPPAAGAAAAAATGR.S	21.0977	15.2649	14.0941	17.2518	8.50427	9.63525	7.00929	19.0966	14.675	12.1915	19.0276	19.9802
[truncated: 25,561 more rows]
